# Supplementary material for: Action Sport Cameras as an Instrument to Perform a 3D Underwater Motion Analysis
Source: PLoS One. 2016 Aug 11;11(8):e0160490. doi: 10.1371/journal.pone.0160490 (PMC4981397; doi:10.1371/journal.pone.0160490)
Supplement: S1 Supporting Information — S1.1_Calibration Quality > S1.1.1_Underwater > S1.1.1.1_Highres > S1.1.1.1.1_Calibration > File A. This is the BUNDLE_CameraParameters. This is the camera calibration parameters. File B. This is the Triad. This is the 2D coordinates of the waterproof orthogonal triad structure carrying nine spherical black markers. File C. This is the WandCalibration. This is the 2D coordinates of the wand structure carrying one spherical black marker. S1.1.1.1.2_Accuracy > File D. This is the Trial_1. This is the 2D coordinates of the first rigid bar test acquisition, carrying two markers at known distance. File E. This is the Trial_2. This is the 2D coordinates of the second rigid bar test acquisition, carrying two markers at known distance. File F. This is the Trial_3. This is the 2D coordinates of the third rigid bar test acquisition, carrying two markers at known distance. File G. This is the Trial_4. This is the 2D coordinates of the fourth rigid bar test acquisition, carrying two markers at known distance. File H. This is the Trial_5. This is the 2D coordinates of the fifth rigid bar test acquisition, carrying two markers at known distance. File I. This is the MotionSequence3D_Trial_1. This is the 3D coordinates of the first rigid bar test acquisition. File J. This is the MotionSequence3D_Trial_2. This is the 3D coordinates of the second rigid bar test acquisition. File K. This is the MotionSequence3D_Trial_3. This is the 3D coordinates of the third rigid bar test acquisition. File L. This is the MotionSequence3D_Trial_4. This is the 3D coordinates of the fourth rigid bar test acquisition. File M. This is the MotionSequence3D_Trial_5. This is the 3D coordinates of the fifth rigid bar test acquisition. S1.1.1.2_Lowres > S1.1.1.2.1_Calibration > File N. This is the BUNDLE_CameraParameters. This is the camera calibration parameters. File O. This is the Triad. This is the 2D coordinates of the waterproof orthogonal triad structure carrying nine spherical black markers. File P. Th [file pone.0160490.s001.zip › S1_SupportingInformation/S1.2_Calibration_Dependability/S1.2.2_Accuracy/S1.2.2.3_Mov2_1p/File BM.txt]

0 -50.299995 -1413.639946 147.745760
0 -45.671630 -1374.625560 395.076933
1 -52.959182 -1408.908381 152.430836
1 -59.619298 -1369.859915 392.777839
2 -48.062582 -1399.849344 153.288205
2 -53.776243 -1360.371014 393.822947
3 -50.549271 -1393.859227 151.184320
3 -58.841424 -1354.646816 392.493841
4 -43.910505 -1382.787230 151.896435
4 -62.743039 -1348.316768 388.923228
5 -36.481811 -1370.353132 152.522212
5 -56.917422 -1337.025339 389.794617
6 -58.273328 -1370.701457 146.325299
6 -51.139326 -1327.035464 389.633458
7 -42.521573 -1354.339093 148.958528
7 -45.118957 -1316.280127 389.733941
8 -50.298680 -1348.945868 144.783211
8 -57.389234 -1309.905762 386.364351
9 -50.121052 -1341.008404 143.706581
9 -47.235334 -1299.603786 386.078786
10 -37.408731 -1327.186117 145.953894
10 -40.743466 -1289.464398 385.321171
11 -34.970489 -1315.762728 145.395783
11 -41.437657 -1280.648271 384.037331
12 -36.347203 -1306.384108 143.877513
12 -36.219943 -1270.035637 383.444212
13 -27.190264 -1292.942196 144.527535
13 -31.244941 -1258.551597 382.711271
14 -17.905317 -1283.149452 144.435019
14 -20.854370 -1247.869502 381.915076
15 -18.370743 -1272.828494 140.907322
15 -16.601026 -1236.994302 385.294037
16 -5.783953 -1260.329587 142.030656
16 -15.210122 -1229.825470 383.217365
17 -13.505473 -1253.452879 141.488324
17 -4.850198 -1217.302517 383.459689
18 1.413029 -1240.751729 142.722568
18 4.525204 -1206.300828 385.925237
19 8.565684 -1230.042239 144.155974
19 5.107654 -1199.289118 384.653719
20 13.787109 -1221.094073 145.993172
20 12.359750 -1192.028445 386.334596
21 17.681921 -1211.959254 145.268720
21 22.822281 -1181.675801 389.605147
22 27.146848 -1202.377759 147.585424
22 40.003243 -1171.266145 393.173285
23 36.989467 -1192.627746 152.044596
23 43.564249 -1162.409554 393.966051
24 44.043191 -1185.540909 152.533711
24 48.985062 -1155.940482 395.277064
25 60.261435 -1175.807109 157.519112
25 59.697514 -1148.989308 399.001658
26 72.243432 -1168.745568 160.151717
26 67.107357 -1141.426265 400.933915
27 78.130607 -1164.679795 161.757411
27 76.065387 -1134.294797 404.572004
28 94.750592 -1156.751262 166.393008
28 91.788130 -1129.749731 407.501590
29 110.056421 -1151.987225 170.162381
29 113.530028 -1122.480445 412.021900
30 124.315189 -1145.595715 174.014361
30 121.005766 -1117.678896 417.090689
31 141.710897 -1140.502444 178.795879
31 132.522165 -1114.620084 419.006254
32 163.347208 -1135.724026 180.836635
32 145.273821 -1110.804955 422.491173
33 165.944128 -1135.541180 181.847202
33 162.975690 -1106.873017 425.547503
34 187.472961 -1131.257227 186.606627
34 177.192281 -1103.483272 428.171480
35 195.770443 -1130.380405 187.732971
35 196.376551 -1100.420026 431.035976
36 216.603701 -1127.584750 190.301267
36 210.271410 -1098.225685 434.525480
37 232.877358 -1126.376848 192.351820
37 226.567041 -1095.862633 435.738272
38 251.527550 -1124.428855 195.029362
38 243.228736 -1093.518492 438.069365
39 276.243772 -1123.000761 198.975925
39 258.640643 -1092.056317 440.089882
40 296.670282 -1121.051479 202.069464
40 278.545846 -1090.052476 441.439484
41 309.438252 -1121.233788 203.164328
41 296.159153 -1087.022456 446.112142
42 333.453579 -1119.154041 206.964676
42 310.598692 -1086.009029 446.942975
43 348.666063 -1119.654929 207.171968
43 328.420234 -1083.488779 449.180028
44 373.078710 -1116.092801 212.302038
44 346.583276 -1080.732349 451.011157
45 392.000791 -1113.740072 215.205235
45 365.427759 -1078.007720 455.152346
46 408.032394 -1112.852518 217.007649
46 384.159616 -1074.212681 458.760850
47 429.168429 -1110.917265 219.754018
47 396.955110 -1071.307858 459.662298
48 445.318320 -1107.702323 222.502626
48 414.806596 -1067.645386 462.423901
49 469.176392 -1104.413501 226.473146
49 434.268411 -1061.753905 464.924422
50 488.077759 -1099.560027 230.714929
50 448.639153 -1056.859885 467.527120
51 502.285757 -1095.964279 232.639033
51 465.385853 -1050.523962 471.513732
52 518.629879 -1089.703322 236.164166
52 477.640658 -1045.326336 473.956348
53 539.138570 -1083.406090 241.602219
53 489.302664 -1040.244527 476.797720
54 554.390559 -1076.991079 244.936223
54 504.706571 -1031.510913 480.298982
55 573.424338 -1068.005328 250.480853
55 519.787590 -1023.696788 484.965848
56 584.348152 -1061.879444 253.382636
56 533.179731 -1015.763098 488.307601
57 596.841071 -1053.410197 257.414089
57 543.822711 -1005.707967 490.783531
58 617.249729 -1040.674655 263.159091
58 556.830938 -995.819342 494.796930
59 625.693645 -1030.006843 265.192856
59 565.998394 -985.704905 497.213584
60 641.069566 -1018.919435 269.219953
60 576.753474 -974.492494 502.133619
61 653.010584 -1007.723042 273.882770
61 587.251102 -963.001856 504.366389
62 656.224384 -997.783970 274.200856
62 591.913060 -952.432886 506.718790
63 666.012719 -984.272566 276.580981
63 599.563929 -939.575292 508.955906
64 677.965165 -970.928491 280.834964
64 606.538004 -927.248015 510.025614
65 682.626330 -956.164737 281.994804
65 610.000014 -914.839167 512.479077
66 687.486933 -941.534448 282.721853
66 612.484612 -903.186633 513.027845
67 691.243192 -926.483228 283.819416
67 614.265504 -890.656931 513.224101
68 691.386076 -915.273454 283.653294
68 614.881750 -878.239533 513.529763
69 692.695372 -899.965421 283.550394
69 614.796263 -865.948119 514.330572
70 689.867705 -885.502426 281.636514
70 615.218798 -852.633738 514.635357
71 685.356590 -873.963344 280.360816
71 613.758640 -840.301382 514.336376
72 685.629534 -859.953605 281.904967
72 605.770869 -829.587171 511.543686
73 680.521093 -846.483255 279.386785
73 598.101621 -819.174569 510.154455
74 669.490115 -834.524896 275.863205
74 589.024848 -809.849900 508.351561
75 664.934391 -819.059020 275.992540
75 582.500818 -798.722460 507.041600
76 657.854048 -806.600183 273.415043
76 580.634001 -787.866203 507.094934
77 647.712079 -796.801296 271.407994
77 565.921084 -781.463690 503.619367
78 630.425610 -789.807617 268.241102
78 555.565385 -774.099312 501.896944
79 617.399203 -782.944118 265.262349
79 540.596664 -768.821460 498.927105
80 604.882751 -776.014070 260.405714
80 528.944299 -764.511309 495.783886
81 593.678269 -771.114116 258.790615
81 517.298337 -760.656580 493.312726
82 576.269030 -769.029182 253.111383
82 502.189292 -757.528244 489.914959
83 568.733950 -766.120826 251.410919
83 498.509839 -755.082264 488.651128
84 551.505372 -764.360737 248.037822
84 483.022842 -753.909663 484.723651
85 536.444255 -764.060903 243.896773
85 469.788962 -752.733114 481.285368
86 523.166891 -763.975964 239.391378
86 453.448682 -753.388572 476.727653
87 507.566112 -763.998671 234.514102
87 438.771180 -753.818622 472.395919
88 494.741957 -764.684332 231.624004
88 430.783556 -753.887694 469.116421
89 480.194480 -765.861351 225.108738
89 417.357853 -754.968326 464.899475
90 464.131238 -767.059648 220.743423
90 405.583626 -755.586851 461.158590
91 451.571229 -767.864593 216.553602
91 388.952279 -758.904494 456.142941
92 439.382725 -770.967937 212.952188
92 378.578242 -760.159387 453.063673
93 424.439589 -772.942674 207.292854
93 368.680950 -762.399689 449.165462
94 414.526503 -776.103184 204.523566
94 356.475090 -766.660863 445.691268
95 403.847054 -779.136462 202.124364
95 346.167499 -770.108778 442.325866
96 392.970092 -782.625359 198.843162
96 337.969232 -774.478379 439.773250
97 380.843163 -786.707215 195.408016
97 323.407170 -780.454115 435.286954
98 366.842991 -794.132463 190.552122
98 312.325332 -785.292780 431.416254
99 353.445332 -799.734695 186.731845
99 302.159921 -790.400566 428.815781
100 344.631019 -807.259715 184.251560
100 289.952777 -797.055759 425.189200
101 332.587218 -813.656425 179.509135
101 278.082030 -804.544619 421.668806
102 319.806393 -821.606824 176.948162
102 274.030388 -809.293220 419.742423
103 308.921486 -828.673289 173.610523
103 261.624259 -817.288163 416.777467
104 300.831528 -836.895612 172.521453
104 249.682645 -824.839631 413.862169
105 291.182022 -845.356448 170.756956
105 240.608970 -833.189033 411.481165
106 276.115780 -854.965586 167.456187
106 232.508804 -839.328780 409.644093
107 261.205917 -863.809653 164.536281
107 219.341591 -847.884762 407.458912
108 253.870064 -870.073871 163.825856
108 209.479625 -856.271242 406.409092
109 241.150257 -879.183547 162.517158
109 204.283607 -861.596469 405.745794
110 227.840319 -888.970454 161.150687
110 193.944393 -868.995236 404.239771
111 217.903276 -895.394216 160.032003
111 184.013371 -875.506457 403.472282
112 207.183188 -903.122537 159.178495
112 170.469266 -882.013934 401.055551
113 201.299626 -908.538713 159.147080
113 156.296332 -888.708798 398.337450
114 182.724412 -916.964828 154.858025
114 145.590074 -895.203564 397.116801
115 170.458922 -924.151236 155.044589
115 135.730677 -899.464539 395.995867
116 160.904779 -929.637328 155.135974
116 124.035856 -904.903367 395.953487
117 145.689694 -936.477066 152.712114
117 118.352492 -908.675497 396.901061
118 132.817583 -940.861689 152.209241
118 110.182085 -913.459737 394.596739
119 124.258138 -945.028725 151.429446
119 96.850526 -915.351205 394.281878
120 111.664013 -949.273832 149.908984
120 85.286772 -917.986651 394.930043
121 98.808789 -951.134485 150.263654
121 72.952298 -922.153748 392.752480
122 91.393061 -955.224961 151.556194
122 61.094483 -924.357335 392.132114
123 83.760497 -957.362911 151.592953
123 54.040896 -924.230939 392.963802
124 70.313633 -956.883691 151.820744
124 40.041247 -925.208331 391.557358
125 57.165879 -957.925041 149.794922
125 34.976832 -925.238643 392.800486
126 43.497238 -957.664804 149.203396
126 33.783718 -922.912220 394.997432
127 31.377432 -958.874895 150.048189
127 -3.118587 -923.515545 390.711837
128 23.667735 -957.559197 151.947684
128 5.446278 -920.776194 392.983825
129 14.626055 -955.533274 152.431958
129 0.150063 -917.532279 394.364285
130 3.348415 -953.214136 151.886385
130 -13.662591 -915.752540 393.661655
131 -1.547851 -949.434511 155.199400
131 -23.433234 -910.493939 392.910145
132 -16.362763 -946.351164 154.212047
132 -21.868248 -905.680120 397.484929
133 -32.392278 -943.500417 152.656615
133 -30.626652 -900.421129 395.993536
134 -29.533327 -937.826041 162.163019
134 -38.467436 -894.619223 398.226036
135 -37.155607 -933.212406 158.832947
135 -43.441561 -889.474426 399.333202
136 -47.668591 -924.612784 157.030782
136 -51.210272 -881.719196 398.490960
137 -59.506483 -919.353592 156.035998
137 -54.259408 -874.164062 399.235940
138 -59.911933 -911.176030 158.375393
138 -53.666377 -864.454530 401.165798
139 -64.562433 -903.532784 158.324550
139 -66.735080 -858.723038 399.291325
140 -67.692066 -893.969867 159.671096
140 -60.458818 -847.657272 402.138567
141 -75.544007 -887.563447 160.797262
141 -63.801814 -839.670822 401.927210
142 -62.650655 -875.180749 162.257569
142 -62.512261 -829.596465 402.107647
143 -66.291601 -866.843329 162.046591
143 -70.696678 -822.763892 399.992052
144 -66.519272 -854.626067 160.282512
144 -71.291680 -811.912761 399.288537
145 -64.172920 -846.139314 159.442284
145 -62.210933 -802.254413 398.932741
146 -60.711601 -837.187030 159.231992
146 -51.290464 -792.505207 401.559861
147 -59.524227 -828.085769 155.090450
147 -47.562055 -783.662901 399.626190
148 -50.516236 -816.688042 154.375509
148 -43.426224 -773.794650 397.265411
149 -37.277302 -806.953457 156.599852
149 -29.395134 -764.009414 399.874342
150 -30.555869 -798.392884 156.415270
150 -29.974934 -758.829878 398.458306
151 -22.229187 -791.260055 155.775482
151 -23.298775 -751.463219 396.013619
152 -16.003521 -785.062944 153.020086
152 -5.286643 -743.377264 396.612191
153 -3.859819 -775.036423 154.416193
153 -4.343717 -736.091509 394.797620
154 9.402802 -767.970958 154.383232
154 8.487477 -728.820213 395.075521
155 19.998656 -763.988019 153.182561
155 21.840313 -724.246074 395.988449
156 32.627583 -757.666491 154.381967
156 32.062427 -717.469857 397.324312
157 43.759468 -753.294430 153.469003
157 44.027976 -713.724810 396.484055
158 59.107529 -750.228280 155.488035
158 60.372891 -709.048456 398.898139
159 77.268371 -745.303748 157.514388
159 74.485458 -704.780570 399.446699
160 91.785012 -741.814248 158.355932
160 89.765526 -700.282402 402.777525
161 105.448852 -738.533998 158.848069
161 104.370856 -695.990992 402.700827
162 126.567271 -735.868402 163.828462
162 119.285411 -693.971971 404.294411
163 138.093212 -734.869722 164.314303
163 137.106429 -689.042907 408.528401
164 153.290755 -733.904770 167.409569
164 150.845776 -688.006943 411.629613
165 172.297606 -733.603460 169.668951
165 168.656245 -686.696466 414.910881
166 194.729034 -730.891561 175.754295
166 183.555163 -683.803808 417.582552
167 208.978167 -729.769154 178.808910
167 204.323371 -679.867609 422.109145
168 229.897406 -727.499747 183.514729
168 218.766693 -677.339557 425.944015
169 248.404247 -724.935694 190.044930
169 238.260681 -673.558874 430.606595
170 270.269325 -723.083399 195.019909
170 251.122770 -671.904617 434.070013
171 286.973611 -721.640307 199.334638
171 270.584128 -667.788798 439.503097
172 308.895117 -718.089052 204.707712
172 282.672375 -665.240592 442.954480
173 327.274194 -714.543587 208.636541
173 304.811109 -661.635248 448.497204
174 339.664388 -713.211204 213.331437
174 323.022721 -659.494302 453.710922
175 359.580515 -710.172281 218.867459
175 346.286282 -653.492501 459.418200
176 384.479605 -705.815979 225.696077
176 358.934889 -651.125362 463.536022
177 406.024590 -703.226401 231.368797
177 380.214839 -647.442889 470.697003
178 428.189241 -699.667343 236.523754
178 398.352686 -643.462175 475.001757
179 447.720065 -696.243506 243.007113
179 415.853566 -638.728773 479.845150
180 467.179189 -691.226632 248.020482
180 439.352534 -634.341466 485.948938
181 487.504248 -687.065896 252.661663
181 452.668422 -629.725269 490.726658
182 506.616666 -682.805169 259.162522
182 473.893342 -624.984035 496.712855
183 529.439156 -676.379677 265.122128
183 496.154282 -620.172697 502.381519
184 549.073346 -673.193785 270.031131
184 511.045584 -616.324501 507.070845
185 572.486227 -667.953814 277.980966
185 531.968005 -610.610297 513.123442
186 593.004859 -662.962872 283.445817
186 549.747338 -605.937452 518.569672
187 616.055184 -656.824500 290.070170
187 567.736128 -599.840283 523.949979
188 631.824747 -650.847995 293.056162
188 586.188931 -592.898019 529.389692
189 652.826109 -644.482160 299.796135
189 604.497624 -586.616355 534.589333
190 675.666282 -638.060282 305.708449
190 624.471457 -580.549857 539.961562
191 691.937406 -631.303498 309.465185
191 640.325973 -573.993752 545.369647
192 716.278771 -624.958515 316.957352
192 658.454338 -567.398916 550.972091
193 731.069934 -619.297607 321.772871
193 675.495708 -562.211543 556.370522
194 750.581727 -613.220646 328.635626
194 692.475063 -554.908424 561.887249
195 769.397280 -606.340862 333.358477
195 711.484680 -547.989677 568.131277
196 788.629144 -597.988791 340.125326
196 725.615783 -540.536441 572.078804
197 805.652297 -589.622304 345.243708
197 741.192608 -532.024643 577.299564
198 824.242158 -581.389113 350.883320
198 755.074955 -524.953844 581.482303
199 841.150798 -573.475160 356.380423
199 770.473736 -516.032598 586.940187
200 857.618987 -564.812479 362.460852
200 784.421003 -507.872049 591.390752
201 874.399877 -555.401571 368.305860
201 797.664687 -498.359015 596.514493
202 891.348299 -546.321182 374.255625
202 810.592138 -490.363093 601.345880
203 906.027102 -535.577548 380.793671
203 825.129104 -479.785191 607.066439
204 920.909591 -526.075133 385.297486
204 836.107149 -469.657289 610.764157
205 932.000598 -515.453446 389.426312
205 847.349065 -459.448427 615.698330
206 943.819096 -504.892130 394.497074
206 857.121099 -449.289627 618.959928
207 955.817854 -492.999844 399.406494
207 865.150445 -437.928827 622.995467
208 963.952482 -481.169354 402.629171
208 874.579174 -425.661617 627.389983
209 972.996992 -469.583856 406.686621
209 882.805467 -413.560324 630.777410
210 982.362873 -456.528326 410.545230
210 889.320738 -401.797244 633.804911
211 989.728287 -443.067808 413.754523
211 891.858313 -391.056183 635.682127
212 995.605896 -431.218610 415.896866
212 897.647992 -378.811785 637.682310
213 1001.676239 -417.964418 418.086354
213 902.643807 -365.733322 639.496207
214 1003.913588 -405.044484 418.892311
214 903.808363 -352.954711 639.785013
215 1009.193171 -390.138695 419.999809
215 905.501916 -341.057162 640.212042
216 1011.180090 -374.460982 419.331990
216 907.247563 -327.224202 640.337994
217 1013.209008 -359.633225 419.520877
217 908.682591 -314.387180 639.890522
218 1011.520580 -345.922036 418.340572
218 903.476302 -302.130431 637.789656
219 1010.219067 -331.148561 416.345309
219 900.773761 -290.815569 635.759046
220 1008.145679 -318.204472 414.890508
220 896.068291 -278.044127 633.103621
221 1004.238748 -304.470468 411.560321
221 893.495759 -266.999870 631.090143
222 995.789848 -291.748043 407.646024
222 887.634302 -255.375836 627.231735
223 988.566816 -279.376737 403.707869
223 880.842017 -245.263009 623.412790
224 981.455373 -265.386985 399.467177
224 869.737272 -234.672831 618.788910
225 971.392450 -253.026224 394.363432
225 858.964819 -224.940027 614.336371
226 963.553040 -243.297286 390.248255
226 849.196198 -216.319014 609.828354
227 952.082473 -233.723281 384.385828
227 837.887880 -208.144879 604.820636
228 939.007979 -225.102503 378.983324
228 828.442009 -201.062205 600.182095
229 924.246060 -217.851444 372.598999
229 813.119266 -194.224477 594.402844
230 908.316843 -211.487418 365.713570
230 799.341740 -188.268132 589.018698
231 893.894938 -206.828293 358.863486
231 784.535007 -183.939603 582.872404
232 876.554653 -202.538823 352.670381
232 767.676781 -179.887027 576.127970
233 860.691626 -199.209495 346.265100
233 755.373019 -176.710359 571.091947
234 842.037128 -195.596477 338.991272
234 740.954742 -174.088257 565.396103
235 827.594314 -193.324874 333.537475
235 724.758864 -170.454465 558.470791
236 810.452221 -189.754880 326.440423
236 707.646428 -167.581701 552.166686
237 791.710759 -186.337254 318.690181
237 691.431738 -164.422191 545.765825
238 772.939492 -182.902739 311.507052
238 675.503116 -161.794107 540.268656
239 756.534891 -180.528406 304.503555
239 660.081716 -158.771455 533.430125
240 738.362581 -178.415149 298.055269
240 643.604082 -156.156140 527.863815
241 719.441624 -175.493764 291.434438
241 625.706395 -153.159786 520.821642
242 701.458371 -173.119416 283.808783
242 611.076484 -151.484184 514.960752
243 683.012056 -171.491349 276.740995
243 593.157641 -149.179628 508.812971
244 664.310476 -168.820843 270.151717
244 577.910048 -146.676483 502.130802
245 647.113135 -165.932301 264.639368
245 558.822743 -144.130361 496.258668
246 627.021206 -163.628025 256.611826
246 543.816434 -140.720536 490.709174
247 609.501060 -161.602169 250.372389
247 529.790804 -139.190266 485.436567
248 591.579465 -161.248499 244.433613
248 512.054123 -137.211863 480.056008
249 572.315164 -159.200246 237.789752
249 492.829223 -136.498070 473.819193
250 556.317188 -157.838114 232.740704
250 478.358870 -133.921429 469.061411
251 534.922372 -156.296414 225.938962
251 462.219569 -132.590747 463.882722
252 520.502790 -154.075218 221.618149
252 446.638637 -130.367364 459.305654
253 502.180522 -153.040110 215.625002
253 430.808803 -128.856361 454.125797
254 484.229704 -151.193730 210.596536
254 414.560888 -126.931228 449.444232
255 467.414215 -150.303262 206.075163
255 400.526151 -124.885378 445.623959
256 447.950125 -149.064795 199.534314
256 383.490122 -124.754777 440.444061
257 430.903968 -148.773845 194.551359
257 367.078678 -122.546963 434.901743
258 411.489878 -147.776468 188.806956
258 353.500719 -121.477518 430.744616
259 396.629723 -146.792601 184.229663
259 340.875432 -119.885301 427.133188
260 380.666446 -146.141630 180.795619
260 323.400033 -118.974654 422.601555
261 366.680578 -144.590908 177.185692
261 307.334925 -117.599949 418.737533
262 347.892474 -144.090543 172.346771
262 298.298559 -115.816976 415.772146
263 331.576976 -142.001965 168.957628
263 282.522621 -114.161167 411.979462
264 317.283389 -139.914673 166.296944
264 270.530560 -111.546348 409.916743
265 304.050824 -139.316909 163.631925
265 257.372384 -109.386825 407.526289
266 287.344133 -138.064389 159.071214
266 242.615480 -107.970790 404.537506
267 275.362873 -135.600211 158.964250
267 231.637018 -105.805476 402.601419
268 259.279517 -133.028655 156.481210
268 219.199887 -103.237207 400.701164
269 246.356610 -130.817914 155.245669
269 207.031170 -100.276137 399.696578
270 229.596387 -127.683816 152.703682
270 193.142751 -97.703272 398.659178
271 214.101607 -124.563606 149.873840
271 181.408315 -94.825733 396.744421
272 205.988391 -121.762988 151.475240
272 167.992610 -91.341129 396.044522
273 197.389258 -119.562294 152.378312
273 154.753967 -88.912827 395.739715
274 182.206931 -116.808190 150.919611
274 148.447795 -84.602330 395.680158
275 170.030530 -113.678772 151.067701
275 139.765850 -80.995195 396.663573
276 161.301066 -109.258496 151.708812
276 124.053871 -76.032369 394.594806
277 146.017523 -105.266160 149.474087
277 116.232782 -71.738511 395.483113
278 137.319713 -100.790591 149.994601
278 104.054301 -67.726062 394.444768
279 123.582299 -96.931538 149.012179
279 99.162782 -62.726192 394.802840
280 114.776685 -91.414645 149.774645
280 89.403937 -56.979016 395.054487
281 102.755524 -85.619035 149.781364
281 81.376945 -51.269222 395.244149
282 98.183683 -82.238181 149.777671
282 72.904063 -47.265525 395.147173
283 85.676611 -76.277682 147.491000
283 63.813958 -40.525296 394.639015
284 79.563131 -69.367222 148.747451
284 57.705194 -33.675574 395.254224
285 72.887641 -63.644137 148.442548
285 52.967567 -27.595218 395.467436
286 67.240966 -57.260599 149.237243
286 46.504996 -21.858138 394.355847
287 57.689548 -51.971280 148.306296
287 43.039991 -15.115391 395.744790
288 56.502684 -45.396141 150.116360
288 37.823582 -6.827213 396.097698
289 48.671344 -38.940212 149.277856
289 30.041049 -0.156687 395.160771
290 46.208156 -30.841152 148.630975
290 31.150259 7.453785 396.191271
291 40.823618 -23.317411 149.328000
291 24.875860 15.231188 395.374354
292 41.235309 -15.872051 148.909117
292 24.946289 23.557828 396.091577
293 41.920807 -9.337595 151.511173
293 27.178932 31.321216 396.687002
294 43.000398 -1.243611 153.304450
294 28.370271 37.910991 398.218259
295 41.635674 6.270898 153.457336
295 28.125470 46.812126 399.990733
296 45.256274 15.325776 156.830933
296 31.474672 54.539754 402.630447
297 45.633012 24.224530 157.035720
297 34.406275 63.541816 405.463065
298 48.032592 31.521516 159.663250
298 39.177323 72.012225 407.408604
299 54.548825 38.927413 163.507558
299 44.929686 81.348916 409.809973
300 65.480033 47.108805 166.788610
300 51.583296 88.262738 412.873398
301 70.902785 56.180070 167.911982
301 53.549190 96.732478 412.968888
302 79.623962 62.559946 170.515087
302 66.031236 105.615733 416.757930
303 88.834648 71.421407 174.044008
303 73.028579 113.395041 419.620946
304 98.868039 78.789825 176.395152
304 82.316990 121.898779 421.582670
305 109.086238 85.361576 178.925544
305 96.467246 128.116622 424.593311
306 122.261254 93.082150 181.515772
306 103.333006 136.190797 427.003768
307 133.335593 100.396837 182.133450
307 115.921106 142.922677 428.550364
308 149.878378 107.455053 186.025313
308 127.292649 149.328517 430.861748
309 163.499899 113.854188 189.049602
309 139.972200 156.852692 433.136729
310 173.950879 120.866249 190.663778
310 152.705130 162.971091 435.504639
311 188.010342 127.152759 191.484062
311 163.114942 169.973124 436.280347
312 202.272494 132.956510 193.878468
312 178.209651 176.850917 439.670000
313 215.720284 138.524795 195.986256
313 191.540472 181.300540 441.870193
314 229.109926 143.914053 198.202372
314 203.157390 187.998476 442.924930
315 244.051774 149.313892 200.803211
315 216.916572 193.449621 445.181593
316 262.110610 155.042879 204.009656
316 231.252421 198.005069 447.946323
317 275.354711 160.886535 204.079361
317 242.762725 204.089446 448.946906
318 292.099970 166.258193 208.274575
318 261.065328 209.318514 451.701276
319 303.382794 170.974060 209.399786
319 273.764330 214.263481 454.286674
320 320.470411 176.355002 212.516606
320 287.677104 220.843747 456.335825
321 333.021881 180.565289 215.015744
321 300.838717 226.360005 458.090771
322 350.715864 186.104248 216.992394
322 315.906381 230.915642 460.273543
323 368.878234 191.054273 219.770443
323 331.099057 237.357765 462.581074
324 382.169391 196.003154 222.442877
324 346.435481 242.411632 465.725157
325 398.565309 200.958245 224.978069
325 362.957750 248.026358 467.862524
326 415.035769 206.786538 227.674452
326 375.440514 252.644677 470.414360
327 430.783072 212.359047 230.492457
327 391.816715 259.099041 472.331948
328 448.103938 218.086936 233.643091
328 403.111047 265.262667 474.242917
329 465.096840 223.358009 236.511628
329 419.789584 270.951341 477.172342
330 480.709711 229.394983 239.300335
330 433.125687 276.794932 479.538952
331 498.294137 235.354542 242.492509
331 447.677666 282.852907 482.050736
332 513.422149 241.192599 246.207767
332 464.857137 289.395534 485.677021
333 529.772275 247.662683 248.894008
333 480.514267 295.220398 489.433471
334 545.183544 254.265240 252.875468
334 492.293913 301.280541 491.957515
335 558.296662 261.848901 256.564465
335 507.316755 308.526679 494.426682
336 572.751070 268.099945 258.908348
336 521.342990 315.980145 498.417904
337 587.563568 274.974194 263.118350
337 530.560948 322.772560 501.801102
338 603.577116 281.219081 268.064096
338 546.810786 329.434541 506.029918
339 618.397817 289.088308 271.949244
339 558.904792 336.788215 508.688602
340 632.657369 296.968158 275.545357
340 573.086003 345.084550 512.643319
341 645.106162 304.012554 279.827006
341 583.875789 351.211929 516.141823
342 658.935569 311.361573 284.086442
342 597.742713 358.659436 520.784729
343 672.536643 319.332057 288.243650
343 611.557367 367.676837 525.425561
344 686.560496 328.262413 292.812587
344 624.450692 375.246530 529.678225
345 700.460626 335.495056 297.201300
345 636.255261 383.403859 533.963388
346 712.091849 343.824006 301.269155
346 649.336966 391.818187 536.588258
347 724.744178 352.397392 305.185915
347 659.719982 399.871886 542.282873
348 737.212235 360.601255 310.309783
348 670.889876 408.751834 545.637655
349 750.404421 368.863814 314.591323
349 682.319254 416.848868 549.348018
350 763.455033 378.792648 319.367706
350 693.365719 426.051601 553.672172
351 776.675289 388.813673 323.885549
351 704.808612 435.314162 557.794912
352 788.695332 398.267086 328.140826
352 715.985965 444.017116 561.805875
353 802.547723 408.529150 332.443569
353 727.776377 453.602300 565.983624
354 814.468424 418.239409 336.902499
354 738.167489 462.946198 569.039783
355 828.515173 427.998871 340.845228
355 750.353985 472.241960 573.042463
356 839.731550 438.751398 344.138213
356 761.086961 482.733819 576.074152
357 849.639462 448.756587 346.202141
357 772.615678 493.194196 578.611453
358 861.686592 460.264005 349.147218
358 781.054995 501.943850 580.804582
359 873.348899 471.268591 351.500620
359 790.017374 512.326970 582.166885
360 883.446348 482.066775 353.010242
360 799.480158 523.386453 584.500429
361 896.266633 493.476449 355.994337
361 807.417682 531.960836 585.811856
362 905.211887 503.809355 357.693345
362 816.603402 541.922562 586.985957
363 912.914257 515.149427 358.451136
363 822.434554 552.721429 587.378357
364 921.007207 526.578870 358.873898
364 828.149320 562.023880 587.415292
365 926.427799 537.404602 358.683949
365 832.156320 572.621127 586.972000
366 932.382586 548.368231 359.283299
366 838.356149 582.695840 587.690276
367 935.752583 559.562045 358.152074
367 841.710387 592.933600 587.201160
368 941.825517 570.231625 359.026039
368 842.985933 602.570340 585.639152
369 943.082844 580.833087 356.947669
369 847.011096 611.829964 584.719310
370 943.744758 592.045311 356.475334
370 842.718771 622.721565 583.090116
371 943.985315 601.833816 355.596249
371 845.277132 631.681089 581.741192
372 942.179442 611.951685 353.215145
372 842.781441 640.496873 580.241943
373 942.031535 621.227228 352.445490
373 838.464937 650.105065 578.300265
374 935.978711 631.139959 349.156474
374 836.304524 658.375452 575.809380
375 931.300474 639.136847 346.853668
375 829.885581 666.308788 573.717699
376 924.044776 648.577824 344.630025
376 823.337371 674.889177 571.115921
377 917.477550 655.179619 341.673933
377 817.077822 681.623040 568.212930
378 909.916563 662.918922 338.654426
378 808.167708 689.085679 564.984778
379 901.007829 670.142518 335.406699
379 800.691041 695.278020 562.825427
380 891.195025 676.732338 331.292298
380 790.422072 702.141032 558.587864
381 880.648508 683.821352 327.708812
381 780.475896 708.411950 555.265870
382 869.189748 688.776820 323.713033
382 769.974774 713.606438 551.744240
383 857.856496 693.951725 319.729056
383 758.472395 719.189569 547.608238
384 845.097575 699.583646 314.949903
384 745.188697 723.931103 542.509429
385 830.916359 704.591893 310.086375
385 733.614783 728.494285 538.572994
386 818.562810 708.935685 305.195694
386 723.084000 732.208155 535.280329
387 805.478457 713.262964 300.796486
387 710.335289 736.269885 530.362748
388 792.335396 716.401220 296.698114
388 695.430259 741.248881 525.496609
389 777.594898 720.386017 291.626238
389 682.551973 744.366891 521.206282
390 763.795169 723.601084 286.800803
390 668.522799 747.832765 516.033396
391 748.431507 726.988978 282.194343
391 655.243276 750.841948 512.280185
392 733.246257 729.480190 277.501432
392 641.576648 753.786232 508.641435
393 718.425097 732.718352 272.684930
393 627.532621 756.726615 504.686420
394 701.625602 735.738805 267.346624
394 613.889633 759.479143 500.928488
395 685.904799 737.161728 263.435481
395 599.150477 760.941216 496.479649
396 669.203118 739.597656 259.005695
396 586.697512 762.659437 491.950051
397 653.182645 741.268842 254.062403
397 570.683721 765.382585 488.536276
398 640.746295 742.692009 250.320493
398 555.527035 766.445533 484.408094
399 623.601415 744.387603 246.398503
399 540.971839 768.443414 481.222657
400 607.611025 746.217133 243.206063
400 526.949228 770.364044 477.669498
401 591.261896 746.735504 238.802167
401 512.595444 771.494362 475.385488
402 576.861498 746.382913 236.109530
402 498.300597 772.554807 471.524867
403 563.036404 746.926875 233.310863
403 482.759540 772.883068 468.493885
404 545.483788 747.623297 228.502524
404 467.072929 774.420912 466.335773
405 529.273380 748.631856 225.531007
405 451.761402 775.149209 462.925950
406 512.609049 749.084854 221.869723
406 439.795441 775.778395 460.397966
407 494.967891 749.358182 217.084068
407 422.154833 776.570343 455.615534
408 481.524285 749.619208 214.943326
408 408.310791 777.681074 453.934324
409 466.131501 749.264896 212.469045
409 394.478133 777.908174 450.579517
410 450.008932 749.859462 210.454625
410 377.972373 779.392934 448.091440
411 431.479445 750.070399 205.494811
411 366.278744 779.729578 445.046409
412 418.407045 750.553668 202.794544
412 353.499597 780.985310 442.339918
413 399.914935 751.905799 197.970834
413 337.213641 781.879621 439.027247
414 384.564838 751.874190 196.042918
414 321.297285 782.842570 435.785880
415 369.239864 751.650245 192.557213
415 306.448909 783.858176 432.662725
416 353.887608 752.458806 188.800809
416 290.080982 784.480346 428.159133
417 338.257102 752.631396 187.328097
417 276.738625 785.271714 427.148316
418 318.669371 752.349549 182.247524
418 263.120522 786.062655 424.664452
419 302.990516 752.291982 179.440283
419 252.261845 788.100123 422.759261
420 285.139667 753.551561 176.913807
420 235.852172 788.749117 419.229673
421 271.821035 753.185161 175.745929
421 221.598666 789.950321 417.122108
422 254.662084 754.705075 172.003588
422 208.128611 790.670267 415.385560
423 238.246933 754.652332 168.975684
423 194.306430 793.652735 413.019251
424 221.790306 756.426024 167.389438
424 181.447450 794.686047 411.348749
425 207.936574 758.260000 166.090780
425 166.149974 797.755435 408.957996
426 193.942767 760.369505 162.686835
426 155.965491 799.860855 407.500871
427 177.004974 761.487724 161.099537
427 141.381808 803.011173 406.540262
428 163.137352 764.541855 159.312195
428 130.308633 805.981062 405.018127
429 149.801338 766.722687 157.945819
429 113.688504 810.217564 400.773677
430 136.361168 769.956116 156.484942
430 103.408192 813.544317 400.306842
431 120.002473 773.936652 153.641937
431 90.442189 819.425820 398.549861
432 108.890217 779.295640 153.278412
432 81.788243 824.166257 397.395606
433 93.837491 785.000439 152.655368
433 70.127888 829.116963 395.888254
434 85.033978 789.922077 152.010932
434 61.059025 836.308141 395.408242
435 75.190059 796.734000 151.850379
435 51.069203 841.763039 395.915766
436 61.417327 802.806490 151.575384
436 42.815173 850.222099 396.806083
437 54.606447 811.560946 151.567301
437 33.398039 858.127989 395.922845
438 41.205761 818.661049 151.511024
438 24.423347 865.260020 395.327339
439 33.845048 825.635169 153.362417
439 19.895173 873.301013 397.528169
440 25.004087 835.232346 152.878689
440 13.577026 884.047643 399.099451
441 18.426213 844.712472 154.884406
441 7.088783 892.776522 399.042782
442 12.367460 853.465593 156.756874
442 -0.846002 901.853194 397.555839
443 3.581721 865.901404 155.448912
443 -4.658703 913.079782 401.119335
444 -0.926057 875.555742 157.339709
444 -10.584453 925.412289 399.973276
445 -4.415616 887.378397 157.347830
445 -10.546990 935.428878 401.390798
446 -9.847078 898.293321 157.543924
446 -18.649059 947.431688 401.107059
447 -16.714932 911.273818 155.856828
447 -17.504086 958.794325 400.781680
448 -19.274626 924.847218 156.171218
448 -20.009657 972.594195 402.201983
449 -23.975535 936.735320 155.459348
449 -22.034634 984.109364 400.842241
450 -19.420874 952.182612 156.082502
450 -20.018030 994.643220 401.235917
451 -20.602328 963.950729 155.682001
451 -26.094662 1008.200907 400.722937
452 -17.501058 978.469444 157.149830
452 -20.022154 1020.458396 402.312763
453 -14.658461 993.156823 156.131145
453 -16.170048 1033.479808 400.773646
454 -7.108112 1003.691980 156.678870
454 -5.097185 1044.760501 402.597401
455 -6.106190 1018.616543 155.226542
455 2.474563 1055.549325 402.578874
456 -6.954735 1029.284500 152.029338
456 0.532961 1068.464391 400.936508
457 2.379641 1042.601758 154.316114
457 5.006344 1079.909409 399.715655
458 15.546502 1054.389081 155.310266
458 16.848508 1090.104710 401.764122
459 24.120242 1067.930479 155.330333
459 23.860007 1101.798440 401.857034
460 32.200806 1078.749490 155.316457
460 33.572114 1111.997407 401.672687
461 45.623210 1088.442007 156.849028
461 47.703488 1123.258433 403.438201
462 58.177742 1098.202813 157.343412
462 50.145457 1133.047778 402.347894
463 64.294411 1108.786082 156.124968
463 57.823964 1144.363141 401.793734
464 73.597149 1118.274830 157.527561
464 67.153243 1152.792012 402.930887
465 85.391973 1127.061801 159.005839
465 79.585055 1160.527874 404.380989
466 101.746621 1134.653066 162.479199
466 95.387393 1167.869438 407.605274
467 114.826301 1143.267241 162.108464
467 104.649696 1177.165237 408.439955
468 127.994980 1152.134191 163.110749
468 118.642348 1184.964443 411.216474
469 139.202439 1159.141486 165.566319
469 126.927749 1193.479934 411.622771
470 152.656192 1167.823167 168.481711
470 137.731797 1201.657819 413.810523
471 168.291736 1173.807898 171.445755
471 148.677585 1209.514143 416.023598
472 187.678895 1181.052649 176.516623
472 161.126289 1217.307104 418.065307
473 196.382784 1188.302594 176.942366
473 170.928376 1225.363579 419.840543
474 205.991788 1195.909417 178.096279
474 182.451493 1233.791520 423.963184
475 224.801935 1203.776481 183.583807
475 190.254113 1242.776195 424.262263
476 230.489647 1212.074663 185.950704
476 202.176656 1250.095272 429.148365
477 244.514997 1219.514421 188.220608
477 213.072633 1258.062761 433.248723
478 252.524964 1228.178369 190.144926
478 220.672228 1267.248547 434.291005
479 264.581586 1235.899302 195.593496
479 227.524432 1276.753374 437.570094
480 273.665921 1245.317809 199.095436
480 236.819125 1284.280252 439.996899
481 282.709483 1252.785926 201.872062
481 240.130623 1295.187316 442.547852
482 286.322089 1261.875334 204.561651
482 249.832047 1303.989762 445.833170
483 294.144705 1273.104767 206.685424
483 252.034512 1314.005143 447.795882
484 304.038605 1282.465608 210.203246
484 262.185818 1322.871354 452.351737
485 304.479869 1294.074698 210.784473
485 259.324248 1334.321463 452.253022
486 309.263189 1306.475261 214.656320
486 268.206813 1344.756824 455.471931
487 312.228283 1317.653094 215.840992
487 262.191584 1357.190270 454.729543
488 312.044410 1328.729952 215.859596
488 268.738627 1367.985130 458.083402
489 320.067850 1338.072670 218.494714
489 273.270851 1376.849588 459.402972
490 317.296970 1349.253918 217.826939
490 265.163075 1390.668319 457.730922
491 317.539025 1362.014983 218.229530
491 265.116451 1401.553158 457.214895
492 318.970487 1373.127668 218.608444
492 264.450747 1412.907139 457.914627
493 317.756306 1383.525853 218.577757
493 263.090693 1423.278375 457.569345
494 311.136599 1396.864643 216.162553
494 261.526613 1435.343339 457.333991
495 309.214319 1409.743524 215.611198
495 262.955929 1445.903277 457.261376
496 311.925189 1421.138418 216.790208
496 261.304661 1456.183598 456.818300
497 303.907577 1432.898269 213.101215
497 250.615214 1470.764522 454.416284
498 299.780091 1445.933554 211.923154
498 251.918825 1480.037994 453.274984
499 289.616720 1457.670349 209.326175
499 244.940441 1492.193098 451.949810
500 288.759382 1467.775106 208.817295
500 238.206908 1502.518500 450.222338
501 281.924408 1478.965910 206.423364
501 232.413061 1512.934774 447.695405
502 268.882384 1491.801468 201.485212
502 224.586447 1525.255533 445.290362
503 266.561085 1501.360606 199.960390
503 216.841659 1536.170915 440.864804
504 262.805125 1512.293539 198.457890
504 213.162186 1546.240139 439.130129
505 255.995378 1523.023133 194.172581
505 202.135977 1558.220398 434.411863
506 242.777513 1535.215487 189.762871
506 198.998988 1565.519930 432.137726
507 235.280259 1544.865916 185.401840
507 189.382903 1577.615242 427.981680
508 233.554823 1554.988999 183.999989
508 184.760499 1585.990091 425.083137
509 222.900613 1564.966161 178.949837
509 174.232691 1594.864108 420.748318
510 205.040960 1577.299923 173.289575
510 163.350165 1605.237026 416.155525
511 204.897690 1584.979077 170.406457
511 155.863308 1614.182952 412.757290
512 190.070299 1595.335496 163.638178
512 148.143822 1622.062020 407.892718
513 183.102137 1604.024676 161.383331
513 136.046551 1630.207374 403.097738
514 170.355892 1615.121718 154.542843
514 127.696807 1638.291640 400.109251
515 157.643018 1623.935741 151.030814
515 119.773394 1644.301254 396.331329
516 153.547809 1629.738163 148.746661
516 109.778137 1651.012124 392.424272
517 137.453308 1640.070794 144.169030
517 96.608875 1657.339029 388.849892
518 127.135889 1645.340843 141.203438
518 86.449370 1663.026176 385.694225
519 110.690543 1651.929174 136.495816
519 73.983781 1667.057029 382.443933
520 95.695180 1656.649936 133.207871
520 68.096073 1669.734492 379.525619
521 82.881168 1662.094459 129.724227
521 54.504598 1673.615898 377.066097
522 71.983783 1663.172327 127.654142
522 46.067913 1674.543145 375.731767
523 59.997134 1666.049039 126.029424
523 33.174753 1676.384379 372.231990
524 47.272659 1667.035828 122.095264
524 27.747797 1675.623004 371.391663
525 45.303260 1663.279073 121.859736
525 8.242039 1677.913048 366.771759
526 28.594189 1665.051224 118.554348
526 3.487824 1674.692955 365.885670
527 16.368800 1662.783177 116.026838
527 -0.255084 1672.247212 365.244227
528 -2.372773 1661.052271 112.684142
528 -14.781156 1670.285145 361.901477
529 -6.526985 1658.881927 110.644541
529 -20.391292 1668.315684 361.209585
530 -11.953148 1653.782296 111.005577
530 -28.291277 1663.826541 359.823096
531 -12.488996 1648.793293 111.753908
531 -45.446176 1664.438020 356.671604
532 -23.396458 1645.314745 110.131076
532 -46.346198 1659.484793 356.972304
533 -35.502368 1640.822216 108.626622
533 -48.898143 1653.216481 356.554784
534 -40.618098 1634.008302 108.624795
534 -63.341781 1649.376242 354.572009
535 -48.071660 1629.977203 108.402769
535 -63.043901 1643.787548 355.390261
536 -52.075134 1623.919425 107.503920
536 -75.208837 1639.319723 353.690038
537 -69.445649 1618.217740 104.547705
537 -78.173276 1634.059517 353.225036
538 -70.277768 1610.436074 105.345112
538 -80.289606 1626.167480 353.286528
539 -75.834660 1604.749897 103.467407
539 -85.871669 1621.169813 353.470148
540 -83.492125 1598.299108 103.203785
540 -93.243160 1614.113432 352.981342
541 -92.820608 1592.574481 100.833085
541 -108.323088 1608.849443 347.840517
542 -94.281371 1583.661201 103.166525
542 -104.193681 1601.676670 350.616050
543 -95.446280 1575.541670 104.476148
543 -109.464182 1595.081035 350.957407
544 -103.444789 1568.463207 104.055494
544 -111.692266 1588.229707 352.414388
545 -106.723631 1561.630728 104.209537
545 -112.207252 1579.768191 354.500200
546 -108.520021 1550.583111 106.361964
546 -119.415197 1574.720278 354.039307
547 -113.533102 1543.239974 106.955903
547 -121.183963 1566.835150 355.004281
548 -108.451072 1533.349392 110.662180
548 -121.701596 1560.226264 355.514628
549 -118.315471 1528.220696 109.019072
549 -119.030169 1551.895436 357.834627
550 -124.958136 1522.759260 109.773068
550 -117.625060 1545.942423 360.946982
551 -114.868856 1512.486118 111.871371
551 -118.754254 1539.255829 362.642099
552 -117.558627 1504.614118 114.760852
552 -117.184551 1530.181931 364.758349
553 -105.249810 1495.378632 120.098898
553 -112.892504 1523.868973 367.197864
554 -108.244723 1488.879844 120.863410
554 -109.507273 1515.276910 368.493440
555 -94.544090 1475.840223 124.644878
555 -101.198261 1506.955728 374.091605
556 -96.418223 1469.356565 125.957228
556 -98.608799 1500.143489 375.375354
557 -83.930232 1460.858177 131.301030
557 -88.466006 1493.576312 378.384721
558 -71.264449 1450.121683 138.412858
558 -83.917789 1486.959841 380.502282
559 -70.303713 1444.079483 138.997469
559 -80.864981 1482.650781 385.065089
560 -60.026358 1436.288099 143.229700
560 -74.632132 1477.919641 387.082952
561 -55.397398 1431.114710 145.016797
561 -57.980747 1469.356882 393.760921
562 -42.235444 1423.993903 149.999932
562 -61.899455 1469.683527 393.203696
563 -31.383623 1418.825018 155.793859
563 -53.160453 1464.608323 398.513073
564 -19.327216 1414.235308 160.874084
564 -40.615460 1461.186837 403.252983
565 -8.875582 1411.178143 164.615325
565 -29.646099 1459.500132 407.824394
566 6.894142 1406.869378 170.396617
566 -18.222191 1457.982187 411.704342
567 15.563668 1405.996993 173.521166
567 -5.129002 1456.872210 416.849349
568 25.892851 1406.556279 178.512035
568 3.770814 1458.163353 420.690272
569 33.755844 1405.736714 180.623292
569 8.243866 1460.809768 422.137045
570 54.156302 1406.070696 188.486574
570 20.863328 1462.512061 427.590874
571 64.634335 1407.950183 192.629172
571 33.904143 1463.769143 432.434752
572 73.965453 1411.533089 195.863714
572 47.536042 1467.173173 436.094425
573 81.124187 1415.042844 198.008158
573 55.615266 1471.410567 439.165029
574 102.312171 1420.039884 204.350641
574 67.131841 1475.563817 442.656291
575 113.833637 1426.040671 206.922747
575 73.960980 1482.258849 444.609279
576 122.448029 1433.953558 209.458181
576 88.406872 1488.492829 449.329680
577 131.204824 1439.837916 211.349124
577 90.544919 1497.611895 448.863225
578 139.877453 1447.746105 212.580139
578 96.922534 1504.957922 451.310538
579 151.871920 1455.026533 216.852194
579 109.663575 1511.560194 453.984173
580 157.994321 1464.995091 218.091116
580 115.798514 1520.493966 455.260573
581 167.940557 1472.596171 219.554451
581 123.183532 1528.351473 456.661624
582 172.060017 1484.791011 219.602704
582 126.785959 1537.847979 457.409883
583 179.824667 1495.048407 220.254476
583 132.180206 1548.170907 458.727354
584 188.502129 1504.225903 222.077770
584 132.582799 1558.835477 457.919441
585 188.423166 1515.841197 223.011410
585 139.263426 1567.637218 459.658732
586 193.994389 1525.470514 222.369754
586 145.733333 1576.448351 460.366568
587 190.766934 1538.051205 220.480600
587 146.498828 1586.008306 459.729886
588 201.542218 1545.992548 223.488125
588 146.766587 1597.017697 459.232639
589 196.626201 1559.774867 218.231940
589 145.301160 1607.449074 458.399168
590 197.091652 1570.832387 219.578853
590 140.125352 1620.402652 456.000127
591 193.944720 1583.922411 218.726810
591 142.098439 1630.914027 455.452800
592 189.911159 1595.568067 215.793731
592 139.446030 1641.356580 455.316587
593 191.292834 1606.324210 215.548472
593 141.948062 1651.100861 454.806100
594 181.935926 1619.028828 212.000201
594 133.350584 1661.861225 452.983976
595 181.258059 1630.844881 211.092981
595 132.701481 1671.920144 450.152619
596 179.390710 1642.367897 210.165307
596 127.938021 1682.311419 449.812384
597 169.914049 1654.662701 206.692438
597 122.015189 1692.059163 447.465922
598 163.017272 1667.137578 203.914538
598 120.895348 1702.472091 446.749555
599 164.095415 1676.169800 203.691893
599 110.569382 1713.302339 442.279832
600 157.619433 1686.989010 201.562705
600 107.350221 1723.196299 441.943101
601 148.089843 1698.214803 197.918569
601 99.528249 1734.570828 438.347759
602 141.854671 1710.527052 195.708796
602 92.241440 1744.366626 435.512681
603 136.188523 1719.851867 192.158501
603 87.092181 1750.859284 433.104740
604 127.927722 1729.959392 188.032230
604 80.485223 1760.277882 430.298376
605 116.282799 1740.951307 183.590209
605 77.503126 1767.695839 426.853315
606 108.418058 1751.793248 179.499415
606 70.650542 1776.282720 423.595184
607 108.036071 1757.754472 176.652598
607 58.082137 1786.141811 418.906922
608 96.223705 1770.192811 171.399398
608 56.302094 1793.543923 416.208287
609 92.223837 1777.100455 168.268085
609 52.228582 1800.132169 413.527702
610 84.616973 1785.778112 165.530975
610 42.182164 1807.778871 409.376258
611 70.247373 1795.454759 160.293928
611 42.874619 1812.669819 407.356397
612 71.321352 1799.607492 158.203682
612 32.017550 1820.152865 402.767259
613 60.777982 1809.259796 153.606591
613 27.510438 1824.925286 398.892879
614 59.047883 1813.055142 149.835994
614 21.915575 1830.059171 395.604268
615 49.512461 1821.242374 144.961131
615 19.407089 1833.802559 391.092097
616 37.144478 1829.198152 139.460762
616 13.573617 1839.236557 387.407293
617 35.388737 1834.319362 135.364085
617 8.237032 1842.044908 383.975286
618 28.521176 1837.307916 131.511143
618 -5.289446 1848.399784 379.013977
619 15.706450 1844.894028 125.614811
619 -6.600064 1850.926714 376.058096
620 17.115304 1846.426936 124.925945
620 -12.328889 1853.567898 373.098887
621 14.905278 1848.987843 123.399257
621 -19.108845 1855.018114 368.857492
622 3.102716 1853.932383 118.864191
622 -15.214987 1855.087259 368.851511
623 1.066645 1853.376445 119.343604
623 -26.568974 1857.794413 365.055985
624 -3.899031 1856.001859 116.319432
624 -34.516390 1858.604609 361.923855
625 -13.977623 1858.699299 113.760796
625 -42.060241 1861.845238 358.839957
626 -22.166321 1859.490266 109.815628
626 -43.172733 1858.635566 359.166034
627 -33.734798 1861.070265 107.099178
627 -51.234546 1857.863539 355.729313
628 -34.056676 1858.110456 107.664294
628 -53.298677 1856.448135 357.030882
629 -43.297838 1856.962385 106.853819
629 -62.544612 1854.764243 354.836871
630 -42.682168 1854.231817 108.559794
630 -66.482568 1851.077326 354.720809
631 -55.613210 1853.924982 105.892586
631 -77.731130 1850.647563 353.465224
632 -63.303408 1850.487423 104.747226
632 -73.469629 1843.953629 354.426121
633 -60.251642 1843.436700 106.625986
633 -82.101699 1838.818247 353.061601
634 -72.986754 1842.309619 105.500741
634 -79.505080 1833.724967 356.132801
635 -69.171136 1834.142252 108.082047
635 -89.018473 1828.872713 356.910259
636 -75.237161 1829.419127 106.358024
636 -86.290741 1821.894178 358.300899
637 -82.000007 1821.402742 108.626097
637 -89.518440 1814.945137 357.847836
638 -76.222394 1813.577087 110.588126
638 -87.694183 1807.177563 359.684046
639 -84.704960 1808.669924 110.688555
639 -92.168260 1799.826943 359.416612
640 -73.210768 1796.419545 116.487758
640 -94.818389 1792.640788 360.498645
641 -79.893508 1790.101004 113.977465
641 -103.101882 1787.531898 359.426305
642 -78.169912 1782.895309 113.810472
642 -87.884185 1773.180844 362.522871
643 -81.486118 1773.891737 116.177156
643 -95.837415 1767.576421 362.466368
644 -79.137538 1763.302821 116.590145
644 -87.348641 1757.198951 365.054634
645 -75.116517 1754.724677 117.659797
645 -84.522962 1747.717123 365.697019
646 -79.919114 1745.530039 117.243153
646 -85.560092 1739.768010 367.967257
647 -67.345206 1732.926834 120.130456
647 -85.897280 1729.259912 366.848370
648 -67.750402 1722.614894 121.875763
648 -73.864771 1719.119259 371.307021
649 -64.481599 1713.089683 122.203047
649 -67.077790 1708.836604 371.408747
650 -56.669168 1701.460582 123.143623
650 -60.983708 1699.916281 373.480457
651 -45.525856 1690.872429 126.043182
651 -51.124414 1688.520260 375.050888
652 -42.095651 1682.547829 126.349289
652 -46.768066 1679.329959 375.071254
653 -32.612182 1671.978118 128.386370
653 -33.941446 1666.538257 378.019326
654 -16.187723 1659.946915 131.741975
654 -28.415116 1660.648045 379.147363
655 -9.568126 1649.835446 131.142248
655 -18.093361 1650.984347 380.116448
656 6.541685 1641.463229 135.562000
656 -10.803656 1645.094556 381.545058
657 20.975389 1630.793958 138.057958
657 2.866145 1635.729745 383.509727
658 31.664771 1622.471236 139.071950
658 16.968537 1625.691730 386.662057
659 44.405815 1615.143945 141.342695
659 29.106428 1618.812944 388.607480
660 63.250156 1606.452791 142.748094
660 39.637237 1611.945453 390.934033
661 74.120361 1600.641341 144.257969
661 57.037610 1605.980966 391.443068
662 90.715919 1594.747476 146.038647
662 73.087826 1599.763310 394.834955
663 110.655574 1589.594496 148.255286
663 88.335665 1595.137939 395.985302
664 132.483595 1583.701225 151.917008
664 107.612427 1590.009265 399.044324
665 144.563975 1581.038551 151.863196
665 127.655376 1584.831739 401.225067
666 168.734735 1576.350184 154.406980
666 141.056736 1582.195745 401.416128
667 187.240603 1570.797138 156.503053
667 153.557928 1581.054422 403.008092
668 202.608441 1569.018289 158.798309
668 174.756983 1576.206800 405.908150
669 224.342230 1567.924971 160.045340
669 196.379024 1573.608245 409.932787
670 248.993145 1565.038026 165.173897
670 209.331960 1573.099050 410.468121
671 264.808248 1564.299902 167.495847
671 231.221652 1569.976662 413.670964
672 264.808248 1564.299902 167.495847
672 249.016880 1569.239971 416.500662
673 307.053444 1562.151728 173.560726
673 267.235309 1567.709641 419.198360
674 326.937141 1561.550659 176.365821
674 289.458036 1566.376708 421.774879
675 345.317931 1560.785772 179.269337
675 303.270461 1564.716608 423.570901
676 366.541036 1559.625303 182.122703
676 325.145290 1562.924805 428.186325
677 383.330760 1560.527803 184.434605
677 339.196873 1562.822235 429.812396
678 407.097705 1557.343301 189.040605
678 357.926912 1560.334014 433.067729
679 422.885481 1556.921255 191.152440
679 374.175267 1560.449037 434.791727
680 448.076488 1555.862672 195.296513
680 392.626387 1558.988588 438.871606
681 460.389868 1555.558312 197.638140
681 407.328237 1559.102844 441.749443
682 480.709152 1553.429314 201.858657
682 427.614162 1556.601056 446.262603
683 501.727124 1552.284378 206.025403
683 442.973249 1554.422479 447.639263
684 522.993566 1550.758447 210.757123
684 462.449086 1552.423835 451.464893
685 538.492831 1549.232849 214.178879
685 480.079487 1550.480565 455.273344
686 555.643636 1548.167372 219.156127
686 496.201150 1548.723621 459.363542
687 573.748212 1544.832413 222.084224
687 513.662178 1545.723594 463.488690
688 591.654234 1543.664726 225.678926
688 530.299764 1543.891617 467.294254
689 614.009137 1541.549048 231.012236
689 547.202576 1541.162117 471.083960
690 629.757159 1540.429225 235.789518
690 565.761811 1538.716906 476.013411
691 645.612935 1537.270682 238.566049
691 577.723834 1536.106947 478.556766
692 663.857858 1534.309676 244.108649
692 594.031414 1532.819956 482.413899
693 684.889053 1530.070873 249.507579
693 614.235479 1528.627816 487.845944
694 701.209785 1526.441800 254.432561
694 628.118762 1524.946252 492.074950
695 717.755573 1521.883851 259.727181
695 646.549872 1520.275246 497.305930
696 736.776642 1518.409950 265.129539
696 660.861738 1516.774857 503.564159
697 756.755332 1514.167795 271.387751
697 676.604416 1513.237190 508.021107
698 772.216758 1511.600226 277.565866
698 692.451181 1509.611081 513.193889
699 788.003572 1508.784685 283.078526
699 708.121600 1506.162826 518.880043
700 803.714411 1505.346915 288.241187
700 720.235836 1502.167311 522.966346
701 820.765184 1500.636810 294.099367
701 735.757699 1497.120975 526.929762
702 833.647170 1495.615305 298.203419
702 747.503420 1492.322257 530.941742
703 848.879347 1490.541126 303.089385
703 761.470331 1487.250126 536.599099
704 859.569616 1485.089489 307.189492
704 774.334697 1481.166532 540.415571
705 873.435141 1479.004051 312.156349
705 781.892557 1476.266872 543.949252
706 885.329248 1473.740050 317.256752
706 793.731902 1469.768747 548.574753
707 893.433056 1468.419108 321.723155
707 802.461211 1463.766108 552.770071
708 904.354074 1462.485153 326.709300
708 810.337583 1458.476969 557.442080
709 913.053383 1455.711897 331.773986
709 816.501502 1452.999862 561.943585
710 918.500919 1450.056306 335.277286
710 823.191460 1446.693009 564.721855
711 921.858707 1444.071839 338.901875
711 826.648379 1440.394701 567.840508
712 925.636287 1437.401875 342.996191
712 826.664523 1434.088227 570.965764
713 930.676992 1430.454256 346.667916
713 829.662755 1426.701194 574.835375
714 930.092373 1423.257734 349.606522
714 830.248529 1421.492314 577.953425
715 930.996202 1416.831636 352.777261
715 829.917470 1414.804479 579.819683
716 929.583928 1410.328817 353.648326
716 825.022984 1408.903089 580.625770
717 925.274805 1404.450430 354.439173
717 826.450997 1402.075588 583.244152
718 920.964134 1398.108719 355.005042
718 820.969583 1396.066126 582.292650
719 916.736393 1391.854123 355.041321
719 815.564273 1388.984139 582.673873
720 908.915446 1385.453107 354.847998
720 809.425344 1382.180931 582.810178
721 902.472193 1379.953514 354.141199
721 802.546875 1377.319398 581.356916
722 893.077724 1374.210941 351.318442
722 790.678456 1372.312699 578.853712
723 882.442930 1368.918385 347.674290
723 782.876377 1365.912216 576.518149
724 871.786293 1363.897824 343.394819
724 773.035946 1361.661696 571.595045
725 859.471751 1360.307065 337.980470
725 763.960943 1356.942259 567.873846
726 848.571088 1355.590133 332.362482
726 753.484390 1351.657211 562.832304
727 838.659494 1352.065161 327.494957
727 741.031504 1349.338299 556.665924
728 823.866295 1349.497284 319.392554
728 728.762947 1345.055724 549.813581
729 815.329792 1346.683877 314.299469
729 718.995279 1341.967591 544.802377
730 798.772752 1345.242161 307.410955
730 704.904161 1340.426271 538.835998
731 784.014816 1343.924683 300.674343
731 692.858680 1337.628684 533.453657
732 768.421199 1342.198306 295.241656
732 678.499062 1335.503719 527.548899
733 753.206805 1340.806799 289.736146
733 661.775703 1332.931093 520.990011
734 739.651249 1339.113126 284.899922
734 648.063551 1330.805121 516.818672
735 720.538355 1338.314485 278.349962
735 635.673324 1328.210704 511.901637
736 704.364560 1335.747748 272.844100
736 620.991506 1326.938240 507.475974
737 686.652949 1335.079018 267.130275
737 602.934152 1323.873268 502.147473
738 667.708498 1333.123228 261.547756
738 587.650290 1321.517139 497.680378
739 654.461684 1330.929887 258.708164
739 572.070653 1320.550206 493.704587
740 629.295104 1329.965411 251.402259
740 556.120794 1317.596176 489.063041
741 610.689503 1328.069843 247.292716
741 540.081798 1314.749165 486.127903
742 591.854534 1326.907258 243.240009
742 524.888485 1313.449192 482.676246
743 575.913577 1324.673364 239.986769
743 508.618132 1310.996881 479.390720
744 560.339584 1322.424232 236.155866
744 491.966803 1307.932970 476.590103
745 543.880789 1320.626176 233.244092
745 476.295617 1305.775701 473.384788
746 529.466195 1317.510334 230.532996
746 460.626275 1302.867833 470.659823
747 506.086376 1316.587888 224.947360
747 445.272618 1300.819256 467.081846
748 493.470549 1314.912842 222.910116
748 430.600250 1298.241037 463.701233
749 474.575907 1313.445914 219.094577
749 415.544434 1296.881778 460.153089
750 454.732885 1311.888058 214.784257
750 399.242289 1293.542224 457.347186
751 444.063086 1307.874641 214.217620
751 387.212689 1290.700174 455.586472
752 427.208932 1305.660405 210.474253
752 372.203941 1287.496328 452.029159
753 409.215126 1303.174186 206.475043
753 358.034526 1284.683437 449.480992
754 389.956293 1300.936215 202.459357
754 343.301344 1282.193235 447.226962
755 376.092808 1299.110950 200.885196
755 332.460405 1278.715888 446.344392
756 358.543016 1296.984435 198.260599
756 315.322135 1276.784884 443.097606
757 345.872383 1294.167362 196.600305
757 305.117264 1272.670775 441.865432
758 328.349275 1293.335779 193.572388
758 289.678877 1269.920488 438.739259
759 316.361882 1289.287207 192.024359
759 276.063029 1267.576130 438.505057
760 300.571424 1286.029024 190.061367
760 270.953931 1264.242308 438.528367
761 285.384489 1282.950488 190.019428
761 250.296569 1260.070351 435.658423
762 270.346183 1279.990574 188.831443
762 239.410133 1257.252678 435.901270
763 261.781447 1276.479260 189.374164
763 225.110694 1253.667252 434.967934
764 248.667803 1272.959323 189.824820
764 213.222096 1248.614169 434.124496
765 235.390665 1269.377987 189.706304
765 201.824749 1244.827742 435.285874
766 225.198879 1264.471967 190.271614
766 192.080791 1240.226109 436.063528
767 201.326369 1262.684238 186.928407
767 182.052585 1235.549790 435.870505
768 194.187089 1258.173228 189.150284
768 167.118790 1231.259676 436.663089
769 186.618370 1252.963264 191.235132
769 154.805562 1227.584585 437.001215
770 170.791227 1247.950077 190.891066
770 145.767473 1221.564087 437.347211
771 155.642402 1242.805375 190.736944
771 137.397887 1215.435502 439.265534
772 148.207858 1238.748753 193.558203
772 126.932185 1210.664583 440.718192
773 131.393823 1233.544640 191.935095
773 117.765270 1204.309570 441.028843
774 124.186046 1226.253810 194.655066
774 105.361698 1198.158268 443.307749
775 116.435400 1220.184756 197.998085
775 96.612180 1193.074889 444.781738
776 101.538132 1212.861540 196.787074
776 83.005862 1187.039095 444.402101
777 93.122208 1208.021859 198.828767
777 76.998365 1180.964599 445.947505
778 83.088868 1200.087381 199.030210
778 67.880285 1174.026692 446.722858
779 75.428206 1194.589326 200.780220
779 62.118059 1167.482991 449.242943
780 65.918286 1187.582565 200.995386
780 46.761918 1162.634146 448.676172
781 55.002853 1181.276101 201.118119
781 42.830064 1155.983808 449.256671
782 49.137334 1174.080122 202.967895
782 35.210812 1148.065425 449.517702
783 39.313027 1167.244102 203.238702
783 25.356199 1143.215735 450.549496
784 35.152682 1160.288615 203.229687
784 20.688967 1134.570169 451.864696
785 22.613075 1154.175782 200.743158
785 17.562141 1128.004334 453.769378
786 14.246786 1145.474314 202.607750
786 3.058196 1120.902441 451.468289
787 10.560346 1137.107171 204.042371
787 0.460049 1113.058887 453.159714
788 3.960577 1128.739458 203.932479
788 -1.799130 1105.521618 453.265387
789 3.345865 1119.051880 206.364640
789 -9.767047 1098.428549 453.910830
790 -4.331334 1111.834625 204.705734
790 -11.699695 1089.762676 453.795523
791 -7.912249 1101.136286 203.668846
791 -12.593779 1081.570000 454.490688
792 -5.689382 1090.439013 205.433298
792 -15.778584 1072.781350 453.579984
793 -4.223920 1082.547223 204.677016
793 -15.045791 1065.152770 453.099424
794 -4.945541 1072.805889 203.109411
794 -13.576419 1056.939959 452.898748
795 -0.130043 1064.589773 202.947293
795 -10.867499 1050.678292 452.126508
796 4.138038 1055.919412 202.270507
796 -11.256960 1041.654006 451.083778
797 15.072311 1047.702666 202.500981
797 1.740454 1033.062133 451.222578
798 20.273515 1038.413697 201.202110
798 0.642011 1024.440362 449.785595
799 27.197226 1031.306783 201.007244
799 13.857924 1016.967222 449.198822
800 38.769813 1020.465735 200.237566
800 24.486702 1008.775044 449.918348
801 50.719165 1012.710244 201.431422
801 33.837371 1001.831992 449.993270
802 63.902214 1004.971219 202.217684
802 45.701341 993.396259 451.174323
803 77.703328 996.491594 203.153576
803 59.567241 986.989536 451.871471
804 96.041119 988.592166 205.283170
804 69.642389 979.538026 452.805120
805 109.718663 982.094108 207.422727
805 81.184091 973.563294 454.295128
806 118.655417 977.062550 207.490897
806 97.655484 968.351192 456.456562
807 138.643089 970.552426 209.647196
807 113.586475 961.348323 457.681950
808 156.330423 964.486260 212.008656
808 127.603381 955.233636 459.644482
809 170.068321 957.627816 212.889246
809 146.131954 950.516929 462.330293
810 190.168224 952.768558 215.154076
810 160.424592 943.993034 464.507746
811 212.204723 945.861334 219.342359
811 176.283152 939.968487 465.958064
812 232.733946 941.485824 223.741617
812 195.955667 935.014308 469.450936
813 247.498180 936.184779 225.409730
813 206.922372 929.954455 471.039656
814 267.555146 930.175100 229.953580
814 223.977740 923.923895 475.333703
815 284.552582 925.982055 234.591872
815 243.204829 918.547124 479.171838
816 303.831089 919.307129 236.581706
816 257.036181 914.523763 482.463681
817 316.765519 913.611125 240.015422
817 275.571062 908.364600 486.558127
818 339.249156 908.185583 245.667777
818 291.093755 903.128023 491.149419
819 358.003331 902.702424 251.534169
819 307.852276 897.714056 494.591146
820 375.014573 897.484706 253.570485
820 323.157187 892.168199 497.988902
821 393.595687 892.358139 258.897487
821 339.919747 888.057113 501.525643
822 411.994197 887.213415 262.158249
822 356.739770 883.236973 505.828382
823 430.594872 884.338896 266.149162
823 375.194179 877.981338 510.223174
824 446.955468 879.329415 269.532620
824 392.475713 873.733967 513.088664
825 466.519393 874.600722 273.767378
825 407.258302 869.065902 516.389223
826 482.934688 870.843215 276.628058
826 425.629261 863.222887 519.546250
827 500.946111 865.762863 280.856691
827 441.293386 858.995153 523.171670
828 520.004409 860.853101 285.413066
828 459.353933 853.702388 526.396779
829 539.002126 856.485210 288.619948
829 476.484693 848.607606 529.594773
830 559.152212 851.890580 293.129512
830 493.590259 843.650965 533.166119
831 577.838254 846.876391 296.649061
831 509.424436 839.188959 536.371939
832 595.227569 842.948217 300.431416
832 526.552974 834.892437 539.662985
833 612.917413 838.397615 303.555804
833 541.569064 829.927099 543.467509
834 632.907265 833.296122 308.374946
834 561.192512 824.418603 547.240538
835 650.778095 827.825154 311.941805
835 575.805285 819.819131 550.275520
836 669.145843 823.555148 316.505794
836 595.760404 813.175067 554.608680
837 685.512893 818.046651 319.636445
837 611.754170 808.053780 558.307618
838 706.013295 813.585506 324.877118
838 626.119273 803.089323 561.439429
839 720.155026 808.213757 326.835101
839 642.115857 797.890763 565.185985
840 738.812873 803.506365 332.388366
840 656.608663 792.815273 568.263949
841 754.089023 797.830973 335.884616
841 673.475805 786.422689 572.481557
842 771.873893 791.756065 340.685559
842 687.231371 781.078388 575.811423
843 788.173688 786.234282 344.976359
843 704.009973 775.020242 580.005325
844 805.492871 780.026865 349.842915
844 719.165141 768.493999 583.718865
845 820.716672 774.391458 354.211830
845 731.619425 763.550628 587.131535
846 833.676115 768.831564 357.122867
846 746.191458 756.355535 590.108356
847 847.076064 762.412194 359.911783
847 758.311848 750.021429 593.473160
848 864.307295 755.213125 364.565147
848 771.744021 742.394777 596.604039
849 877.225384 748.009001 367.646223
849 785.554967 735.688543 599.361312
850 893.982040 740.182695 372.010918
850 796.409270 728.688745 602.265514
851 904.927704 732.586495 374.457377
851 808.752174 720.746661 604.699755
852 917.073766 725.019197 376.473274
852 820.888355 712.486318 606.750164
853 929.170181 716.676594 379.782392
853 831.299419 704.703934 608.840094
854 939.587230 709.350421 381.429079
854 839.826244 697.269283 609.865139
855 950.084180 700.297130 383.046298
855 848.561738 688.744368 611.775324
856 958.741171 691.423267 385.169400
856 854.336451 680.156815 611.923502
857 967.362283 682.389339 387.148832
857 865.311846 670.138194 613.749288
858 972.949408 673.576909 387.126185
858 869.150938 661.232705 614.309137
859 976.559664 664.514264 387.677432
859 873.550049 651.889919 614.577291
860 982.277790 654.188019 388.920115
860 874.961249 643.028552 614.049219
861 984.663425 644.791244 388.962008
861 877.154155 633.707911 614.754561
862 984.736616 634.977238 389.447471
862 878.158595 624.568853 614.486641
863 985.236579 624.590051 389.097438
863 876.325230 614.391154 614.086021
864 984.500836 614.941806 389.379312
864 873.942967 604.515293 613.569743
865 980.763715 606.708056 388.617565
865 870.251540 594.981138 612.656054
866 976.585732 597.294457 387.503287
866 867.678948 586.725905 612.154490
867 971.912585 589.005014 386.506258
867 861.724698 577.613029 610.871682
868 963.756368 579.638071 385.189507
868 855.997922 568.631197 609.550953
869 957.227853 570.566369 383.325270
869 846.239537 559.601636 607.290946
870 947.412658 562.631004 381.210197
870 837.613181 551.485895 604.680835
871 938.922141 553.507200 379.893794
871 828.486358 542.946246 603.792504
872 927.908403 547.201952 377.216702
872 819.748073 536.578781 602.576544
873 916.649648 539.999744 374.880546
873 809.474230 528.343498 599.315908
874 904.431383 534.115109 372.469936
874 795.257522 521.437347 596.902381
875 888.036973 527.163321 369.109931
875 782.507106 515.208564 594.475747
876 876.901802 520.867777 366.779839
876 766.037997 508.473567 591.244142
877 861.214956 515.023826 363.390752
877 756.241277 501.990129 590.094880
878 846.932866 508.443171 360.166557
878 742.148741 496.765081 586.620371
879 830.649527 503.715205 356.319000
879 727.073410 489.691551 583.245520
880 814.944988 498.905131 352.651878
880 712.414518 484.811439 580.211673
881 797.680257 493.266957 348.474826
881 695.968242 479.739903 576.547515
882 781.656853 488.688295 343.776899
882 682.359880 475.299854 572.743731
883 767.090144 483.248426 340.436995
883 666.961118 470.552415 569.179203
884 750.019698 478.306361 335.959941
884 650.785618 465.132400 565.614796
885 734.007382 473.779600 331.693778
885 637.243332 460.597826 562.054801
886 716.383569 469.004849 326.788326
886 619.508284 455.458318 557.705828
887 698.053412 464.913739 322.202113
887 606.079801 450.537452 554.240501
888 683.166761 461.111444 319.167732
888 590.137854 445.729442 550.742697
889 666.499588 456.188133 314.072519
889 574.023594 440.764337 546.258221
890 650.136838 451.564463 310.115604
890 560.526885 436.213762 543.625678
891 634.245747 446.707336 306.383306
891 541.827333 431.764320 538.748749
892 617.916350 442.019974 301.617598
892 526.670397 426.546676 534.091377
893 597.306458 437.161767 296.496821
893 511.363660 422.011737 530.626709
894 581.715001 432.112782 291.822789
894 495.720457 416.994054 526.627794
895 564.336237 426.517567 287.050005
895 480.118260 410.966437 522.878657
896 546.819980 422.350437 282.211654
896 464.863144 407.852045 518.614394
897 529.010068 418.636879 278.080448
897 449.010961 403.079577 514.000172
898 511.240176 413.570725 273.244823
898 432.827460 398.022228 509.312535
899 494.011822 407.958730 268.220441
899 417.089125 392.298908 505.483530
900 477.739127 403.254063 263.903307
900 400.675902 386.848080 501.589080
901 461.379404 398.378679 258.923229
901 387.224710 381.744365 497.466513
902 441.545429 393.081295 254.211296
902 370.724692 376.416736 493.434860
903 424.872448 388.283518 248.911503
903 354.955710 371.737254 488.457626
904 408.150211 384.410776 244.864927
904 339.328036 368.272210 485.082665
905 391.809094 379.716159 240.320311
905 326.191972 362.676029 482.055447
906 373.172021 375.006616 234.522541
906 310.784922 358.428398 477.916728
907 358.929138 369.604163 230.723153
907 296.575277 354.095653 472.634236
908 340.889909 364.540488 225.569525
908 284.319105 349.615523 469.805914
909 324.024254 359.836603 221.086941
909 266.767962 343.488676 465.593302
910 303.806145 354.590043 215.261091
910 250.095738 338.812174 459.722506
911 291.168272 349.922771 211.819796
911 235.594106 332.656572 455.255464
912 275.824417 346.569470 208.009324
912 222.299987 328.179734 453.017938
913 254.292205 342.172645 203.530820
913 205.320444 323.154595 448.106589
914 241.719933 336.392178 200.968124
914 190.178250 318.194880 444.951885
915 224.586942 331.863450 196.208333
915 175.938231 313.334817 441.094984
916 203.800496 327.188530 191.701127
916 165.213431 307.587917 440.201001
917 190.989960 320.451133 190.163132
917 148.679916 301.792391 436.178021
918 172.629161 314.846478 187.455298
918 131.191717 295.773784 433.052911
919 157.190239 308.042224 184.758385
919 122.441810 288.604258 432.324429
920 146.952704 303.553207 185.467843
920 111.571858 282.443040 431.578944
921 128.781896 297.458753 182.221639
921 95.581793 276.080288 429.630214
922 107.946611 292.038744 179.764142
922 82.483824 270.542796 428.313688
923 99.808084 285.457495 179.737328
923 69.341426 263.889711 426.970899
924 77.000129 277.502153 176.595573
924 56.707885 256.342351 425.962954
925 69.838412 269.509135 176.818535
925 41.176943 250.557081 425.070016
926 51.948698 263.408042 176.039687
926 28.824357 241.757475 424.157628
927 42.239181 255.714766 175.062304
927 21.100080 233.828657 424.058967
928 31.047457 248.206450 176.267616
928 11.629660 227.076703 424.601006
929 12.309887 239.472954 174.448980
929 -0.100604 218.657722 424.657367
930 2.535856 229.538569 175.056497
930 -6.673264 211.016249 425.845701
931 -9.317750 221.548628 175.060060
931 -18.348696 200.536512 425.015248
932 -24.164342 211.847391 172.545041
932 -31.307854 192.489558 424.956771
933 -30.313398 200.886548 173.912245
933 -36.348330 183.727490 424.545188
934 -38.871113 192.569315 174.541401
934 -41.818847 174.809897 426.016410
935 -43.828126 181.029677 175.724024
935 -51.920401 165.007820 424.897436
936 -49.059704 169.526140 176.817117
936 -57.242452 155.104259 425.093241
937 -63.012801 157.190246 175.165695
937 -58.779364 143.912710 427.121571
938 -69.692009 146.048751 173.403590
938 -61.081328 132.637840 428.507837
939 -69.542224 132.157459 177.507101
939 -68.185232 123.685961 428.525530
940 -76.248051 120.464420 177.495590
940 -74.433398 113.501943 428.860604
941 -73.382224 106.201493 179.105075
941 -70.362672 101.570983 430.558683
942 -75.753169 96.880650 180.272921
942 -69.238828 91.612803 432.712143
943 -72.263528 82.743545 182.325204
943 -67.861901 81.627671 433.965864
944 -68.669439 68.592234 184.612333
944 -66.596313 72.295295 435.109534
945 -62.613304 55.683495 187.598847
945 -65.349234 60.022378 436.900091
946 -57.138745 43.806368 189.459129
946 -56.185853 49.623453 439.276964
947 -49.987180 32.142364 191.996896
947 -54.767828 39.680306 440.949222
948 -40.836900 22.544828 194.604275
948 -43.587184 31.067434 442.119871
949 -33.466240 11.813499 194.447610
949 -31.569355 21.756542 446.038836
950 -24.409819 3.192742 196.678946
950 -28.007906 13.740600 445.993160
951 -17.726592 -6.709825 197.100724
951 -13.193440 6.673353 449.239450
952 -4.368512 -15.361076 199.597859
952 -1.815543 -1.559588 451.534472
953 10.932269 -27.154009 202.197847
953 7.569322 -8.374443 451.393840
954 28.106159 -35.328792 204.056001
954 19.650093 -14.892447 453.513691
955 40.019148 -42.255446 205.041556
955 37.423617 -20.315789 455.720854
956 63.398914 -47.326619 209.697003
956 50.770078 -24.735945 457.528017
957 75.030747 -53.207085 209.173425
957 59.942010 -28.324888 458.498030
958 91.938584 -56.818124 210.187598
958 78.628289 -32.241758 460.924206
959 112.240693 -60.913059 214.194430
959 88.465527 -34.167951 459.881794
960 132.853602 -63.798764 215.929163
960 113.256342 -35.795400 462.428651
961 154.974884 -65.502284 219.018834
961 127.874079 -38.320702 464.354129
962 173.973374 -67.528279 220.080984
962 148.410777 -37.959180 466.363895
963 191.607077 -68.422513 220.854758
963 160.888429 -39.460708 467.258321
964 208.870096 -67.580720 222.754689
964 181.589627 -39.262946 468.462798
965 229.538199 -66.594467 224.541467
965 194.610552 -38.193517 469.852633
966 250.374715 -65.920382 227.527563
966 212.472744 -36.823475 471.162969
967 269.683969 -62.807928 228.228445
967 231.488389 -34.025728 474.760034
968 287.708622 -61.557503 230.601268
968 247.751416 -32.004399 476.126404
969 307.472717 -58.581605 234.318945
969 262.943941 -30.523406 477.479979
970 325.129220 -55.812772 235.130579
970 279.697699 -27.847979 478.687921
971 344.875209 -51.826995 237.555528
971 298.035682 -24.972046 479.712003
972 362.387623 -47.786478 238.924276
972 313.961154 -21.734406 483.050026
973 378.226871 -42.298444 241.355960
973 326.073886 -18.738206 484.898030
974 396.354531 -37.179232 243.477792
974 342.866338 -14.941108 486.711540
975 415.457469 -31.764013 245.577279
975 361.389758 -10.639449 488.860163
976 431.865808 -26.298586 248.449262
976 376.999205 -6.294919 491.160843
977 448.879202 -19.486624 250.765912
977 392.969647 -2.834796 493.055463
978 467.185917 -13.387133 253.614475
978 408.183118 1.523431 495.297617
979 480.631717 -7.894716 255.634632
979 421.020449 4.428387 497.516161
980 495.067889 -2.970676 257.996561
980 435.236957 8.723938 499.704398
981 510.982199 1.673490 260.478902
981 450.313263 12.475035 501.955649
982 527.576054 7.827418 263.022418
982 463.923685 14.606952 503.657950
983 543.858463 12.119549 265.531743
983 479.630423 18.166850 507.121800
984 560.841949 16.062408 269.500685
984 489.965503 19.486094 508.682853
985 575.414502 19.860733 272.553382
985 507.672794 21.514431 512.256195
986 592.673059 23.402575 274.908081
986 522.857591 22.972931 514.328182
987 607.529644 25.864018 278.597575
987 539.408906 23.399965 517.539767
988 620.546645 28.361928 279.475545
988 551.016672 24.380104 520.143744
989 637.710096 28.821541 284.103786
989 565.283435 24.123604 521.926501
990 653.418811 29.018757 286.643725
990 579.466817 23.277850 525.500538
991 667.202333 29.744861 290.089389
991 594.967703 21.899658 528.769447
992 682.769133 29.315611 294.389187
992 608.085764 20.197716 532.558780
993 698.500542 28.585318 298.199299
993 621.528294 17.732337 536.281668
994 712.171575 26.895977 302.765716
994 633.247875 14.642478 538.843076
995 727.647556 25.079414 306.797678
995 647.219780 12.086027 542.968985
996 739.600427 21.834549 310.275877
996 657.500068 7.716856 546.314459
997 754.071717 17.620316 314.720426
997 673.176293 3.263326 550.725367
998 766.696858 13.511353 319.008635
998 684.398777 -2.320160 554.655439
999 779.767709 7.548748 323.295935
999 696.112727 -8.637819 557.759593
1000 791.438937 2.565975 326.175793
1000 707.784686 -15.423053 561.098672
1001 804.731826 -4.385918 330.679142
1001 717.745072 -22.140988 564.250722
1002 813.744638 -10.161569 333.477900
1002 730.172275 -29.249387 568.347558
1003 826.886244 -18.115414 337.599170
1003 741.274015 -37.603638 571.487486
1004 840.969832 -26.117934 342.508146
1004 750.311479 -45.592521 574.848581
1005 850.501897 -35.170967 345.282649
1005 763.169190 -54.867259 578.123506
1006 860.735516 -44.431130 348.626897
1006 772.595891 -64.402834 581.359722
1007 870.159231 -53.963248 352.123768
1007 781.589128 -74.249343 585.027181
1008 881.472958 -64.255045 356.656516
1008 791.022854 -85.381578 588.170220
1009 892.543788 -74.848283 360.363771
1009 802.511075 -96.187617 591.089634
1010 900.943763 -86.223659 362.999797
1010 809.685357 -107.631521 594.136951
1011 912.416273 -97.319860 366.745214
1011 815.921208 -118.033028 597.014928
1012 921.112928 -110.076640 369.717371
1012 826.535417 -130.796933 599.367113
1013 931.583744 -121.929851 373.287618
1013 833.199936 -142.556321 602.189761
1014 934.141916 -135.210131 373.616614
1014 839.863069 -154.603764 604.214107
1015 945.143279 -148.456435 377.024764
1015 844.146656 -167.628717 605.434147
1016 948.668397 -161.759483 378.925852
1016 851.290102 -179.335196 607.746063
1017 957.527219 -175.594744 382.076957
1017 854.850105 -192.198966 608.840051
1018 962.799723 -188.775119 383.698453
1018 859.711236 -206.602318 610.071129
1019 964.781551 -202.553801 384.388227
1019 860.785454 -219.199756 611.331164
1020 971.350632 -217.110743 386.391934
1020 865.179432 -231.561943 612.829279
1021 972.395169 -229.806833 387.413719
1021 867.891224 -244.602251 614.027609
1022 971.992017 -243.510831 387.652758
1022 869.440580 -257.658975 614.177585
1023 973.953744 -256.784296 388.185750
1023 867.939722 -269.559093 614.443978
1024 972.745469 -269.264415 388.776656
1024 866.057580 -283.610005 613.598649
1025 971.283782 -283.652552 388.142258
1025 865.147807 -295.271859 613.619743
1026 967.813073 -295.390483 387.595863
1026 861.949230 -307.708319 613.033623
1027 965.117962 -306.265491 386.957627
1027 859.872654 -318.878378 612.016261
1028 959.888946 -317.677898 385.163362
1028 855.759405 -329.263203 610.506282
1029 954.893009 -329.291668 383.529454
1029 847.533469 -340.394279 608.636339
1030 949.189998 -339.416517 381.615269
1030 842.323456 -350.419410 607.128394
1031 941.664940 -349.422650 378.947370
1031 833.785820 -360.360001 603.908593
1032 932.206761 -359.847722 376.597109
1032 827.735551 -369.345981 601.416665
1033 923.551385 -368.097877 372.805413
1033 817.339100 -378.134356 598.629278
1034 915.062103 -375.996245 370.311175
1034 809.137430 -386.394260 595.704430
1035 901.779295 -383.527620 366.199745
1035 797.813542 -394.220252 592.499512
1036 892.151992 -390.923172 363.695700
1036 787.154934 -401.007497 588.969986
1037 881.226616 -397.650917 360.070316
1037 775.489341 -407.632728 585.338379
1038 866.827691 -403.913545 355.996341
1038 763.409127 -414.512219 582.655758
1039 853.575558 -409.608358 352.052586
1039 750.620490 -420.174001 578.277804
1040 839.827307 -414.799822 347.592358
1040 737.475497 -425.511694 575.413584
1041 826.293997 -419.077815 343.714617
1041 723.789224 -431.116721 571.053666
1042 813.959501 -423.229113 340.451750
1042 709.339828 -434.603331 566.106789
1043 798.103889 -427.746509 334.903442
1043 697.232786 -439.301536 562.616137
1044 784.559011 -429.334344 330.530956
1044 684.397845 -441.818400 558.528753
1045 766.319856 -432.581253 324.736174
1045 667.600136 -445.302249 553.441866
1046 751.500856 -435.809616 320.261793
1046 655.555861 -447.932060 549.778303
1047 737.676782 -437.851784 315.417697
1047 639.315516 -452.171316 544.566061
1048 720.796630 -440.684654 310.469072
1048 623.888078 -454.298156 539.277815
1049 707.806997 -441.767723 305.928923
1049 608.237552 -456.492793 534.735628
1050 691.246941 -442.599850 299.856509
1050 595.489467 -458.608921 530.197065
1051 672.006716 -444.528348 293.782334
1051 580.448289 -459.801285 525.555917
1052 660.589068 -446.057878 290.442017
1052 568.809235 -461.785615 521.129059
1053 643.003567 -446.717875 285.927604
1053 552.826466 -463.063476 516.542886
1054 627.080571 -447.543840 280.723346
1054 536.308076 -464.519919 512.089083
1055 609.594898 -448.933198 276.337652
1055 521.832242 -466.849006 508.263649
1056 590.965199 -449.974705 270.751283
1056 504.578030 -469.153025 504.173166
1057 573.583061 -451.045104 265.685280
1057 488.857069 -470.472085 499.573969
1058 556.975988 -452.164827 262.125543
1058 474.000053 -471.767847 495.881006
1059 542.573820 -454.191598 258.983613
1059 461.659197 -474.009480 493.346694
1060 523.951864 -454.429543 254.145109
1060 447.246079 -474.690961 489.551550
1061 508.712769 -456.345945 251.214950
1061 431.666933 -476.847955 486.966382
1062 488.527597 -455.991457 247.001892
1062 418.291871 -478.986767 483.097847
1063 472.925102 -457.259792 242.815887
1063 398.935632 -480.720291 479.091663
1064 454.656512 -459.389856 239.636497
1064 379.986365 -483.695075 474.051346
1065 435.285319 -461.464378 234.917705
1065 366.691355 -484.397977 472.962374
1066 419.349466 -462.285721 231.191813
1066 352.591337 -487.038452 470.606980
1067 398.445154 -463.329884 227.589978
1067 334.819199 -489.962510 467.136275
1068 382.475068 -464.753642 225.511430
1068 322.261509 -490.938886 464.434813
1069 363.612446 -465.914500 222.511710
1069 303.923802 -492.904120 461.339284
1070 347.186111 -466.899818 220.129090
1070 290.668223 -495.971747 459.221793
1071 330.137041 -469.513996 217.464258
1071 271.152892 -499.222570 456.397111
1072 315.605612 -471.826170 215.880217
1072 254.141306 -502.633690 453.471365
1073 294.868024 -473.872121 212.656465
1073 241.193485 -504.778858 452.453218
1074 278.425715 -478.350002 210.745000
1074 225.840360 -508.843226 451.564163
1075 260.853492 -480.729635 207.889973
1075 213.006829 -512.101639 449.165623
1076 239.172323 -483.955273 205.583444
1076 196.359063 -515.827179 448.127456
1077 227.286940 -488.045732 205.343107
1077 181.428453 -521.582874 446.162805
1078 207.987462 -492.425934 203.406198
1078 166.642693 -526.827010 445.619671
1079 192.806794 -496.481479 203.008041
1079 153.627186 -529.754434 444.077780
1080 177.679480 -502.785169 200.257218
1080 140.770577 -536.927044 444.018533
1081 159.901820 -507.191267 199.459187
1081 117.935510 -542.397818 441.483138
1082 142.122767 -514.644441 197.375935
1082 110.056998 -548.479389 443.331767
1083 127.365738 -522.200286 196.172727
1083 95.225781 -555.958542 440.877414
1084 116.212294 -527.571692 196.904936
1084 79.973959 -563.117022 439.161806
1085 103.209717 -533.811147 194.961205
1085 69.383239 -570.836947 439.447691
1086 83.638266 -542.858215 192.372108
1086 55.372956 -578.733837 436.846187
1087 70.915403 -550.509205 191.008893
1087 40.903749 -586.212876 434.592990
1088 57.106445 -559.473369 190.592534
1088 31.936862 -593.672822 434.258458
1089 42.371407 -569.086865 187.784455
1089 20.736983 -603.269129 432.644125
1090 36.526868 -577.447325 188.177305
1090 9.418249 -611.452904 431.345579
1091 21.542030 -588.146492 184.695988
1091 4.832959 -619.694655 430.204617
1092 11.462482 -598.554380 182.272492
1092 -8.127160 -630.558703 427.434171
1093 -2.258149 -610.242501 179.880419
1093 -20.260033 -642.784455 424.522700
1094 -14.715927 -623.117201 175.597059
1094 -25.123066 -652.608979 423.705855
1095 -28.589395 -634.463849 171.719605
1095 -36.352089 -662.402572 420.361626
1096 -37.257929 -647.473950 171.209700
1096 -44.332693 -675.287508 418.131723
1097 -33.876380 -660.205478 169.119546
1097 -52.748619 -684.698525 415.241159
1098 -44.274250 -673.067035 166.652880
1098 -52.091923 -694.378840 413.604827
1099 -45.722704 -687.375090 164.992277
1099 -59.486760 -710.219752 411.466311
1100 -54.992850 -700.733520 162.317486
1100 -64.993991 -724.798703 407.207130
1101 -60.340823 -714.387690 159.402557
1101 -67.525813 -737.080943 405.818148
1102 -51.062039 -728.281124 162.824210
1102 -64.081569 -749.886436 407.119024
1103 -54.038743 -746.410246 160.059266
1103 -68.677223 -764.902375 404.370351
1104 -69.129945 -762.677865 154.703804
1104 -74.911916 -778.256234 403.167754
1105 -53.724666 -773.898485 153.864575
1105 -58.840853 -789.233853 404.115581
1106 -57.511942 -788.582510 153.090419
1106 -56.292985 -802.207233 403.751247
1107 -56.360860 -804.633291 150.387942
1107 -58.148734 -814.368426 402.154122
1108 -39.733426 -816.004714 153.646278
1108 -56.826731 -829.901812 401.221686
1109 -43.364917 -834.223794 150.541364
1109 -54.695309 -842.459427 396.358525
1110 -54.936903 -848.989695 144.326862
1110 -55.516493 -855.076794 395.499671
1111 -35.098199 -862.779599 150.011869
1111 -36.797644 -864.550513 396.810628
1112 -32.615133 -877.336989 148.506251
1112 -41.188385 -880.058201 394.948064
1113 -30.564948 -890.408977 146.895115
1113 -34.422704 -891.730866 394.099068
1114 -17.045662 -902.259910 145.788774
1114 -33.587826 -905.303926 393.142797
1115 -5.677213 -911.235763 149.557220
1115 -18.214649 -917.710533 395.235006
1116 -4.027825 -927.372144 147.786068
1116 -13.277923 -929.916322 392.660185
1117 5.927701 -937.949817 147.262139
1117 -13.981544 -941.014642 391.173856
1118 14.264251 -950.464790 148.390691
1118 -4.896782 -951.193736 391.788449
1119 24.084393 -962.245794 149.899358
1119 0.288043 -962.263517 391.484946
1120 35.462594 -971.027109 148.479655
1120 8.877803 -972.459701 391.638074
1121 35.799011 -982.748744 146.763062
1121 29.722991 -979.843750 395.367504
1122 53.411490 -990.552173 148.042558
1122 24.334994 -992.000479 392.172672
1123 54.935624 -1003.197161 145.878105
1123 34.650761 -1002.733399 392.146428
1124 59.843563 -1014.059403 146.734963
1124 41.264965 -1013.654704 390.396405
1125 63.043277 -1026.116529 143.999261
1125 49.795197 -1023.396144 390.346864
1126 83.910876 -1033.310080 147.639189
1126 56.352680 -1032.321587 390.778115
1127 89.863460 -1042.915385 148.112850
1127 57.250222 -1044.811714 388.683489
1128 97.238237 -1054.113267 145.155023
1128 70.362557 -1052.645620 391.196834
1129 108.165353 -1061.315406 147.163262
1129 80.922358 -1061.011268 391.105914
1130 110.187588 -1072.159194 144.578080
1130 90.380888 -1069.403017 391.059630
1131 129.606177 -1080.094830 148.256037
1131 97.383028 -1079.102818 391.651943
1132 136.668282 -1090.191453 144.962438
1132 103.038788 -1089.466342 391.321914
1133 144.429333 -1099.383741 147.334820
1133 109.773864 -1099.688618 390.435057
1134 148.324487 -1110.065527 148.533994
1134 118.730921 -1108.335398 392.526641
1135 147.669759 -1121.911612 147.051996
1135 116.801816 -1118.827039 391.912654
1136 156.810185 -1132.807679 147.046772
1136 127.725824 -1128.574776 393.055301
1137 166.784928 -1141.608977 149.868036
1137 137.463196 -1138.355668 393.881854
1138 170.952641 -1153.842014 149.875099
1138 142.550881 -1147.085556 395.061796
1139 182.298193 -1160.706019 152.285754
1139 138.356637 -1160.533848 393.221090
1140 192.079174 -1169.316988 153.711092
1140 147.536011 -1169.540804 396.178741
1141 191.172864 -1179.601715 154.244598
1141 154.036531 -1179.956987 397.123559
1142 197.135221 -1191.028845 155.525941
1142 162.261390 -1189.366110 397.400842
1143 199.294912 -1200.521573 154.812067
1143 160.314590 -1199.686422 397.281288
1144 196.297816 -1213.702255 153.164421
1144 166.721237 -1209.284052 400.272755
1145 205.000609 -1222.423786 155.288448
1145 172.475583 -1218.762880 399.879362
1146 208.707252 -1231.095779 156.613982
1146 170.294751 -1230.978154 398.684997
1147 206.324759 -1244.059720 156.168267
1147 170.530457 -1241.227509 398.444693
1148 211.753089 -1252.205380 156.010804
1148 178.628749 -1249.324764 400.905501
1149 219.115801 -1262.017602 157.866038
1149 180.868468 -1259.330862 401.811867
1150 226.947544 -1270.829577 160.343673
1150 183.332243 -1268.805644 403.037085
1151 219.660873 -1284.640109 157.902179
1151 178.880924 -1280.720705 399.777921
1152 221.301761 -1295.585798 158.870865
1152 175.190019 -1290.577484 399.896043
1153 224.169767 -1304.097901 159.457490
1153 182.131114 -1300.079719 399.947837
