# Supplementary material for: Action Sport Cameras as an Instrument to Perform a 3D Underwater Motion Analysis
Source: PLoS One. 2016 Aug 11;11(8):e0160490. doi: 10.1371/journal.pone.0160490 (PMC4981397; doi:10.1371/journal.pone.0160490)
Supplement: S1 Supporting Information — S1.1_Calibration Quality > S1.1.1_Underwater > S1.1.1.1_Highres > S1.1.1.1.1_Calibration > File A. This is the BUNDLE_CameraParameters. This is the camera calibration parameters. File B. This is the Triad. This is the 2D coordinates of the waterproof orthogonal triad structure carrying nine spherical black markers. File C. This is the WandCalibration. This is the 2D coordinates of the wand structure carrying one spherical black marker. S1.1.1.1.2_Accuracy > File D. This is the Trial_1. This is the 2D coordinates of the first rigid bar test acquisition, carrying two markers at known distance. File E. This is the Trial_2. This is the 2D coordinates of the second rigid bar test acquisition, carrying two markers at known distance. File F. This is the Trial_3. This is the 2D coordinates of the third rigid bar test acquisition, carrying two markers at known distance. File G. This is the Trial_4. This is the 2D coordinates of the fourth rigid bar test acquisition, carrying two markers at known distance. File H. This is the Trial_5. This is the 2D coordinates of the fifth rigid bar test acquisition, carrying two markers at known distance. File I. This is the MotionSequence3D_Trial_1. This is the 3D coordinates of the first rigid bar test acquisition. File J. This is the MotionSequence3D_Trial_2. This is the 3D coordinates of the second rigid bar test acquisition. File K. This is the MotionSequence3D_Trial_3. This is the 3D coordinates of the third rigid bar test acquisition. File L. This is the MotionSequence3D_Trial_4. This is the 3D coordinates of the fourth rigid bar test acquisition. File M. This is the MotionSequence3D_Trial_5. This is the 3D coordinates of the fifth rigid bar test acquisition. S1.1.1.2_Lowres > S1.1.1.2.1_Calibration > File N. This is the BUNDLE_CameraParameters. This is the camera calibration parameters. File O. This is the Triad. This is the 2D coordinates of the waterproof orthogonal triad structure carrying nine spherical black markers. File P. Th [file pone.0160490.s001.zip › S1_SupportingInformation/S1.2_Calibration_Dependability/S1.2.2_Accuracy/S1.2.2.3_Mov2_1p/File BN.txt]

0 56.322322 -1415.467672 121.316073
0 28.923364 -1394.638808 364.652099
1 62.269432 -1417.625332 127.535150
1 37.860684 -1395.113840 369.117351
2 54.382831 -1420.770275 124.359585
2 29.467972 -1396.273345 367.294766
3 60.188217 -1416.550806 127.163907
3 36.193669 -1395.808913 369.821343
4 53.201603 -1419.773424 123.784297
4 36.422871 -1396.219440 369.446827
5 61.660417 -1416.879697 125.686369
5 36.144442 -1395.410206 368.694075
6 53.483674 -1418.285650 124.793476
6 29.692552 -1398.000793 365.189091
7 54.184694 -1418.629128 124.429890
7 35.943989 -1396.094348 368.090673
8 54.585835 -1420.648662 125.519681
8 34.267690 -1395.126098 368.133218
9 50.947973 -1419.145938 122.904588
9 31.867852 -1394.866852 366.395562
10 47.648975 -1419.216853 121.918266
10 27.759351 -1394.752755 364.682418
11 50.958760 -1419.089809 121.792079
11 26.018516 -1395.362751 362.859748
12 46.869397 -1418.771010 120.430130
12 24.137982 -1394.166946 361.646268
13 46.847207 -1415.135183 119.677524
13 22.787750 -1391.961521 361.598909
14 56.977674 -1410.785697 122.369442
14 15.568538 -1391.402872 359.515564
15 42.063318 -1412.169401 118.819263
15 16.995566 -1387.748395 360.275067
16 25.985734 -1413.800931 113.346191
16 11.588831 -1386.204741 357.301660
17 32.577565 -1408.908226 113.952014
17 13.524890 -1380.230527 358.694968
18 34.611343 -1401.348998 117.405728
18 10.000986 -1376.901965 354.886334
19 28.026334 -1401.082424 113.598798
19 17.619632 -1370.161199 357.344803
20 22.337283 -1396.623920 112.015428
20 10.684162 -1366.645681 353.841495
21 35.810005 -1386.512313 116.353076
21 10.702596 -1359.982901 355.222056
22 28.156646 -1382.847842 110.732886
22 6.774404 -1354.997536 351.934972
23 31.777533 -1375.977680 110.862382
23 7.018694 -1346.911984 350.886899
24 25.332602 -1370.349899 107.622204
24 19.303380 -1337.545663 351.488495
25 24.638431 -1360.092989 104.306777
25 8.343610 -1332.315538 348.149767
26 26.428695 -1350.438790 103.068306
26 9.858729 -1322.845228 347.395426
27 32.735962 -1342.263324 104.216533
27 11.955632 -1314.494925 345.455826
28 27.980792 -1334.311285 99.880718
28 15.187141 -1304.037058 344.070599
29 36.497769 -1322.752398 101.515888
29 17.295169 -1295.204856 341.474614
30 41.663426 -1310.695470 100.844959
30 23.062317 -1285.956331 342.583528
31 44.627278 -1301.053000 99.227010
31 21.757637 -1277.763740 341.612510
32 40.028265 -1290.566551 96.997131
32 25.649870 -1267.493119 341.852956
33 47.959286 -1280.702247 96.551261
33 29.394576 -1257.717913 340.124982
34 48.474273 -1269.357763 96.026647
34 38.288326 -1245.221986 342.719414
35 60.319965 -1258.186321 98.237005
35 42.093541 -1237.345713 342.635332
36 70.522340 -1243.816927 101.307552
36 54.593707 -1223.172892 343.841256
37 72.313970 -1233.861665 99.310168
37 57.911798 -1212.563575 342.889972
38 83.109713 -1221.411304 101.165321
38 66.670312 -1203.429893 344.632799
39 94.219963 -1210.503695 101.647396
39 79.231515 -1190.539883 347.669012
40 104.728700 -1199.640863 103.602476
40 80.920233 -1183.580447 345.101311
41 113.241719 -1189.022862 103.837264
41 95.007875 -1171.709395 348.065428
42 126.701020 -1176.598062 106.199923
42 104.468433 -1163.437462 349.531318
43 142.763821 -1166.206706 108.987105
43 123.678389 -1149.655440 355.067144
44 143.348204 -1158.070312 107.381275
44 126.472929 -1141.748766 353.216524
45 161.627638 -1147.496616 111.827205
45 140.724491 -1132.460476 354.590695
46 179.498362 -1135.016696 114.687085
46 157.058546 -1120.498274 357.850447
47 190.556486 -1126.692453 114.074849
47 165.212263 -1113.177951 359.208350
48 208.403859 -1116.414310 117.695791
48 189.588790 -1100.189298 363.445984
49 223.814058 -1103.271031 119.702008
49 189.197507 -1093.714388 361.397772
50 237.978273 -1094.753454 120.844109
50 212.873602 -1082.589231 363.728745
51 253.847858 -1084.979306 124.122511
51 229.893257 -1071.880432 366.763441
52 268.519032 -1073.457915 122.922338
52 239.697695 -1064.185883 367.866880
53 282.102763 -1063.225991 124.523576
53 254.818935 -1053.264559 369.740441
54 303.288257 -1050.337131 128.189119
54 267.031984 -1044.373085 369.102458
55 321.031039 -1039.974179 130.219318
55 283.187374 -1035.622990 371.969243
56 337.402083 -1029.789985 130.192914
56 300.080533 -1025.670296 373.105691
57 355.845224 -1018.545647 133.228854
57 315.563870 -1015.247970 375.807462
58 371.301915 -1009.954862 135.820859
58 327.932704 -1007.901508 376.245413
59 395.588663 -998.293252 139.135243
59 349.459440 -998.034499 379.077459
60 406.364619 -993.891530 140.145626
60 365.316699 -990.278284 383.144199
61 428.226758 -983.611618 142.683453
61 381.493242 -981.556522 384.593922
62 447.438407 -974.948502 145.351541
62 400.526649 -973.665274 386.728765
63 466.688977 -965.812622 148.781307
63 417.866250 -967.094162 389.150688
64 480.276427 -960.160499 151.546958
64 433.843283 -960.176018 392.680036
65 506.041688 -952.030994 156.282618
65 451.050043 -954.044502 396.634977
66 522.042959 -947.124839 159.893398
66 462.683759 -951.712268 397.300646
67 538.456369 -941.126766 163.740003
67 486.300786 -945.345109 402.650201
68 560.412366 -935.594311 168.822150
68 501.068436 -940.788084 405.981568
69 579.114471 -931.440320 174.077853
69 520.817999 -935.971335 411.741934
70 592.082953 -927.913114 175.965137
70 537.909061 -932.193376 416.354863
71 613.473212 -924.530294 182.793923
71 550.494475 -929.398626 420.302063
72 631.604882 -921.976017 188.454894
72 569.023013 -926.596613 426.360790
73 647.283545 -919.611416 194.122170
73 586.671296 -923.449866 432.436446
74 665.691774 -916.825103 201.313610
74 601.033546 -922.035438 437.784026
75 684.687605 -914.689375 207.704375
75 617.462164 -919.133955 443.782458
76 701.228032 -913.054857 213.415755
76 631.503699 -918.174712 449.750218
77 723.304195 -911.398455 222.839108
77 647.160791 -915.890846 456.116109
78 745.236453 -908.645096 230.929191
78 665.429940 -913.794096 463.949395
79 762.038262 -907.953912 237.886170
79 685.685026 -910.726801 471.131063
80 778.001218 -906.632648 245.081584
80 698.883726 -908.272496 477.747651
81 794.980870 -905.388377 251.727984
81 714.233930 -906.535800 483.574577
82 811.365628 -903.312166 258.279881
82 726.885382 -904.564150 489.228660
83 828.723450 -901.615195 264.982056
83 744.371890 -900.835581 496.230833
84 844.939583 -898.744819 271.013584
84 759.057819 -897.749429 501.547849
85 863.723820 -895.302483 277.881685
85 772.218571 -894.613547 505.983970
86 879.153279 -891.212770 283.411666
86 786.136191 -890.510924 511.976656
87 894.856041 -886.759710 289.352607
87 797.561496 -885.499108 516.437018
88 909.650894 -881.407618 296.150679
88 813.486149 -880.422582 522.837206
89 922.698590 -875.487031 301.457878
89 822.866378 -874.809495 526.993059
90 939.371326 -868.034943 308.381754
90 835.728900 -868.032598 532.667497
91 949.915932 -862.535583 313.950361
91 845.314228 -861.866834 537.585350
92 960.016686 -855.631316 319.295780
92 854.826134 -854.961053 542.399446
93 971.566908 -848.537149 325.026256
93 862.869079 -847.665802 547.171365
94 979.356002 -840.282114 329.811439
94 871.063291 -840.258074 551.259003
95 989.488544 -831.530213 335.038617
95 874.567824 -832.918498 555.052903
96 994.075243 -822.977738 339.118029
96 879.790584 -824.456509 558.464965
97 1003.055741 -812.858378 343.946852
97 883.819692 -815.224610 561.896440
98 1006.500500 -803.287468 347.422868
98 887.761975 -806.253496 566.211685
99 1010.030261 -793.898349 351.885651
99 888.218936 -798.014490 568.508022
100 1010.726096 -785.467173 355.311509
100 889.003144 -789.267356 571.713039
101 1012.114370 -775.948982 357.731736
101 888.884567 -781.334306 574.159951
102 1010.700912 -766.647955 360.732866
102 887.714461 -773.087735 577.283783
103 1008.664214 -758.556662 363.067378
103 884.388824 -764.282568 579.258587
104 1004.326127 -750.702291 364.955071
104 881.336715 -757.983214 580.788267
105 1002.081172 -742.769268 367.194549
105 877.571341 -750.885167 583.084183
106 992.652602 -737.043497 367.364649
106 869.139173 -743.833680 582.380354
107 987.323434 -730.409888 367.421092
107 864.255818 -737.891061 582.770921
108 977.064253 -725.627987 365.994010
108 858.422213 -732.412605 583.379188
109 970.590698 -720.042392 366.053032
109 847.585457 -728.137712 581.247552
110 962.179301 -716.130331 365.021922
110 836.122745 -724.766799 580.644246
111 951.792281 -713.671998 363.137645
111 829.273348 -720.910967 578.558031
112 939.592994 -711.486449 359.911411
112 817.208326 -719.600774 575.926430
113 928.499117 -710.384682 356.515688
113 805.885556 -717.179932 572.884145
114 915.113795 -709.572108 352.555733
114 793.692769 -716.717608 569.375210
115 903.103158 -709.422473 348.623757
115 784.667833 -716.347484 566.327927
116 890.385430 -709.918421 344.290644
116 773.487908 -715.866150 561.410512
117 878.480422 -710.463922 338.746865
117 758.361174 -717.091844 557.366114
118 861.721334 -711.922868 332.752585
118 745.558383 -718.574621 551.734524
119 848.815158 -714.450854 327.570500
119 731.806022 -720.521704 546.712502
120 835.661171 -716.671718 322.025193
120 720.690147 -721.927838 542.237356
121 818.983131 -719.855435 316.470995
121 702.241159 -725.439181 535.435366
122 805.126253 -723.723599 310.667641
122 691.127031 -728.468019 530.870719
123 788.054359 -728.671901 304.422883
123 676.436180 -732.583776 525.217512
124 772.953924 -734.453863 297.666095
124 662.262671 -737.098090 519.987023
125 760.253011 -739.811401 292.343335
125 648.912450 -742.238856 515.203503
126 745.474454 -745.647198 286.001948
126 636.586365 -747.146391 509.500062
127 729.244292 -752.917405 279.641890
127 623.133864 -752.496398 503.393298
128 714.888600 -758.297612 274.146022
128 609.583967 -757.841106 498.174994
129 698.528280 -766.390347 267.608653
129 598.352648 -763.758195 493.769864
130 680.579078 -773.749768 259.655064
130 580.461356 -769.819851 486.140742
131 668.515393 -779.870077 255.106024
131 570.209649 -775.647184 480.903227
132 651.281290 -787.382701 248.250742
132 559.910133 -780.824196 477.318584
133 638.181654 -794.338119 242.451841
133 540.967333 -787.625408 469.930612
134 623.294559 -800.800953 237.032061
134 530.101107 -792.812221 465.033189
135 610.014582 -807.847178 230.691087
135 515.018917 -799.565424 460.417085
136 593.809165 -815.001884 224.273268
136 499.319227 -804.469420 453.232315
137 577.389915 -821.366043 218.453337
137 489.426931 -810.199292 449.476956
138 561.730837 -827.207429 212.379457
138 475.039267 -815.387732 443.874638
139 546.031726 -834.613308 206.807369
139 456.440187 -820.564587 436.916409
140 530.828277 -840.288950 202.054103
140 443.571198 -825.572065 432.501825
141 517.814679 -845.169531 196.823710
141 435.271051 -828.049699 429.741455
142 502.257039 -849.960135 192.338658
142 419.010457 -833.292737 425.318081
143 485.267021 -856.387973 188.496690
143 404.601623 -837.842634 420.533414
144 467.630929 -861.029123 182.942589
144 389.860852 -840.892937 417.877481
145 454.368489 -866.027254 180.745603
145 376.546802 -844.821358 414.669212
146 436.055311 -870.626706 177.180631
146 364.492302 -848.004084 412.390856
147 422.286976 -874.023833 173.327379
147 347.382576 -850.984183 409.524788
148 407.748596 -877.188709 171.903903
148 334.256570 -853.998645 405.335996
149 389.900041 -881.402099 167.389287
149 318.511621 -857.542296 402.723141
150 380.199805 -883.370237 166.006692
150 307.026797 -858.908144 400.982952
151 357.137390 -887.529611 160.874642
151 296.493623 -859.494853 398.205108
152 342.602118 -889.076036 157.885550
152 279.593051 -862.511564 395.679159
153 329.609095 -891.091478 156.668479
153 261.536306 -862.780594 391.657627
154 314.060951 -892.997842 152.691044
154 256.501044 -863.476708 391.467945
155 300.538503 -893.488502 152.335807
155 234.064771 -864.499357 387.364143
156 285.927906 -894.459442 150.709424
156 228.436208 -863.725891 387.812761
157 267.565267 -895.949026 145.183105
157 209.960591 -863.571885 384.761131
158 259.347770 -893.776045 145.923480
158 207.121758 -862.021831 387.608378
159 241.273256 -892.126403 144.001216
159 191.709175 -860.265364 383.429755
160 230.473533 -890.918611 141.806243
160 174.377743 -859.434158 381.252622
161 218.273082 -888.954448 141.256692
161 165.487831 -856.691480 381.045839
162 203.245164 -887.667797 140.770257
162 153.744410 -853.869303 379.848453
163 193.175963 -885.266643 140.217387
163 138.498705 -851.362829 378.280128
164 176.733799 -881.913751 137.552717
164 128.849792 -847.960252 376.202707
165 165.855028 -879.326036 136.318914
165 116.952364 -843.045806 375.412151
166 149.642745 -874.753225 135.895504
166 106.199633 -839.375872 373.640456
167 134.516745 -870.933035 130.303777
167 95.098648 -834.018090 374.079228
168 130.860165 -863.595474 131.942288
168 83.258799 -829.019445 371.082306
169 108.821759 -861.614139 128.838287
169 73.426384 -823.144290 370.407929
170 103.952727 -854.889967 126.376414
170 62.725023 -818.460142 368.872812
171 96.624846 -847.544332 126.637634
171 61.552035 -809.976414 367.873204
172 83.108178 -840.202775 123.516590
172 47.492779 -804.015134 365.272064
173 78.240054 -830.870636 123.961414
173 39.257417 -795.680084 365.005759
174 61.400710 -825.333901 121.390972
174 28.669521 -787.744479 364.899606
175 56.150069 -817.797117 121.113991
175 24.455854 -779.379581 363.533600
176 59.806926 -806.817761 122.713297
176 25.065290 -768.418944 365.129806
177 47.252097 -799.115675 119.156854
177 14.168817 -760.909944 363.563957
178 41.428159 -787.818282 118.398252
178 11.946814 -751.886851 362.614629
179 38.176153 -778.018163 116.826605
179 10.603798 -740.932715 361.133508
180 29.354164 -770.502031 114.186422
180 5.177787 -731.740978 359.550777
181 34.249233 -754.712750 115.336811
181 18.314180 -719.074945 360.652583
182 29.362797 -745.250039 112.411389
182 15.774392 -708.771800 360.333357
183 29.471658 -732.044785 111.559094
183 18.081614 -698.140667 360.510677
184 48.759454 -718.634060 116.307884
184 20.550528 -688.055089 358.829085
185 47.707538 -707.646509 113.491826
185 27.571540 -676.582189 359.140070
186 64.847152 -696.129167 114.759763
186 35.225253 -667.570466 358.912663
187 72.573872 -686.182187 112.674264
187 48.133283 -656.058564 358.488341
188 80.074956 -675.081334 112.388761
188 54.656464 -645.914185 356.732069
189 94.433234 -665.120375 113.929570
189 67.178927 -637.177739 356.790460
190 106.854408 -656.907153 114.409579
190 80.621169 -629.551455 356.226821
191 127.243673 -648.737239 114.498469
191 94.652105 -620.826582 358.142120
192 143.906322 -642.076234 116.500619
192 109.127235 -615.299512 357.441206
193 162.439616 -634.633366 118.446586
193 123.331299 -608.203137 359.491193
194 176.788963 -630.110258 118.147345
194 143.276628 -602.393104 361.332604
195 189.861391 -624.327569 119.402763
195 161.093913 -595.824346 362.418939
196 208.306373 -619.114255 121.507566
196 174.305012 -590.926510 365.817403
197 228.118224 -614.223177 125.099390
197 190.135526 -585.898388 366.462703
198 246.100027 -608.284138 128.700579
198 208.126950 -580.980055 369.395258
199 260.666309 -604.127039 129.483221
199 223.191127 -574.493813 373.595621
200 282.512586 -597.846575 133.649974
200 243.687629 -569.526611 377.693324
201 300.792508 -593.098583 138.104811
201 258.675672 -563.895360 379.498876
202 315.569412 -589.009278 141.351225
202 276.719205 -558.388589 383.396765
203 339.766362 -582.890657 146.630239
203 295.525822 -553.838856 388.766709
204 356.314262 -577.418703 150.750202
204 312.752035 -549.527207 392.726440
205 373.573862 -573.120496 155.016476
205 333.312842 -542.708525 398.540524
206 394.887130 -567.957336 162.201286
206 351.316647 -537.401093 404.296490
207 414.870232 -562.386306 167.582349
207 363.151091 -533.313828 406.751157
208 434.571789 -556.894670 171.300527
208 386.681135 -528.336579 412.493365
209 455.139252 -553.544837 177.989636
209 404.478771 -523.785829 417.156600
210 477.782235 -549.045943 182.741283
210 419.896662 -517.976841 422.750140
211 498.563977 -543.572204 188.526532
211 444.315113 -514.393894 428.910557
212 516.885300 -539.986187 193.781786
212 462.916391 -509.019813 434.021050
213 535.268625 -535.524625 198.418843
213 478.010702 -505.040119 437.557616
214 558.331901 -530.639386 204.523967
214 496.482747 -499.335529 442.739309
215 576.992952 -525.153425 209.843744
215 515.107577 -494.653005 447.741280
216 599.134508 -520.389373 215.342457
216 533.509955 -489.831092 452.279210
217 619.424453 -515.301778 221.543274
217 556.644479 -483.935140 459.548140
218 641.364782 -509.477997 227.201781
218 573.312981 -478.015983 463.932528
219 660.058535 -504.661940 232.990953
219 588.917266 -473.496469 468.569204
220 680.308333 -498.603549 237.968912
220 608.885093 -468.342186 473.692214
221 700.558622 -493.016112 243.816346
221 627.178760 -462.065865 478.876829
222 721.719356 -487.396385 250.696144
222 645.959857 -455.627226 484.990810
223 740.430264 -481.503269 257.398161
223 664.895026 -449.497314 490.846263
224 758.632231 -475.664045 263.241628
224 680.753724 -443.829044 496.540288
225 777.501189 -467.413026 269.794045
225 697.349359 -437.023644 502.769596
226 798.396780 -459.140351 277.618715
226 713.348494 -428.955221 508.792733
227 817.082612 -451.823621 284.475002
227 728.000278 -421.946315 514.945719
228 832.562292 -445.095497 291.689855
228 745.045972 -414.343689 521.432521
229 850.965041 -436.346017 299.274628
229 759.311058 -406.657794 528.382153
230 867.295485 -428.064139 306.569250
230 773.706394 -398.968797 534.768553
231 882.609599 -420.198624 313.993843
231 787.644122 -390.050820 542.704082
232 899.399345 -410.803549 322.467136
232 803.749996 -380.291768 549.679864
233 914.345287 -401.163467 330.536862
233 815.482973 -371.761029 556.569478
234 927.330463 -392.423326 338.044076
234 830.200367 -362.490309 564.812752
235 943.565187 -382.358152 345.694773
235 841.454724 -353.564521 571.553083
236 957.540452 -371.745307 353.921100
236 854.552457 -342.591135 579.192407
237 970.896147 -361.543090 361.448533
237 867.054746 -331.939636 586.562110
238 985.109053 -349.736291 369.530468
238 878.273736 -321.184797 593.079506
239 997.851638 -338.241741 376.658119
239 890.234940 -309.598463 599.932483
240 1010.416751 -326.629628 383.715380
240 900.729370 -297.749092 606.504830
241 1024.318038 -313.871817 392.239257
241 908.376337 -287.497964 611.980721
242 1034.111748 -302.440574 398.219748
242 918.421889 -275.672331 618.587932
243 1046.422741 -288.791269 405.353039
243 928.292799 -262.733519 624.483549
244 1055.123696 -277.514521 411.666574
244 936.069073 -251.214874 629.575516
245 1063.800767 -264.103037 417.435614
245 944.121276 -238.169287 634.826108
246 1071.704540 -250.677160 421.254441
246 948.219535 -225.668457 638.902437
247 1076.962626 -237.532310 425.675680
247 955.393333 -212.723597 642.339432
248 1085.156813 -222.916823 429.884658
248 959.928532 -197.640227 645.690336
249 1087.950346 -208.854977 432.237977
249 963.516477 -184.921479 648.279525
250 1094.035856 -193.408379 435.335705
250 965.006247 -171.827156 649.924036
251 1096.959806 -178.086580 437.227322
251 968.243422 -157.056297 651.165483
252 1096.702664 -163.581989 437.887418
252 969.971341 -144.481046 652.184305
253 1100.614717 -149.793871 439.198077
253 968.165984 -131.581997 651.318134
254 1101.738264 -135.422387 439.018350
254 965.364829 -119.994577 650.506596
255 1099.004642 -123.442608 438.090836
255 963.315873 -108.456861 649.258976
256 1096.297519 -111.976602 436.566610
256 958.913365 -97.274204 646.685791
257 1091.267010 -100.159003 433.575336
257 955.385102 -86.961684 643.919874
258 1085.227478 -89.871393 430.875162
258 949.527108 -77.417939 641.255861
259 1076.403212 -79.071746 426.600788
259 940.526509 -68.223089 637.186579
260 1067.766053 -70.519539 422.630739
260 935.193705 -60.483667 633.754358
261 1059.261797 -62.322971 417.451887
261 926.525947 -53.537467 629.223155
262 1048.472272 -54.887553 412.947861
262 916.033805 -47.336094 624.535858
263 1038.769071 -49.567388 407.493618
263 906.723655 -42.679343 619.969479
264 1026.586323 -44.933237 402.201876
264 893.814045 -37.894751 614.820039
265 1013.005371 -41.244146 396.950317
265 882.554529 -34.520368 610.110943
266 1000.220295 -38.284792 391.848570
266 869.132274 -32.518935 605.092627
267 986.473158 -37.532617 386.832540
267 856.049500 -31.056012 600.165157
268 970.469356 -37.447507 380.788351
268 843.039475 -30.689116 595.686529
269 957.051615 -38.342506 375.690361
269 830.363046 -31.269673 590.714576
270 942.690241 -40.381926 371.198393
270 813.623863 -31.881013 585.340207
271 927.739825 -43.194081 365.682458
271 801.397155 -34.009190 580.660295
272 909.862567 -46.561107 359.475146
272 785.649086 -35.692567 576.130345
273 892.140325 -48.089383 353.189329
273 770.138762 -37.275702 571.162311
274 877.055018 -52.517162 348.928719
274 755.631843 -39.598579 565.680404
275 860.345787 -55.313096 343.270330
275 739.747729 -42.158224 561.134605
276 843.015610 -58.830838 337.244565
276 721.242702 -44.817559 555.081536
277 825.213325 -61.852733 331.608513
277 708.207778 -46.215917 550.339954
278 810.029392 -65.092335 325.004968
278 691.754255 -49.301603 545.938164
279 790.472487 -68.971248 318.626862
279 675.184018 -51.975689 539.347789
280 774.143729 -72.424049 312.367734
280 659.917465 -55.064878 533.720918
281 754.544535 -76.582498 305.761285
281 643.565482 -57.526256 528.667160
282 737.681283 -79.544470 299.838523
282 627.150790 -59.933531 522.911892
283 719.773109 -83.436290 294.039707
283 610.722222 -63.320527 517.243524
284 704.610546 -86.799376 288.151245
284 594.401894 -65.715536 511.011651
285 687.283522 -90.212955 281.873165
285 578.550569 -67.602047 506.092483
286 667.431542 -93.509559 274.724086
286 561.368025 -70.443670 500.261369
287 649.362967 -96.631245 268.217015
287 547.435742 -72.921051 495.143133
288 630.734828 -100.077218 261.132244
288 528.403162 -75.323784 488.123270
289 614.476458 -104.241590 254.964585
289 515.186449 -77.700460 482.552883
290 597.498480 -107.324120 247.402890
290 499.001413 -80.418452 476.446972
291 581.202960 -111.204248 241.875720
291 481.972071 -82.142569 470.084738
292 561.393200 -114.256025 234.883810
292 467.166251 -84.920198 464.714547
293 546.158874 -117.172924 229.096257
293 451.919702 -86.436030 458.581584
294 527.371895 -119.605900 223.069579
294 436.418030 -87.945389 453.141747
295 510.263134 -122.602683 216.463017
295 418.144029 -90.274971 446.885825
296 493.828081 -125.521037 209.986654
296 405.945819 -90.542344 441.958944
297 474.690078 -128.632407 204.288985
297 389.951579 -93.435452 436.976361
298 459.261181 -130.542901 199.165316
298 373.937711 -94.878157 431.628172
299 442.162987 -132.168338 194.098533
299 357.929236 -94.660289 426.450037
300 424.127697 -134.191435 189.455643
300 346.861402 -95.027481 423.802778
301 407.717800 -134.998247 184.229946
301 326.312481 -95.070166 417.869175
302 390.426280 -136.458549 180.162618
302 312.175263 -95.556048 414.124161
303 369.293854 -136.700433 174.425406
303 298.115575 -94.234450 409.822167
304 351.672833 -136.365473 171.765587
304 280.875924 -93.540056 406.126851
305 335.805172 -136.514446 168.247116
305 267.946366 -92.085449 404.315236
306 318.993902 -134.609157 165.230435
306 253.530090 -90.090408 402.089227
307 298.958005 -133.150765 161.336223
307 234.837805 -87.499016 399.558826
308 280.183772 -131.706632 159.251075
308 216.752119 -85.636704 395.633961
309 266.802591 -129.826386 158.349756
309 202.327423 -81.464672 395.816109
310 245.301295 -127.444456 155.467959
310 187.230334 -79.241380 393.948372
311 228.055415 -123.841177 155.316484
311 173.227090 -75.527039 393.415496
312 216.039462 -119.499963 154.754263
312 159.272015 -69.577418 394.013314
313 197.664346 -115.285577 153.508062
313 147.376863 -65.054276 394.230710
314 182.281380 -111.577952 153.234017
314 134.014564 -60.565759 393.616203
315 167.110154 -106.190401 153.390686
315 119.603097 -53.576404 394.306530
316 151.634086 -99.855028 153.446324
316 102.364753 -47.489536 392.369638
317 137.614049 -94.932298 153.601485
317 92.697703 -39.800797 394.012597
318 123.500859 -85.922314 153.117366
318 80.886807 -32.954089 393.332070
319 115.413858 -79.103593 153.608837
319 67.966868 -24.862150 393.802427
320 98.800999 -71.699002 151.897411
320 57.697402 -17.383543 394.044121
321 87.533529 -64.028643 152.272594
321 48.617060 -8.716365 394.413829
322 67.641754 -55.183495 149.577838
322 39.542613 1.153759 393.451632
323 61.794447 -45.725998 151.175159
323 28.779359 9.629509 393.420206
324 51.843452 -37.095514 150.576083
324 20.263470 18.680850 393.703327
325 39.414850 -26.688345 149.405945
325 11.538455 28.455371 392.817826
326 29.674947 -15.695788 148.899291
326 0.512919 42.202222 391.677671
327 25.740063 -4.518936 150.393957
327 -1.374209 55.016641 391.931620
328 16.721317 7.248487 147.667331
328 -2.610200 65.876231 390.830696
329 13.889834 20.135642 145.857494
329 -8.092209 79.020232 389.510369
330 9.908061 35.698849 145.777081
330 -9.511469 91.259086 389.220852
331 13.714965 48.253192 146.055864
331 -7.778947 105.326114 388.183157
332 13.453964 63.484666 144.700977
332 -0.604236 120.402120 388.539191
333 12.793961 78.502401 142.000823
333 2.074552 133.620531 388.041411
334 25.300060 93.937111 143.028255
334 9.448689 145.371733 388.179602
335 32.479476 106.993569 140.811933
335 17.351840 160.163361 387.437902
336 43.010305 120.632979 139.748251
336 24.472803 173.215231 385.259977
337 52.915349 135.720709 139.168103
337 34.397309 185.947874 384.069028
338 61.986542 151.573240 137.546406
338 50.235748 197.442140 385.876765
339 73.531881 163.837624 137.425790
339 58.833596 209.074405 385.749017
340 89.776037 174.348155 138.775431
340 68.184789 219.725147 385.074778
341 105.152129 186.841128 139.050268
341 85.616667 228.308218 386.869396
342 119.002165 197.183628 140.536958
342 94.932260 238.291090 387.239900
343 138.545987 207.259816 142.041952
343 108.903966 246.722841 388.133135
344 147.302513 216.409751 144.283106
344 125.407048 254.228710 390.501009
345 164.873538 223.797520 146.257358
345 141.276416 261.291817 392.764980
346 178.508935 231.274849 148.565472
346 151.931025 267.382112 395.294015
347 195.677295 236.912592 151.712802
347 169.551261 273.593407 398.953250
348 210.234945 242.555017 153.895316
348 183.183441 279.450241 401.507039
349 228.717152 247.445331 158.791083
349 199.070091 283.305659 405.158946
350 246.321957 251.822019 163.259912
350 212.969013 286.312755 409.171597
351 263.736450 253.336068 166.951456
351 229.550557 289.616333 412.920834
352 281.659478 256.594663 172.208295
352 243.713488 291.827977 416.549400
353 299.924191 259.619049 177.446628
353 262.427156 294.813046 421.760228
354 318.905919 261.519390 182.976186
354 278.566562 296.320772 426.300709
355 332.087800 260.884153 185.908016
355 294.000021 297.337121 430.857902
356 349.775511 262.352209 191.820649
356 310.922754 299.308529 436.378689
357 368.703654 261.097825 198.544695
357 326.633725 298.697311 441.254571
358 385.196573 260.689809 203.663808
358 343.168517 299.118625 446.953395
359 406.771698 259.333633 209.502121
359 362.231609 298.599325 452.648853
360 422.174996 258.181829 215.292236
360 374.134531 298.637465 456.739879
361 440.543754 257.558285 220.866771
361 392.572080 298.416640 462.338621
362 459.922060 255.506666 228.414342
362 409.321415 298.992400 469.032769
363 478.413581 254.392963 234.742237
363 423.682744 298.872984 473.077709
364 495.687957 254.393240 239.672175
364 441.937339 297.701617 478.636684
365 514.492661 253.642957 244.969418
365 460.077230 298.883059 484.128685
366 534.954667 251.303358 252.482943
366 475.101048 298.814795 489.471813
367 554.181290 251.494659 258.522387
367 494.105833 299.045309 495.262067
368 571.228514 250.879385 262.977300
368 507.982131 300.182050 499.994000
369 589.163029 250.902262 268.926616
369 526.062201 301.554772 505.436150
370 608.602329 250.472648 275.781926
370 543.610866 301.813750 511.124992
371 626.025357 250.989320 281.337997
371 559.144840 303.687427 516.230932
372 643.436830 252.257711 286.646336
372 575.371562 305.260290 521.003989
373 661.351293 253.832042 292.494730
373 590.168377 307.980492 526.162047
374 676.215506 256.530289 298.010077
374 609.236018 312.470334 531.421530
375 693.702227 258.929271 303.441297
375 622.551394 315.185988 536.083423
376 711.735762 262.738449 309.232811
376 638.615026 319.489313 541.249974
377 730.146666 265.874505 315.255190
377 653.785602 323.725511 546.586050
378 747.970500 270.570434 321.574716
378 668.516795 328.530082 551.649670
379 764.642659 275.006886 326.965632
379 685.044697 334.049991 556.723610
380 779.900953 280.766924 332.686571
380 699.922980 340.097250 561.368620
381 795.709798 286.910289 337.566896
381 712.064133 345.415374 566.373550
382 812.428776 294.102270 343.347856
382 726.461538 352.527936 571.005889
383 827.866335 299.498099 347.993451
383 742.871554 360.199341 576.030170
384 843.065128 308.241668 353.226423
384 755.387226 366.871321 579.791453
385 857.105041 315.935756 357.841518
385 768.613750 375.251561 584.059088
386 869.133865 324.373056 362.182319
386 780.508631 383.561955 588.343221
387 884.782407 333.166499 367.377756
387 793.615954 393.575873 593.499700
388 896.778242 342.227227 371.484738
388 806.234446 402.148848 597.013001
389 911.694549 351.652272 376.934208
389 818.910916 410.975901 600.542186
390 924.985199 363.319593 380.897431
390 827.998590 421.136732 604.667860
391 936.036422 373.255003 384.653895
391 838.667028 431.432731 607.929892
392 946.951089 385.908213 388.255416
392 848.028870 442.388447 611.180584
393 956.633854 397.692777 391.580709
393 858.599874 454.563024 614.144332
394 969.052999 410.049158 395.117051
394 866.236998 465.263326 616.621151
395 979.584867 422.515871 397.754439
395 875.494380 477.138557 618.939564
396 991.345816 437.106952 401.955349
396 883.824248 489.045451 621.832769
397 999.680229 448.912782 403.967821
397 892.365387 502.125627 623.784868
398 1007.754398 463.077612 405.443626
398 898.355903 514.174722 624.784435
399 1016.787507 477.075562 407.377299
399 905.653192 526.641989 626.970462
400 1019.052402 490.425595 407.825809
400 913.322548 540.024830 627.880588
401 1024.988690 503.446198 408.821376
401 917.006201 551.121655 628.485096
402 1030.118049 518.478452 409.235820
402 916.305201 565.188003 627.682902
403 1036.167663 532.403332 410.227613
403 922.111947 577.121167 628.442810
404 1036.602770 546.384203 408.661148
404 924.839747 589.502511 627.896833
405 1039.797922 559.296154 408.893062
405 925.497030 601.505490 626.972057
406 1040.455939 573.232595 407.851322
406 923.912082 613.839178 625.404995
407 1040.663985 586.850835 406.127039
407 922.604158 627.495774 623.226989
408 1042.638044 599.471293 404.984178
408 919.375426 637.897544 621.146857
409 1040.503261 611.378898 403.187453
409 917.793556 649.940348 618.972990
410 1035.864850 624.310114 399.719826
410 915.334225 659.523341 617.003869
411 1030.204829 636.390628 397.515702
411 909.496721 669.130481 612.909113
412 1024.576383 646.503019 393.864308
412 905.777612 679.062424 610.603106
413 1019.911370 656.829952 390.723537
413 896.395681 689.016680 607.030532
414 1013.809778 665.992508 387.840701
414 889.507700 697.285558 603.752363
415 1004.661086 674.759255 384.238264
415 882.366619 705.373185 600.446929
416 994.500315 683.475592 380.353275
416 875.056085 712.540181 597.230743
417 985.399917 689.848492 376.903121
417 865.312823 718.702370 593.891120
418 974.478829 696.946090 372.690704
418 853.855473 725.535447 589.910643
419 963.364733 702.523284 369.372566
419 844.253418 730.781219 586.625057
420 949.653362 707.435005 364.967789
420 833.574051 735.565211 583.617964
421 938.563709 712.225741 361.687648
421 820.792603 739.910847 578.992372
422 926.455858 715.486187 357.807414
422 808.815028 743.337099 576.145715
423 914.221432 718.359753 354.323335
423 795.942615 747.002302 573.010595
424 900.641850 721.513206 350.376307
424 782.152822 748.858454 568.780226
425 885.241922 722.787401 345.778293
425 768.300912 751.622572 565.001330
426 871.735022 724.998253 342.187116
426 754.759478 753.884199 561.206610
427 857.285988 727.070975 337.664043
427 741.250963 755.410529 557.313319
428 842.381872 727.096422 333.445853
428 727.866122 757.618816 553.521517
429 826.841456 729.142964 329.017657
429 712.305567 759.165806 548.927951
430 811.960576 729.314499 325.660244
430 699.994150 759.856116 546.096125
431 796.141228 730.252577 320.694691
431 684.874460 760.114833 542.423013
432 781.912280 730.709780 317.271251
432 670.688542 761.681484 538.498154
433 764.864482 730.894030 312.771435
433 655.576040 762.060953 534.786821
434 749.860959 730.303852 307.842166
434 639.816948 762.832929 530.161337
435 734.194921 731.563703 303.793656
435 624.078779 763.183845 525.705750
436 719.390181 731.121538 299.187748
436 612.493701 763.250718 522.466614
437 704.231953 730.699276 295.008538
437 595.591304 764.378789 518.082640
438 687.247033 730.992705 289.931599
438 580.014028 765.168390 514.083860
439 671.449125 731.159822 284.942479
439 568.188723 764.943886 510.289483
440 654.391158 731.501095 279.898093
440 552.706910 765.915442 504.673803
441 639.054685 731.027847 274.442620
441 539.309504 766.307071 500.533945
442 624.777110 731.389644 270.008372
442 521.618978 766.289108 496.119634
443 607.042564 731.946300 264.793379
443 509.269184 766.891471 491.734748
444 591.164169 730.958632 259.781769
444 493.420667 767.311916 486.755686
445 575.694094 730.206425 256.033778
445 480.119941 767.611920 483.223202
446 559.186408 730.556288 251.116376
446 462.791611 767.865261 478.136706
447 543.188987 730.681952 246.094451
447 448.130475 768.750240 474.280857
448 524.892486 730.177218 241.251724
448 433.695835 769.563524 471.210115
449 510.398168 729.696722 237.593414
449 422.344974 769.634494 467.118462
450 492.816051 730.030491 233.249202
450 404.224382 770.296214 462.930758
451 475.896687 730.403504 229.017774
451 391.452790 771.760993 459.901100
452 458.090081 730.808463 224.424309
452 377.573085 773.525062 456.421299
453 442.723886 731.337210 220.631562
453 362.077619 774.924735 453.524901
454 429.124679 732.471240 218.094100
454 346.168196 776.577507 450.861071
455 411.679996 732.336199 214.692456
455 328.390284 778.144293 446.530744
456 391.670477 734.575899 210.338253
456 319.807677 780.969817 444.801686
457 375.300313 735.510250 206.583487
457 303.469704 784.131236 440.439338
458 358.572285 737.939651 203.352340
458 287.480936 786.083905 437.532047
459 347.097378 740.866440 200.031773
459 274.436326 790.246891 434.202260
460 331.387336 744.537817 196.569307
460 261.079988 793.903593 431.574759
461 315.101660 748.239743 191.843391
461 247.118248 798.870436 428.081264
462 304.273791 752.474510 189.144464
462 236.310487 803.293022 424.617440
463 286.690497 757.827510 183.456138
463 224.520633 809.047117 422.209069
464 273.944920 763.257729 181.727609
464 212.915530 814.029937 418.739594
465 256.699024 768.842525 175.997570
465 198.658427 821.389128 414.931053
466 245.622309 774.626748 173.860852
466 189.938907 825.960319 412.496243
467 231.758775 781.347262 169.918668
467 175.216495 835.029596 408.212035
468 221.811274 788.850267 167.316549
468 163.835761 842.856138 404.888605
469 208.184215 796.718694 164.753836
469 153.407741 850.766861 403.079073
470 195.684562 803.803579 162.401009
470 143.766086 858.763350 401.573808
471 186.118900 812.687264 161.564716
471 133.389066 867.728315 398.691842
472 172.011312 821.944154 156.905899
472 121.499707 877.566767 397.023694
473 156.790848 832.095615 154.254483
473 112.804887 886.412193 394.660282
474 147.633637 840.935192 153.433222
474 104.611370 895.262552 395.012063
475 140.049754 849.784114 153.478796
475 95.156918 904.630624 392.523721
476 126.543353 860.905917 150.357762
476 86.184737 914.888054 391.723052
477 116.257927 872.031101 148.048985
477 75.196890 927.220074 389.430210
478 105.323361 882.697709 146.036014
478 67.593898 938.304432 387.760803
479 100.883780 894.827981 146.623626
479 64.342792 949.683404 388.825785
480 93.543688 907.209691 146.602500
480 56.092540 961.262403 388.840541
481 84.237746 918.714838 145.104572
481 47.370093 975.205724 386.294776
482 76.482093 930.118137 145.506666
482 45.480627 986.091236 386.781661
483 73.733118 945.427764 144.492939
483 41.269641 998.462345 386.363466
484 70.761122 957.418361 145.474001
484 35.867709 1011.874445 387.194197
485 61.935971 973.339648 143.600268
485 30.028859 1026.236567 385.205373
486 61.538498 986.663151 143.233364
486 32.720527 1038.614609 385.865999
487 61.574293 1000.084952 142.192186
487 29.795614 1052.883648 385.157316
488 55.909401 1015.198395 140.740556
488 36.786147 1065.305794 386.569711
489 58.531526 1030.609633 141.339117
489 31.367364 1080.487281 384.520415
490 62.731177 1044.500112 140.535384
490 36.756520 1094.799889 385.407485
491 63.460204 1057.783694 140.269479
491 39.260868 1107.304221 385.992573
492 71.624113 1071.635417 141.512645
492 41.262837 1121.848103 384.014426
493 82.106795 1084.799032 142.619232
493 48.955697 1135.578289 386.196564
494 82.505232 1100.006968 141.308532
494 58.726903 1146.916585 386.553381
495 90.695380 1113.936609 142.229698
495 74.705743 1158.256435 388.416765
496 103.061948 1125.938729 144.047843
496 78.584900 1171.162872 389.066881
497 111.998177 1139.655396 145.466055
497 87.286979 1181.778775 391.414274
498 125.844970 1150.723763 147.472963
498 91.666694 1195.065641 390.939722
499 138.802872 1162.836633 151.436741
499 108.810506 1204.813291 395.298589
500 145.131056 1175.692632 151.923341
500 115.981896 1217.533699 396.854961
501 156.689975 1188.203229 154.259161
501 127.849832 1228.316413 400.766340
502 173.234127 1199.082133 159.533651
502 142.484238 1237.373523 405.017108
503 188.834105 1208.698179 164.372697
503 149.979948 1249.779243 408.584173
504 200.453678 1219.097681 169.855633
504 166.418912 1258.380661 413.041000
505 214.787296 1227.573722 173.722273
505 180.861763 1266.714958 418.693083
506 229.154972 1236.868143 178.545392
506 198.037365 1276.156843 424.530211
507 240.990694 1245.975001 181.719119
507 205.801859 1284.472699 426.595599
508 257.938489 1253.836757 188.311634
508 216.124661 1292.401814 430.724715
509 270.665992 1261.813301 192.207338
509 224.591953 1299.903155 434.754069
510 287.548378 1269.960294 197.444306
510 240.779121 1307.771051 440.439711
511 301.647545 1275.756018 203.246083
511 247.838970 1318.422762 444.935067
512 310.975614 1285.071352 207.087988
512 258.450564 1325.144433 448.757093
513 321.701817 1292.692345 210.645946
513 273.225787 1331.343409 453.372678
514 341.131626 1298.147941 217.823184
514 281.238611 1340.535628 455.732685
515 352.218624 1304.982722 221.036311
515 294.280588 1347.389391 460.849544
516 364.897582 1312.693897 224.672790
516 305.225133 1354.728615 463.528818
517 371.645157 1322.731828 225.606276
517 317.029859 1362.350066 466.783330
518 378.443381 1330.371053 227.086982
518 326.376805 1370.336209 468.895092
519 397.027865 1336.454567 232.489363
519 333.582106 1379.519341 470.838971
520 408.200159 1344.635584 235.256882
520 345.380256 1386.192897 473.088929
521 415.567038 1352.973753 236.110975
521 350.689704 1396.105952 474.565835
522 422.689540 1362.160517 237.999747
522 353.488219 1406.520520 473.612195
523 429.082975 1371.054377 238.903823
523 360.099268 1415.539421 474.201154
524 438.610353 1381.797112 238.812495
524 369.661517 1423.711591 475.805203
525 444.212442 1391.195490 239.772630
525 369.383258 1434.718630 474.837647
526 445.871659 1402.098633 239.368148
526 378.717463 1444.298869 476.188247
527 457.548762 1412.061303 241.492943
527 378.105074 1455.710222 475.379175
528 456.645746 1424.268008 239.327751
528 380.382538 1467.049338 473.296819
529 461.781965 1434.295304 239.479929
529 385.800218 1475.813483 475.382319
530 455.893474 1447.973386 237.835204
530 381.281064 1487.479270 472.270847
531 458.824165 1459.817251 237.791118
531 381.329276 1501.304736 472.495284
532 455.938946 1471.648528 237.293649
532 381.508568 1511.196246 471.949277
533 452.058822 1485.079849 236.187115
533 379.887041 1524.702930 470.948593
534 449.691249 1497.731950 233.971913
534 380.609902 1535.004665 471.347378
535 453.382990 1507.284557 235.538861
535 373.818947 1546.787095 469.964531
536 447.645934 1522.039725 233.548703
536 377.822470 1557.645002 470.496619
537 446.506957 1533.069004 233.287030
537 369.808471 1570.600817 468.389699
538 438.529277 1547.561925 230.474983
538 364.687871 1583.209210 467.598887
539 437.196220 1560.856781 231.058156
539 361.400962 1594.521580 465.984191
540 428.294755 1573.905230 229.175515
540 356.984130 1606.025084 465.350125
541 418.411060 1587.726621 225.439815
541 351.469122 1619.128821 464.190181
542 417.515509 1598.920396 224.443666
542 346.808076 1630.174619 462.315959
543 409.383896 1612.563703 221.382556
543 335.601187 1641.657860 458.593346
544 402.266710 1623.983394 218.586338
544 329.774614 1651.386194 455.742786
545 390.923831 1635.844396 213.602590
545 325.869784 1660.505894 452.887010
546 385.347639 1645.441896 210.473917
546 316.440575 1671.226800 449.162710
547 373.080730 1657.850728 204.765486
547 304.510019 1680.312987 444.455089
548 369.022715 1667.145731 202.264294
548 295.948706 1690.058512 438.901099
549 353.583936 1677.245518 194.419145
549 284.414135 1699.095060 434.258755
550 342.977063 1686.216394 189.746352
550 276.827972 1705.057300 428.936924
551 332.604578 1694.197516 184.825241
551 271.653318 1709.466251 425.733624
552 321.272860 1702.070626 178.977641
552 256.334313 1719.404207 418.810567
553 307.328475 1709.725664 174.093079
553 245.023941 1723.268296 415.294370
554 293.950906 1716.245426 169.040188
554 240.186157 1727.786545 411.715231
555 281.606094 1720.560058 164.135267
555 231.983960 1730.783250 408.457515
556 270.833861 1724.232368 160.880504
556 217.722457 1733.571364 404.050903
557 257.308267 1727.593395 157.697167
557 203.088185 1736.082896 400.199213
558 248.412042 1729.437717 154.693512
558 195.627744 1736.911733 397.989893
559 230.509297 1731.654374 150.250103
559 183.817351 1737.379647 396.163915
560 217.995368 1730.927190 149.344606
560 173.685863 1736.288258 394.934508
561 213.060346 1725.866135 149.663195
561 163.733947 1733.928385 392.405404
562 195.305462 1726.521344 146.216946
562 148.084421 1731.333846 389.760684
563 183.348204 1721.247004 143.452922
563 151.512646 1725.456483 391.278779
564 171.160723 1716.843673 142.650033
564 134.755439 1723.013300 387.939973
565 165.646701 1711.134336 140.702052
565 125.017457 1718.199645 387.225354
566 152.834916 1705.758101 140.043883
566 116.397837 1712.383440 385.464304
567 146.895082 1698.618505 142.247914
567 108.816670 1706.509501 385.263385
568 132.335142 1692.960430 140.176153
568 96.060216 1700.580097 383.717601
569 119.276869 1686.379933 136.537069
569 88.176473 1693.782332 382.443610
570 114.985776 1678.663695 138.394836
570 68.258615 1690.226960 380.689785
571 102.630992 1670.326112 135.672113
571 72.828767 1681.603348 381.990613
572 90.442866 1664.378254 134.124179
572 57.355881 1676.393812 378.500647
573 86.187300 1653.724494 133.572839
573 50.785817 1668.024332 378.209654
574 77.814452 1645.861774 133.103649
574 52.477964 1658.042626 380.532770
575 75.195216 1636.869142 135.381593
575 32.864786 1654.509209 374.314269
576 62.877251 1627.339908 133.454293
576 29.499450 1644.208512 375.848619
577 57.601778 1618.405277 131.849710
577 22.664864 1639.162117 375.657325
578 52.589958 1608.509691 131.565171
578 22.196145 1629.701513 377.509858
579 41.890478 1599.279412 130.869016
579 19.454218 1622.255267 376.351568
580 46.832284 1591.283200 132.046067
580 10.394316 1614.437965 375.819772
581 32.792200 1581.743996 131.080003
581 5.911645 1606.439115 375.312667
582 33.387367 1573.227817 134.495459
582 3.117759 1598.104795 377.561229
583 24.230907 1562.732832 131.479985
583 2.258103 1588.161410 377.187964
584 27.701265 1552.983804 136.484234
584 8.056596 1576.499859 380.142953
585 27.701265 1552.983804 136.484234
585 3.859289 1569.775784 381.407149
586 22.070461 1534.323961 136.619157
586 1.195089 1561.005610 382.338178
587 23.953324 1525.482870 139.912629
587 3.004786 1553.601948 383.806736
588 23.299738 1514.997346 139.951102
588 2.961251 1546.814664 384.964398
589 31.685565 1505.007563 143.983878
589 6.191478 1537.815256 388.349493
590 32.944714 1495.387444 145.782137
590 7.922940 1531.069873 390.309911
591 33.809717 1487.857222 148.456145
591 18.578525 1522.938860 393.843477
592 44.378017 1477.680721 152.280933
592 13.269666 1518.736064 394.957560
593 45.008082 1470.742977 155.126468
593 19.957328 1512.250864 397.741694
594 51.534647 1463.684260 159.164564
594 28.805290 1505.112112 403.222745
595 58.909136 1457.386795 162.477274
595 35.402751 1500.824260 406.008471
596 69.718551 1453.487877 167.295036
596 39.663163 1500.355764 407.280526
597 76.366054 1450.262076 169.864960
597 44.828098 1498.490438 411.314390
598 86.916085 1449.025761 173.278189
598 58.274669 1497.909588 415.923409
599 98.279696 1448.272908 176.604202
599 66.326212 1498.753705 418.234762
600 113.568594 1448.225143 182.490728
600 82.031141 1499.465653 424.021181
601 122.073671 1451.367327 184.511009
601 89.932342 1501.563821 426.934638
602 134.725070 1454.550572 188.150458
602 96.702652 1505.695671 429.275906
603 147.375837 1458.513110 191.869514
603 102.547471 1513.269237 431.788198
604 159.501369 1464.970670 194.732214
604 119.513104 1517.727975 435.331230
605 168.679290 1471.999730 197.818319
605 128.009083 1524.343755 439.886766
606 179.360103 1481.238540 199.920210
606 134.041469 1534.552078 441.007941
607 197.006356 1488.161368 204.780972
607 140.775448 1542.941971 443.260046
608 205.257489 1500.491627 206.119596
608 157.730790 1552.487611 446.654242
609 217.140215 1510.734366 209.324745
609 168.302330 1562.316772 449.423863
610 232.322191 1520.854051 214.351792
610 177.625354 1571.890847 453.500839
611 235.955865 1536.133121 213.851302
611 180.737470 1586.308111 453.584693
612 243.705871 1551.330528 216.125326
612 191.995867 1598.400568 456.565627
613 256.733650 1563.056328 219.235221
613 206.254424 1609.127268 458.742279
614 266.124098 1577.174706 223.613406
614 214.111607 1623.466783 463.594232
615 285.029166 1588.996978 227.666877
615 217.740497 1637.171287 465.252647
616 294.427671 1602.831983 229.355304
616 232.108915 1650.029500 467.965770
617 298.212366 1618.926566 230.596997
617 234.775584 1666.196669 468.701284
618 308.644966 1632.358505 233.497339
618 245.954897 1676.657056 471.510685
619 313.214772 1650.265264 235.171374
619 250.693522 1691.870868 474.321817
620 318.592304 1666.514693 235.482542
620 252.987024 1705.580374 474.417635
621 330.697449 1680.022490 240.050359
621 259.163567 1719.502805 476.459363
622 342.620536 1693.638413 243.327107
622 262.823872 1734.877772 477.271854
623 330.113966 1713.209835 239.716615
623 256.773786 1753.901353 476.675854
624 341.694742 1727.244125 243.578023
624 265.970430 1765.744996 478.904316
625 344.436451 1741.291183 243.914565
625 259.901915 1780.699259 477.396378
626 343.537663 1757.160620 244.651033
626 263.233496 1795.039925 478.107596
627 347.471701 1770.086011 244.869709
627 266.824928 1806.720471 479.108653
628 347.241922 1785.171137 244.828220
628 260.198687 1824.887482 477.307173
629 340.901352 1802.141579 244.608749
629 259.593504 1837.940785 477.481484
630 338.382154 1819.233382 241.829922
630 261.201966 1852.086530 477.294766
631 334.136333 1835.356639 241.426048
631 253.044040 1867.338519 475.381430
632 336.232869 1850.464030 235.834211
632 254.376566 1878.164065 474.592430
633 328.015220 1864.903443 238.630861
633 249.124800 1892.580537 475.692525
634 321.415198 1878.811067 237.217619
634 237.450410 1907.881756 472.153205
635 314.646091 1893.489374 234.466815
635 239.360513 1917.936614 473.595232
636 313.553149 1906.242012 234.279407
636 231.032529 1930.633976 470.074568
637 303.443794 1919.533106 230.834125
637 221.886856 1944.174947 467.029037
638 292.923555 1933.937550 227.148481
638 216.638050 1955.202837 465.218569
639 285.954496 1946.054781 224.209427
639 216.261871 1964.739156 464.053003
640 280.003070 1958.461380 221.642809
640 206.803673 1975.757700 459.966209
641 263.877093 1972.324073 215.691527
641 195.830653 1986.683452 456.407017
642 261.163281 1980.640572 212.873561
642 188.469592 1996.237981 451.149889
643 251.708687 1991.770324 208.054426
643 176.382258 2006.450381 446.542306
644 247.337684 2000.657556 204.547597
644 171.116865 2014.742061 443.212996
645 240.199679 2008.248986 202.342167
645 164.277744 2021.296333 440.655221
646 224.301169 2017.883253 195.127415
646 157.580901 2026.216116 437.204838
647 210.367864 2027.315912 189.021416
647 151.495239 2032.290364 432.527059
648 204.035119 2033.119337 185.892818
648 136.660894 2040.168923 427.699157
649 195.357823 2039.589653 182.408884
649 131.441500 2044.321389 423.622600
650 184.093819 2044.589801 177.121571
650 119.018518 2048.862861 418.484683
651 171.394932 2050.943393 170.801667
651 115.301373 2052.631166 415.178274
652 157.010673 2058.118222 166.594421
652 105.973370 2054.923400 411.839483
653 152.708240 2059.734807 163.844138
653 92.154540 2059.777605 406.769741
654 133.861383 2065.281163 158.377971
654 87.043573 2060.375872 404.537392
655 133.088650 2065.704790 157.858860
655 77.188021 2062.161322 401.429177
656 126.502471 2065.870626 153.910909
656 68.619691 2062.064365 397.867185
657 110.089425 2070.268056 149.394955
657 63.626541 2062.355778 395.744971
658 101.904851 2069.906817 147.641321
658 49.602396 2062.470299 389.752017
659 91.045407 2068.708670 142.550950
659 46.868439 2060.364605 388.246106
660 92.720984 2064.305723 144.010505
660 38.693936 2056.241491 386.256135
661 75.375258 2064.911128 139.490409
661 36.259875 2052.567482 385.562278
662 68.740982 2060.822305 136.235814
662 33.622534 2046.849739 383.668872
663 63.756702 2054.629419 134.425651
663 23.917440 2042.429240 379.746658
664 49.133268 2052.929673 130.510018
664 17.920250 2036.901678 377.682271
665 43.204623 2048.209896 130.238201
665 9.657293 2032.939923 375.735441
666 33.638613 2042.774023 124.824807
666 4.141593 2028.374256 373.040911
667 22.338204 2038.992640 120.490318
667 -7.673352 2024.141751 369.631311
668 16.214617 2032.010880 119.621884
668 -7.198581 2015.655725 368.555066
669 20.612762 2019.546177 119.721119
669 -7.457549 2005.831194 367.583919
670 13.922043 2012.920190 117.117265
670 -12.751218 1999.096997 364.431678
671 12.415442 2002.209692 117.578050
671 -15.666272 1992.392693 361.573915
672 0.607584 1997.235722 113.596824
672 -28.477429 1987.107363 358.382607
673 4.145704 1985.662522 112.708991
673 -25.969472 1977.443212 359.303358
674 2.950737 1977.176954 113.383184
674 -35.909043 1973.544109 355.791420
675 -7.737205 1973.625698 109.798601
675 -30.978583 1962.409614 357.830861
676 -13.959814 1967.922034 106.962016
676 -26.089707 1953.585113 357.551507
677 -12.579353 1960.930664 106.685854
677 -31.214137 1949.006579 356.016506
678 2.518247 1949.860264 111.207860
678 -30.072691 1943.572812 355.101288
679 -8.040959 1948.288375 106.941200
679 -21.828697 1936.517829 356.684799
680 -4.419256 1943.293691 107.933291
680 -20.608866 1930.981962 356.188922
681 4.436172 1935.259662 110.230188
681 -7.479440 1922.760018 357.764728
682 12.370069 1928.703843 111.931503
682 -3.800899 1918.455353 358.595701
683 20.327673 1925.293957 111.564363
683 8.009413 1912.215069 360.093976
684 29.023777 1922.857223 112.066860
684 11.155674 1908.685263 359.121455
685 57.343630 1912.721630 123.333090
685 26.023788 1903.842378 363.033480
686 53.484016 1913.352389 116.603959
686 32.532619 1902.149881 364.107097
687 62.363673 1911.837256 118.594112
687 42.236319 1899.163140 366.001532
688 76.874837 1912.442715 121.533423
688 58.285231 1896.221531 370.289946
689 95.347098 1908.530660 124.549936
689 74.781715 1894.465418 374.370295
690 103.036404 1909.671061 125.920447
690 83.658496 1893.060506 374.716977
691 118.124452 1908.548947 126.940668
691 104.833290 1889.354205 378.371311
692 138.097938 1907.250594 131.950752
692 119.327311 1887.113653 382.455171
693 159.997571 1904.336124 137.086099
693 135.884350 1884.988432 385.443560
694 174.194665 1902.657795 140.635524
694 156.582837 1881.501604 390.481929
695 202.378581 1899.529045 146.420167
695 173.838187 1879.462617 393.170360
696 214.134952 1899.413220 147.205595
696 187.966778 1878.769369 397.751792
697 242.488261 1895.059370 155.675878
697 209.202313 1875.761196 402.192771
698 262.640945 1895.537363 159.857027
698 227.194909 1874.705166 406.632326
699 273.536489 1896.142228 162.378295
699 245.407902 1873.607437 410.950157
700 299.545944 1893.211295 170.049420
700 264.538152 1871.758576 416.441644
701 318.413904 1892.294834 174.009390
701 286.154482 1868.353438 421.386026
702 334.874780 1893.471537 177.046577
702 300.810541 1866.983200 425.710384
703 364.630755 1887.291324 184.549030
703 322.697976 1865.255177 431.218392
704 381.285805 1888.115745 189.626014
704 342.899002 1862.979708 435.948154
705 403.886968 1885.945064 195.300647
705 356.493632 1861.865824 440.217147
706 422.051697 1884.290635 199.926568
706 373.953747 1858.699170 444.802968
707 443.114234 1879.651544 205.017990
707 393.268199 1856.629154 451.082369
708 462.828892 1876.835270 211.505477
708 412.840467 1853.096937 454.217676
709 489.337806 1872.980991 219.419054
709 434.593869 1848.295826 460.811250
710 513.464864 1868.914242 226.293151
710 456.631967 1844.882484 466.744327
711 527.695196 1866.631755 229.538971
711 471.802666 1842.626712 472.124516
712 551.021146 1861.897220 236.683469
712 500.267308 1835.217171 481.268762
713 570.090546 1857.944921 243.901842
713 507.869130 1834.854507 485.403041
714 587.721403 1854.125993 249.608319
714 524.336575 1831.141028 490.625722
715 610.145566 1849.941881 258.399830
715 543.351735 1826.691228 498.156058
716 629.679084 1845.736316 266.235682
716 562.255998 1822.720167 505.196496
717 648.176062 1842.778799 272.675155
717 579.191965 1818.739175 512.425169
718 668.116739 1838.364523 279.987423
718 592.191212 1815.298317 517.128386
719 686.540675 1834.043829 287.208725
719 611.755911 1811.560862 524.767553
720 705.905754 1830.362413 294.964108
720 628.261690 1806.170664 531.797818
721 729.450174 1824.803672 304.738747
721 645.733466 1802.873784 538.781722
722 741.349680 1822.437159 310.135015
722 661.486045 1798.110723 544.802927
723 762.878020 1816.807300 318.042861
723 678.629114 1793.601110 551.883008
724 778.340830 1812.793216 325.015140
724 697.590531 1789.373221 559.334268
725 796.564921 1808.638381 332.195219
725 710.358302 1785.539440 565.863239
726 812.485406 1804.952560 340.451258
726 722.910704 1782.034083 571.989407
727 832.949974 1799.782570 348.609248
727 739.033644 1777.248759 578.715802
728 845.387021 1796.912873 354.921449
728 756.330622 1772.942533 587.029336
729 864.644839 1791.228515 364.451697
729 772.451272 1767.407478 593.243126
730 882.348554 1786.182756 371.929758
730 787.237151 1761.838360 601.449007
731 896.910351 1781.184323 379.422585
731 802.497554 1757.277291 607.760891
732 913.978301 1776.284907 387.897756
732 816.615327 1751.237466 614.947880
733 931.793914 1769.906458 397.137480
733 830.106935 1746.318658 621.993466
734 949.127122 1763.328720 405.225399
734 843.903660 1740.011671 628.958362
735 965.254058 1756.241811 413.057180
735 853.029636 1734.127328 634.060684
736 977.886609 1749.229820 419.810335
736 868.619460 1725.562548 641.640414
737 988.233602 1743.194471 425.001751
737 877.454751 1719.861180 646.630128
738 1003.043236 1733.997688 432.244749
738 889.541909 1712.133270 651.524872
739 1015.541084 1725.344738 439.021126
739 900.521161 1703.566515 657.303624
740 1024.645622 1716.854732 444.047677
740 908.126748 1695.965254 661.560898
741 1033.972951 1707.530439 449.527666
741 914.621085 1687.693229 666.149040
742 1043.839610 1698.276868 454.347522
742 921.823523 1678.440877 669.856114
743 1051.385968 1687.560179 459.327273
743 930.296298 1669.092664 673.825950
744 1056.737179 1679.002119 462.972143
744 936.484880 1660.117207 677.844379
745 1058.109893 1669.522973 464.776465
745 938.162490 1650.036278 679.127905
746 1059.708911 1660.162891 467.004370
746 940.316590 1640.007328 682.009032
747 1065.923726 1648.000003 470.612611
747 940.253046 1631.333609 683.576665
748 1065.108798 1637.925736 472.797613
748 936.641224 1621.915961 683.476224
749 1061.522937 1627.203547 472.612901
749 937.996629 1611.279691 685.550317
750 1059.413284 1617.513342 473.052781
750 936.311351 1601.463375 685.557276
751 1051.496954 1607.724827 471.303288
751 928.762504 1592.478455 683.588272
752 1049.556562 1596.532056 470.784178
752 922.494841 1582.819587 682.645969
753 1046.077553 1584.936359 469.956720
753 915.441886 1572.749225 680.335837
754 1035.726498 1575.912013 466.132182
754 905.511229 1564.995665 676.459974
755 1026.366433 1566.482499 463.085673
755 896.084549 1556.145227 673.322529
756 1018.377620 1556.828118 458.542655
756 887.718003 1547.097521 669.203382
757 1003.054055 1549.794203 451.964874
757 878.784261 1537.817715 664.414741
758 995.457958 1539.364215 447.224353
758 866.843108 1531.093364 659.650278
759 985.255747 1531.222378 441.865939
759 854.099875 1523.509916 653.862492
760 968.039989 1525.508022 434.455421
760 843.097672 1517.283514 648.037420
761 953.611766 1518.892505 426.291535
761 830.459495 1511.530403 641.232251
762 938.730564 1512.646132 418.907290
762 815.874166 1506.852281 634.046484
763 923.431125 1507.425047 411.759329
763 804.311451 1500.158616 627.748032
764 907.340294 1502.799801 404.121097
764 787.676669 1495.620956 620.876204
765 889.563761 1498.902914 396.065923
765 772.563125 1492.224632 614.294550
766 873.538719 1495.123617 388.995708
766 757.129263 1488.323629 607.173305
767 857.038451 1491.536217 382.188236
767 738.200204 1485.280695 599.470118
768 840.131453 1487.870580 374.312196
768 724.912387 1480.886819 593.972139
769 819.450913 1485.418001 367.147346
769 711.300432 1478.093887 588.541267
770 800.888942 1483.380227 359.470066
770 693.403975 1475.638137 582.270479
771 783.856963 1479.979601 353.348956
771 676.120887 1472.613060 575.656805
772 762.016262 1478.669564 344.674708
772 660.251816 1470.268794 569.877206
773 744.074313 1476.410630 338.421396
773 644.470910 1467.106961 564.106860
774 723.709128 1474.046164 330.867649
774 626.947688 1465.049695 558.423080
775 710.400775 1472.041937 326.166084
775 609.425654 1463.056668 551.842947
776 690.693158 1468.911235 318.441605
776 590.778580 1460.804150 545.929040
777 671.045324 1467.509128 311.870073
777 574.995826 1458.350973 540.688709
778 651.665757 1465.578554 304.988301
778 562.255303 1455.000378 536.223604
779 632.957127 1464.299470 298.910407
779 541.866231 1453.655491 529.063654
780 616.839519 1461.730039 293.322081
780 524.281600 1451.541616 523.403135
781 597.094225 1460.942142 286.138892
781 514.723567 1448.912212 520.391135
782 579.900095 1458.801141 280.931899
782 498.770346 1447.370393 514.941557
783 562.317523 1456.295657 275.970060
783 481.670846 1444.760497 509.943464
784 544.503125 1455.647710 270.293542
784 463.806858 1444.118898 505.482470
785 527.711843 1452.823334 264.742548
785 451.704661 1440.664080 501.827804
786 512.929901 1450.265207 259.927582
786 434.522115 1437.439154 496.074240
787 498.264059 1448.290897 256.537045
787 419.377584 1435.743818 491.534025
788 481.814914 1446.189233 251.374909
788 410.306773 1432.596097 488.381855
789 461.128576 1444.138758 245.007863
789 390.194364 1431.583483 483.307961
790 445.836622 1442.040905 241.476230
790 377.846079 1429.078143 479.551707
791 427.353191 1440.547052 236.786773
791 359.801430 1426.577847 475.431518
792 407.830700 1439.746083 231.588809
792 343.439166 1424.242531 471.358015
793 392.429067 1437.101185 227.986981
793 327.674167 1422.236718 466.527108
794 380.097418 1435.422198 225.737984
794 316.580582 1419.409639 464.444914
795 361.566360 1433.316599 220.035755
795 300.431870 1416.690228 461.272988
796 343.427777 1431.225716 217.159157
796 287.323634 1413.711340 458.033814
797 328.786003 1428.044441 213.625480
797 272.450635 1410.700989 454.459071
798 308.698928 1427.179439 208.825046
798 258.319682 1408.228995 452.261660
799 292.742035 1424.991873 205.424881
799 243.297500 1405.228247 447.888185
800 281.870419 1421.816322 203.119398
800 225.895925 1403.903003 444.780188
801 264.833364 1418.443161 200.245661
801 217.691973 1398.289410 442.400741
802 248.001597 1416.879717 196.035400
802 199.039569 1397.085416 439.116367
803 229.334231 1414.978465 193.140003
803 185.795705 1393.219288 436.633519
804 218.277914 1411.930885 191.807804
804 171.750090 1390.429951 435.208925
805 197.074581 1409.984167 188.297816
805 161.908016 1385.360236 434.526874
806 186.734197 1404.841095 187.456133
806 143.097262 1382.180204 431.931284
807 168.983843 1400.738284 184.689448
807 131.457033 1377.719470 430.528111
808 159.831180 1396.561418 186.007516
808 118.306943 1373.360746 429.535411
809 144.743603 1391.673316 183.659826
809 108.754572 1366.879752 429.009647
810 130.122005 1385.440730 184.455401
810 96.950471 1362.578519 428.573474
811 117.383088 1381.344970 182.893966
811 88.681235 1357.034929 429.228936
812 112.461611 1374.639132 186.714184
812 77.321779 1351.606065 429.784009
813 100.872040 1368.401369 186.271838
813 64.633749 1344.685207 428.452318
814 90.135598 1361.893063 185.780060
814 58.389776 1337.375675 428.804683
815 71.989628 1356.362256 184.516176
815 45.847210 1331.311332 429.800226
816 63.999377 1348.516007 184.806191
816 39.189457 1324.418655 430.371905
817 54.496895 1340.745446 185.949682
817 29.129458 1316.873638 432.090988
818 44.080381 1331.231579 186.908889
818 19.961833 1309.800877 431.993874
819 36.751224 1323.388522 186.923185
819 8.620923 1302.429119 432.638977
820 27.058940 1315.560528 185.772217
820 -0.224480 1294.768653 431.388260
821 24.255753 1304.955397 186.344594
821 -5.354620 1286.496053 430.541343
822 15.274347 1297.848974 185.061809
822 -7.979869 1278.334837 430.847012
823 8.714820 1287.963200 183.859762
823 -16.976348 1270.296452 428.464344
824 -0.867368 1281.655393 182.033273
824 -22.494242 1261.471759 428.348320
825 -4.823089 1271.539554 180.136328
825 -27.354253 1254.338381 426.828638
826 -7.988204 1262.080643 178.866378
826 -34.122543 1245.290596 423.882189
827 -11.787385 1253.280656 178.790468
827 -35.175409 1237.293643 423.957527
828 -11.926688 1242.125945 178.026142
828 -37.700936 1227.109147 423.292187
829 -16.178363 1233.167933 176.327579
829 -39.695018 1217.398739 422.845628
830 -19.418486 1224.165434 174.709805
830 -41.115713 1207.892778 422.538556
831 -18.247870 1212.563457 177.091480
831 -40.093380 1198.449663 423.765278
832 -20.288996 1202.258110 177.029725
832 -43.521873 1188.725185 424.109223
833 -22.221124 1193.702357 176.589883
833 -34.727583 1179.686193 429.175894
834 -16.237602 1180.908346 182.182005
834 -36.979267 1167.943695 428.923661
835 -19.488226 1171.690393 182.383822
835 -32.799518 1158.970682 430.976727
836 -10.107932 1160.190312 185.741644
836 -32.034861 1147.228407 434.307641
837 -4.414647 1149.331406 189.733575
837 -27.382625 1137.338482 437.537921
838 -3.896982 1138.770687 192.918368
838 -21.772670 1125.908636 441.938778
839 2.409960 1126.966084 197.794854
839 -18.779103 1116.068692 444.940475
840 7.009933 1114.122509 201.611650
840 -10.780112 1104.870752 448.629876
841 16.852332 1102.667364 206.244262
841 -4.459763 1095.431128 452.420759
842 30.588740 1090.762586 212.650185
842 1.751219 1085.195150 457.178983
843 31.988368 1081.169456 214.270325
843 10.625459 1074.463498 461.260460
844 44.585649 1068.476087 218.934162
844 18.170489 1065.542131 465.487111
845 52.581104 1059.313643 221.215787
845 27.439342 1055.515179 469.056592
846 67.287269 1049.283419 225.932806
846 41.826610 1046.422410 473.860504
847 76.686256 1040.067547 228.550605
847 53.647973 1037.969777 476.419739
848 94.968840 1028.939380 232.039200
848 64.245783 1031.249221 478.636520
849 106.487482 1023.002200 234.235100
849 79.740920 1023.296583 482.259002
850 120.833626 1015.768088 236.501406
850 89.282632 1017.948092 483.087733
851 137.360533 1008.779578 237.970670
851 100.701877 1012.239278 484.026239
852 151.625062 1005.122248 237.573640
852 119.752403 1006.522882 486.433417
853 173.712147 1000.641549 240.733788
853 137.372942 1003.603846 487.537978
854 190.954590 997.317785 241.979084
854 155.414808 1000.625111 488.242378
855 209.973527 996.291784 242.868314
855 168.449649 999.700979 489.022011
856 229.792758 995.814188 243.688093
856 183.611865 998.089894 489.099037
857 246.324321 996.316509 243.530732
857 205.894158 996.876950 490.586502
858 261.766247 998.334703 243.342263
858 222.432918 997.411796 490.636879
859 286.399753 998.581072 244.626413
859 238.816581 997.484262 491.451491
860 303.879836 999.753911 245.348225
860 252.571306 998.467367 490.596686
861 320.934247 1001.536726 245.426828
861 278.011806 998.912364 491.825613
862 342.544876 1003.785880 247.260229
862 295.159519 1000.702058 493.402989
863 360.174464 1006.079886 249.052788
863 305.761026 1004.171955 492.723445
864 374.180572 1009.705476 247.762953
864 326.967519 1005.467181 494.099139
865 397.838574 1013.567009 251.819046
865 344.544770 1008.493718 496.584488
866 413.639569 1017.482673 252.169351
866 363.685460 1011.910763 497.651077
867 433.717874 1022.817555 254.059940
867 377.922916 1014.729862 498.965776
868 455.773736 1026.917211 257.674119
868 396.627194 1018.881451 500.259141
869 475.697902 1030.523754 260.431858
869 416.111288 1021.782000 503.969080
870 492.893354 1035.169590 263.118150
870 434.520360 1025.683649 505.901780
871 512.948330 1039.270873 265.351527
871 451.400852 1028.474233 508.161190
872 531.528721 1043.776896 268.242186
872 470.021851 1031.848835 511.767497
873 552.960919 1047.990522 273.334160
873 487.972714 1034.751150 515.608400
874 569.657367 1052.208987 276.447879
874 508.372744 1038.428776 519.228376
875 596.015927 1056.052166 283.144299
875 523.651785 1040.278383 522.397834
876 612.428157 1059.470003 286.870224
876 540.954946 1042.719931 526.714845
877 633.146674 1060.427165 291.708765
877 561.042682 1044.112575 530.742551
878 650.483826 1062.784424 296.366953
878 580.179373 1045.856848 535.774635
879 675.788682 1064.893770 303.748464
879 597.842760 1045.875545 540.887443
880 694.417046 1066.384191 309.342026
880 614.598052 1046.658729 545.394025
881 713.071505 1066.685239 315.525771
881 630.221860 1047.649015 550.125643
882 733.408204 1066.390575 321.297248
882 650.873572 1045.898577 556.560435
883 753.526275 1066.734499 328.615944
883 665.212086 1046.565639 561.527651
884 769.125789 1066.237846 334.653447
884 683.578494 1045.686900 567.185910
885 788.151289 1065.105303 340.954147
885 700.059846 1044.218731 573.119609
886 807.196769 1063.864052 347.009468
886 716.342484 1042.193716 579.741638
887 823.793473 1061.935697 354.241482
887 734.044390 1040.581408 585.496754
888 841.444055 1060.163498 360.923241
888 749.824458 1038.256401 591.474403
889 858.959527 1058.155243 368.599321
889 761.469975 1035.769892 597.091878
890 874.874728 1054.618589 375.566912
890 775.791287 1032.659693 603.250640
891 893.419726 1050.511949 383.593896
891 791.654830 1028.728591 610.078482
892 906.432208 1046.448767 389.591609
892 806.402439 1024.863019 616.503233
893 921.715511 1041.482095 397.315485
893 819.076590 1020.646175 622.921779
894 937.044742 1037.062440 404.658827
894 831.821368 1015.843788 628.784065
895 949.855676 1031.838205 411.357340
895 844.652041 1010.637481 635.722498
896 965.010211 1026.887580 419.561270
896 857.090167 1005.776743 642.142966
897 977.543560 1020.779278 427.157861
897 870.475916 1000.902712 650.027154
898 990.181739 1014.866410 434.196994
898 880.559778 994.841327 656.465403
899 1004.074403 1008.246137 442.166127
899 891.009012 988.129293 663.005199
900 1015.083619 1000.071230 449.096772
900 901.581986 981.805696 669.361342
901 1027.372458 993.480228 456.492735
901 910.252964 975.734526 675.256299
902 1038.528283 986.435958 463.128589
902 921.156129 968.932642 681.308479
903 1048.658272 978.654906 468.676117
903 930.053372 961.172626 686.646296
904 1057.784587 971.397851 473.753783
904 938.996925 953.927834 691.693442
905 1068.382241 963.158636 479.958130
905 947.626121 946.298376 696.255133
906 1077.348424 955.190463 484.322017
906 955.052042 938.822531 700.894801
907 1086.303644 946.804271 489.449438
907 961.580015 931.216827 703.611246
908 1092.882697 938.831118 492.942815
908 967.657109 923.111920 707.349244
909 1097.697237 931.663484 495.741003
909 973.131223 914.734124 709.907255
910 1104.164390 922.511112 499.316141
910 976.641536 907.114081 712.379189
911 1107.146056 913.216282 501.458247
911 978.832658 899.273431 713.099233
912 1107.254133 905.545418 501.625652
912 980.351726 889.593957 714.349906
913 1109.423232 896.360829 503.306253
913 980.143656 882.124729 714.847968
914 1107.609294 887.836069 503.145384
914 981.086261 872.597814 715.179274
915 1107.595115 878.364038 503.900604
915 978.870979 863.631273 714.994296
916 1104.485878 868.562128 502.944873
916 976.247667 854.712116 713.961250
917 1101.409982 858.704104 502.072548
917 972.576314 845.353511 713.333967
918 1098.709632 849.560422 501.369005
918 968.631425 836.224631 711.999806
919 1090.872932 839.923476 497.983775
919 964.315083 828.065801 709.461771
920 1085.866767 830.490902 495.433051
920 954.852435 818.818456 706.312228
921 1076.151609 821.941698 491.159622
921 947.297692 809.921409 702.694220
922 1067.205762 813.686758 487.365084
922 937.811505 802.103565 699.112646
923 1060.420891 805.513740 483.507415
923 931.835058 795.023134 695.642986
924 1047.605631 796.985323 478.398823
924 919.208567 786.840430 691.069910
925 1035.948102 789.351997 472.997191
925 910.060891 778.823123 686.268948
926 1024.134690 782.356126 468.321074
926 896.906007 772.090544 681.592729
927 1009.743598 774.650914 461.978815
927 883.726300 765.653819 676.683299
928 998.416273 767.788925 456.748738
928 872.829912 758.631632 671.653877
929 982.407338 760.693722 449.791539
929 857.436461 752.667255 665.541646
930 968.900757 755.486285 443.932538
930 844.711496 746.844518 659.770428
931 952.782632 750.880809 436.993155
931 830.320612 740.958882 653.549866
932 935.435590 746.097764 429.719189
932 816.982763 735.629364 647.995075
933 920.724706 740.984966 422.889540
933 802.480322 731.641841 641.869582
934 904.711238 736.461674 416.072043
934 787.286396 728.343757 635.322062
935 887.890464 732.782209 408.052735
935 770.671266 722.923772 629.133040
936 870.461800 728.804846 401.562067
936 758.586923 719.819562 622.605800
937 853.921927 724.747418 393.944661
937 743.741887 715.089426 616.941760
938 836.656055 721.383232 385.681564
938 728.403297 710.822143 609.632187
939 819.980783 717.607477 377.812721
939 710.351615 706.787655 601.996769
940 802.072398 715.691888 369.319829
940 695.143816 703.810835 595.483085
941 784.776727 712.508594 362.906504
941 677.361367 701.243248 588.601952
942 764.735644 710.738207 354.370630
942 661.075702 698.417393 581.073122
943 749.064424 708.082493 348.693820
943 645.545207 695.464495 575.403102
944 730.135256 707.055836 340.410975
944 630.784286 693.054476 568.481256
945 712.179997 705.449335 332.959886
945 616.236082 691.077068 563.751172
946 692.640481 703.489500 326.062007
946 598.566368 689.338747 556.430503
947 672.260492 702.142032 318.454877
947 580.872376 687.658322 550.159128
948 657.982737 701.513360 311.649599
948 570.083548 685.500877 544.222334
949 639.610578 700.334532 304.880037
949 552.161572 683.668330 537.918855
950 621.337230 699.212812 298.509140
950 536.610610 681.943417 532.406678
951 605.370905 698.366324 292.309309
951 519.285015 680.319497 525.895413
952 587.262344 698.582468 285.041709
952 504.942581 678.761393 519.801062
953 566.259667 696.955818 277.416761
953 487.503111 675.665202 513.907888
954 550.463184 695.227674 272.230841
954 472.498331 674.446625 509.207934
955 532.181387 694.266644 265.980953
955 460.402943 671.978811 504.096366
956 513.762605 692.053693 260.270453
956 444.080680 669.413737 499.197915
957 496.805040 690.763940 254.665275
957 425.892833 666.588656 492.444281
958 479.895198 688.268431 249.115301
958 411.125264 663.387125 488.859661
959 464.564079 685.667938 245.588281
959 396.790509 660.389637 485.310572
960 447.986740 682.481894 241.562497
960 382.424127 656.954387 481.125588
961 429.131597 679.076169 237.466556
961 368.551319 653.256078 477.447314
962 412.093716 676.858734 232.837265
962 352.064026 648.188950 473.987543
963 395.258588 673.184154 230.135677
963 335.379674 645.102975 471.021296
964 376.271281 669.431497 227.070323
964 323.071287 641.136002 469.322523
965 362.090698 664.575038 225.097422
965 305.578908 635.813605 466.096145
966 343.519766 660.022087 222.040824
966 290.768098 632.473232 463.941241
967 327.010845 655.774605 220.157758
967 275.952811 626.370963 462.330114
968 309.027794 651.343537 218.003383
968 257.970856 621.454513 460.560864
969 288.082096 644.781682 215.094379
969 247.452745 615.145139 460.123475
970 276.373588 639.535003 215.555174
970 229.169986 609.221874 457.696599
971 258.685156 632.830551 214.015894
971 216.971091 603.905253 457.882667
972 243.194865 628.832386 212.894727
972 202.361797 597.393903 456.716688
973 228.006766 622.345715 211.586056
973 185.217014 591.613236 455.941786
974 212.798227 616.739962 211.825513
974 176.327911 584.200165 455.783721
975 193.646799 610.799688 210.338235
975 158.984658 578.390790 455.764108
976 178.000344 602.548461 209.653202
976 147.915443 572.176203 454.413936
977 162.190080 596.979945 209.804773
977 132.520042 565.496826 454.165572
978 146.510984 589.284695 208.591219
978 116.387453 559.411064 453.391321
979 135.201237 582.300139 209.015488
979 104.700808 551.527286 454.631336
980 121.073450 574.950472 210.227810
980 90.671693 545.387883 453.910097
981 110.312722 567.671038 209.714178
981 76.730613 537.208172 454.577574
982 92.683598 560.802709 210.887864
982 66.952309 529.807056 456.741152
983 81.679631 551.907988 211.950299
983 56.471709 522.589857 457.329462
984 64.073137 542.489524 211.907162
984 41.879303 514.641203 457.647360
985 54.578512 534.490264 212.704269
985 29.585876 507.558698 459.584771
986 41.463857 525.164071 213.812883
986 19.745846 498.668942 460.939321
987 32.402446 516.134752 216.487874
987 5.605702 490.522658 460.765815
988 12.930367 507.561661 214.314709
988 1.060348 480.956598 463.560146
989 2.308067 497.356927 216.464412
989 -7.219238 472.687453 464.834995
990 -4.227249 487.598331 218.677887
990 -22.826601 463.037185 464.519903
991 -4.517845 477.414615 221.242103
991 -28.102490 453.782914 467.814359
992 -17.662282 467.882550 223.261441
992 -29.115734 442.884608 471.991894
993 -27.114779 455.525322 222.938019
993 -42.114086 434.759896 471.762379
994 -35.851775 443.457520 223.456587
994 -48.531738 426.186849 472.375216
995 -38.425114 434.534706 226.257136
995 -54.426961 414.646747 473.523374
996 -46.336819 422.376630 226.368672
996 -57.957496 405.117118 473.773800
997 -50.325703 409.511050 226.482254
997 -59.685180 393.835946 476.044731
998 -53.291881 399.074355 229.078418
998 -67.653641 384.987216 477.767750
999 -55.296809 386.003789 228.985604
999 -68.898260 374.718303 475.621972
1000 -57.364877 374.871892 228.309637
1000 -71.758734 363.006176 476.130846
1001 -54.256151 362.212895 229.455834
1001 -66.177918 353.125710 478.467530
1002 -55.893265 347.179052 229.752296
1002 -64.231913 342.918557 478.051017
1003 -50.141029 336.088983 229.678211
1003 -69.022026 330.714265 476.105763
1004 -51.523191 323.669514 227.453932
1004 -65.459446 321.100626 475.833361
1005 -45.422198 313.030875 227.721070
1005 -60.503835 310.099941 475.723595
1006 -38.456500 300.026789 227.407308
1006 -53.935963 299.141124 477.535338
1007 -29.298781 288.081967 228.848911
1007 -45.086867 288.887160 476.961653
1008 -16.644252 277.858756 230.487258
1008 -38.868522 280.858909 478.353471
1009 -7.290873 268.777528 230.948787
1009 -23.901842 272.650328 481.262614
1010 4.627144 261.373953 233.215365
1010 -17.412905 265.509309 480.214694
1011 14.582423 252.031316 231.669381
1011 -6.570317 259.336277 481.989920
1012 28.471501 246.625139 232.689604
1012 1.506082 252.630742 481.651340
1013 44.283158 241.274102 235.528090
1013 12.870206 248.424590 483.013405
1014 57.217058 237.162003 235.772779
1014 26.924431 243.785887 482.537070
1015 70.443779 232.128739 235.023412
1015 46.252377 241.288665 484.939238
1016 89.772013 228.411266 234.967178
1016 58.364327 238.636809 483.174018
1017 107.674407 227.311143 236.594479
1017 74.518919 236.607321 483.812132
1018 123.343358 225.746271 235.658403
1018 89.272705 235.651406 484.329740
1019 140.622635 225.370799 236.095349
1019 106.885261 236.333030 483.821332
1020 163.127293 227.240270 235.314545
1020 121.302643 236.930054 482.847151
1021 180.510357 229.424113 236.133627
1021 136.141691 238.285515 482.562923
1022 198.841814 232.881569 234.720947
1022 156.633634 240.346417 482.313006
1023 217.791141 238.208285 234.964244
1023 174.864629 243.326079 482.998859
1024 237.714729 241.669102 233.402452
1024 191.468440 248.487310 481.598050
1025 258.533044 246.960242 234.686933
1025 211.560163 251.703887 481.282051
1026 279.545810 253.396632 234.454700
1026 230.494597 255.914808 481.594498
1027 297.045524 258.377973 233.474394
1027 247.917195 261.103705 481.044204
1028 320.654639 266.960137 235.110533
1028 265.576032 266.075353 480.699122
1029 337.890228 272.064179 235.432301
1029 286.115706 270.723655 480.633127
1030 360.214694 278.123436 237.392064
1030 306.769045 276.286202 481.668050
1031 380.991282 284.886204 238.571721
1031 322.374754 280.198667 482.968286
1032 400.386182 292.012397 239.616934
1032 344.384874 284.538168 485.293864
1033 424.861455 296.916726 244.187126
1033 363.708354 289.038588 487.739765
1034 442.860457 300.940149 246.290181
1034 382.827719 292.285517 489.040932
1035 465.474181 305.113303 250.042766
1035 404.087241 295.553747 493.368029
1036 485.467966 307.658211 254.142701
1036 423.871999 297.569736 496.741037
1037 505.645009 311.499588 258.286558
1037 442.452715 299.860284 500.255544
1038 524.658472 315.073238 262.328376
1038 461.618405 301.769807 504.454562
1039 545.897089 316.674579 268.770812
1039 479.345774 303.328915 509.212188
1040 564.877406 318.778254 274.137944
1040 498.466016 302.797549 515.036008
1041 588.957305 318.419504 281.612436
1041 516.142727 304.024515 520.179242
1042 605.420909 319.543995 287.645047
1042 533.479687 304.530888 526.552854
1043 625.102181 319.726864 295.020983
1043 553.057928 303.265801 533.797542
1044 646.499083 317.561882 303.217709
1044 568.106098 301.749340 540.186063
1045 663.928402 317.769067 310.062198
1045 587.669820 300.727709 547.681240
1046 681.813146 316.169937 318.367847
1046 604.685478 298.715000 555.316286
1047 701.513091 315.452463 326.754975
1047 620.788269 296.677548 561.840109
1048 717.429150 313.616921 333.663280
1048 638.775348 294.705746 569.169952
1049 739.161273 311.319359 342.546061
1049 657.635529 291.455755 577.131141
1050 757.502891 308.451553 350.314941
1050 674.862031 287.992626 584.387593
1051 775.385817 304.775373 358.085480
1051 690.828284 284.540991 591.586053
1052 793.085123 301.353725 365.031438
1052 706.874902 280.313360 598.165669
1053 813.693940 296.864836 372.915349
1053 723.415313 276.476228 604.730345
1054 831.030408 292.584878 380.602438
1054 740.975093 271.431360 611.502571
1055 848.588414 287.948453 387.887576
1055 755.708486 266.449061 618.097565
1056 866.869884 282.170764 395.360421
1056 771.899836 260.695760 624.458734
1057 884.533040 276.591898 402.854911
1057 786.854348 254.775984 630.967904
1058 900.769877 270.638027 409.712474
1058 803.157171 247.962374 637.623107
1059 917.208990 263.661740 416.927760
1059 814.773206 241.014365 642.951374
1060 932.706811 255.205661 423.706474
1060 833.081713 232.698360 649.839319
1061 947.434874 248.128420 430.069963
1061 841.895897 225.014435 654.834794
1062 959.989164 239.848791 436.664534
1062 855.008167 216.776331 661.200044
1063 974.541961 230.022656 443.361937
1063 868.343226 206.998072 666.166498
1064 989.595956 220.892302 450.818980
1064 877.263547 197.452704 671.023231
1065 996.526569 212.178058 455.211713
1065 885.470669 188.146034 676.080375
1066 1010.000973 200.357915 461.669277
1066 894.406015 176.842489 681.471505
1067 1015.473251 190.225073 465.777780
1067 902.609034 165.620278 685.938447
1068 1026.120247 176.822910 470.107977
1068 913.100809 153.685703 690.065980
1069 1032.540519 164.270000 474.632579
1069 919.955123 140.640982 695.196434
1070 1041.006813 150.391620 479.586687
1070 924.689551 128.717944 697.746136
1071 1044.635198 136.505859 482.280522
1071 932.631925 114.451254 700.936744
1072 1049.725581 122.572276 484.950624
1072 931.852577 102.215768 702.149816
1073 1055.824344 106.203756 488.187081
1073 936.955721 88.784287 704.679302
1074 1059.020722 93.817870 489.361029
1074 940.145338 75.284902 706.832050
1075 1060.802100 79.893230 490.351789
1075 935.447019 61.079574 706.138192
1076 1059.297878 65.284954 490.650926
1076 939.414045 48.347694 707.097350
1077 1059.690669 51.192247 489.662214
1077 940.025892 35.956526 706.755164
1078 1058.592325 36.396532 488.804218
1078 938.059296 22.168937 704.436923
1079 1058.490803 23.026094 487.341135
1079 936.523625 8.781246 703.767813
1080 1053.476166 9.751324 485.336198
1080 926.948395 -5.513827 699.110918
1081 1051.719661 -4.189407 482.469300
1081 926.574451 -16.353205 697.488399
1082 1042.711293 -18.071975 478.144987
1082 922.263348 -27.876909 694.653307
1083 1037.039473 -29.892370 473.676172
1083 911.500177 -41.428527 689.569959
1084 1030.673262 -41.983118 470.080993
1084 905.693533 -52.287637 685.297699
1085 1020.764940 -53.205524 464.489240
1085 897.052044 -62.747647 680.479525
1086 1011.184825 -64.553313 459.736510
1086 888.515788 -73.288861 676.347581
1087 999.201201 -74.804594 453.782743
1087 877.601156 -82.287748 670.877457
1088 984.469234 -84.146359 446.880918
1088 864.320840 -92.479470 664.895533
1089 971.679547 -92.298805 440.600466
1089 850.601078 -100.484023 658.869000
1090 957.478259 -99.555658 434.719807
1090 837.181678 -108.250623 652.659703
1091 942.267034 -107.215063 427.574829
1091 824.611461 -114.590974 646.056196
1092 926.342029 -113.516707 420.809653
1092 807.928606 -120.706089 640.090358
1093 909.181190 -118.660557 413.440091
1093 794.331987 -126.131468 634.206301
1094 891.580335 -123.723073 405.836036
1094 776.456337 -132.262304 626.228281
1095 875.148286 -127.018927 398.985774
1095 758.988581 -136.261940 620.223755
1096 856.285357 -131.330125 391.328046
1096 744.236516 -140.759326 613.988341
1097 836.445853 -134.279940 383.313135
1097 727.559784 -143.264049 607.608674
1098 818.662980 -135.946956 376.698186
1098 709.260551 -147.050461 600.733516
1099 799.162556 -138.337230 368.177604
1099 693.720637 -148.633688 594.301437
1100 779.571023 -140.526506 361.466864
1100 676.767361 -151.841033 587.324643
1101 761.916652 -141.503162 354.496317
1101 658.590789 -153.472717 581.693536
1102 743.569004 -141.814789 347.884524
1102 639.241195 -156.048603 574.064653
1103 721.367892 -143.619766 339.336083
1103 621.468182 -156.569940 568.281436
1104 702.942712 -143.813325 332.458794
1104 602.756900 -159.156205 561.339332
1105 682.211623 -145.463218 324.907814
1105 587.492961 -160.142589 555.773696
1106 663.580486 -144.991581 317.432406
1106 569.828545 -161.893695 549.695882
1107 645.473585 -146.137003 312.273320
1107 553.396755 -162.864224 544.846973
1108 628.340374 -146.763703 306.920160
1108 538.791029 -165.192354 538.429636
1109 606.764459 -147.996257 300.080849
1109 519.333914 -167.078473 531.489816
1110 590.008445 -149.284216 293.906433
1110 504.502928 -169.323861 527.400428
1111 568.937759 -149.479579 287.319385
1111 487.979085 -170.448405 521.609442
1112 553.568351 -151.376339 282.614628
1112 470.395265 -171.905039 516.413398
1113 535.445041 -152.223406 277.020985
1113 456.948373 -174.072307 512.282938
1114 517.616266 -153.318682 271.090787
1114 437.686208 -175.663875 506.705749
1115 499.200083 -155.279217 264.868386
1115 420.333901 -179.245989 501.721720
1116 480.823734 -157.660694 260.404446
1116 407.035601 -181.435069 497.312222
1117 464.154946 -158.735564 255.758243
1117 388.444161 -183.850692 492.636998
1118 445.882763 -160.869339 250.035970
1118 372.836437 -186.467390 487.798440
1119 427.543234 -164.180636 244.498932
1119 358.662307 -189.904140 483.507481
1120 411.097334 -166.185581 241.100847
1120 343.750723 -192.603967 479.117891
1121 394.304455 -170.165933 237.335634
1121 328.354692 -196.038335 475.901890
1122 376.821727 -172.281743 232.125396
1122 313.325089 -199.290150 472.169198
1123 357.254067 -175.457775 226.684099
1123 295.653905 -203.977812 467.022398
1124 340.583156 -178.702406 224.634230
1124 276.361508 -208.319876 463.590067
1125 322.205018 -182.264610 219.310636
1125 263.216431 -212.895604 460.982549
1126 304.811542 -187.383962 215.718963
1126 249.412843 -216.085167 457.803527
1127 289.305237 -190.062786 212.562666
1127 233.975217 -221.501600 454.303370
1128 270.370322 -195.641024 208.882762
1128 221.116021 -225.919444 451.904226
1129 254.167250 -199.369707 205.922059
1129 206.917228 -230.803648 449.069497
1130 234.811446 -205.872422 202.211665
1130 194.294799 -235.251758 445.619483
1131 216.544083 -210.544605 198.077206
1131 177.249403 -241.355387 443.360438
1132 205.004443 -216.537193 197.191362
1132 164.841729 -246.237635 441.307370
1133 188.099748 -220.680980 194.466265
1133 150.958243 -252.315980 438.727280
1134 174.100094 -226.312535 191.897030
1134 136.502381 -258.863454 436.513231
1135 160.308673 -232.172755 189.775861
1135 120.038640 -264.706049 434.151631
1136 140.795648 -238.847824 187.422827
1136 106.657411 -271.053308 431.647430
1137 128.253257 -245.095187 185.467462
1137 95.243761 -277.275178 430.095456
1138 114.814446 -253.559502 183.120102
1138 81.109385 -284.576021 426.901313
1139 97.810775 -260.920812 179.648211
1139 69.959955 -291.574823 425.063185
1140 83.763619 -268.811427 178.077056
1140 58.782919 -299.340633 423.690832
1141 73.296610 -278.180840 176.903223
1141 42.092181 -308.414454 420.348071
1142 61.776399 -282.718124 175.424390
1142 27.764209 -316.322986 418.100852
1143 39.271985 -294.461703 170.674826
1143 18.977367 -323.992123 416.993624
1144 33.139684 -303.923648 170.126804
1144 12.514228 -334.057527 415.663823
1145 15.651017 -314.185005 166.580973
1145 -2.883511 -344.695754 413.970885
1146 9.695574 -324.536282 166.386788
1146 -9.895573 -352.790213 412.622206
1147 -6.409766 -335.755209 163.386568
1147 -24.694934 -364.819834 410.067588
1148 -19.356318 -347.378804 159.104635
1148 -30.682492 -372.750501 408.737395
1149 -19.280489 -357.913681 164.830608
1149 -42.196236 -385.196154 407.103579
1150 -25.342061 -370.749615 162.441097
1150 -44.181987 -396.503063 407.332147
1151 -29.740856 -384.992179 163.426790
1151 -53.029245 -407.714496 406.690024
1152 -49.955933 -400.454987 159.548157
1152 -55.456468 -418.859077 409.046026
1153 -53.702117 -411.958970 161.276337
1153 -61.177368 -432.504442 407.843188
1154 -56.867099 -426.388609 161.191164
1154 -71.632349 -445.909467 406.956596
1155 -61.518700 -441.263943 161.075250
1155 -67.785095 -456.936515 407.171205
1156 -68.584218 -456.645559 158.398388
1156 -73.664591 -470.744284 406.716545
1157 -72.755041 -471.015365 157.066738
1157 -74.710134 -483.023768 407.461183
1158 -61.552396 -485.709310 162.356664
1158 -74.661791 -496.939058 405.974310
1159 -64.506790 -499.321954 160.631109
1159 -75.313100 -508.005041 406.260824
1160 -67.266868 -514.106331 158.542668
1160 -65.411653 -520.159097 407.165612
1161 -54.834188 -527.023721 161.753593
1161 -61.869528 -532.423540 405.807414
1162 -50.476721 -543.099025 161.375100
1162 -61.566919 -544.420933 406.463409
1163 -42.249935 -553.049212 160.693160
1163 -49.694409 -554.080034 407.072863
1164 -35.012591 -566.755699 159.263449
1164 -43.415372 -564.908605 405.929647
1165 -29.905024 -576.752392 158.683697
1165 -34.908898 -574.907352 404.408344
1166 -18.583199 -586.412194 157.180869
1166 -33.635281 -584.359355 402.835667
1167 -8.188388 -593.768890 156.064241
1167 -16.558035 -592.687018 403.487219
1168 11.869924 -604.333657 157.154678
1168 -9.095626 -601.852315 402.885914
1169 22.482350 -611.196479 157.602269
1169 7.648700 -609.455548 403.346827
1170 35.033219 -619.943763 156.056284
1170 17.161955 -616.244633 401.849023
1171 55.631519 -627.433223 158.810813
1171 39.626303 -623.985930 404.907982
1172 69.010856 -635.089779 156.581942
1172 54.942880 -632.350760 404.626468
1173 97.929754 -640.216004 162.840600
1173 68.761658 -639.075457 405.259248
1174 102.361423 -649.685366 159.189835
1174 80.491358 -645.323545 404.622788
1175 117.339081 -654.714993 159.740334
1175 95.788213 -651.363379 405.489791
1176 140.905740 -661.350334 163.523614
1176 113.351620 -660.257976 407.322679
1177 155.392807 -667.139937 162.699506
1177 127.644626 -666.888853 407.927356
1178 174.422431 -674.514651 166.388367
1178 147.011190 -673.924748 411.337978
1179 190.952513 -680.232490 168.200172
1179 171.527583 -680.709399 412.821872
1180 204.986764 -689.428368 169.863842
1180 174.113356 -689.579173 413.125716
1181 221.421969 -697.469367 171.987581
1181 187.127721 -697.362618 414.761399
1182 233.895259 -705.103452 173.442089
1182 208.667512 -703.225443 420.574266
1183 258.513831 -710.351194 179.638034
1183 220.741920 -712.941787 421.840416
1184 265.392585 -719.986747 177.657827
1184 231.858250 -721.620090 422.651214
1185 286.691569 -727.199276 184.396010
1185 247.336388 -729.458969 426.706232
1186 299.278646 -735.447079 186.014200
1186 258.234143 -737.366804 428.198045
1187 315.265248 -744.522996 190.113691
1187 273.868130 -746.761267 431.724416
1188 326.119668 -754.915222 192.688878
1188 278.984705 -757.102659 434.245100
1189 341.114587 -762.292835 197.296378
1189 289.728237 -765.501814 436.077661
1190 348.200311 -774.978160 198.069281
1190 298.785446 -774.344882 437.485153
1191 357.184163 -784.992550 198.712869
1191 311.103765 -785.016400 441.034386
1192 371.401536 -793.792897 202.175097
1192 324.356070 -795.201812 442.300907
1193 377.559052 -804.520775 202.667174
1193 333.331173 -804.703531 444.429994
1194 389.537378 -812.605266 204.367499
1194 341.954291 -814.856957 446.816866
1195 402.779970 -821.381185 207.915223
1195 348.963661 -825.192255 447.101143
1196 404.399152 -833.400553 208.021715
1196 360.712538 -835.815728 450.607232
1197 419.919179 -842.588275 211.711251
1197 365.449328 -845.980593 451.595062
1198 423.549100 -855.002004 211.234350
1198 372.398478 -857.272736 451.831084
1199 434.689769 -865.941515 213.464821
1199 381.247776 -868.396188 454.438987
1200 445.108223 -876.033707 217.390309
1200 390.351270 -879.073720 454.652824
1201 450.466584 -889.803038 217.221315
1201 396.072579 -890.287069 456.494401
1202 459.091416 -902.715620 217.946199
1202 397.442401 -903.248432 456.703452
1203 465.393708 -913.416253 219.984935
1203 405.292507 -914.687749 457.627502
1204 470.314156 -925.187380 220.166365
1204 410.367531 -926.096170 458.253686
1205 473.801966 -938.751157 222.555039
1205 411.994336 -937.481760 458.470449
1206 483.034863 -949.461620 224.144738
1206 416.209095 -948.849543 459.852758
1207 478.794396 -964.131290 222.714194
1207 412.399322 -962.295620 459.298482
1208 485.703161 -975.757474 225.271494
1208 421.567869 -972.958255 461.797853
1209 487.902444 -988.722290 225.152973
1209 422.652197 -985.275414 461.438192
1210 483.911844 -1002.796821 224.517082
1210 416.568572 -999.036077 461.037239
1211 483.488190 -1015.734971 225.182317
1211 413.833260 -1010.609361 459.345513
1212 482.377159 -1027.868488 225.861448
1212 411.316022 -1023.084220 459.715285
1213 484.012256 -1040.274301 226.777628
1213 406.943661 -1035.958468 458.628201
1214 471.439396 -1054.806375 223.087066
1214 404.227873 -1046.830733 458.620179
1215 469.341500 -1066.106930 223.738875
1215 395.763829 -1058.090291 458.059093
1216 456.775115 -1080.139392 220.805433
1216 390.205495 -1069.041072 456.797830
1217 453.952187 -1090.025746 221.697242
1217 387.610109 -1079.235634 457.746621
1218 442.683504 -1103.193783 219.007747
1218 381.629529 -1088.329866 457.746719
1219 435.687114 -1113.683113 219.318346
1219 368.121935 -1099.214825 455.473200
1220 427.468824 -1124.042936 217.711644
1220 361.753666 -1108.580447 455.185149
1221 411.291002 -1133.063179 216.755516
1221 350.736455 -1116.231871 453.920409
1222 399.654752 -1143.317825 214.753946
1222 340.046834 -1123.797412 453.179769
1223 390.007410 -1150.129378 215.778599
1223 329.004361 -1131.681009 452.329644
1224 377.218888 -1159.369573 214.172547
1224 315.945632 -1138.484797 452.899875
1225 365.053839 -1164.173238 212.426011
1225 300.519210 -1145.610628 449.486248
1226 354.493784 -1170.406523 213.035958
1226 296.183848 -1149.578583 450.152749
1227 335.585808 -1177.689091 210.762861
1227 280.739143 -1154.859310 448.808985
1228 325.056135 -1183.147313 211.376825
1228 265.921317 -1159.568532 446.693569
1229 308.245075 -1187.540392 207.849262
1229 251.939628 -1163.702530 445.395614
1230 291.494494 -1191.698116 205.948387
1230 239.006753 -1167.346527 443.667560
1231 282.373485 -1193.223150 205.488462
1231 225.014446 -1170.424704 441.284891
1232 267.811722 -1196.869299 201.707370
1232 215.029746 -1171.134157 438.806077
1233 251.697969 -1198.698194 198.888033
1233 201.303189 -1172.825507 438.680090
1234 236.081963 -1199.964981 196.030266
1234 187.914021 -1174.293043 437.725665
1235 225.650016 -1199.248665 194.990918
1235 176.908244 -1174.433456 435.782543
1236 207.148400 -1201.457421 191.175386
1236 160.986741 -1174.332812 432.282111
1237 197.602811 -1200.278429 190.777159
1237 152.788710 -1171.829529 431.859972
1238 187.049281 -1197.673018 191.375753
1238 139.039032 -1170.308908 429.757775
1239 171.001042 -1196.824946 188.629241
1239 125.261213 -1168.495553 426.660983
1240 161.895621 -1191.984371 186.483341
1240 114.343890 -1166.478179 425.703871
1241 140.971279 -1190.404942 184.347291
1241 107.511070 -1162.047560 425.689033
1242 126.619688 -1185.928644 182.241692
1242 100.202547 -1156.473422 423.951329
1243 111.500609 -1182.166029 179.693708
1243 83.931236 -1152.459710 421.830580
1244 100.180830 -1177.212945 178.041003
1244 78.923044 -1145.435661 422.911333
1245 90.736847 -1169.799794 178.418690
1245 64.157546 -1140.201449 421.285813
1246 75.680966 -1161.592754 175.992695
1246 53.990637 -1133.598367 420.142820
1247 66.392801 -1153.836825 174.772521
1247 38.357868 -1127.682994 418.158273
1248 57.103624 -1146.732909 174.603049
1248 33.979329 -1118.142039 420.110509
1249 49.528449 -1134.788641 174.354962
1249 24.069176 -1109.776017 418.323034
1250 37.923698 -1127.259039 173.103335
1250 9.190384 -1103.387707 417.357066
1251 33.454434 -1116.382209 174.683220
1251 4.416895 -1092.832336 416.997611
1252 20.882626 -1106.924776 171.882395
1252 -3.013318 -1083.716371 417.616005
1253 13.030500 -1096.080408 172.602339
1253 -6.680015 -1075.205953 417.406854
1254 -0.490907 -1085.351025 170.420162
1254 -20.373184 -1065.742263 416.730709
1255 -5.202441 -1071.822416 172.429456
1255 -24.227399 -1055.326555 416.160632
1256 -12.446509 -1060.372940 173.011047
1256 -24.673248 -1041.974930 419.652415
1257 -15.007173 -1049.447633 173.841580
1257 -20.782440 -1030.453100 421.301395
1258 -16.801386 -1035.190271 174.329918
1258 -40.966970 -1022.077452 416.491980
1259 -34.538648 -1025.186640 171.543790
1259 -39.900845 -1011.836660 417.475591
1260 -37.337532 -1013.579572 171.201317
1260 -46.917338 -1000.912268 418.211177
1261 -35.239465 -999.759063 173.933758
1261 -44.453836 -990.506997 420.162854
1262 -33.948203 -987.568174 173.229023
1262 -48.291659 -981.796749 418.031049
1263 -37.187163 -974.693271 173.912700
1263 -45.480259 -969.447628 419.552628
1264 -46.395402 -964.961778 170.012773
1264 -50.258044 -960.451100 419.974834
1265 -37.926920 -956.018010 172.725994
1265 -45.914181 -953.060071 421.384859
1266 -30.532805 -940.993651 173.514454
1266 -47.039289 -943.944646 420.991628
1267 -32.798071 -936.723745 173.445137
1267 -38.506378 -936.153537 422.142554
1268 -22.013364 -925.998488 175.474804
1268 -38.733541 -930.786620 422.018558
1269 -18.462570 -917.791950 176.016147
1269 -34.368028 -924.092409 423.096406
1270 -14.214193 -911.367102 176.580003
1270 -27.821747 -920.099032 423.514965
1271 -14.451221 -907.943810 175.368768
1271 -31.609655 -917.858177 421.252663
1272 -6.917399 -903.759283 176.926347
1272 -29.983310 -914.226233 420.761850
1273 -0.561425 -900.427814 176.847333
1273 -24.068040 -911.122293 421.037451
1274 3.234663 -897.992362 176.337691
1274 -16.322121 -911.555427 421.618619
1275 10.599635 -896.947998 179.632145
1275 -9.804317 -911.721908 422.043832
1276 19.747960 -897.004858 177.044261
1276 2.191804 -912.064101 423.695223
1277 25.938198 -900.776727 177.503444
1277 4.610135 -916.797968 423.037175
1278 38.797371 -901.261603 181.179580
1278 11.268883 -918.534709 423.925134
1279 44.300351 -905.534528 182.636626
1279 12.467227 -924.530040 423.411013
1280 40.388598 -913.796929 179.452775
1280 17.877953 -930.030668 423.997973
1281 55.417315 -917.602527 183.934207
1281 26.091183 -935.983939 426.363772
1282 50.328490 -926.348502 181.234756
1282 36.253236 -941.603447 426.938267
1283 63.755450 -933.284366 185.298582
1283 37.538552 -950.642981 428.487680
1284 68.213236 -941.776517 184.518808
1284 53.249743 -956.945315 431.756191
1285 73.909295 -951.577986 185.905222
1285 49.908189 -966.666938 431.145451
1286 81.187967 -957.428666 188.803509
1286 63.950959 -976.827789 433.314313
1287 79.486599 -972.650714 189.031208
1287 52.887861 -988.843892 432.766398
1288 87.762048 -981.865281 190.436824
1288 60.912036 -997.411522 434.317416
1289 80.402073 -994.645818 189.670470
1289 62.712648 -1010.495125 433.512198
1290 85.086585 -1006.915228 188.617434
1290 59.816773 -1021.136648 433.118561
1291 85.901981 -1018.044260 189.297808
1291 62.797600 -1032.905400 434.058544
1292 87.088638 -1031.016238 189.297670
1292 56.717466 -1046.050255 432.280501
1293 86.558603 -1040.677423 189.082768
1293 67.994683 -1054.179511 434.473449
1294 103.081030 -1049.372115 193.004680
1294 63.366365 -1066.272034 433.634225
1295 96.973019 -1062.232411 191.753232
1295 65.095983 -1078.141188 433.372889
1296 98.490176 -1072.943667 192.071371
1296 62.969062 -1091.518089 432.153340
1297 98.491672 -1084.996581 190.352327
1297 67.317614 -1100.597442 433.847246
1298 99.401309 -1098.477271 191.454563
1298 67.398238 -1111.139443 433.062566
1299 94.472965 -1110.554274 188.796522
1299 62.082002 -1123.623007 431.233148
1300 104.017605 -1120.533049 189.643029
1300 69.956472 -1132.107732 431.654435
1301 94.630118 -1135.235445 186.466123
1301 71.150493 -1144.079261 433.083531
1302 92.869165 -1148.514311 186.070141
1302 59.654876 -1156.622777 427.712139
1303 95.069418 -1158.231417 185.755910
1303 57.793937 -1168.959426 425.687898
1304 86.403260 -1172.796796 182.569020
1304 58.997286 -1180.108262 425.879093
1305 84.885031 -1183.742612 178.967054
1305 60.147760 -1189.249280 425.293909
1306 92.678399 -1194.275446 181.690936
1306 60.725322 -1199.101762 422.444644
1307 96.384650 -1203.029780 181.089635
1307 52.900546 -1212.052933 418.637127
1308 86.684618 -1216.299039 177.137049
1308 49.829614 -1222.280151 418.786221
1309 82.529197 -1228.758521 173.486157
1309 57.304235 -1229.024012 416.728393
1310 90.362338 -1234.838907 174.816493
1310 52.256284 -1241.081627 414.037979
1311 84.215003 -1245.435958 170.191608
1311 50.891937 -1250.310577 413.124499
1312 84.215003 -1245.435958 170.191608
1312 63.168300 -1253.524941 416.315022
1313 81.603988 -1263.698428 169.191876
1313 50.585624 -1264.186357 410.812403
