# Supplementary material for: Action Sport Cameras as an Instrument to Perform a 3D Underwater Motion Analysis
Source: PLoS One. 2016 Aug 11;11(8):e0160490. doi: 10.1371/journal.pone.0160490 (PMC4981397; doi:10.1371/journal.pone.0160490)
Supplement: S1 Supporting Information — S1.1_Calibration Quality > S1.1.1_Underwater > S1.1.1.1_Highres > S1.1.1.1.1_Calibration > File A. This is the BUNDLE_CameraParameters. This is the camera calibration parameters. File B. This is the Triad. This is the 2D coordinates of the waterproof orthogonal triad structure carrying nine spherical black markers. File C. This is the WandCalibration. This is the 2D coordinates of the wand structure carrying one spherical black marker. S1.1.1.1.2_Accuracy > File D. This is the Trial_1. This is the 2D coordinates of the first rigid bar test acquisition, carrying two markers at known distance. File E. This is the Trial_2. This is the 2D coordinates of the second rigid bar test acquisition, carrying two markers at known distance. File F. This is the Trial_3. This is the 2D coordinates of the third rigid bar test acquisition, carrying two markers at known distance. File G. This is the Trial_4. This is the 2D coordinates of the fourth rigid bar test acquisition, carrying two markers at known distance. File H. This is the Trial_5. This is the 2D coordinates of the fifth rigid bar test acquisition, carrying two markers at known distance. File I. This is the MotionSequence3D_Trial_1. This is the 3D coordinates of the first rigid bar test acquisition. File J. This is the MotionSequence3D_Trial_2. This is the 3D coordinates of the second rigid bar test acquisition. File K. This is the MotionSequence3D_Trial_3. This is the 3D coordinates of the third rigid bar test acquisition. File L. This is the MotionSequence3D_Trial_4. This is the 3D coordinates of the fourth rigid bar test acquisition. File M. This is the MotionSequence3D_Trial_5. This is the 3D coordinates of the fifth rigid bar test acquisition. S1.1.1.2_Lowres > S1.1.1.2.1_Calibration > File N. This is the BUNDLE_CameraParameters. This is the camera calibration parameters. File O. This is the Triad. This is the 2D coordinates of the waterproof orthogonal triad structure carrying nine spherical black markers. File P. Th [file pone.0160490.s001.zip › S1_SupportingInformation/S1.2_Calibration_Dependability/S1.2.2_Accuracy/S1.2.2.3_Mov2_1p/File BO.txt]

0 -52.081874 -1135.430640 147.719246
0 -53.323172 -1129.749663 391.101988
1 -46.078675 -1138.063256 150.184482
1 -52.070715 -1132.838852 394.983403
2 -48.769884 -1140.377889 149.437379
2 -52.370712 -1133.652689 393.804325
3 -42.676457 -1141.391420 149.788654
3 -51.742044 -1135.645646 395.210014
4 -54.653492 -1145.811075 146.310196
4 -50.057587 -1136.705413 394.863383
5 -48.976567 -1145.757834 147.836705
5 -51.163821 -1137.737174 394.194852
6 -40.752241 -1145.496513 149.155869
6 -57.144977 -1139.564691 392.742649
7 -40.913818 -1146.597687 147.130998
7 -50.519056 -1141.159882 392.288896
8 -40.929821 -1150.216306 147.056290
8 -43.212166 -1139.528100 394.875544
9 -43.503469 -1149.911779 147.407491
9 -38.141372 -1140.655410 394.270446
10 -43.286774 -1152.281080 147.593293
10 -49.343124 -1142.777575 391.135060
11 -34.298526 -1152.504761 148.161565
11 -39.926953 -1143.672248 393.539396
12 -36.637598 -1153.541231 145.294839
12 -39.662230 -1144.618022 390.059870
13 -37.678837 -1155.436665 144.857332
13 -50.991780 -1147.552704 387.216771
14 -33.886252 -1155.792664 142.963531
14 -52.989953 -1149.216353 387.715578
15 -35.585885 -1158.287079 142.374322
15 -47.147680 -1147.945839 386.881084
16 -37.759537 -1159.438209 141.123186
16 -46.793895 -1149.537358 387.022325
17 -37.059783 -1160.078581 140.482822
17 -45.311254 -1149.866303 385.308718
18 -31.494427 -1159.433582 141.138807
18 -37.735323 -1148.621224 387.734319
19 -25.694029 -1157.700605 141.092738
19 -43.813883 -1151.456423 385.623174
20 -33.954214 -1159.927637 140.118867
20 -43.003310 -1151.520075 384.440048
21 -34.254464 -1161.761709 140.995562
21 -43.520893 -1152.145271 382.785639
22 -50.279450 -1164.680392 132.798305
22 -47.217819 -1154.906488 382.618579
23 -26.791991 -1160.752772 138.198622
23 -47.217819 -1154.906488 382.618579
24 -23.696614 -1161.359667 140.353803
24 -41.781464 -1154.873230 383.284636
25 -22.972756 -1160.499798 139.494247
25 -31.197067 -1151.925675 384.961178
26 -20.756964 -1161.706140 139.301245
26 -36.352349 -1154.477578 381.939882
27 -26.333443 -1164.043978 135.979598
27 -42.730290 -1157.559898 380.340256
28 -22.158048 -1163.711192 138.385084
28 -32.966188 -1154.132962 384.550168
29 -18.794766 -1163.266304 139.245188
29 -37.621328 -1157.131581 382.681255
30 -21.610529 -1165.653981 137.842377
30 -36.416835 -1156.710562 382.277197
31 -18.802892 -1165.192005 136.519176
31 -33.105208 -1156.877270 383.076511
32 -16.292025 -1165.688721 139.228625
32 -32.589139 -1157.250260 382.514967
33 -18.312151 -1167.509347 138.286625
33 -32.589139 -1157.250260 382.514967
34 -17.008113 -1168.444207 137.825014
34 -32.589139 -1157.250260 382.514967
35 -4.098379 -1167.450212 143.760856
35 -27.471404 -1161.364068 385.071241
36 -10.097650 -1169.673300 141.761391
36 -21.394974 -1159.630647 386.539599
37 -17.213463 -1172.722031 139.131092
37 -29.331445 -1163.669645 385.343174
38 -5.802359 -1170.283715 143.059306
38 -26.551042 -1164.569694 384.242477
39 -15.280218 -1175.328144 140.350004
39 -20.275119 -1164.654295 386.175545
40 -1.986362 -1173.712657 142.017283
40 -25.709912 -1167.381889 387.029985
41 7.649883 -1175.863418 145.877714
41 -18.056113 -1167.548983 385.872477
42 -13.254752 -1179.283679 142.203376
42 -17.640744 -1169.734695 387.695849
43 3.202123 -1176.285707 146.721412
43 -21.582533 -1171.600981 384.847887
44 -1.041638 -1179.846551 143.190924
44 -25.394616 -1173.039976 384.876069
45 -3.685476 -1183.985714 141.576738
45 -35.507242 -1177.754183 383.052409
46 -8.679201 -1185.784413 139.377348
46 -18.391375 -1175.902433 385.088843
47 -5.233242 -1186.691401 140.872241
47 -24.899444 -1178.822027 383.984431
48 -6.747958 -1189.096060 141.102918
48 -18.542596 -1179.905085 386.635483
49 -2.540294 -1190.578097 142.185781
49 -21.081028 -1180.574015 386.488183
50 3.689615 -1190.326532 143.721580
50 -17.192903 -1183.231532 387.604128
51 -1.719083 -1194.524239 141.893526
51 -12.689094 -1183.047184 387.110262
52 1.120456 -1194.824287 141.884243
52 -9.947972 -1183.950240 388.945405
53 6.492544 -1195.814870 144.504117
53 -12.103117 -1186.830219 387.264103
54 2.855084 -1198.366641 142.006215
54 -16.236977 -1188.255618 387.140806
55 -1.172425 -1201.923887 140.201162
55 -26.266337 -1193.345031 382.942838
56 -1.172425 -1201.923887 140.201162
56 -9.888186 -1192.043581 383.539847
57 1.464858 -1205.001716 139.450360
57 -13.084823 -1195.231172 381.005411
58 -4.406778 -1209.849266 137.370309
58 -12.499412 -1194.980160 382.573303
59 13.157398 -1205.472280 139.948488
59 -11.648100 -1195.814723 382.134473
60 3.982471 -1210.507788 137.120221
60 -18.363187 -1199.119365 378.850108
61 8.677087 -1212.028666 135.159600
61 -18.691672 -1202.085479 375.376083
62 0.849107 -1215.387651 130.650239
62 -16.462804 -1201.478973 375.472999
63 0.849107 -1215.387651 130.650239
63 -16.718326 -1201.958343 372.141737
64 -1.428092 -1221.693424 126.966145
64 -20.880553 -1206.241449 370.875835
65 2.680948 -1219.927944 128.054443
65 -19.647944 -1207.173115 368.798422
66 4.194438 -1220.606934 126.683303
66 -21.705206 -1207.210839 366.909378
67 2.324472 -1221.996074 124.941245
67 -20.041008 -1206.878542 367.103259
68 -2.749592 -1222.839045 122.112752
68 -17.948881 -1206.151374 366.545279
69 -11.360217 -1226.994285 117.769810
69 -16.248243 -1206.278375 365.013607
70 1.540879 -1225.086871 121.831143
70 -22.852668 -1206.489804 362.977525
71 3.785694 -1224.121587 121.208087
71 -12.472873 -1203.231231 364.151657
72 -3.039892 -1225.019150 118.945336
72 -13.669339 -1201.706896 363.674858
73 -6.350725 -1223.745030 117.649800
73 -21.809843 -1201.540198 358.949286
74 0.094684 -1220.899575 120.807056
74 -11.055977 -1196.940517 362.512850
75 -1.999303 -1218.198818 120.467613
75 -10.167507 -1194.901775 361.735280
76 0.384387 -1215.969239 118.378835
76 -5.435631 -1190.346499 361.304362
77 8.680482 -1211.826617 119.819899
77 -0.961031 -1185.309766 362.918234
78 4.121967 -1208.488617 118.176200
78 -2.786618 -1182.595329 361.717350
79 9.791170 -1205.042898 116.992604
79 -2.484177 -1177.097288 361.964107
80 10.582633 -1198.959670 117.469722
80 -9.372998 -1174.318258 352.242558
81 15.453518 -1192.699795 116.626863
81 17.799547 -1164.860140 361.986458
82 30.797483 -1182.504321 120.155389
82 16.042072 -1158.797376 360.403584
83 26.953624 -1177.279135 115.726473
83 28.163269 -1152.421101 364.027067
84 46.218570 -1168.557469 120.406583
84 28.576496 -1147.792153 364.402428
85 47.617065 -1164.006641 120.061213
85 33.958033 -1141.627391 362.633676
86 60.867332 -1157.645326 121.941915
86 40.058913 -1137.843339 361.778430
87 67.432305 -1153.318586 123.522888
87 50.855685 -1133.086509 364.633065
88 82.994981 -1148.096431 125.027914
88 59.596926 -1128.248872 363.070418
89 92.935077 -1143.787622 125.597480
89 81.066184 -1121.054973 369.191575
90 102.582029 -1140.535046 127.155911
90 88.966003 -1118.827251 369.039914
91 120.511182 -1136.668240 128.428764
91 98.224140 -1115.711680 369.499712
92 131.678934 -1135.218820 128.767049
92 114.068036 -1112.015224 372.253022
93 153.651193 -1133.256012 134.602156
93 126.174365 -1110.958558 374.780903
94 164.180584 -1134.318848 133.602561
94 139.634696 -1109.501914 377.816994
95 178.224520 -1133.272330 136.864629
95 153.239319 -1107.977671 380.990812
96 197.021825 -1132.203945 140.487474
96 173.435077 -1106.709687 383.249587
97 212.167219 -1131.911653 141.785198
97 185.162096 -1105.436871 385.638927
98 231.272436 -1132.372128 147.468592
98 205.633255 -1102.955735 389.488329
99 242.064972 -1132.487656 147.950062
99 208.734546 -1103.238136 390.513889
100 261.670379 -1131.397465 154.662275
100 227.500649 -1102.821003 395.352087
101 280.803121 -1131.011851 159.365609
101 251.112835 -1099.468932 400.780391
102 311.070387 -1126.568930 167.728812
102 264.238542 -1097.156305 404.815897
103 328.623447 -1124.905747 171.626243
103 282.419755 -1094.584019 410.191803
104 336.039133 -1125.848919 175.662622
104 292.261350 -1093.394516 414.637453
105 352.033925 -1125.339696 181.917691
105 309.135723 -1091.360019 420.941950
106 372.845669 -1123.614142 188.614552
106 322.521876 -1088.942060 425.307236
107 393.120153 -1120.546444 197.444870
107 336.943750 -1087.837522 432.081509
108 409.184652 -1118.213888 201.606533
108 353.470041 -1085.372485 437.475459
109 425.752472 -1115.192062 206.765774
109 375.006799 -1078.788377 445.886025
110 440.330831 -1112.895633 213.223238
110 381.833155 -1077.472960 448.671671
111 457.524116 -1109.754134 219.495060
111 394.021623 -1074.737843 454.094120
112 476.523436 -1105.807887 227.303573
112 412.244937 -1070.226106 460.213344
113 484.880470 -1102.978661 229.627694
113 430.769505 -1063.878866 466.459472
114 498.827226 -1098.952927 235.031365
114 438.938768 -1061.025905 468.969048
115 516.088454 -1093.420649 240.029533
115 448.778260 -1058.221194 474.021933
116 529.882560 -1087.988458 244.106668
116 462.199368 -1051.265896 477.663948
117 544.163281 -1082.788178 249.164443
117 477.627396 -1044.972328 482.365778
118 554.851960 -1077.408826 252.469894
118 487.603652 -1039.559184 485.710927
119 569.874443 -1070.807744 258.288929
119 501.405213 -1032.855945 490.011485
120 580.409314 -1065.606859 262.754065
120 508.996402 -1029.021956 494.409877
121 589.952514 -1059.938650 265.652313
121 517.392741 -1021.976482 497.822574
122 604.009497 -1051.574288 271.463189
122 525.769374 -1014.823950 500.426443
123 610.010310 -1044.751348 274.748785
123 535.203059 -1007.764144 505.217936
124 620.001246 -1037.828502 278.789720
124 544.559177 -999.620178 509.172289
125 631.894763 -1029.171556 283.275900
125 551.149601 -991.924873 511.872697
126 640.518775 -1020.429901 286.672114
126 559.246124 -983.160038 514.782331
127 646.033911 -1013.245769 289.877101
127 565.712867 -974.745149 518.350854
128 655.376830 -1004.026886 293.099513
128 570.574964 -965.707612 520.388228
129 661.699195 -995.415566 295.994207
129 576.931776 -955.994015 522.824654
130 665.073952 -985.821268 296.438675
130 582.476370 -947.116464 524.224272
131 674.633341 -975.254582 299.630529
131 589.229528 -935.703069 526.820843
132 679.598461 -964.311292 301.787057
132 594.933247 -925.637586 529.155693
133 687.472176 -954.332326 303.477080
133 592.188272 -915.888615 528.604963
134 689.797938 -942.566130 304.281952
134 601.619984 -903.639199 530.535013
135 695.197864 -928.402293 304.876592
135 599.506796 -891.834030 529.109529
136 689.461971 -919.062571 300.948040
136 607.349238 -880.789422 529.625790
137 698.395512 -904.485518 301.629145
137 604.084829 -869.465996 526.090977
138 694.861500 -891.584825 298.992167
138 607.407222 -858.256232 525.793860
139 696.412485 -879.661231 297.394630
139 603.334247 -847.221483 522.376433
140 692.424871 -869.303524 293.026901
140 601.885196 -837.077288 520.794271
141 686.494592 -858.572831 289.418290
141 595.628239 -827.075166 516.294578
142 686.372808 -848.103838 287.720870
142 593.554714 -817.838254 514.368327
143 679.674590 -838.363818 283.491125
143 593.347648 -807.638786 512.183583
144 681.247298 -825.793896 281.633370
144 582.565530 -798.534116 507.467807
145 670.933917 -816.488505 276.028698
145 583.603969 -789.056144 504.703382
146 657.558427 -809.138236 269.726057
146 568.855859 -782.886231 499.113933
147 650.209599 -799.895913 266.120881
147 565.924406 -772.978372 497.378956
148 645.152041 -789.674639 263.517384
148 556.067446 -765.448449 491.792363
149 629.628611 -783.409741 258.092231
149 545.893847 -758.832765 488.468495
150 630.312848 -774.330395 256.886092
150 542.207089 -751.750748 486.293052
151 609.757307 -768.048391 250.001225
151 531.656160 -745.463835 482.258942
152 603.016560 -762.373484 246.617638
152 518.245130 -739.838732 476.999108
153 588.191994 -756.444798 241.142117
153 502.732626 -735.781604 473.265192
154 574.877047 -750.153777 236.524307
154 493.369308 -731.967723 470.005352
155 558.867749 -746.217606 231.294056
155 487.153687 -725.927909 467.007942
156 552.685998 -740.735076 228.946132
156 476.638979 -722.672971 464.337777
157 538.589903 -737.259248 225.536551
157 461.114438 -719.191116 459.635833
158 522.042126 -733.597161 220.812618
158 447.164191 -716.367301 455.238177
159 510.579002 -730.464570 216.380873
159 433.824326 -714.067447 451.415478
160 497.511437 -727.938135 211.340940
160 424.790412 -711.112076 447.394444
161 486.125311 -724.922339 207.856557
161 410.130685 -709.784552 444.754591
162 466.692171 -723.940572 203.322446
162 401.249103 -708.634688 442.158739
163 457.628165 -722.062672 201.298764
163 387.711788 -708.402327 437.486169
164 441.723914 -721.212614 197.009807
164 370.745436 -707.555476 433.646317
165 430.778423 -720.707828 194.402484
165 364.657801 -706.992384 431.979844
166 416.334142 -721.482141 190.373817
166 350.490114 -707.593197 427.984331
167 404.120847 -722.022823 187.755486
167 340.437182 -707.897751 426.476953
168 389.520551 -724.218859 184.289573
168 326.283041 -710.126481 423.312504
169 377.421718 -725.656621 182.247412
169 302.027415 -711.201070 417.354718
170 367.352141 -728.359040 181.440237
170 303.912857 -714.006021 419.364855
171 352.004372 -731.549045 177.966085
171 290.836806 -715.757870 417.027539
172 342.043791 -735.144573 177.655008
172 281.649777 -718.668841 416.509974
173 331.644023 -738.330944 175.142172
173 268.357657 -722.287913 413.654987
174 318.618947 -742.385514 173.663918
174 259.978786 -723.150804 413.613294
175 303.516021 -746.573242 170.679993
175 244.628222 -726.692273 410.853650
176 295.631194 -748.919323 170.595295
176 236.015869 -728.850842 409.070320
177 280.906592 -751.462202 167.381335
177 227.624444 -730.719198 409.165861
178 269.064714 -755.854992 166.015212
178 213.384646 -732.327966 405.457808
179 257.392771 -758.283905 163.302850
179 208.297992 -733.653191 405.549531
180 247.553750 -760.132756 164.325185
180 191.427848 -735.885390 402.363949
181 234.095927 -762.943695 161.968496
181 185.453281 -737.425632 401.835109
182 225.612403 -765.290651 160.988518
182 170.171817 -737.259273 401.217231
183 219.235124 -766.103460 161.595049
183 159.501591 -738.660399 398.661318
184 202.139908 -767.498823 159.434666
184 149.702841 -739.555751 397.738618
185 188.941120 -768.093333 158.199949
185 143.770627 -739.530295 396.911599
186 174.908094 -768.070583 157.148813
186 134.267445 -738.794090 398.120580
187 160.696078 -768.358416 155.218676
187 116.208898 -737.372187 395.973272
188 152.662568 -766.478878 156.040383
188 104.633939 -736.957110 394.673206
189 142.346796 -763.479923 154.031503
189 96.946469 -734.040389 395.475781
190 125.895385 -761.179765 151.876575
190 86.970227 -731.807234 392.637399
191 120.781234 -759.395134 150.457479
191 80.539577 -728.494859 392.031733
192 103.680064 -757.277061 146.243626
192 67.385743 -726.889802 389.768932
193 94.100629 -752.945881 144.926910
193 62.589707 -722.152112 389.855620
194 87.179671 -747.595535 143.604678
194 51.533142 -718.266226 387.527345
195 79.386035 -745.158861 143.339766
195 43.540340 -714.612157 386.485148
196 75.946462 -739.568064 143.506326
196 48.768324 -709.299377 385.812466
197 62.569697 -736.094079 138.819087
197 32.970899 -704.662205 380.674165
198 62.490988 -729.011667 138.435470
198 32.344838 -700.139639 379.150857
199 51.728111 -725.177777 131.511158
199 23.033485 -694.562369 377.678157
200 39.733892 -717.782534 126.559339
200 21.771595 -689.135330 373.783990
201 30.596972 -710.621076 120.727266
201 18.643426 -684.673711 371.855968
202 37.534449 -704.954049 119.914872
202 13.461414 -677.236556 366.391551
203 33.329669 -700.814018 121.800221
203 17.330598 -670.314766 365.966401
204 39.868389 -692.165323 118.160712
204 17.271848 -665.235880 362.254578
205 30.540191 -687.286113 112.727953
205 12.375936 -660.037547 358.557807
206 41.035134 -677.990182 112.618104
206 17.534507 -654.734692 356.775947
207 32.871652 -674.581931 107.265480
207 22.993658 -649.028515 354.277791
208 39.859207 -667.403993 106.808326
208 24.677530 -643.037757 352.757463
209 44.582527 -663.736376 103.327141
209 31.913945 -638.944570 351.146295
210 52.881531 -656.683300 101.137544
210 38.574152 -633.623568 348.230469
211 66.197363 -651.266584 102.883703
211 45.131552 -629.203276 348.328350
212 76.849265 -647.333286 103.754069
212 58.710004 -626.587329 348.180187
213 85.459186 -643.571150 104.836788
213 64.811540 -623.973908 347.333045
214 96.189000 -639.401866 101.231072
214 83.484958 -619.401418 348.492960
215 103.878445 -638.237278 101.498216
215 90.872879 -616.768147 348.234812
216 116.427163 -635.702891 100.586010
216 103.396599 -613.730065 348.046232
217 132.125330 -634.476455 101.184078
217 113.322080 -611.915129 346.530782
218 141.315258 -631.667755 98.447991
218 129.012501 -609.778610 346.236531
219 156.933502 -631.372235 100.856508
219 145.810045 -608.759884 348.469196
220 177.369652 -630.363611 102.053168
220 162.780268 -606.782436 346.359792
221 192.257857 -628.680640 101.206796
221 174.485415 -606.441267 347.640470
222 210.562400 -628.940700 102.978287
222 182.302453 -604.922169 345.714290
223 231.219012 -628.548882 103.592000
223 209.187532 -603.075302 350.146902
224 247.638791 -628.087121 104.596707
224 227.059611 -602.966825 350.322259
225 270.848605 -627.321219 106.782305
225 241.825184 -600.700333 348.597251
226 287.563647 -626.254655 107.241811
226 257.481189 -600.303083 350.582389
227 307.273725 -627.180898 109.267748
227 273.068242 -599.637895 352.541783
228 331.183502 -625.426344 112.727810
228 298.370020 -597.737767 354.278442
229 343.386119 -627.752114 110.847327
229 311.437797 -597.844419 353.642284
230 369.801459 -625.472127 114.081889
230 331.181378 -595.009845 355.517155
231 393.521613 -622.989281 117.474705
231 360.172375 -592.076812 360.042235
232 409.731974 -622.600295 119.470463
232 372.185409 -591.831898 360.688323
233 429.114710 -621.866640 122.147906
233 394.732474 -589.373179 364.345602
234 452.726199 -619.793526 124.529797
234 418.571615 -587.643027 366.914055
235 476.122399 -616.395419 127.542109
235 430.517804 -584.752254 368.355488
236 494.715532 -616.290398 129.255477
236 448.946475 -582.338772 370.481454
237 518.377589 -613.333916 133.314954
237 471.054626 -579.612921 373.302308
238 542.533310 -610.255762 137.069036
238 493.271849 -577.336264 377.421541
239 561.391881 -607.629567 139.294766
239 514.850467 -574.637084 380.665152
240 583.298772 -604.296382 143.612803
240 534.094403 -571.501447 383.587659
241 606.576542 -601.234415 146.703732
241 553.489858 -567.377432 386.552646
242 631.435278 -598.215899 152.649194
242 575.725482 -563.639759 390.163197
243 650.831963 -595.336026 156.205590
243 593.647089 -560.151792 394.216118
244 674.039023 -590.159213 160.741382
244 613.052283 -556.006147 397.257276
245 696.159725 -586.012068 166.433079
245 631.787450 -551.357259 401.690369
246 715.940899 -581.419243 170.825924
246 651.806843 -547.010287 407.594849
247 733.676539 -577.849546 174.695385
247 666.785369 -542.258732 411.299638
248 759.945122 -572.613303 183.475030
248 687.615744 -538.578032 417.456508
249 778.744506 -567.062605 189.364563
249 705.085231 -532.301774 422.175225
250 799.036584 -562.299350 195.210966
250 723.124235 -526.890056 427.988387
251 819.998504 -556.977111 202.835484
251 741.865686 -521.200537 434.818718
252 843.463611 -551.003017 210.806112
252 760.925318 -515.052121 440.685222
253 861.424549 -544.448254 217.995853
253 778.106895 -508.336288 448.832767
254 883.842768 -537.908012 226.513627
254 797.349413 -502.326426 455.419525
255 902.630193 -531.223107 234.979403
255 815.232553 -495.203847 463.721298
256 922.185180 -524.001507 242.701007
256 833.356412 -487.704278 471.728222
257 941.236413 -516.760667 251.123937
257 851.367755 -480.703911 478.969155
258 960.752847 -508.826043 260.247963
258 866.122505 -473.128554 486.192632
259 979.564890 -500.683044 268.840512
259 883.811199 -464.124919 494.158263
260 998.414606 -491.098753 276.741857
260 904.104991 -455.305546 502.959213
261 1017.320776 -482.150454 286.227084
261 916.997369 -447.421648 509.526877
262 1035.792073 -472.584740 294.589580
262 934.042945 -437.952995 517.027489
263 1055.611239 -462.289543 302.725931
263 952.221170 -427.895289 524.942976
264 1070.886198 -451.486560 310.535240
264 964.233936 -418.429470 530.642581
265 1089.567084 -440.808180 317.300748
265 980.980460 -408.542599 537.796213
266 1105.621185 -430.005380 324.473079
266 992.931426 -399.423722 543.837422
267 1123.434036 -419.992062 331.742005
267 1007.746365 -388.534551 549.810768
268 1137.808661 -408.703554 338.474420
268 1020.975153 -380.340360 555.716722
269 1153.804547 -397.063309 345.243946
269 1032.197450 -370.438155 560.636850
270 1166.480511 -386.935022 351.082869
270 1044.960868 -360.146048 566.094357
271 1177.331389 -377.604670 355.504006
271 1054.457909 -349.988064 569.449582
272 1190.835904 -365.764128 361.778993
272 1064.751973 -341.175601 573.613950
273 1201.537375 -355.873549 366.148572
273 1073.968374 -330.624461 578.237043
274 1211.457101 -344.497174 370.244180
274 1082.534402 -321.216128 581.004390
275 1220.855633 -335.552626 374.167553
275 1089.788134 -312.212624 583.993264
276 1229.799846 -325.067336 377.166050
276 1097.922109 -302.793742 586.756439
277 1235.894796 -316.136883 380.392086
277 1100.744155 -293.293449 588.272917
278 1242.029601 -306.131122 382.380100
278 1105.970498 -284.977454 589.224775
279 1246.315929 -297.475130 383.571083
279 1109.347211 -277.000535 589.968436
280 1248.932864 -288.538077 383.446421
280 1110.111544 -268.011857 589.429869
281 1250.401351 -278.922475 383.946638
281 1112.879917 -259.356978 589.465229
282 1250.062024 -270.432564 383.115128
282 1112.822510 -251.408679 588.667896
283 1249.212117 -262.137050 382.469174
283 1110.960862 -243.675210 587.389464
284 1243.758113 -253.913778 378.880492
284 1105.282944 -235.865331 583.940125
285 1240.617714 -246.616779 377.535883
285 1100.510715 -229.105971 582.107735
286 1233.945125 -239.230459 374.389116
286 1094.556767 -221.369516 578.821543
287 1227.317764 -233.805881 371.038834
287 1088.165242 -215.376357 576.144409
288 1218.456979 -226.656300 366.969588
288 1080.606358 -209.516024 572.970416
289 1211.013116 -220.685242 364.081364
289 1070.623511 -204.261702 569.433298
290 1200.427749 -215.516088 360.101551
290 1062.641672 -199.253822 565.997044
291 1191.789444 -211.633264 356.552822
291 1051.282864 -194.850844 561.466038
292 1177.408062 -206.608093 351.316054
292 1040.163903 -190.635294 557.483915
293 1164.339061 -203.654623 346.700761
293 1026.827747 -187.212087 553.380169
294 1151.844761 -201.000062 342.925581
294 1014.872692 -184.195802 549.872738
295 1137.981513 -198.082756 338.861849
295 1001.508250 -181.499582 546.024284
296 1124.736697 -196.401969 335.534150
296 988.048824 -177.971305 543.043867
297 1111.045526 -193.885493 332.410333
297 973.596358 -176.644908 539.530401
298 1093.774764 -192.396820 328.002981
298 961.842978 -174.731468 538.190966
299 1079.058208 -192.306970 324.722383
299 946.986702 -173.626105 535.121501
300 1064.072212 -190.888989 322.292205
300 931.456349 -171.869245 531.708895
301 1047.271812 -190.142307 318.646253
301 915.549891 -171.439286 528.622609
302 1029.259666 -189.398162 314.941503
302 901.280139 -169.732181 526.709453
303 1014.570604 -188.704726 313.043021
303 885.012203 -168.837298 524.275736
304 998.228298 -187.481861 309.883536
304 869.688007 -166.618584 522.617386
305 982.931824 -187.062622 307.316574
305 855.217092 -166.724299 519.926716
306 966.039135 -186.684743 304.760215
306 840.225261 -166.035093 517.483125
307 948.554965 -186.489790 301.017007
307 824.782823 -164.971114 515.804897
308 934.663208 -185.537273 299.005894
308 809.582212 -164.291370 513.645843
309 914.745868 -183.842436 294.874935
309 793.230664 -162.826096 510.467816
310 902.047564 -182.958531 293.844836
310 777.619367 -161.508903 508.668647
311 885.648768 -181.396683 290.399417
311 762.822628 -159.226469 506.285510
312 868.763691 -179.661665 287.128485
312 747.815865 -157.915961 502.776074
313 853.847404 -177.238581 283.790221
313 732.113575 -157.200250 499.358252
314 837.787446 -176.371450 279.785765
314 714.187815 -154.672837 496.510757
315 821.623721 -174.173470 275.127943
315 703.547864 -152.792423 493.731315
316 805.632343 -173.578410 271.597350
316 685.347989 -151.575348 488.973117
317 789.264177 -171.943297 266.344553
317 671.544165 -150.261857 485.183978
318 771.282452 -171.297254 260.748114
318 656.583190 -148.647078 481.476607
319 753.984813 -170.004367 255.546275
319 639.734055 -147.682089 475.937020
320 737.927986 -168.742887 251.495146
320 623.309739 -146.207294 472.393880
321 718.076080 -168.477172 244.883302
321 606.751453 -145.017325 466.544289
322 700.777396 -168.622649 238.865702
322 591.485953 -144.934976 462.772343
323 683.443594 -168.541626 234.437616
323 576.392556 -143.677357 457.546685
324 665.616211 -167.834470 229.041065
324 559.396780 -142.273891 453.195802
325 646.550698 -167.059623 222.984607
325 541.517926 -142.354703 448.586388
326 629.613988 -166.947566 217.463310
326 525.662581 -142.575291 443.956733
327 613.578931 -166.773866 213.191634
327 507.964209 -140.291730 438.140061
328 597.780094 -167.482029 208.967417
328 492.210936 -140.602698 435.121424
329 578.103359 -167.418959 202.917902
329 475.184373 -138.317483 429.780636
330 557.249871 -167.034721 197.435550
330 461.487501 -137.331621 425.107052
331 538.576331 -166.476365 191.681716
331 444.681717 -136.417992 421.061796
332 524.062175 -165.514976 187.172758
332 429.902465 -135.870683 417.102437
333 501.825266 -165.164269 182.368134
333 413.713055 -134.304910 413.565580
334 486.653504 -163.404694 177.715609
334 395.758277 -132.199232 409.025883
335 469.302183 -162.133780 173.054641
335 381.802104 -130.566451 405.573049
336 452.459750 -161.276263 169.389655
336 367.105670 -129.586552 402.946405
337 432.583767 -159.260295 163.082299
337 346.504473 -126.174111 396.796684
338 414.400004 -158.545125 159.485299
338 331.858890 -124.154172 392.914516
339 396.806929 -156.145577 154.485093
339 315.892063 -121.256481 388.623488
340 379.799937 -154.683662 150.596506
340 302.004574 -119.072856 385.567849
341 361.434924 -152.198669 145.773416
341 283.659840 -115.711286 381.125143
342 345.842534 -149.542816 141.037745
342 271.702738 -111.660767 378.325176
343 326.443853 -145.478000 136.837847
343 254.556506 -107.458810 374.086847
344 310.317427 -142.438402 132.396985
344 243.211752 -103.175527 370.626372
345 289.042793 -136.762497 127.688612
345 224.738864 -99.388573 366.290565
346 274.937780 -132.390909 124.451166
346 213.009769 -93.162089 363.247479
347 257.410468 -126.870237 119.391988
347 199.253966 -87.958490 358.663814
348 238.619678 -121.482319 113.737977
348 185.380105 -82.307020 355.452734
349 222.064870 -115.582116 109.980301
349 163.346737 -74.714515 349.841968
350 207.949163 -108.661634 106.106142
350 156.035922 -69.814140 347.837780
351 192.177426 -101.720827 102.188788
351 143.961896 -62.029900 343.323988
352 178.649512 -94.834743 99.809739
352 127.138782 -55.146985 341.412739
353 162.279954 -88.097980 94.196219
353 114.565953 -48.718180 337.588451
354 142.516112 -79.986338 88.734394
354 99.832350 -39.685564 334.303804
355 133.264032 -70.576201 87.367932
355 88.438269 -32.618625 330.081824
356 123.874959 -61.571030 85.066614
356 82.158788 -24.914690 329.237792
357 105.932214 -52.764250 80.033900
357 66.837589 -16.406862 323.937955
358 95.037395 -44.087259 77.801154
358 58.408813 -8.460320 320.482837
359 73.399613 -34.626443 69.943308
359 50.817587 0.480061 317.313877
360 63.192262 -25.856171 66.533599
360 42.060893 9.047819 313.109065
361 57.837886 -15.393307 64.103227
361 31.756689 16.876247 309.145520
362 44.635942 -7.116401 58.803688
362 21.334277 25.133545 304.900589
363 34.219531 3.933368 53.235251
363 23.969191 32.820815 302.781797
364 27.020049 12.750769 49.319310
364 17.760380 41.036132 300.017103
365 23.047851 22.691436 46.150691
365 12.753290 49.234431 295.338782
366 15.520764 32.126625 42.046057
366 6.860471 56.315783 291.569496
367 9.033576 40.555884 40.554688
367 1.419121 65.811333 289.768346
368 4.776880 48.543561 34.650877
368 0.347371 73.187716 285.623800
369 4.403766 56.567064 33.069676
369 -0.501582 81.928707 285.779555
370 4.982366 63.752278 33.570809
370 1.295043 87.892271 283.883597
371 3.133738 73.226008 32.205447
371 5.911872 94.985908 283.485239
372 7.934598 80.840716 32.873653
372 8.892179 101.233340 283.508217
373 8.952195 86.068262 32.651909
373 13.841988 106.401242 283.717940
374 19.206821 90.330842 34.470736
374 16.893296 112.189221 284.871739
375 24.685320 94.509542 34.786838
375 25.099169 116.060118 285.043089
376 36.742931 97.749096 36.862313
376 33.726192 118.470064 286.918266
377 42.609073 99.732757 38.738456
377 41.728710 119.893269 287.169265
378 60.807143 101.021066 43.268720
378 57.956671 121.904145 291.777516
379 69.604680 101.207780 44.525744
379 68.616713 122.570350 294.803780
380 84.789853 101.312006 48.245948
380 83.210004 123.950402 298.278272
381 105.793644 99.042863 53.459329
381 100.237587 123.527056 302.341727
382 120.263810 99.487968 57.669926
382 114.231250 124.186664 305.815216
383 136.522309 96.950122 59.991515
383 134.758117 122.735197 312.239772
384 165.261659 95.949422 67.812726
384 153.941096 122.969708 316.950721
385 183.665477 94.400427 70.512490
385 173.571219 123.174198 321.575118
386 206.622994 93.236095 78.448523
386 192.389148 122.674983 324.374268
387 230.731984 91.799815 83.423270
387 211.188762 123.158431 329.929202
388 250.376569 92.187867 87.710827
388 234.455163 125.297968 334.297966
389 276.106545 94.042608 90.747055
389 254.810907 125.781629 339.252998
390 297.225126 94.040656 95.402209
390 277.699267 126.990725 344.340172
391 325.876059 95.354722 101.227315
391 300.467188 129.976167 348.612870
392 354.014403 96.275332 109.787988
392 324.669942 132.273035 354.654690
393 374.922798 97.524661 113.374122
393 339.648232 135.323402 356.410514
394 394.769310 101.237825 117.084419
394 365.908861 138.616231 362.746425
395 422.648514 103.596178 123.691571
395 390.180667 141.724138 369.196319
396 447.653904 106.679969 128.122415
396 411.066942 145.246860 372.886678
397 475.964304 111.372521 135.207091
397 430.429679 149.608786 377.834660
398 498.398263 115.671289 140.743416
398 455.345256 153.579790 383.928169
399 525.673983 120.548037 147.370113
399 476.906074 160.230754 388.652770
400 548.626896 124.482221 152.795071
400 498.211001 165.392401 393.198944
401 570.361657 129.934057 158.462723
401 520.235744 171.366357 399.077737
402 598.617125 135.793255 164.703072
402 540.707660 175.733376 404.019656
403 622.261307 141.759096 171.890881
403 558.333384 181.814699 408.598753
404 645.895477 147.360696 178.255246
404 582.749637 188.046359 414.903296
405 667.354942 153.902085 182.870951
405 600.526301 195.193314 420.036047
406 686.813757 160.809435 188.517221
406 622.448459 202.640206 425.812270
407 713.167783 169.951715 195.739354
407 641.559607 209.761277 431.041928
408 731.973632 177.569592 201.815482
408 660.478880 218.213801 437.144394
409 754.992010 185.517706 209.887350
409 678.237426 225.691858 442.771166
410 773.917072 192.284360 215.755839
410 700.158058 234.568964 448.556685
411 793.803874 200.870085 222.097244
411 717.968448 241.700268 456.180739
412 815.759890 209.105475 229.736200
412 734.031067 249.162304 461.100520
413 834.853647 218.243601 236.697388
413 753.643833 258.166566 469.011353
414 857.070831 227.925757 244.351632
414 773.158041 266.869265 474.524446
415 877.054389 238.687539 250.835568
415 786.742234 275.638536 479.997545
416 895.907674 248.418690 257.669888
416 804.867700 286.068541 487.228380
417 914.332762 259.242072 264.743036
417 820.581342 295.834196 492.630403
418 933.851502 270.340287 271.304024
418 836.907275 304.859971 499.262031
419 951.565653 279.917629 279.811373
419 850.948104 315.126441 505.229391
420 970.027745 291.304224 287.248303
420 868.030472 325.636178 511.550553
421 986.549949 302.939538 293.881394
421 884.107236 336.834901 518.495619
422 1001.502651 314.799189 300.189602
422 896.836752 346.313426 523.928323
423 1019.557569 327.364959 307.920785
423 908.631894 356.768583 528.913875
424 1034.558619 339.671458 314.593856
424 924.453478 368.769770 535.595151
425 1051.073094 351.012710 321.627427
425 935.103835 379.051626 540.478413
426 1066.193762 363.415527 328.314498
426 948.817881 391.134244 546.335515
427 1079.003276 374.570400 335.030551
427 960.839834 401.266590 552.795764
428 1093.529441 385.867758 342.000794
428 972.270171 411.417789 558.448262
429 1104.028919 397.254382 347.491528
429 983.051745 421.790729 563.187288
430 1117.879635 409.695729 353.838720
430 990.825797 433.703677 567.869361
431 1126.306534 421.770014 358.819137
431 998.895661 444.441339 571.836591
432 1135.479117 434.818916 364.587486
432 1007.208557 454.866466 576.597710
433 1141.806931 446.251897 369.781830
433 1013.073369 466.492068 581.549696
434 1150.937225 457.049961 375.572231
434 1018.709764 475.975742 584.815307
435 1156.610217 467.370973 380.158410
435 1021.704529 487.047754 588.701314
436 1161.432718 477.556668 384.850233
436 1026.637197 496.597105 593.019024
437 1165.708171 488.601153 388.902867
437 1028.730468 506.011687 596.033046
438 1166.013191 498.152240 391.561915
438 1028.947774 515.589440 598.447738
439 1168.271981 509.342155 395.203726
439 1029.587291 524.907565 600.984802
440 1165.590761 520.012138 397.501169
440 1027.862338 534.382518 603.023459
441 1167.987855 528.367229 401.358652
441 1023.061108 543.462692 604.750818
442 1162.940576 538.669914 401.557375
442 1017.908728 552.896223 604.523753
443 1158.847826 548.395959 402.610079
443 1014.808729 561.059909 605.207557
444 1152.013959 557.416585 402.649527
444 1008.300696 570.073660 605.427900
445 1144.998532 566.024075 401.698670
445 1001.314712 577.058172 604.703121
446 1136.126881 574.005133 399.815233
446 991.207235 584.862898 602.505781
447 1126.703690 581.622722 398.448151
447 982.518856 591.562865 600.781764
448 1115.678391 588.529464 395.428536
448 972.786844 597.211594 599.604432
449 1105.395372 594.911006 393.825279
449 961.737785 602.964949 596.910767
450 1094.168821 599.826760 390.723030
450 951.104115 607.027055 594.454908
451 1081.093659 604.987137 387.040868
451 938.708130 611.703197 591.343488
452 1067.043648 609.625867 383.039093
452 924.230297 615.717736 588.409218
453 1053.135639 613.186888 380.080414
453 911.181797 618.923201 585.137970
454 1036.975142 615.221321 375.164152
454 898.104318 621.401052 581.714642
455 1024.225908 616.245202 371.451289
455 883.094327 622.658876 577.479896
456 1008.620001 617.744001 366.086318
456 870.324811 624.219727 573.132420
457 994.100067 617.895247 361.468982
457 855.066510 625.234545 568.806674
458 979.439625 618.485698 356.777157
458 838.098965 626.337426 564.601715
459 963.526605 617.496411 351.332425
459 826.395725 627.302653 559.118801
460 948.300189 616.902470 345.713809
460 811.774113 627.653160 554.729902
461 932.063959 616.222453 339.825028
461 797.593238 626.628408 549.497272
462 917.243362 615.789315 334.298233
462 783.101133 626.841708 545.030412
463 900.725597 615.753233 329.016106
463 766.968084 627.542016 539.467400
464 884.527763 615.359921 323.419940
464 751.071710 628.345719 533.813951
465 868.490341 613.710519 317.030284
465 737.309441 627.778815 528.818898
466 851.692441 613.213998 310.833419
466 721.080636 628.445854 523.343679
467 836.484901 613.000935 304.545582
467 704.963735 628.159110 517.800828
468 817.377131 613.601969 296.797536
468 690.469689 628.910963 511.369169
469 802.302751 614.087895 290.794884
469 676.161955 629.515497 505.274118
470 784.859560 614.091077 284.385910
470 658.498523 630.674338 498.614231
471 768.978520 615.071775 276.360218
471 643.002534 632.150265 492.953339
472 751.881181 615.204129 270.160495
472 628.576946 632.678687 486.729289
473 735.247371 615.530908 262.670164
473 613.120515 633.098372 480.995924
474 718.065248 615.300061 256.033460
474 597.786694 634.843861 474.124095
475 701.350035 615.721055 248.724677
475 581.777958 635.657231 467.571871
476 682.468544 616.349123 240.691614
476 565.194896 636.694631 461.096160
477 665.837512 616.566799 234.492728
477 548.831705 638.288594 455.149316
478 647.784801 616.236124 226.393166
478 532.923001 638.810320 448.304044
479 630.324331 615.215068 219.471937
479 517.197685 639.290193 442.249872
480 611.415805 616.869017 212.828187
480 503.526137 640.582180 436.086611
481 594.296888 617.572489 206.431784
481 484.932183 642.085612 430.563667
482 576.756855 617.101561 199.524513
482 468.514234 644.075196 423.506051
483 557.697168 617.416643 191.846857
483 451.017085 644.698518 417.953760
484 536.723595 617.923566 184.785279
484 436.263820 645.949365 412.053243
485 521.415667 620.235387 179.195233
485 422.014029 647.760444 406.924023
486 503.797606 621.820641 173.327391
486 407.080647 651.527917 401.391197
487 481.597860 624.279476 165.568141
487 389.167454 654.188865 395.960028
488 466.719747 626.855639 160.465081
488 372.371138 657.785927 390.666013
489 448.849500 629.482898 154.767001
489 359.325020 660.208232 385.762112
490 428.029148 631.257979 147.877153
490 340.103686 664.251321 380.108588
491 407.209089 635.240752 142.149726
491 326.950654 666.186432 376.317163
492 391.496690 638.616900 136.134540
492 309.284764 670.778749 371.098949
493 373.542727 642.649278 131.457266
493 293.832535 675.480201 366.779017
494 358.189991 645.843291 126.656691
494 281.665097 680.426290 362.575644
495 339.193448 650.342794 120.579633
495 267.176995 683.535720 358.291708
496 321.882585 655.371525 114.850780
496 249.892576 687.604444 352.282182
497 307.209506 660.862181 110.338634
497 235.713987 693.558084 347.620826
498 290.244651 666.437804 104.695343
498 229.511890 697.629012 346.401642
499 278.605321 671.090310 100.621482
499 214.771650 703.832078 340.219682
500 266.376087 676.529692 96.485270
500 202.828437 710.047171 335.528320
501 248.138325 684.073917 90.212262
501 189.206463 716.064068 332.154710
502 235.455162 690.197851 86.371020
502 177.892629 722.761292 327.749712
503 225.703082 694.861768 84.490471
503 170.387855 727.000762 324.805167
504 211.964610 702.224167 79.526270
504 162.234394 733.795966 322.351710
505 198.881661 709.937929 75.388473
505 151.177982 740.466698 319.216902
506 189.090167 716.484089 71.981853
506 145.478454 746.300322 316.123700
507 179.302291 723.708092 67.880114
507 140.587025 753.329153 314.226262
508 173.800366 730.179116 65.603971
508 131.844182 759.521755 311.572118
509 163.177628 738.450993 64.504744
509 121.435660 766.489246 309.051208
510 156.072607 744.441281 63.077981
510 115.939358 773.632063 306.880239
511 149.039444 751.736770 60.797749
511 111.279854 780.555513 305.443245
512 143.069709 758.214884 60.098100
512 107.851404 788.337181 306.332696
513 133.730189 766.756080 56.700726
513 108.169711 794.629127 307.098908
514 136.906656 774.144825 59.934331
514 102.580226 801.571782 304.466808
515 131.426909 781.892988 57.915845
515 105.764997 808.092257 307.126448
516 129.933371 789.745744 57.906123
516 102.797901 815.138051 306.474026
517 126.513185 796.622095 57.809435
517 103.126596 822.280215 306.418788
518 132.270105 802.969397 60.688683
518 105.841361 829.095976 308.371839
519 135.599540 808.625914 63.149402
519 106.803454 836.193888 307.423918
520 137.959867 816.348106 62.839223
520 112.489279 841.553152 310.583779
521 142.814903 821.450021 64.005222
521 122.512954 848.033717 312.290677
522 153.170964 828.051736 66.517187
522 124.391703 853.187102 313.620797
523 158.230952 832.742982 68.339685
523 135.435927 857.085745 318.327282
524 172.599677 837.948511 73.298278
524 144.824176 861.729550 321.801546
525 179.690746 841.078776 75.750086
525 155.690257 866.053528 324.839194
526 192.774921 844.094679 80.275734
526 162.271155 870.982345 327.271636
527 203.195020 847.702679 84.858506
527 174.660616 873.227724 330.940441
528 218.035321 849.343894 89.277987
528 189.687556 875.617533 335.240408
529 231.429663 850.561310 92.838597
529 201.398744 877.297146 339.026326
530 245.063172 850.337213 97.019079
530 219.114304 879.771879 344.398392
531 263.163347 850.947029 101.808383
531 232.596776 880.221165 347.344539
532 278.590740 851.555072 105.187293
532 245.027829 881.514651 352.352429
533 296.335931 851.857198 110.725826
533 257.444428 883.136965 355.479572
534 314.226685 850.081523 115.319832
534 276.599219 883.448817 360.721901
535 330.514885 848.676996 119.935116
535 292.882288 882.130870 364.402591
536 349.766055 848.692771 125.095492
536 310.773014 881.931783 368.891437
537 365.904938 848.513874 128.943143
537 324.732448 885.057137 372.582479
538 383.323462 847.293856 131.925007
538 341.599113 886.503794 376.044034
539 402.615782 846.980631 137.052876
539 356.309877 887.066217 379.621662
540 422.755750 846.510944 142.456976
540 374.796932 887.360238 383.873695
541 442.752943 848.482025 148.184541
541 392.095706 889.668027 388.630147
542 464.398962 848.384114 154.699123
542 410.834137 891.754950 392.666606
543 478.114313 850.182979 157.749794
543 428.883221 894.513398 398.236681
544 497.911583 852.824971 162.584894
544 444.481494 896.858637 402.873494
545 514.832015 854.992544 168.379581
545 460.823718 901.131104 408.083937
546 536.446793 858.079350 175.090465
546 478.256287 904.472114 413.052939
547 553.588784 860.338287 180.103942
547 491.942263 908.753286 416.122594
548 572.919425 864.139903 186.062530
548 511.474892 913.141497 421.893577
549 590.520295 868.523116 190.910320
549 527.217941 917.568794 426.334058
550 608.835230 873.083443 196.340783
550 543.720657 924.073595 431.617493
551 627.583335 880.017996 201.254388
551 563.180748 930.658736 436.735493
552 646.036980 886.481736 206.213879
552 579.089256 936.705089 441.367689
553 663.748236 894.031473 211.180796
553 592.565780 942.984734 444.584450
554 681.628084 900.325516 215.918455
554 609.566496 951.067532 448.738193
555 696.901278 907.205140 219.929062
555 620.620392 958.025937 452.162729
556 711.795441 916.866026 222.157054
556 639.670881 965.598715 457.147562
557 727.367967 924.947094 228.268499
557 652.860879 974.287126 459.703849
558 745.745731 934.121877 230.941313
558 667.704986 982.981226 463.035772
559 758.380586 942.200894 233.432844
559 680.508132 992.485225 466.268846
560 774.643055 952.138996 238.187547
560 695.164152 1000.077116 469.166658
561 786.926892 962.045942 241.310562
561 705.686771 1010.455607 471.389864
562 801.428270 972.457014 243.724596
562 718.337477 1019.486695 474.128854
563 824.448497 983.001304 249.352211
563 732.957755 1028.671283 477.238618
564 835.831959 992.651688 251.427805
564 748.775520 1039.867445 480.612086
565 845.398840 1003.700138 253.548339
565 757.718321 1048.424470 483.459493
566 857.858933 1014.251061 257.772012
566 770.613247 1058.848878 485.745249
567 876.484650 1025.988149 262.880979
567 780.906332 1070.615597 489.021283
568 886.231100 1036.963977 265.193083
568 795.100939 1081.016492 492.745483
569 899.059674 1047.618219 269.205537
569 802.970273 1091.960400 495.623110
570 913.531838 1060.068236 273.438059
570 816.352844 1102.906098 499.433848
571 924.176627 1071.352491 277.733265
571 826.120749 1114.554359 503.077018
572 934.748328 1084.145432 280.930703
572 837.305581 1125.052116 506.384468
573 942.986759 1095.501398 284.939031
573 846.877380 1136.557589 509.762374
574 957.045599 1108.476465 289.822892
574 858.672181 1147.596531 514.470560
575 973.918813 1120.354075 296.042698
575 868.343762 1160.272738 518.512439
576 982.909734 1133.649210 299.958542
576 877.556590 1171.778843 522.689755
577 995.244879 1146.344503 304.753602
577 887.314800 1182.545221 526.509273
578 1000.962553 1160.678178 307.851159
578 895.319707 1195.809023 530.332159
579 1013.922912 1172.110972 314.568575
579 901.623790 1208.244430 533.023762
580 1022.259655 1185.915837 318.473453
580 908.964822 1219.628159 537.200654
581 1029.251521 1198.649453 322.419320
581 917.040062 1231.039598 542.320242
582 1036.539733 1212.331403 326.515177
582 922.436651 1243.743485 544.547326
583 1044.269108 1225.284360 331.142608
583 926.092696 1257.175119 548.234176
584 1048.182068 1239.549481 334.928386
584 926.840457 1267.748685 550.212307
585 1056.635659 1251.427425 339.443513
585 932.784280 1280.410616 553.063474
586 1057.904790 1264.848650 341.627587
586 933.791044 1292.703869 555.758725
587 1060.789921 1276.781307 344.621129
587 937.571481 1304.018360 558.301915
588 1062.160547 1289.920297 346.417197
588 937.928535 1315.386863 560.301488
589 1059.643137 1303.007833 347.874345
589 933.251806 1327.408494 560.508691
590 1060.084828 1314.283945 350.646481
590 929.440098 1338.083336 560.585051
591 1055.300959 1326.850706 350.265032
591 925.555206 1348.781391 561.835711
592 1050.305402 1337.827067 350.915103
592 921.947644 1358.712331 562.234889
593 1043.113838 1349.716940 350.106081
593 917.445919 1366.874382 563.132820
594 1037.743445 1358.812179 350.297628
594 906.275265 1377.874694 561.136028
595 1029.372262 1367.320180 349.317536
595 898.100187 1385.603957 559.803570
596 1018.279159 1375.877515 347.363045
596 889.568409 1392.353060 558.968296
597 1003.589845 1384.109193 344.250657
597 876.368632 1399.107886 556.819819
598 994.319897 1389.320773 342.930071
598 866.275534 1404.410319 554.525051
599 981.615398 1394.941805 339.855709
599 851.370207 1409.472086 551.778430
600 966.116983 1399.401687 336.313232
600 839.384859 1413.098886 549.412935
601 950.592413 1402.903926 332.357758
601 825.864183 1414.598276 546.333245
602 934.588751 1404.943278 328.085626
602 812.453406 1417.609574 544.354608
603 918.791257 1405.945326 324.727426
603 797.037524 1418.450719 540.272023
604 903.129608 1405.659707 320.832192
604 782.309187 1419.664823 537.530104
605 890.508895 1404.398036 318.217900
605 767.637671 1418.828059 533.918941
606 874.484154 1403.034283 314.153695
606 753.467248 1418.127962 531.248521
607 858.411648 1400.326508 310.333081
607 739.999567 1416.646635 528.259777
608 842.705256 1398.371436 306.814492
608 723.091173 1414.012842 523.736501
609 825.864039 1395.696701 302.676833
609 710.082621 1412.585727 521.723742
610 808.424654 1393.891810 296.809363
610 690.966402 1411.998204 515.682847
611 794.141921 1391.381414 292.487643
611 676.860078 1409.703953 511.887379
612 777.977153 1388.834076 287.758700
612 660.499063 1408.005348 506.598604
613 762.227371 1385.771483 283.152928
613 648.253894 1405.410881 503.262999
614 746.188079 1381.945089 277.402931
614 632.687558 1403.534439 498.204692
615 728.128136 1379.743801 272.045720
615 615.300065 1402.653588 493.450071
616 715.521693 1377.118900 268.005814
616 603.654337 1399.815735 489.210588
617 696.564667 1375.634674 261.600554
617 586.228720 1398.432757 483.441520
618 684.575320 1372.772827 256.960491
618 570.269113 1398.030062 479.276996
619 664.227158 1371.592864 250.483130
619 556.467737 1395.719419 474.097288
620 651.885493 1369.191553 246.792269
620 541.284369 1395.018699 469.617360
621 635.888267 1368.056757 241.550997
621 526.705874 1394.326940 464.874319
622 615.702585 1367.346922 234.549612
622 514.752672 1393.694983 460.151290
623 596.294247 1366.704967 228.651102
623 499.427173 1392.984035 455.632779
624 582.967372 1364.646129 224.707771
624 479.605690 1391.596369 449.275985
625 567.542361 1363.859035 219.795999
625 468.141044 1391.453487 445.170509
626 549.016436 1362.750490 213.048624
626 452.575351 1391.930220 441.355808
627 532.287736 1361.990745 207.008619
627 438.207666 1391.234047 435.828486
628 514.607589 1361.872454 202.769257
628 423.589084 1390.682622 431.714435
629 500.251018 1361.050152 197.636962
629 410.377468 1391.518829 427.698751
630 484.216801 1361.578240 191.980477
630 393.500791 1393.774701 421.691912
631 465.886516 1361.550390 186.035712
631 380.644851 1394.345117 418.290004
632 453.142538 1361.392483 182.244786
632 364.435994 1396.227034 412.613400
633 437.040073 1362.256481 177.653206
633 349.611658 1398.743308 407.835627
634 424.712360 1363.880254 173.957586
634 339.375522 1399.969080 405.579833
635 405.964816 1364.814182 167.651140
635 325.569464 1403.766710 401.780335
636 390.283207 1367.783305 163.594595
636 313.397108 1405.544299 397.402491
637 374.782580 1370.331447 158.215009
637 299.455147 1407.848810 393.743541
638 365.427446 1372.305922 156.272065
638 281.716839 1411.641615 387.109047
639 343.018347 1377.015781 148.188523
639 271.761571 1416.196381 383.589471
640 331.027262 1380.335851 144.203504
640 254.642222 1421.926933 378.704599
641 319.533848 1385.011285 140.131946
641 244.327641 1425.785893 375.584336
642 307.273428 1388.833644 137.584983
642 229.140819 1431.119781 371.170786
643 288.858722 1396.461925 131.348047
643 220.172277 1437.714322 367.279517
644 276.870255 1400.117305 128.268036
644 213.126725 1441.498511 365.295386
645 260.121845 1406.947407 122.309524
645 193.212828 1451.416239 360.549920
646 246.243219 1414.525380 119.309263
646 186.523238 1455.827131 358.086693
647 232.558699 1420.506537 115.388386
647 170.806217 1464.204878 353.232475
648 221.247592 1427.673466 112.151719
648 166.760714 1472.146159 353.557460
649 208.234974 1434.079104 109.052060
649 144.020606 1480.520904 345.970430
650 200.518131 1442.574409 107.699882
650 136.489336 1488.187331 344.609141
651 179.263166 1452.948802 101.439633
651 124.788714 1496.878006 341.686667
652 169.100837 1463.122087 98.243997
652 117.245712 1504.112312 340.140418
653 157.374406 1473.947500 96.423425
653 105.977074 1514.848748 336.863486
654 149.972577 1483.161306 93.893055
654 97.216404 1525.316093 335.427916
655 133.619826 1497.099437 90.121533
655 89.255345 1533.783918 332.965466
656 130.392041 1506.214911 89.721434
656 82.699299 1546.489727 330.478865
657 115.185141 1518.613280 85.686942
657 77.322661 1557.515784 329.801685
658 108.753211 1531.969271 85.093603
658 70.292953 1568.716303 328.000654
659 107.516986 1543.899560 84.744430
659 60.838936 1581.436531 325.008149
660 89.109710 1559.543799 79.359892
660 55.372010 1594.231214 324.217679
661 89.725412 1570.612836 80.629962
661 51.169717 1606.274378 322.873106
662 94.493319 1579.701028 83.414386
662 41.938498 1618.722212 321.107153
663 75.995016 1599.327787 77.827514
663 41.531493 1631.784556 321.738866
664 74.750284 1613.091202 77.256795
664 36.118679 1644.324996 321.109496
665 67.843554 1626.239882 76.526409
665 35.479476 1656.862903 321.948330
666 65.180996 1642.730272 77.353993
666 25.064271 1672.917842 320.241173
667 59.158590 1655.834660 75.224534
667 22.606669 1683.655943 320.852806
668 60.568260 1667.895560 77.083368
668 22.364037 1695.286858 321.070231
669 55.212687 1681.027705 77.080611
669 14.023197 1709.723225 320.097329
670 53.769030 1695.713782 76.703928
670 18.901846 1722.166183 321.538247
671 43.486590 1712.490620 73.966305
671 20.834751 1732.949984 323.255774
672 50.950737 1724.349359 78.973454
672 15.818203 1747.256729 322.801040
673 51.229136 1735.087784 78.912112
673 20.270036 1757.853364 325.246440
674 55.206088 1746.558398 82.049217
674 9.445242 1773.139953 325.162682
675 59.085768 1757.386906 83.002775
675 15.616043 1782.345222 327.671282
676 45.761296 1774.173629 76.737966
676 10.899217 1796.357477 327.404731
677 55.778832 1785.255541 86.259451
677 9.023710 1808.222594 326.089559
678 50.104350 1799.145334 84.809537
678 23.726177 1816.266827 331.608103
679 60.757406 1810.702792 89.817694
679 21.221354 1826.554561 333.613348
680 58.783282 1821.463335 91.074749
680 29.159938 1837.136663 337.062765
681 51.689104 1837.584862 92.027932
681 26.322755 1849.113371 338.378435
682 67.072097 1847.620899 93.961857
682 23.747217 1861.022157 337.693483
683 65.451730 1857.864456 91.868481
683 34.879199 1870.854184 341.857366
684 67.287455 1869.884803 95.551302
684 27.500555 1884.201049 340.584036
685 71.529403 1881.037798 96.478888
685 33.663207 1892.272184 342.267155
686 78.105625 1891.637890 99.229442
686 34.709732 1902.022570 343.267006
687 80.217693 1903.468276 98.454590
687 41.569623 1913.076096 345.725326
688 90.119675 1908.704221 103.060941
688 58.716794 1916.103814 351.579837
689 86.350867 1922.715508 101.707231
689 44.703309 1929.462289 345.924464
690 97.628645 1931.695001 104.373264
690 63.806731 1933.823974 350.655873
691 103.412651 1937.014075 103.769043
691 58.236058 1947.765010 349.692252
692 107.262179 1949.313022 106.365550
692 60.811648 1955.711663 350.190977
693 121.694782 1954.073196 109.253474
693 74.512531 1960.938025 356.166619
694 127.109074 1961.273584 114.529635
694 79.214935 1969.379761 355.111639
695 125.660707 1971.926643 109.087026
695 84.520673 1975.808216 356.154386
696 135.511759 1979.672802 110.828515
696 93.752984 1979.406963 356.073312
697 129.797947 1991.435609 107.673771
697 97.406337 1987.175258 356.932759
698 144.148269 1996.301559 110.335513
698 101.321100 1993.403508 357.414203
699 146.629390 2003.832635 108.684772
699 107.113700 2000.573002 356.200925
700 149.236562 2012.457924 107.101641
700 100.779693 2007.118714 353.842474
701 162.473109 2012.589612 109.535433
701 120.439872 2007.549200 355.455443
702 160.889726 2022.287095 107.226553
702 107.984852 2016.419638 351.564971
703 160.893233 2028.569610 106.392117
703 118.180486 2018.568737 352.610894
704 167.337547 2030.224975 105.491271
704 127.483810 2020.083857 352.731494
705 173.555803 2033.540161 105.960476
705 124.475510 2023.716420 350.933293
706 172.722614 2037.095626 104.105993
706 115.883596 2028.783502 347.512046
707 174.508091 2040.258494 102.684180
707 122.926620 2029.394071 347.400348
708 172.168307 2042.964260 101.115776
708 124.186440 2029.399178 345.242841
709 176.025624 2044.357534 100.835608
709 128.963520 2028.805470 344.806485
710 168.158120 2047.475795 97.635198
710 130.134490 2028.273372 343.927070
711 168.669050 2047.856279 95.383793
711 127.335637 2028.797514 343.191141
712 167.234035 2047.663181 93.879019
712 129.284175 2026.409067 342.282956
713 164.107694 2046.977533 92.255370
713 122.468844 2028.009806 338.879095
714 163.412287 2043.930093 90.640658
714 119.775482 2023.366029 337.208013
715 158.944546 2040.907054 89.172902
715 117.457750 2018.626565 336.238857
716 154.136891 2037.723113 86.426485
716 116.990765 2014.920732 334.464641
717 147.058230 2033.334253 84.556324
717 108.666668 2011.993511 331.151974
718 146.059612 2028.181041 82.889112
718 110.039148 2006.423120 331.972753
719 147.292264 2022.012853 82.817030
719 100.460660 2001.704680 327.803808
720 133.555957 2019.566515 78.690192
720 103.476727 1995.597627 327.501514
721 125.340187 2016.145414 76.128936
721 98.581268 1991.089963 325.931939
722 120.664849 2009.964666 75.342172
722 89.169212 1987.926806 323.501678
723 113.815613 2004.681955 74.070984
723 78.708969 1984.190022 321.105442
724 106.440422 1999.072603 73.015369
724 78.728156 1977.499868 321.355480
725 99.332512 1994.442521 71.684496
725 65.261220 1973.272173 316.481134
726 93.792163 1988.825646 69.176834
726 62.202590 1967.220256 316.349541
727 89.298098 1982.656318 69.256155
727 56.970915 1960.880684 314.172177
728 80.709527 1977.000731 68.069706
728 47.613892 1956.768871 313.426541
729 77.473867 1970.305092 68.226345
729 43.913489 1949.774146 313.711100
730 60.672732 1970.602881 64.831855
730 36.723792 1943.905762 311.899542
731 53.422507 1963.250694 63.863764
731 31.472901 1939.194328 311.296875
732 47.426472 1958.947301 63.639393
732 25.356554 1930.180743 311.933658
733 41.466786 1951.779170 63.743615
733 13.121057 1926.550248 309.528994
734 29.680143 1945.831183 62.426293
734 3.125571 1919.768196 309.914342
735 10.523354 1944.086038 58.669555
735 2.964953 1909.905552 311.565312
736 17.861140 1927.983353 64.708870
736 -4.506449 1903.383546 311.296898
737 10.237644 1919.347650 63.074629
737 -3.869220 1894.626496 312.000309
738 -1.810499 1916.104168 62.248288
738 -19.697039 1889.187422 311.273172
739 -12.094669 1907.837778 61.343013
739 -21.138611 1879.302700 311.515329
740 -15.546025 1900.346540 62.117789
740 -35.864451 1874.436239 309.925010
741 -18.118384 1888.458769 65.573236
741 -31.782784 1863.781376 313.528051
742 -31.269229 1881.974118 63.090052
742 -44.713406 1856.459956 311.350803
743 -37.989111 1873.097619 64.294328
743 -38.739696 1843.175488 316.112702
744 -46.638807 1865.858506 64.651153
744 -53.789271 1837.097706 314.181055
745 -49.292304 1853.330510 63.921613
745 -57.021410 1826.241689 315.508645
746 -54.391830 1840.452810 66.329467
746 -65.104403 1818.700609 316.059819
747 -54.391830 1840.452810 66.329467
747 -68.241247 1809.358456 317.019044
748 -61.451665 1821.527807 69.996254
748 -64.975480 1797.749344 317.906886
749 -56.442592 1810.499709 72.356364
749 -69.178729 1787.856025 318.796983
750 -61.440207 1797.020581 72.468885
750 -80.004465 1778.609204 317.821211
751 -75.805822 1789.445217 70.142677
751 -76.626740 1767.212174 319.197792
752 -88.061153 1776.592149 69.741886
752 -78.704904 1756.922869 321.402295
753 -78.760565 1767.031155 74.024128
753 -86.785958 1748.005210 320.559139
754 -75.518765 1752.055322 75.342997
754 -90.349385 1738.149818 321.509535
755 -74.096221 1737.884606 74.827577
755 -83.360371 1724.202014 323.358433
756 -73.099959 1728.754376 75.954675
756 -79.414659 1713.509224 323.743144
757 -75.868447 1718.170937 76.708493
757 -81.839447 1705.084414 323.773386
758 -73.777362 1707.051859 73.529465
758 -75.083080 1691.488126 324.622603
759 -61.453071 1693.512928 76.826144
759 -61.643134 1681.136964 327.767124
760 -56.955696 1684.217665 75.635411
760 -62.559253 1673.209371 326.848270
761 -47.695779 1673.169796 76.421809
761 -50.023504 1662.808467 327.881550
762 -40.905244 1663.225774 78.072754
762 -42.570462 1654.011303 329.009150
763 -27.041448 1651.469562 79.655990
763 -33.746699 1645.476646 329.319608
764 -17.590137 1644.987253 79.998775
764 -22.654324 1637.683583 330.296203
765 -5.748466 1636.742158 80.027592
765 -13.855552 1630.198790 330.767710
766 11.511721 1630.914689 83.484832
766 -1.417005 1623.690230 330.276638
767 27.126448 1623.139282 84.842386
767 10.013544 1617.691152 332.019574
768 40.038259 1615.954397 83.806941
768 23.605346 1610.898495 333.021086
769 58.118280 1610.607631 86.886483
769 36.105362 1606.724628 336.193162
770 74.068020 1605.406593 88.990318
770 47.471009 1603.319348 335.527328
771 90.167946 1600.688260 91.398726
771 61.434038 1599.236655 336.378543
772 100.272398 1599.366030 90.455371
772 84.192638 1593.467217 340.457355
773 121.416935 1594.051082 95.460988
773 99.324660 1591.131701 344.009790
774 135.196835 1591.005921 95.613156
774 111.543012 1587.384434 345.139752
775 155.179352 1586.436585 100.016001
775 127.999594 1583.342004 348.144633
776 170.995865 1582.927599 104.049080
776 139.588470 1580.551673 350.420015
777 189.036012 1580.400114 107.084413
777 159.363347 1578.228400 353.167162
778 212.433372 1576.629541 112.773977
778 174.027371 1573.999485 357.338017
779 226.860878 1575.248846 116.230467
779 189.951317 1571.735800 361.688279
780 242.489050 1572.112397 119.679607
780 206.741640 1567.814951 365.420634
781 254.200287 1570.623076 121.571754
781 224.986224 1565.247486 370.081340
782 275.372640 1566.486327 127.792910
782 242.173624 1561.890063 374.536069
783 294.278437 1564.142869 132.079798
783 258.655998 1559.292225 378.350573
784 312.950436 1562.051137 137.209195
784 277.512489 1556.224293 384.997668
785 329.786964 1560.462194 141.285966
785 290.841873 1554.192878 387.776236
786 348.089446 1557.439354 147.218461
786 300.709997 1552.402755 391.722525
787 366.534024 1553.085531 153.480280
787 321.632481 1548.707256 397.867841
788 380.618643 1550.948381 158.068809
788 334.524110 1547.210554 402.446961
789 400.645572 1549.021545 164.619911
789 350.889224 1544.845700 407.264573
790 416.712807 1547.136640 170.045480
790 368.568599 1542.403743 413.973393
791 432.962663 1544.617804 175.631939
791 381.058938 1540.591057 418.718623
792 454.420464 1541.844496 182.885322
792 389.362017 1540.669603 421.866664
793 465.994156 1542.670867 186.232795
793 408.554637 1538.061570 428.235857
794 486.040587 1541.394471 193.168774
794 425.261615 1536.124172 433.981546
795 506.496411 1537.958128 199.491532
795 442.503327 1534.356496 437.987336
796 523.967390 1538.119723 204.381889
796 458.681820 1532.442152 445.059544
797 535.481100 1538.880092 207.803905
797 473.487196 1531.217145 448.933786
798 554.799502 1537.509096 214.080474
798 490.538628 1529.542810 453.609168
799 572.245526 1535.340373 219.978130
799 506.299135 1527.290916 458.857875
800 587.716998 1534.884446 225.052589
800 515.693685 1526.096363 462.719981
801 602.792414 1534.952887 228.643368
801 534.179745 1524.202177 468.639538
802 619.578248 1533.463976 235.060714
802 547.016456 1522.101648 471.933835
803 634.881632 1533.194657 239.547488
803 561.968700 1519.584686 476.731903
804 651.335481 1529.553721 246.282832
804 575.729615 1517.315292 481.894132
805 668.026662 1527.483098 251.063215
805 588.695998 1515.408578 485.521371
806 682.037504 1525.275405 255.099255
806 602.269471 1511.273072 490.248750
807 695.675570 1522.002123 259.086899
807 611.168466 1507.500252 492.991647
808 708.274598 1518.936820 263.216236
808 623.310723 1504.470609 496.539876
809 717.348683 1516.126420 265.876192
809 633.154949 1500.628090 498.763504
810 727.724342 1512.036899 268.809847
810 640.777263 1496.077481 501.733455
811 738.904744 1507.667729 272.036918
811 647.763458 1492.206273 503.280740
812 746.808038 1503.502671 273.900240
812 654.262656 1487.759127 504.619263
813 752.523236 1499.323452 275.635695
813 661.835237 1482.214384 506.222592
814 757.919831 1494.329123 277.157702
814 668.966946 1477.048191 507.153374
815 763.533896 1489.089573 277.909190
815 673.215613 1471.431826 508.490199
816 765.712528 1483.675393 277.471275
816 671.777218 1466.494692 507.808355
817 765.513958 1478.327921 277.090378
817 670.512646 1461.132929 505.971812
818 763.080271 1472.816693 275.364733
818 672.033732 1454.806475 506.241132
819 762.475685 1466.424267 274.540727
819 669.366238 1448.660846 504.337112
820 758.430835 1460.179967 272.893800
820 664.985696 1442.898494 503.273946
821 751.590526 1454.710073 269.760184
821 662.573547 1436.709737 501.433656
822 747.249910 1447.866916 268.546258
822 656.184844 1430.385702 499.580793
823 737.052946 1441.647053 264.657290
823 644.665223 1425.704291 496.109291
824 729.132231 1436.815568 262.865723
824 640.569870 1419.183234 494.054614
825 720.285223 1431.895631 259.952570
825 629.909048 1414.536902 491.387150
826 711.259955 1426.021321 255.634833
826 623.646018 1409.302603 488.297093
827 696.743447 1421.722626 251.085683
827 611.652450 1405.162904 485.431894
828 685.195664 1417.854934 248.371622
828 603.839628 1400.065671 481.747286
829 672.259686 1412.932121 243.481370
829 593.976097 1395.372557 478.942482
830 662.690561 1408.073206 241.158166
830 578.122808 1391.065795 474.739913
831 648.293128 1404.997966 236.129823
831 566.608951 1387.621599 471.553007
832 631.061078 1401.882077 230.465948
832 555.514178 1383.501391 467.503848
833 619.392460 1398.358570 226.656921
833 537.805400 1379.760178 461.619986
834 607.705167 1396.420370 224.158632
834 525.480061 1378.106483 457.188070
835 591.690816 1393.651688 218.706742
835 508.975710 1375.839900 452.747474
836 579.952513 1388.653759 214.292760
836 500.268774 1371.493985 450.208687
837 564.666984 1386.293623 209.549362
837 484.325608 1367.834581 445.066089
838 547.028760 1383.433111 204.662492
838 472.738135 1363.852074 440.736822
839 531.839597 1381.078086 199.549118
839 453.696130 1362.907160 435.121652
840 518.123038 1378.952565 195.110886
840 442.714626 1358.708534 432.050683
841 498.808054 1376.473134 189.955311
841 428.632562 1357.004263 427.502552
842 486.178217 1373.087213 184.903073
842 413.136356 1353.348047 422.406258
843 470.653187 1369.002038 179.438952
843 400.328201 1348.682050 418.832827
844 450.319336 1365.864248 172.723319
844 384.554557 1345.756439 413.176517
845 439.260069 1363.062390 169.049692
845 368.625254 1342.117305 407.811434
846 416.779131 1359.584849 161.951685
846 356.830295 1337.781210 403.982510
847 405.637586 1354.668003 158.962352
847 340.930239 1333.427016 398.713540
848 389.473592 1352.218780 153.797078
848 326.087229 1330.799993 393.921002
849 373.201657 1347.679998 148.810003
849 312.371519 1327.008190 389.842497
850 355.815662 1345.260372 143.816264
850 299.374011 1323.983803 385.839141
851 340.792974 1342.210343 138.928829
851 284.758926 1320.496483 382.215421
852 327.767261 1337.584835 136.270099
852 271.357568 1315.962890 377.549036
853 307.673590 1333.755051 130.245244
853 251.803955 1312.631002 372.856085
854 290.578621 1330.057501 125.394280
854 237.648753 1307.262119 367.625740
855 273.498973 1325.545209 119.876999
855 228.061453 1302.856807 365.423836
856 258.683152 1321.860711 116.209240
856 213.330542 1299.475458 361.513377
857 250.106567 1315.649359 114.775420
857 201.065912 1294.079493 358.818501
858 231.833721 1311.060324 109.943377
858 185.312770 1289.731342 355.008267
859 214.130517 1306.050181 105.395359
859 176.126322 1283.233722 352.450933
860 197.039574 1299.637442 100.938917
860 159.945106 1278.524369 348.629988
861 188.481163 1294.263225 100.137032
861 147.662329 1273.381043 345.499393
862 170.054246 1291.449670 94.160934
862 138.463639 1266.924903 342.424015
863 159.179684 1283.367375 91.565592
863 126.809029 1260.494362 338.984462
864 143.971289 1279.273348 88.178232
864 110.977095 1256.311665 335.649348
865 122.133613 1274.893273 81.675602
865 94.474771 1251.036442 331.426687
866 110.532399 1268.049985 79.627806
866 85.388872 1245.630676 328.787446
867 102.841206 1260.117746 79.281980
867 73.583220 1238.202483 326.059286
868 85.035782 1254.764242 74.234914
868 59.989224 1231.755980 322.716899
869 75.767886 1248.245580 71.225578
869 46.828488 1226.829078 319.549741
870 58.981872 1242.092356 68.010135
870 37.191035 1220.263370 317.237396
871 47.435327 1234.553894 64.702903
871 20.542959 1213.458524 310.735595
872 18.990577 1229.500655 56.332731
872 14.582115 1207.877726 309.362672
873 13.857706 1222.884247 55.769953
873 2.583850 1200.149411 306.902887
874 0.091491 1214.964537 53.982738
874 -7.150027 1193.655422 304.463325
875 -10.539896 1206.532358 50.767006
875 -20.984155 1187.334362 299.224747
876 -16.768880 1197.486011 50.271418
876 -23.670111 1178.702154 299.860219
877 -31.119478 1191.717949 46.407680
877 -32.644752 1173.113078 297.657523
878 -41.296933 1185.249091 43.401349
878 -44.550969 1164.366472 295.200998
879 -50.767035 1178.085159 41.862381
879 -56.665241 1158.528590 291.864862
880 -61.618272 1169.427541 39.261161
880 -61.675353 1150.483953 292.415172
881 -62.747534 1161.791197 41.017700
881 -68.158452 1143.127815 289.195330
882 -74.836019 1152.265543 37.514437
882 -74.389230 1133.830022 287.135189
883 -80.087155 1143.954943 37.970722
883 -78.872171 1126.482597 286.255306
884 -87.171136 1132.700488 36.274064
884 -82.479907 1118.010110 285.245724
885 -96.570229 1122.583243 31.991092
885 -83.539842 1108.882945 283.454908
886 -96.570229 1122.583243 31.991092
886 -85.363249 1099.813458 283.673811
887 -99.904821 1104.022464 29.797122
887 -82.624374 1090.834484 283.600736
888 -82.881769 1091.036898 33.176381
888 -76.042326 1080.362173 281.580913
889 -91.842293 1083.421680 27.026106
889 -71.929832 1074.675779 282.817353
890 -68.456469 1071.716714 35.040168
890 -64.846231 1066.154088 284.007562
891 -63.810916 1065.864402 35.500886
891 -46.901983 1056.579559 286.196347
892 -50.282258 1057.845043 35.063640
892 -41.075140 1052.849311 287.392168
893 -35.663655 1052.692752 37.789684
893 -26.849735 1046.332190 289.500507
894 -15.411806 1046.325834 41.238292
894 -16.673970 1041.202382 289.723746
895 1.019048 1040.352856 41.333382
895 -0.325041 1036.736623 291.679905
896 19.310341 1036.848398 44.561614
896 18.327052 1033.068479 294.646824
897 39.655324 1034.242397 48.316868
897 33.324861 1030.142589 295.406042
898 56.955818 1029.060772 50.589174
898 57.122880 1026.064711 301.324201
899 81.905279 1027.490998 55.034176
899 70.567796 1025.599756 301.794691
900 101.485614 1028.023292 57.282873
900 94.484869 1023.768865 307.270316
901 123.917773 1025.419599 60.723286
901 117.218615 1021.332798 311.456564
902 150.533543 1024.936980 66.292716
902 135.557485 1022.230657 314.795709
903 166.641070 1023.615315 68.760983
903 154.447352 1021.352551 318.841727
904 191.273715 1023.532617 72.509841
904 176.087509 1019.782235 323.416298
905 214.598864 1022.209743 77.417069
905 201.316452 1018.958678 328.431380
906 239.258180 1020.838834 83.710292
906 220.154953 1019.356592 331.770146
907 265.439923 1019.553632 89.369669
907 244.270152 1017.765374 338.565713
908 288.428140 1019.449473 95.335801
908 267.656262 1017.791421 342.959927
909 312.313136 1019.543662 100.483890
909 287.921194 1016.126457 348.607921
910 333.104998 1019.111445 105.210079
910 306.339931 1016.561140 353.961404
911 359.820070 1018.815830 112.848657
911 330.202616 1016.043064 359.989952
912 381.085576 1019.455419 117.550902
912 347.685232 1016.129014 365.037011
913 409.002887 1018.356187 125.671275
913 373.470928 1015.726960 371.293029
914 429.230746 1018.311725 130.391804
914 393.066087 1015.155285 377.165404
915 455.505121 1017.180474 137.040141
915 415.901574 1014.170975 383.303273
916 473.574187 1017.954868 141.752158
916 434.427233 1013.942777 387.982383
917 501.205660 1016.555274 148.779962
917 455.552484 1013.207342 393.388075
918 523.712927 1016.657482 154.251833
918 477.122149 1012.720020 399.479366
919 545.315502 1016.285512 160.600227
919 500.739195 1012.701395 405.145621
920 568.959808 1016.020389 165.546273
920 520.732981 1011.236776 410.268266
921 598.711911 1014.487363 173.872773
921 545.829035 1009.681781 416.675335
922 616.811878 1015.346376 176.825020
922 567.191000 1009.793019 420.913110
923 638.509722 1013.629814 180.910004
923 587.173632 1008.129602 425.937401
924 661.282826 1012.632459 186.401693
924 607.731662 1008.814013 429.997897
925 684.706765 1012.242731 192.070098
925 628.515727 1007.399558 434.661457
926 708.135715 1011.000380 196.559191
926 649.314903 1006.018132 439.451546
927 732.284101 1009.676749 202.823054
927 668.136944 1004.082117 443.373793
928 755.570755 1008.348051 207.596174
928 689.738486 1002.296005 447.215029
929 779.407705 1006.811258 212.252592
929 707.394375 1000.726333 451.696084
930 797.505419 1004.868495 217.121048
930 727.544321 998.064410 456.133487
931 824.542120 1003.329542 222.785884
931 747.821468 995.729920 460.284950
932 843.819575 999.806129 226.924064
932 767.943542 993.728616 464.971055
933 863.318579 996.278213 231.218406
933 786.362741 990.160058 468.240770
934 887.358849 992.291843 237.089176
934 806.954263 986.662527 472.650574
935 907.823574 989.202596 240.121548
935 824.736827 982.543369 476.489940
936 928.733654 984.917578 246.582443
936 844.472432 979.347140 480.586365
937 947.851894 981.076793 250.849428
937 862.535323 974.834905 484.452453
938 968.462668 977.733352 254.759700
938 880.677508 971.539636 487.920871
939 985.814337 973.496943 258.179487
939 897.923025 967.723096 491.782060
940 1004.315306 968.205101 263.534086
940 914.562902 963.062672 495.348099
941 1025.704559 962.638067 268.066261
941 932.611269 957.508139 499.870212
942 1041.382989 957.053080 272.726620
942 947.869202 951.871705 503.468113
943 1061.020664 952.226867 277.684240
943 964.250233 947.461756 507.501427
944 1078.642594 946.432830 281.702173
944 980.356857 942.764291 511.277433
945 1096.433151 940.819949 286.692422
945 995.106138 936.759336 514.365394
946 1113.994698 936.001266 291.319079
946 1010.269587 931.429705 518.289739
947 1130.665062 930.132146 295.835061
947 1025.851507 925.867861 522.265032
948 1146.727956 923.529546 300.510038
948 1039.835266 919.826530 525.789264
949 1161.674005 916.811764 304.452032
949 1053.719893 913.073655 529.099669
950 1175.943122 909.908237 307.383207
950 1065.895443 907.157776 531.599051
951 1188.210350 902.697339 310.788130
951 1076.796950 899.973661 533.811225
952 1201.058024 895.113533 313.321363
952 1087.292706 893.006653 535.826259
953 1209.949863 888.212080 315.451635
953 1095.792743 885.682471 537.213769
954 1221.712627 879.398403 318.704826
954 1105.755005 877.717445 539.350875
955 1229.306559 871.879051 319.762914
955 1111.206008 870.921641 540.182745
956 1235.450390 865.112824 321.854491
956 1119.269693 863.894048 541.333207
957 1240.410140 858.293557 322.119799
957 1122.679763 856.078003 541.417845
958 1244.783719 851.702380 323.719235
958 1125.560160 848.816444 542.526248
959 1247.037000 843.953096 324.356922
959 1127.087687 841.255505 542.525467
960 1245.853557 836.871251 324.258255
960 1126.077397 834.478625 542.344807
961 1245.282043 829.668669 324.422876
961 1123.754785 827.455790 542.410589
962 1242.088064 821.927156 323.585834
962 1123.109006 819.611268 542.081476
963 1236.798800 814.598128 321.396619
963 1117.696179 813.755070 540.290358
964 1231.712884 807.689186 319.783804
964 1111.114377 805.527598 538.601770
965 1225.397764 800.454535 318.088194
965 1106.570003 799.410289 537.268273
966 1215.029525 794.361031 314.265167
966 1097.850791 792.064653 533.609120
967 1206.051382 788.538305 311.255816
967 1087.040228 786.156648 530.336533
968 1194.913426 782.245441 307.230165
968 1077.706743 780.475868 527.093017
969 1185.081182 776.791042 303.299564
969 1064.960233 775.097101 522.640691
970 1170.801369 771.273740 298.558253
970 1054.289458 769.866455 518.659707
971 1158.312556 766.349240 294.051353
971 1044.358021 765.620561 514.474088
972 1145.156738 761.813975 288.590795
972 1029.303397 760.807448 509.652590
973 1131.648795 758.010972 283.962243
973 1017.942511 757.575153 505.650696
974 1116.590796 754.895350 278.799412
974 1002.994823 753.928813 500.641105
975 1101.697897 751.767110 274.254004
975 988.736796 750.278619 496.687895
976 1085.341951 749.233750 269.866063
976 974.952603 747.932135 493.363310
977 1067.525158 747.493806 266.003224
977 957.655629 744.991723 488.817242
978 1050.301446 745.272103 261.578810
978 941.233355 743.688355 484.754323
979 1033.328240 743.997415 257.930890
979 925.467398 741.961930 481.712825
980 1016.855513 743.375214 254.392738
980 908.613516 740.024851 478.234608
981 992.934981 740.349821 248.301351
981 891.065840 736.879687 474.835518
982 975.848606 737.710327 245.026588
982 874.015005 734.534910 471.195759
983 957.876358 735.454224 241.319760
983 855.147891 732.817446 468.110193
984 940.902714 733.654474 238.144477
984 838.806596 731.109906 464.424394
985 919.048201 731.622173 233.257532
985 818.124771 729.141540 460.017990
986 898.341580 729.713182 228.051161
986 801.530328 726.347327 457.835031
987 880.237821 728.338836 224.170997
987 784.485116 724.710442 454.025091
988 860.196372 725.828425 219.301339
988 765.072995 722.196271 449.080047
989 839.786825 724.108087 215.256089
989 747.998881 719.723440 446.665913
990 823.490280 722.008711 212.324993
990 730.625859 718.185590 442.977683
991 804.403406 720.165933 207.290539
991 714.765972 715.692503 439.915143
992 784.705960 717.126585 203.211251
992 694.886699 712.950175 436.060027
993 764.576265 713.832404 198.738986
993 677.156288 710.952500 431.586735
994 743.780733 711.572273 192.688462
994 659.818141 708.363502 429.111192
995 727.419042 709.296794 189.717949
995 641.861276 705.187217 424.489294
996 705.742619 707.496728 185.032150
996 622.724251 703.308073 419.954226
997 688.950712 705.008450 181.389556
997 607.364978 700.556813 416.954423
998 669.316681 702.000462 176.263131
998 588.692785 697.165417 412.619833
999 649.832009 698.547318 172.851775
999 571.922129 694.288069 409.374329
1000 630.962891 694.731870 168.103884
1000 552.712978 691.603277 405.928817
1001 611.515401 691.671435 164.744776
1001 533.951840 687.688985 401.934642
1002 590.225904 689.249092 161.444881
1002 517.543939 684.767561 399.334807
1003 570.101533 686.295130 156.714462
1003 496.543016 681.957457 395.948223
1004 551.872799 683.523485 154.347575
1004 476.627820 679.384047 392.246149
1005 525.038078 681.230737 149.709574
1005 458.243266 676.257076 390.124412
1006 507.617294 678.233740 147.194544
1006 439.384269 673.845337 387.392063
1007 485.359837 676.570009 142.799885
1007 419.750214 671.476912 384.634221
1008 464.156568 672.865642 139.662635
1008 399.017954 669.293037 381.736208
1009 443.083551 671.128119 136.968707
1009 382.960589 667.230647 379.733460
1010 418.909019 669.798219 131.923246
1010 360.270076 665.265066 375.444638
1011 398.871184 667.958400 129.559909
1011 346.649756 662.550847 374.286497
1012 380.740316 665.779373 127.071049
1012 325.771273 659.013921 370.700710
1013 360.346086 664.200857 123.437007
1013 307.796379 656.821584 367.602517
1014 340.564280 660.688637 119.609321
1014 284.817674 654.639036 363.618054
1015 315.796846 657.555259 115.212453
1015 269.504913 651.201090 361.298407
1016 299.197804 653.962631 112.981187
1016 250.438182 646.628513 358.439575
1017 280.424548 651.501429 110.139960
1017 233.706507 644.164866 355.694506
1018 260.665258 647.928261 105.661427
1018 217.409389 640.360209 353.222926
1019 238.937677 645.042253 103.210178
1019 200.865860 636.263044 351.544597
1020 219.961053 641.596046 99.895907
1020 179.554164 632.079140 346.828998
1021 198.079440 636.447514 95.644418
1021 161.253575 627.049151 343.954012
1022 180.959785 632.120446 93.730468
1022 146.220318 622.143917 341.846119
1023 162.593114 625.376242 91.620789
1023 132.184627 615.200447 339.604777
1024 140.097775 619.404025 87.008647
1024 114.815885 611.266363 337.391129
1025 119.365248 611.941588 84.097489
1025 98.536860 604.512669 336.134922
1026 109.133658 606.846140 86.229506
1026 86.059277 599.792691 334.859202
1027 88.151330 600.337581 83.071900
1027 72.916290 592.979907 335.985319
1028 74.865580 593.294392 83.617839
1028 55.725605 586.585335 332.289548
1029 63.455425 586.123146 84.172588
1029 49.210486 579.925625 332.617076
1030 47.214804 578.640592 80.218398
1030 38.754335 570.457936 332.802835
1031 41.943614 568.134477 82.901047
1031 23.602724 562.267223 330.234649
1032 20.962127 560.656919 77.792510
1032 13.765228 556.183663 329.320157
1033 14.767532 549.682502 78.575228
1033 8.383960 546.036037 331.355891
1034 6.138395 541.157521 77.894356
1034 6.673059 536.952635 330.347533
1035 0.200332 531.742493 77.093735
1035 -5.321940 528.078161 328.974618
1036 -1.022410 520.307627 80.072683
1036 -8.888974 519.497226 329.128073
1037 -14.955060 512.783294 75.751407
1037 -10.006727 511.503225 328.898320
1038 -14.882392 500.221885 75.736266
1038 -17.847481 501.359291 327.519451
1039 -25.150637 490.974799 75.287766
1039 -14.370774 491.556596 327.968651
1040 -15.586940 478.240576 75.674280
1040 -18.272884 483.155179 327.367214
1041 -21.098577 467.409383 74.604917
1041 -16.236060 472.927442 327.364764
1042 -19.576509 456.403332 75.277870
1042 -14.417368 462.937375 325.562323
1043 -17.426953 444.997366 75.482563
1043 -11.555637 454.857214 326.064987
1044 -1.855691 434.457968 77.572568
1044 -6.002345 444.898623 323.498648
1045 1.139835 426.137410 74.147555
1045 0.552638 435.984348 323.705555
1046 12.465317 418.053250 74.972897
1046 14.932299 429.768275 325.331248
1047 17.612423 413.180014 73.963927
1047 27.096299 422.563040 324.286707
1048 43.642992 404.789826 74.959481
1048 39.605543 417.455020 325.040253
1049 58.666187 400.454650 75.873983
1049 53.634675 412.766801 325.408131
1050 75.886984 396.705515 76.890703
1050 68.482276 409.077007 325.740775
1051 92.430593 392.941267 76.145745
1051 87.982101 406.290790 325.875907
1052 109.279288 390.421740 75.453271
1052 106.692476 402.315313 327.689780
1053 134.416493 388.484648 78.057190
1053 121.905537 401.326776 327.447987
1054 154.255931 387.587192 79.649097
1054 142.382637 399.373588 329.199423
1055 173.308972 387.048497 79.354009
1055 159.227073 398.728901 328.798761
1056 198.030425 386.857613 82.537653
1056 183.638430 398.867282 331.744113
1057 216.545572 388.593443 83.296320
1057 202.219265 398.506879 332.714566
1058 241.939869 387.646314 86.548337
1058 223.051596 398.960889 335.719576
1059 266.526278 387.794993 89.713265
1059 242.116199 397.899844 338.595125
1060 287.899077 386.609052 92.959969
1060 264.662882 397.863791 342.621308
1061 310.592328 387.189024 96.977939
1061 284.172846 396.848579 345.920223
1062 332.580265 388.496644 101.175037
1062 305.387183 397.564791 349.589881
1063 357.404550 388.476054 106.300932
1063 327.107162 396.465445 353.493167
1064 376.826561 388.910476 109.569746
1064 347.868478 396.768896 358.503617
1065 402.528402 388.877174 115.335323
1065 368.144019 394.895321 362.722431
1066 424.014888 387.499003 120.404912
1066 389.922635 395.694807 367.967174
1067 448.975194 386.941278 127.304458
1067 409.051390 393.355720 372.854523
1068 468.795228 387.186945 132.222485
1068 428.694075 392.876157 378.405949
1069 492.612717 385.494663 138.127820
1069 450.090889 391.427173 383.803225
1070 514.728838 384.526999 143.781906
1070 470.987301 389.905994 389.339186
1071 540.760444 383.090650 150.520751
1071 493.373471 389.443974 395.682522
1072 564.601566 381.350711 157.534202
1072 514.062894 387.885008 401.279370
1073 585.775135 381.781025 164.277132
1073 537.477744 385.326420 408.896140
1074 607.354077 379.825077 169.669653
1074 556.690785 383.638483 414.596055
1075 630.169835 379.103636 176.383902
1075 575.171868 382.208987 420.130173
1076 655.968320 375.588768 185.397509
1076 597.689445 379.910993 427.565384
1077 675.754804 373.826634 191.429183
1077 615.963145 377.432003 433.681250
1078 698.010905 372.601076 198.213105
1078 635.139743 375.414936 440.215944
1079 719.181289 369.243811 205.878297
1079 657.173878 372.521920 447.303755
1080 744.449066 366.787787 213.860143
1080 676.107358 369.637119 453.516794
1081 767.366243 364.123955 221.991608
1081 693.794091 366.873161 458.975292
1082 788.273563 361.405276 228.217638
1082 715.087021 363.712677 466.861290
1083 814.060891 357.853743 236.817753
1083 735.115151 360.591993 472.938207
1084 830.284403 354.750997 242.201437
1084 754.457571 356.156328 480.355147
1085 851.228802 350.972452 249.756541
1085 770.718405 352.942551 486.044652
1086 872.143826 347.628858 257.278640
1086 789.140815 349.516616 492.256819
1087 891.714389 344.092429 264.458307
1087 807.117099 345.709230 498.935208
1088 911.201554 339.751440 271.262508
1088 823.159902 341.863331 504.585513
1089 928.464251 336.466941 277.594304
1089 839.476870 336.628763 510.974603
1090 948.423355 331.072010 285.121269
1090 855.931564 331.527871 516.421946
1091 963.179160 325.880875 290.820030
1091 870.466273 327.122707 522.378972
1092 981.894895 320.686473 298.799408
1092 885.451165 322.649863 527.954407
1093 997.887586 316.470776 304.462633
1093 901.073715 316.852599 534.406844
1094 1013.762547 310.457467 310.286253
1094 913.967651 312.679674 539.691455
1095 1029.724657 304.551020 318.381396
1095 927.852265 306.640341 544.863323
1096 1042.951311 299.611192 323.200622
1096 937.100554 301.807618 548.697378
1097 1053.983012 293.511612 328.147217
1097 948.585867 296.268347 554.349161
1098 1064.580644 288.057245 333.028940
1098 957.452560 289.817767 558.191571
1099 1076.351434 282.305557 337.972446
1099 967.580719 284.705559 562.870634
1100 1085.120560 276.064058 342.055845
1100 975.594116 278.312846 566.081294
1101 1095.115006 270.043954 346.992353
1101 983.914526 272.355752 570.417336
1102 1101.990835 264.732748 349.589163
1102 992.185830 266.195330 573.508230
1103 1109.474483 258.110950 353.721339
1103 996.719868 260.355046 575.698235
1104 1115.048179 251.918888 355.761654
1104 1002.015310 253.780422 578.823494
1105 1121.151141 245.424602 358.983396
1105 1008.123642 246.841259 580.996793
1106 1125.346496 239.003767 361.178595
1106 1010.339278 239.614780 582.421437
1107 1128.799238 232.059526 363.227585
1107 1014.310048 232.794826 584.513332
1108 1129.825192 225.407407 364.443370
1108 1013.134003 226.487701 585.206012
1109 1132.174328 218.858006 366.394176
1109 1014.394408 219.412458 585.871296
1110 1132.972856 212.403130 367.223433
1110 1015.234825 211.715423 587.403988
1111 1132.181341 205.327421 367.821102
1111 1013.730769 204.963775 588.044256
1112 1130.736729 199.039286 368.995758
1112 1009.771530 197.104343 587.486626
1113 1126.066550 191.627124 367.743902
1113 1008.883701 189.958689 587.503877
1114 1122.497761 186.114142 366.758099
1114 1001.870285 183.501760 585.649782
1115 1115.259808 179.227016 364.677929
1115 997.624202 176.777049 584.459293
1116 1109.761812 173.919591 363.053299
1116 990.057720 169.691482 582.158127
1117 1103.422883 167.024299 361.606864
1117 982.653373 163.697347 579.287362
1118 1092.129716 160.933886 357.965339
1118 973.489618 157.450073 576.842724
1119 1082.141763 155.048897 355.048258
1119 963.829429 151.239855 574.109424
1120 1071.891581 150.072989 351.213263
1120 952.734148 145.587305 570.651581
1121 1060.158103 144.578871 347.481995
1121 941.627357 140.471565 567.724730
1122 1045.904103 140.730317 344.106701
1122 929.664368 135.481448 563.908712
1123 1033.692978 137.531965 340.095629
1123 916.654682 131.740723 559.908952
1124 1018.582038 134.684890 335.351779
1124 901.947175 127.993688 556.135438
1125 1001.125818 131.885556 329.964092
1125 886.941932 124.034780 551.446429
1126 984.123222 128.909527 324.328052
1126 871.458639 121.614771 546.220628
1127 967.801113 126.811544 319.368108
1127 855.428341 117.875768 541.367656
1128 949.201733 124.867353 313.408031
1128 838.701153 114.689450 536.090985
1129 931.583734 123.082057 306.624093
1129 822.745982 111.923909 530.902655
1130 914.331511 120.402972 300.344726
1130 804.714784 109.423616 525.211550
1131 895.347819 118.464652 294.501046
1131 787.786351 106.753708 519.513051
1132 876.407807 116.566692 287.581088
1132 770.787268 104.205405 513.188075
1133 857.633124 113.862374 281.051301
1133 753.780164 101.160265 508.579480
1134 836.083461 112.881878 274.306149
1134 735.878343 99.505940 502.130108
1135 815.633091 110.238242 267.101388
1135 717.794211 95.701060 496.758576
1136 796.872729 107.869496 261.249029
1136 700.451858 92.882305 491.486123
1137 780.223849 104.732625 256.034601
1137 683.832152 89.565432 485.181677
1138 758.909974 102.991570 248.581770
1138 663.860867 87.339957 479.590460
1139 739.915794 100.110286 243.382119
1139 648.742552 83.468520 475.305037
1140 719.395881 97.266535 236.328162
1140 631.016721 81.162393 469.250709
1141 702.461542 94.575950 231.197767
1141 614.975895 77.561272 464.696926
1142 684.117809 92.584167 225.519147
1142 595.502209 74.279013 458.961683
1143 663.563681 89.695473 219.650362
1143 577.335233 71.301594 453.654768
1144 644.833145 86.956616 213.796042
1144 564.746297 67.861883 449.244013
1145 626.346853 83.854900 207.727789
1145 543.821805 64.287969 443.539046
1146 607.572202 79.511361 202.986669
1146 528.463673 59.942568 438.659917
1147 587.258630 76.044027 196.492974
1147 512.500464 56.076485 434.587153
1148 569.587534 73.652249 191.472028
1148 495.814432 52.633044 429.842484
1149 552.486104 69.856032 187.044899
1149 477.175229 48.204747 424.715934
1150 531.846819 65.605907 181.545098
1150 463.064962 43.264176 421.241011
1151 513.393637 61.647874 176.590063
1151 445.859618 39.247971 415.795480
1152 494.353748 57.692265 170.669484
1152 429.648512 34.586359 411.401515
1153 472.194019 53.570141 166.156970
1153 411.684340 29.994337 407.914808
1154 455.767399 49.790466 161.921536
1154 394.102657 24.860628 403.151177
1155 439.100448 45.322848 158.316182
1155 375.690027 20.412292 399.152041
1156 419.187007 41.238243 153.441023
1156 362.746167 14.481274 395.949594
1157 402.286019 35.527130 149.894610
1157 346.770757 9.697621 392.033441
1158 385.294695 29.205953 146.543024
1158 329.765308 3.707525 389.095434
1159 365.781929 24.971170 141.780050
1159 312.756062 -1.491158 385.148158
1160 351.344579 18.599094 139.332325
1160 297.780723 -6.488652 381.986930
1161 329.198148 13.632194 133.947998
1161 278.888868 -12.621915 378.142392
1162 311.628068 6.405246 130.952919
1162 264.807161 -19.722940 375.044762
1163 294.776783 0.079913 126.494348
1163 252.886108 -26.284516 372.435880
1164 278.436804 -7.039187 122.329964
1164 236.611179 -33.670267 368.178719
1165 265.351045 -13.758969 120.535286
1165 222.162732 -41.628803 364.992593
1166 246.181812 -22.094226 116.318219
1166 205.350075 -48.611814 361.695944
1167 233.239067 -28.580608 113.323165
1167 191.746957 -55.471199 358.822434
1168 214.151387 -37.577116 108.710648
1168 177.783422 -65.729032 356.632602
1169 196.638476 -46.056864 106.267009
1169 160.487098 -71.617122 354.703792
1170 184.819866 -55.768655 103.586173
1170 146.872432 -80.435738 351.596623
1171 167.324967 -63.931742 101.594987
1171 132.722173 -89.159390 349.156040
1172 154.097669 -74.680493 100.100616
1172 121.059816 -98.295862 347.405634
1173 140.669818 -84.985535 98.358548
1173 106.250047 -107.900695 344.578023
1174 122.808673 -95.022468 94.837664
1174 89.455164 -118.031452 343.188346
1175 105.361504 -104.770378 92.766987
1175 76.844212 -128.336982 341.381392
1176 95.322779 -114.413007 92.709585
1176 62.304579 -137.959374 340.179172
1177 84.089242 -127.035519 93.554772
1177 52.177857 -146.721971 339.291786
1178 64.213137 -137.966724 90.674238
1178 34.102827 -157.384578 336.822903
1179 59.738629 -150.300798 94.829653
1179 29.492738 -167.990785 339.665069
1180 37.552463 -159.236917 90.182511
1180 19.297974 -179.006010 338.017846
1181 25.219090 -172.104217 85.920778
1181 5.570857 -189.363313 335.625192
1182 12.312299 -183.297671 86.199436
1182 -2.926606 -199.851309 335.293034
1183 3.199506 -196.259379 86.563163
1183 -16.543437 -210.621576 335.479180
1184 -12.015067 -207.542445 85.105017
1184 -16.805245 -220.498647 338.069638
1185 -13.596146 -214.843382 88.405239
1185 -37.663253 -231.689063 331.242326
1186 -33.867443 -231.963661 82.917837
1186 -42.738270 -244.167676 333.698969
1187 -38.531260 -245.975652 83.121440
1187 -57.001247 -255.977739 330.101176
1188 -46.021262 -258.427422 81.367764
1188 -54.313660 -265.024909 332.498163
1189 -51.737015 -272.250352 83.102548
1189 -61.905422 -278.733248 331.257747
1190 -54.693365 -283.705657 82.122104
1190 -64.659615 -289.988409 331.261336
1191 -67.448160 -298.970145 80.131851
1191 -64.948514 -302.159386 332.805970
1192 -73.106270 -315.301338 81.972241
1192 -60.645518 -315.242387 336.595748
1193 -72.215271 -326.774981 82.929788
1193 -68.998180 -323.088945 331.819062
1194 -72.546727 -341.541993 83.217682
1194 -62.867652 -337.899612 335.933893
1195 -67.455558 -355.060768 85.813952
1195 -65.601819 -349.532046 334.478633
1196 -65.275868 -367.806449 86.529914
1196 -60.093716 -361.359604 336.755822
1197 -41.712683 -380.314440 94.619530
1197 -55.771848 -372.465450 337.353767
1198 -51.525616 -393.823244 88.586415
1198 -42.761248 -381.101578 339.633279
1199 -39.919559 -403.394045 91.431914
1199 -29.982837 -392.703255 341.848298
1200 -23.097324 -412.756120 93.982764
1200 -23.125251 -399.884985 342.133113
1201 -14.898024 -421.034670 94.472624
1201 -10.811949 -409.020256 344.411499
1202 -2.558360 -428.467529 94.313539
1202 3.292832 -414.821042 346.187979
1203 25.282472 -436.656244 99.223455
1203 18.529119 -421.504157 343.543750
1204 38.225431 -441.078322 97.324825
1204 36.823783 -426.828652 346.678958
1205 51.925849 -445.850591 97.556222
1205 48.884915 -431.170075 346.853445
1206 75.001158 -449.639040 99.606736
1206 69.136684 -433.422214 346.090077
1207 94.187823 -451.095945 100.343499
1207 87.878455 -435.462850 347.674461
1208 115.485051 -453.667829 97.567713
1208 102.207416 -439.065834 345.168678
1209 137.025141 -455.398968 99.194293
1209 119.613223 -440.806995 346.012822
1210 155.978529 -456.234036 96.455690
1210 142.084388 -442.461300 344.454023
1211 178.641710 -456.876035 96.261612
1211 164.912102 -441.894320 344.814152
1212 194.520750 -457.575116 95.271062
1212 185.907219 -441.784043 345.334839
1213 225.274165 -454.312990 97.725590
1213 202.998729 -441.664727 343.915215
1214 246.705092 -453.131489 97.832065
1214 220.097703 -440.286618 343.837924
1215 264.739613 -451.156444 97.277700
1215 239.091356 -439.313466 343.453459
1216 286.753086 -448.455721 97.877015
1216 264.387554 -438.778486 345.471667
1217 314.767676 -446.298748 99.711590
1217 284.444388 -436.119624 345.831030
1218 337.525947 -444.175129 103.924238
1218 306.613316 -435.650007 347.100339
1219 363.217407 -442.155474 104.035828
1219 321.474248 -434.234126 348.450500
1220 379.676116 -439.840939 104.857247
1220 345.310022 -432.939357 350.931248
1221 400.438634 -436.969860 106.551969
1221 364.539774 -432.571679 351.797796
1222 423.179100 -433.680881 110.180299
1222 386.476336 -431.280919 354.179671
1223 447.410419 -431.059627 113.126333
1223 407.273488 -429.446398 357.538586
1224 466.132793 -428.727199 114.275534
1224 425.564209 -428.996265 361.093232
1225 489.925060 -427.285101 119.994314
1225 443.582414 -428.037714 363.924719
1226 509.673596 -426.469866 123.470396
1226 458.585315 -428.830839 367.459441
1227 531.973012 -426.584742 128.676845
1227 481.471644 -428.395628 371.257013
1228 549.355665 -424.933639 133.201332
1228 502.475731 -429.352156 376.932149
1229 568.049778 -425.693240 138.369199
1229 519.317031 -430.226856 381.199689
1230 589.719892 -424.879443 145.283901
1230 534.345039 -431.303639 386.529886
1231 609.247877 -425.785700 152.029896
1231 554.822507 -432.692036 392.742557
1232 625.817008 -426.375941 156.522075
1232 570.331751 -433.258150 399.088449
1233 648.439120 -427.393121 166.422691
1233 591.745068 -436.761269 408.047319
1234 666.467492 -429.353145 174.070804
1234 607.491165 -438.274324 415.009935
1235 687.607316 -432.064246 182.849136
1235 626.713383 -441.558178 423.893900
1236 706.133351 -434.859450 191.345266
1236 645.718985 -444.508024 431.965516
1237 720.027313 -437.568353 197.350389
1237 660.285093 -448.207559 438.801250
1238 743.269708 -441.091335 207.860789
1238 675.354107 -450.657266 446.769630
1239 759.569065 -443.166516 215.791175
1239 694.372302 -453.818802 455.574206
1240 784.192652 -446.174637 227.412793
1240 707.817816 -457.185653 463.303269
1241 799.975795 -449.937146 234.078696
1241 728.352265 -461.128197 471.586974
1242 817.214459 -454.463666 241.657387
1242 743.662507 -465.489852 478.723429
1243 838.251589 -459.015127 251.242641
1243 761.729118 -470.489958 486.452215
1244 849.933837 -463.687721 256.920524
1244 770.108490 -475.158524 492.272961
1245 869.233087 -467.591028 264.834659
1245 792.592547 -479.901245 501.346721
1246 886.630290 -472.451510 271.855607
1246 806.377396 -483.681578 507.390197
1247 905.567215 -477.410638 279.805385
1247 822.124090 -489.183948 513.954594
1248 923.037091 -482.183062 286.874243
1248 834.855801 -493.812869 519.978662
1249 940.849290 -488.375409 294.964253
1249 847.642161 -500.042015 525.414380
1250 956.616951 -494.536178 301.494671
1250 863.702665 -505.606320 531.640230
1251 967.379480 -500.487535 306.244583
1251 880.874406 -511.335074 538.651177
1252 986.348497 -506.976064 313.496406
1252 887.454330 -517.668960 542.096299
1253 998.297878 -513.340684 317.733960
1253 901.226766 -523.048875 546.956369
1254 1012.684589 -518.618027 323.299254
1254 912.770935 -529.243612 550.957336
1255 1023.914350 -527.167477 327.061451
1255 924.929709 -536.634187 555.277877
1256 1032.805572 -534.295026 331.127989
1256 931.542063 -543.451690 557.406406
1257 1041.875238 -541.337946 334.777103
1257 937.557676 -551.917433 559.609348
1258 1049.707335 -550.173765 338.144622
1258 945.135964 -559.002627 562.985889
1259 1055.126905 -557.821971 341.010103
1259 950.450897 -565.975728 565.419074
1260 1059.983933 -564.580025 343.521129
1260 953.796459 -573.540677 567.499118
1261 1063.447761 -572.788491 346.234599
1261 955.572653 -581.222782 569.266749
1262 1064.895668 -580.846630 347.740983
1262 956.647030 -588.755713 571.066322
1263 1062.936527 -589.107718 347.891919
1263 957.450802 -596.235356 572.903819
1264 1066.745654 -597.289001 350.827648
1264 954.466299 -604.587195 572.917762
1265 1063.255050 -604.312570 351.583120
1265 953.516294 -612.181900 574.135674
1266 1059.671261 -611.308209 352.359256
1266 948.869148 -618.486407 573.931223
1267 1059.015940 -617.525139 353.352726
1267 946.475575 -625.166981 574.618899
1268 1053.736427 -624.382834 352.695372
1268 940.232216 -631.740636 573.477497
1269 1045.628942 -631.392125 350.432404
1269 933.293993 -638.101652 571.909170
1270 1040.964107 -636.198295 350.507251
1270 927.932893 -644.527842 571.207392
1271 1030.438923 -642.365961 347.437936
1271 919.547325 -650.233506 568.550455
1272 1021.286572 -648.964300 345.498479
1272 908.363379 -655.750755 565.981759
1273 1011.791219 -654.773232 342.716973
1273 900.910562 -660.985419 564.485695
1274 1001.465909 -659.451484 339.823259
1274 889.860597 -666.104865 560.570900
1275 992.363568 -664.217231 337.008691
1275 880.761938 -669.811810 558.004073
1276 978.439697 -668.572302 332.985862
1276 866.611615 -674.319495 553.334632
1277 965.624712 -673.049395 329.584619
1277 856.383041 -677.615953 550.814778
1278 948.937337 -676.094836 323.658215
1278 840.565591 -681.238971 545.864055
1279 936.612145 -678.271663 320.065742
1279 828.581564 -684.072661 541.524700
1280 921.091246 -680.378423 314.756331
1280 813.863207 -686.941267 537.539324
1281 906.016639 -683.113796 310.469146
1281 803.041699 -688.257395 534.222634
1282 892.791430 -683.864969 305.826118
1282 784.338370 -690.602154 529.801062
1283 873.762830 -685.332065 300.088048
1283 769.323481 -691.991562 525.439309
1284 859.958969 -686.450958 296.456666
1284 755.119092 -692.472111 521.775916
1285 841.794024 -687.231567 291.277027
1285 739.215389 -693.659527 517.166854
1286 827.765729 -687.016623 289.052641
1286 725.708328 -693.002232 513.545219
1287 808.181358 -687.205136 282.828213
1287 710.464686 -694.639448 510.647897
1288 791.055326 -686.540650 278.192134
1288 692.149245 -695.389572 506.022551
1289 774.025180 -686.716109 274.557753
1289 676.676984 -695.686689 502.074254
1290 755.511506 -686.531035 270.196681
1290 661.753533 -696.292339 499.220341
1291 738.557242 -685.952404 265.718280
1291 649.331462 -694.925065 496.484557
1292 727.722901 -684.033230 264.348831
1292 630.542146 -695.138050 493.209865
1293 709.144105 -683.530446 259.685835
1293 618.436688 -694.799475 490.504796
1294 689.342391 -683.147996 255.679677
1294 599.835878 -694.256968 486.122608
1295 671.313271 -681.706007 250.763569
1295 584.385955 -694.269224 482.247210
1296 653.536762 -680.484586 247.191033
1296 565.556638 -693.020041 477.738435
1297 638.983339 -679.444616 243.803936
1297 553.879612 -692.304731 475.897372
1298 621.806631 -677.092232 239.516855
1298 538.887195 -690.882577 472.380054
1299 604.083028 -675.454125 235.032622
1299 522.144428 -690.199379 468.036224
1300 596.537283 -673.258404 234.436519
1300 505.313026 -689.927533 464.343557
1301 567.806753 -671.200383 228.298070
1301 493.494315 -688.574232 462.468572
1302 555.437111 -669.048538 225.537154
1302 473.541740 -687.199113 457.317795
1303 538.160589 -668.507011 220.797525
1303 457.604850 -687.222005 455.116320
1304 520.849907 -667.180746 217.759801
1304 446.349609 -686.213325 453.036355
1305 498.063809 -666.869514 212.743386
1305 430.180347 -686.774262 449.644758
1306 482.300719 -666.112137 209.848520
1306 415.530505 -685.996880 447.269264
1307 470.349696 -664.161078 207.706419
1307 399.764140 -686.079694 445.880401
1308 454.986945 -664.012640 204.716798
1308 384.712748 -686.153100 442.045464
1309 438.354509 -662.526252 202.282389
1309 367.046604 -686.337876 439.731437
1310 418.205405 -662.173986 198.998577
1310 353.662940 -686.909278 437.106762
1311 408.327531 -662.358409 200.794144
1311 335.934084 -688.737128 434.252620
1312 383.620490 -663.821781 193.376204
1312 316.849400 -690.763852 431.045881
1313 366.725933 -664.422989 191.463523
1313 308.199892 -692.348477 429.815488
1314 341.318731 -665.904333 187.929667
1314 291.549482 -693.945270 428.038838
1315 337.566746 -668.068684 188.371510
1315 275.102013 -695.980836 425.917838
1316 320.008300 -669.189661 187.353494
1316 257.671849 -699.013782 423.916213
1317 299.223623 -671.318669 183.577190
1317 242.099334 -702.781014 421.768561
1318 277.911148 -673.794749 179.879002
1318 229.914244 -706.036035 421.713285
1319 262.937955 -676.541093 178.416316
1319 215.355281 -708.986944 419.879538
1320 246.469562 -680.223223 176.294551
1320 194.089637 -713.238000 416.691497
1321 233.306669 -685.039449 175.995476
1321 184.960953 -719.134400 415.333827
1322 216.552666 -690.055567 172.229594
1322 167.044635 -723.664948 411.526185
1323 203.641911 -695.217019 172.615938
1323 156.208760 -727.656647 412.890269
1324 182.167905 -703.011587 170.159263
1324 140.450698 -732.433241 410.885561
1325 167.669791 -708.438255 168.342432
1325 122.208757 -740.288966 410.768748
1326 148.674429 -714.102026 164.287582
1326 110.471833 -745.871442 408.192248
1327 137.662742 -719.085207 165.936170
1327 98.401163 -752.725161 407.019643
1328 124.532712 -725.654783 164.445657
1328 91.843975 -757.675679 407.207809
1329 106.709771 -734.041591 160.149136
1329 74.862767 -765.169000 404.548159
1330 93.490819 -741.491541 160.055961
1330 59.331327 -772.713550 402.237426
1331 77.512945 -750.904877 157.902917
1331 54.391712 -780.674075 402.462438
1332 69.611201 -759.097507 158.056728
1332 42.343923 -789.298675 401.384129
1333 52.221756 -769.132348 155.601143
1333 22.898706 -798.538270 399.573046
1334 44.471042 -777.151878 155.991113
1334 16.525928 -807.076855 400.050139
1335 31.861299 -786.395035 155.696805
1335 12.689095 -814.563402 400.323433
1336 15.370066 -796.886622 153.116642
1336 12.689095 -814.563402 400.323433
1337 6.692748 -806.931058 153.611620
1337 1.813771 -831.521534 400.325477
1338 -10.971484 -821.317591 147.584278
1338 -19.512244 -842.023063 396.767120
1339 -14.161476 -830.866023 150.224846
1339 -34.258798 -852.239582 393.814058
1340 -25.056078 -844.049283 147.731072
1340 -38.823268 -861.907664 395.152668
1341 -17.343498 -852.956074 150.303508
1341 -38.966604 -874.148066 393.243335
1342 -34.719031 -868.173379 148.794100
1342 -48.261824 -884.529518 391.912286
1343 -43.321332 -881.912269 145.192967
1343 -53.676905 -897.343174 391.315184
1344 -52.837119 -894.857755 144.180138
1344 -55.139724 -907.055332 391.091607
1345 -55.184824 -907.870490 142.164736
1345 -62.532047 -918.381303 387.836229
1346 -42.775323 -916.430790 145.413563
1346 -68.879597 -928.969169 386.388614
1347 -46.481026 -930.135659 143.149100
1347 -61.750514 -937.121915 389.523513
1348 -50.969922 -943.687384 141.653142
1348 -60.553107 -949.367082 387.135692
1349 -49.695873 -955.894544 140.968136
1349 -53.016502 -961.973140 388.095822
1350 -39.918316 -965.142446 142.198264
1350 -51.388587 -972.127598 386.961894
1351 -27.260192 -976.791350 144.986343
1351 -52.192222 -983.860527 386.800885
1352 -26.458214 -988.852137 140.749568
1352 -40.200272 -992.910113 387.623461
1353 -28.157267 -1002.159885 138.230688
1353 -27.953394 -1003.201165 387.033822
1354 -15.780670 -1013.044673 139.883797
1354 -35.252716 -1012.961070 387.507066
1355 -13.806168 -1021.949404 137.543688
1355 -18.124424 -1022.487425 386.840724
1356 1.058532 -1033.561662 139.688663
1356 -29.011409 -1035.732705 382.275213
1357 18.027643 -1042.827104 142.801718
1357 -4.363817 -1043.088836 385.988283
1358 29.498896 -1052.258179 143.153423
1358 9.932971 -1051.612243 386.309821
1359 33.846805 -1062.818025 141.377389
1359 32.538409 -1058.702344 390.099514
1360 45.988087 -1071.722948 142.031957
1360 33.695889 -1070.766900 390.586831
1361 64.299877 -1081.543631 145.384889
1361 41.446320 -1079.078651 391.288605
1362 77.924502 -1092.159407 147.446232
1362 50.866844 -1089.217033 390.351783
1363 84.411745 -1104.831570 145.307182
1363 54.870309 -1100.342671 389.401877
1364 99.159650 -1110.941976 147.190249
1364 72.042007 -1108.372909 390.380357
1365 115.636724 -1121.121535 150.732967
1365 79.947247 -1118.760970 392.610189
1366 120.041105 -1133.653604 148.667515
1366 89.805631 -1128.488958 393.164086
1367 126.434065 -1143.360152 147.553435
1367 99.531656 -1138.457197 394.314153
1368 137.326003 -1153.392345 149.656529
1368 99.457425 -1148.338440 392.223547
1369 141.941928 -1166.854636 148.651535
1369 110.468574 -1160.109470 391.357805
1370 139.074293 -1178.222390 144.358143
1370 118.141478 -1169.278170 391.755838
1371 176.425909 -1182.444585 154.248171
1371 132.011034 -1178.022288 391.933964
1372 179.815874 -1194.610906 153.303733
1372 138.420385 -1188.645986 392.714877
1373 183.643472 -1203.756335 151.929459
1373 136.774733 -1199.664589 390.037477
1374 192.697072 -1213.348955 150.724254
1374 159.490480 -1204.414897 394.036622
1375 193.166994 -1223.487053 147.281580
1375 158.873818 -1216.267445 391.515227
1376 202.294502 -1232.957830 147.130955
1376 161.986363 -1224.973557 390.021918
1377 201.708633 -1242.827125 147.081554
1377 167.459965 -1233.460297 389.446832
1378 204.345264 -1250.585894 145.300340
1378 172.145148 -1241.233616 387.684291
1379 204.345264 -1250.585894 145.300340
1379 172.145148 -1241.233616 387.684291
1380 204.345264 -1250.585894 145.300340
1380 172.145148 -1241.233616 387.684291
1381 204.345264 -1250.585894 145.300340
1381 172.145148 -1241.233616 387.684291
