# Supplementary material for: Action Sport Cameras as an Instrument to Perform a 3D Underwater Motion Analysis
Source: PLoS One. 2016 Aug 11;11(8):e0160490. doi: 10.1371/journal.pone.0160490 (PMC4981397; doi:10.1371/journal.pone.0160490)
Supplement: S1 Supporting Information — S1.1_Calibration Quality > S1.1.1_Underwater > S1.1.1.1_Highres > S1.1.1.1.1_Calibration > File A. This is the BUNDLE_CameraParameters. This is the camera calibration parameters. File B. This is the Triad. This is the 2D coordinates of the waterproof orthogonal triad structure carrying nine spherical black markers. File C. This is the WandCalibration. This is the 2D coordinates of the wand structure carrying one spherical black marker. S1.1.1.1.2_Accuracy > File D. This is the Trial_1. This is the 2D coordinates of the first rigid bar test acquisition, carrying two markers at known distance. File E. This is the Trial_2. This is the 2D coordinates of the second rigid bar test acquisition, carrying two markers at known distance. File F. This is the Trial_3. This is the 2D coordinates of the third rigid bar test acquisition, carrying two markers at known distance. File G. This is the Trial_4. This is the 2D coordinates of the fourth rigid bar test acquisition, carrying two markers at known distance. File H. This is the Trial_5. This is the 2D coordinates of the fifth rigid bar test acquisition, carrying two markers at known distance. File I. This is the MotionSequence3D_Trial_1. This is the 3D coordinates of the first rigid bar test acquisition. File J. This is the MotionSequence3D_Trial_2. This is the 3D coordinates of the second rigid bar test acquisition. File K. This is the MotionSequence3D_Trial_3. This is the 3D coordinates of the third rigid bar test acquisition. File L. This is the MotionSequence3D_Trial_4. This is the 3D coordinates of the fourth rigid bar test acquisition. File M. This is the MotionSequence3D_Trial_5. This is the 3D coordinates of the fifth rigid bar test acquisition. S1.1.1.2_Lowres > S1.1.1.2.1_Calibration > File N. This is the BUNDLE_CameraParameters. This is the camera calibration parameters. File O. This is the Triad. This is the 2D coordinates of the waterproof orthogonal triad structure carrying nine spherical black markers. File P. Th [file pone.0160490.s001.zip › S1_SupportingInformation/S1.2_Calibration_Dependability/S1.2.2_Accuracy/S1.2.2.4_Mov2_2p/File BP.txt]

   0.0000000e+00  -5.2850858e+01  -1.3340496e+03   4.7356828e+02
   0.0000000e+00  -6.5127832e+01  -1.3480319e+03   2.2129802e+02
   1.0000000e+00  -6.3660583e+01  -1.3413978e+03   4.7605366e+02
   1.0000000e+00  -6.6130637e+01  -1.3484992e+03   2.3150502e+02
   2.0000000e+00  -6.6865093e+01  -1.3410734e+03   4.7902379e+02
   2.0000000e+00  -6.6848947e+01  -1.3485538e+03   2.3279906e+02
   3.0000000e+00  -6.6127754e+01  -1.3405906e+03   4.8079030e+02
   3.0000000e+00  -6.8953845e+01  -1.3509174e+03   2.3385146e+02
   4.0000000e+00  -6.2853771e+01  -1.3398046e+03   4.8442442e+02
   4.0000000e+00  -6.0017939e+01  -1.3501042e+03   2.3889081e+02
   5.0000000e+00  -7.0454125e+01  -1.3432375e+03   4.8602660e+02
   5.0000000e+00  -6.5867870e+01  -1.3510943e+03   2.4067307e+02
   6.0000000e+00  -7.9992197e+01  -1.3434148e+03   4.8975650e+02
   6.0000000e+00  -6.7439178e+01  -1.3498475e+03   2.4208407e+02
   7.0000000e+00  -7.4170021e+01  -1.3416534e+03   4.9690265e+02
   7.0000000e+00  -7.0027070e+01  -1.3508954e+03   2.4558327e+02
   8.0000000e+00  -7.6888333e+01  -1.3438530e+03   4.9878747e+02
   8.0000000e+00  -7.9144180e+01  -1.3569608e+03   2.4661742e+02
   9.0000000e+00  -6.8569331e+01  -1.3401968e+03   5.0402171e+02
   9.0000000e+00  -7.9721105e+01  -1.3551733e+03   2.5527635e+02
   1.0000000e+01  -7.6583997e+01  -1.3450905e+03   5.0680968e+02
   1.0000000e+01  -5.4435568e+01  -1.3546972e+03   2.6457307e+02
   1.1000000e+01  -7.9336299e+01  -1.3469134e+03   5.1181114e+02
   1.1000000e+01  -6.9620581e+01  -1.3591932e+03   2.6700877e+02
   1.2000000e+01  -7.4626610e+01  -1.3440727e+03   5.1922019e+02
   1.2000000e+01  -7.3878718e+01  -1.3622153e+03   2.7413686e+02
   1.3000000e+01  -7.4853178e+01  -1.3449842e+03   5.2328183e+02
   1.3000000e+01  -7.0010134e+01  -1.3610538e+03   2.7860945e+02
   1.4000000e+01  -7.5745902e+01  -1.3454666e+03   5.2956796e+02
   1.4000000e+01  -7.7974560e+01  -1.3657566e+03   2.8325127e+02
   1.5000000e+01  -7.7090068e+01  -1.3465284e+03   5.3765019e+02
   1.5000000e+01  -7.1974504e+01  -1.3668137e+03   2.9073998e+02
   1.6000000e+01  -6.8204560e+01  -1.3430118e+03   5.4597998e+02
   1.6000000e+01  -7.1126092e+01  -1.3654797e+03   2.9660800e+02
   1.7000000e+01  -7.8114965e+01  -1.3470494e+03   5.5247465e+02
   1.7000000e+01  -6.5346298e+01  -1.3666833e+03   3.0673189e+02
   1.8000000e+01  -7.8531265e+01  -1.3466562e+03   5.5777037e+02
   1.8000000e+01  -7.5756613e+01  -1.3681895e+03   3.1328865e+02
   1.9000000e+01  -7.4879926e+01  -1.3452796e+03   5.6562116e+02
   1.9000000e+01  -5.4727301e+01  -1.3673563e+03   3.2256391e+02
   2.0000000e+01  -7.3707393e+01  -1.3460132e+03   5.7381253e+02
   2.0000000e+01  -6.7348941e+01  -1.3726407e+03   3.2870730e+02
   2.1000000e+01  -7.1617142e+01  -1.3447701e+03   5.7847918e+02
   2.1000000e+01  -6.6501054e+01  -1.3725720e+03   3.3156280e+02
   2.2000000e+01  -7.6159477e+01  -1.3460913e+03   5.8234312e+02
   2.2000000e+01  -5.8979048e+01  -1.3721904e+03   3.4159137e+02
   2.3000000e+01  -6.5107595e+01  -1.3425247e+03   5.8939264e+02
   2.3000000e+01  -5.5909428e+01  -1.3714852e+03   3.4559336e+02
   2.4000000e+01  -7.1644367e+01  -1.3468475e+03   5.9407315e+02
   2.4000000e+01  -6.4591226e+01  -1.3775264e+03   3.4816785e+02
   2.5000000e+01  -6.6228522e+01  -1.3448526e+03   5.9924537e+02
   2.5000000e+01  -6.5504817e+01  -1.3792496e+03   3.5238812e+02
   2.6000000e+01  -6.9588421e+01  -1.3454954e+03   6.0180872e+02
   2.6000000e+01  -5.7114995e+01  -1.3775179e+03   3.5930123e+02
   2.7000000e+01  -6.4267227e+01  -1.3449726e+03   6.0585026e+02
   2.7000000e+01  -6.5470505e+01  -1.3821872e+03   3.6160571e+02
   2.8000000e+01  -6.2290513e+01  -1.3438647e+03   6.1048611e+02
   2.8000000e+01  -5.2056392e+01  -1.3809782e+03   3.6846303e+02
   2.9000000e+01  -5.7620196e+01  -1.3432688e+03   6.1340299e+02
   2.9000000e+01  -4.7980697e+01  -1.3821157e+03   3.7134499e+02
   3.0000000e+01  -4.5749826e+01  -1.3404991e+03   6.1892821e+02
   3.0000000e+01  -5.4832673e+01  -1.3859871e+03   3.7293369e+02
   3.1000000e+01  -4.6860187e+01  -1.3421136e+03   6.2078138e+02
   3.1000000e+01  -4.2136593e+01  -1.3849365e+03   3.7863058e+02
   3.2000000e+01  -4.9030981e+01  -1.3407627e+03   6.2198501e+02
   3.2000000e+01  -2.6293287e+01  -1.3813430e+03   3.8448929e+02
   3.3000000e+01  -4.2247238e+01  -1.3383882e+03   6.2468454e+02
   3.3000000e+01  -2.2581896e+01  -1.3808518e+03   3.8664974e+02
   3.4000000e+01  -2.7611110e+01  -1.3340421e+03   6.2739387e+02
   3.4000000e+01  -2.6211542e+01  -1.3843048e+03   3.8544872e+02
   3.5000000e+01  -1.9740226e+01  -1.3331487e+03   6.2864542e+02
   3.5000000e+01  -8.2177940e+00  -1.3778384e+03   3.8758213e+02
   3.6000000e+01  -1.4097827e+01  -1.3292907e+03   6.3191293e+02
   3.6000000e+01   8.3857110e+00  -1.3743606e+03   3.8994409e+02
   3.7000000e+01   1.8613310e+00  -1.3237454e+03   6.3134184e+02
   3.7000000e+01   1.8230432e+01  -1.3707463e+03   3.9180643e+02
   3.8000000e+01   7.5722590e+00  -1.3208652e+03   6.3071435e+02
   3.8000000e+01   1.4151741e+01  -1.3725556e+03   3.8889705e+02
   3.9000000e+01   1.8312649e+01  -1.3165435e+03   6.3057410e+02
   3.9000000e+01   3.8973213e+01  -1.3652958e+03   3.9167448e+02
   4.0000000e+01   3.8782170e+01  -1.3087470e+03   6.3160388e+02
   4.0000000e+01   4.7503149e+01  -1.3622606e+03   3.8864051e+02
   4.1000000e+01   5.1103678e+01  -1.3037566e+03   6.3062753e+02
   4.1000000e+01   5.7273067e+01  -1.3572920e+03   3.8711331e+02
   4.2000000e+01   5.9753340e+01  -1.2991896e+03   6.2799658e+02
   4.2000000e+01   7.5157229e+01  -1.3511898e+03   3.9012749e+02
   4.3000000e+01   7.1951602e+01  -1.2918312e+03   6.2892383e+02
   4.3000000e+01   9.0808671e+01  -1.3432269e+03   3.8765640e+02
   4.4000000e+01   9.1316095e+01  -1.2842588e+03   6.2863000e+02
   4.4000000e+01   9.4872463e+01  -1.3405597e+03   3.8400188e+02
   4.5000000e+01   8.7307183e+01  -1.2815272e+03   6.2483685e+02
   4.5000000e+01   1.1261067e+02  -1.3327939e+03   3.8541311e+02
   4.6000000e+01   9.8693076e+01  -1.2742139e+03   6.2440518e+02
   4.6000000e+01   1.2134183e+02  -1.3268409e+03   3.8469366e+02
   4.7000000e+01   9.9278821e+01  -1.2701932e+03   6.2209838e+02
   4.7000000e+01   1.4112031e+02  -1.3179258e+03   3.8563866e+02
   4.8000000e+01   1.2499998e+02  -1.2584633e+03   6.2222531e+02
   4.8000000e+01   1.4583345e+02  -1.3124607e+03   3.8231223e+02
   4.9000000e+01   1.3720608e+02  -1.2492278e+03   6.2251482e+02
   4.9000000e+01   1.5329856e+02  -1.3044102e+03   3.8300197e+02
   5.0000000e+01   1.4347985e+02  -1.2399486e+03   6.2240445e+02
   5.0000000e+01   1.6725034e+02  -1.2955087e+03   3.8210197e+02
   5.1000000e+01   1.4742612e+02  -1.2322070e+03   6.2058369e+02
   5.1000000e+01   1.7718093e+02  -1.2871002e+03   3.8151873e+02
   5.2000000e+01   1.5604405e+02  -1.2236000e+03   6.2086269e+02
   5.2000000e+01   1.8769957e+02  -1.2768597e+03   3.8245015e+02
   5.3000000e+01   1.6377138e+02  -1.2121451e+03   6.1920094e+02
   5.3000000e+01   1.9821214e+02  -1.2659370e+03   3.8447855e+02
   5.4000000e+01   1.6386275e+02  -1.2036704e+03   6.1821667e+02
   5.4000000e+01   2.0323508e+02  -1.2562314e+03   3.8114991e+02
   5.5000000e+01   1.7336327e+02  -1.1910302e+03   6.1912872e+02
   5.5000000e+01   2.1749437e+02  -1.2432887e+03   3.8466048e+02
   5.6000000e+01   1.7963597e+02  -1.1802587e+03   6.1825338e+02
   5.6000000e+01   2.2759757e+02  -1.2305880e+03   3.8627029e+02
   5.7000000e+01   1.8426045e+02  -1.1680734e+03   6.1810910e+02
   5.7000000e+01   2.2408893e+02  -1.2192872e+03   3.8272075e+02
   5.8000000e+01   1.9207730e+02  -1.1542987e+03   6.2037929e+02
   5.8000000e+01   2.3597502e+02  -1.2061268e+03   3.8407142e+02
   5.9000000e+01   2.0084776e+02  -1.1440199e+03   6.2077829e+02
   5.9000000e+01   2.4034444e+02  -1.1924999e+03   3.8239763e+02
   6.0000000e+01   2.0594891e+02  -1.1299222e+03   6.2063648e+02
   6.0000000e+01   2.4232779e+02  -1.1781964e+03   3.8211939e+02
   6.1000000e+01   1.9947418e+02  -1.1190675e+03   6.1830750e+02
   6.1000000e+01   2.4899271e+02  -1.1624065e+03   3.8177456e+02
   6.2000000e+01   2.0342953e+02  -1.1067141e+03   6.1913703e+02
   6.2000000e+01   2.5250467e+02  -1.1471445e+03   3.8094198e+02
   6.3000000e+01   2.0572729e+02  -1.0932369e+03   6.1803281e+02
   6.3000000e+01   2.5260331e+02  -1.1339680e+03   3.7938301e+02
   6.4000000e+01   2.0118224e+02  -1.0800311e+03   6.1725544e+02
   6.4000000e+01   2.5260331e+02  -1.1339680e+03   3.7938301e+02
   6.5000000e+01   2.0071695e+02  -1.0679060e+03   6.1493430e+02
   6.5000000e+01   2.5303008e+02  -1.1052364e+03   3.7785607e+02
   6.6000000e+01   2.0269949e+02  -1.0551704e+03   6.1455117e+02
   6.6000000e+01   2.5151032e+02  -1.0920171e+03   3.7695985e+02
   6.7000000e+01   1.9651335e+02  -1.0427063e+03   6.1186486e+02
   6.7000000e+01   2.4645665e+02  -1.0791353e+03   3.7267886e+02
   6.8000000e+01   1.9388627e+02  -1.0310815e+03   6.1064082e+02
   6.8000000e+01   2.4825330e+02  -1.0618307e+03   3.7337085e+02
   6.9000000e+01   1.9596121e+02  -1.0152893e+03   6.0941229e+02
   6.9000000e+01   2.4625040e+02  -1.0490120e+03   3.7015744e+02
   7.0000000e+01   1.7572609e+02  -1.0063043e+03   6.0142182e+02
   7.0000000e+01   2.3544861e+02  -1.0360455e+03   3.6664649e+02
   7.1000000e+01   1.7416549e+02  -9.9498387e+02   6.0065287e+02
   7.1000000e+01   2.3827732e+02  -1.0196673e+03   3.6581475e+02
   7.2000000e+01   1.7845178e+02  -9.8387913e+02   6.0251547e+02
   7.2000000e+01   2.4165836e+02  -1.0055340e+03   3.6779133e+02
   7.3000000e+01   1.7419501e+02  -9.7166216e+02   6.0083931e+02
   7.3000000e+01   2.1490321e+02  -9.9564995e+02   3.5915478e+02
   7.4000000e+01   1.6169805e+02  -9.6366264e+02   5.9874989e+02
   7.4000000e+01   2.0901432e+02  -9.8436098e+02   3.5600973e+02
   7.5000000e+01   1.5344286e+02  -9.5262042e+02   5.9627572e+02
   7.5000000e+01   2.0473753e+02  -9.7016770e+02   3.5434207e+02
   7.6000000e+01   1.3759774e+02  -9.4474157e+02   5.9087628e+02
   7.6000000e+01   1.9234587e+02  -9.5994329e+02   3.5101044e+02
   7.7000000e+01   1.3136367e+02  -9.3725451e+02   5.8880351e+02
   7.7000000e+01   1.8424682e+02  -9.4888639e+02   3.4869674e+02
   7.8000000e+01   1.2442103e+02  -9.2899287e+02   5.8670847e+02
   7.8000000e+01   1.7262587e+02  -9.4047824e+02   3.4435209e+02
   7.9000000e+01   1.1756765e+02  -9.2080895e+02   5.8348988e+02
   7.9000000e+01   1.6306930e+02  -9.3133686e+02   3.4058452e+02
   8.0000000e+01   1.0253298e+02  -9.1758595e+02   5.7942080e+02
   8.0000000e+01   1.5031350e+02  -9.2518720e+02   3.3705331e+02
   8.1000000e+01   9.7574637e+01  -9.0967415e+02   5.7758553e+02
   8.1000000e+01   1.4778582e+02  -9.1662665e+02   3.3989530e+02
   8.2000000e+01   8.9442024e+01  -9.0682259e+02   5.7432340e+02
   8.2000000e+01   1.3400062e+02  -9.1035968e+02   3.3274421e+02
   8.3000000e+01   5.4674792e+01  -9.0518965e+02   5.6839705e+02
   8.3000000e+01   1.2179854e+02  -9.0644292e+02   3.2925298e+02
   8.4000000e+01   6.8573801e+01  -8.9979032e+02   5.7024652e+02
   8.4000000e+01   1.1130789e+02  -9.0246644e+02   3.2521586e+02
   8.5000000e+01   6.0060166e+01  -8.9735100e+02   5.6931795e+02
   8.5000000e+01   1.0847804e+02  -8.9849956e+02   3.2518901e+02
   8.6000000e+01   5.3309068e+01  -8.9534305e+02   5.6713877e+02
   8.6000000e+01   9.8972282e+01  -8.9577991e+02   3.2480216e+02
   8.7000000e+01   3.9084250e+01  -8.9582971e+02   5.6603135e+02
   8.7000000e+01   8.4772040e+01  -8.9590453e+02   3.2194045e+02
   8.8000000e+01   2.9624596e+01  -8.9692579e+02   5.6432172e+02
   8.8000000e+01   7.0001816e+01  -8.9768335e+02   3.1940457e+02
   8.9000000e+01   2.1841060e+01  -8.9685122e+02   5.6266639e+02
   8.9000000e+01   6.5849875e+01  -8.9703070e+02   3.1951615e+02
   9.0000000e+01   8.9171490e+00  -8.9836913e+02   5.6340376e+02
   9.0000000e+01   4.7292569e+01  -9.0088002e+02   3.1590260e+02
   9.1000000e+01  -3.0970810e+00  -9.0208258e+02   5.6071382e+02
   9.1000000e+01   4.5620742e+01  -9.0446794e+02   3.2090821e+02
   9.2000000e+01  -1.0095013e+01  -9.0505410e+02   5.6074968e+02
   9.2000000e+01   2.4950029e+01  -9.1011439e+02   3.1582936e+02
   9.3000000e+01  -1.6530622e+01  -9.0821453e+02   5.6251524e+02
   9.3000000e+01   2.2040836e+01  -9.1291805e+02   3.1724740e+02
   9.4000000e+01  -2.0352719e+01  -9.1198878e+02   5.6259499e+02
   9.4000000e+01   1.0010444e+01  -9.1926273e+02   3.1711755e+02
   9.5000000e+01  -3.1492164e+01  -9.1814901e+02   5.6293674e+02
   9.5000000e+01   4.2694860e+00  -9.2502567e+02   3.1754069e+02
   9.6000000e+01  -4.3038496e+01  -9.2361859e+02   5.6277880e+02
   9.6000000e+01  -6.1828380e+00  -9.3348925e+02   3.1901167e+02
   9.7000000e+01  -4.6666450e+01  -9.2829843e+02   5.6304609e+02
   9.7000000e+01  -2.1591047e+01  -9.4166140e+02   3.1719460e+02
   9.8000000e+01  -5.0964858e+01  -9.3438987e+02   5.6298641e+02
   9.8000000e+01  -2.4202008e+01  -9.4783054e+02   3.1871614e+02
   9.9000000e+01  -6.2896014e+01  -9.4371266e+02   5.6384563e+02
   9.9000000e+01  -3.4556304e+01  -9.5695418e+02   3.1750178e+02
   1.0000000e+02  -5.7995653e+01  -9.4994053e+02   5.6587925e+02
   1.0000000e+02  -4.2705428e+01  -9.6772135e+02   3.1972261e+02
   1.0100000e+02  -6.5407148e+01  -9.5905518e+02   5.6791278e+02
   1.0100000e+02  -3.9821412e+01  -9.7743150e+02   3.2205924e+02
   1.0200000e+02  -6.5808331e+01  -9.6623129e+02   5.7194505e+02
   1.0200000e+02  -4.1857086e+01  -9.8780176e+02   3.2602908e+02
   1.0300000e+02  -7.1313307e+01  -9.7556796e+02   5.7223718e+02
   1.0300000e+02  -4.8486515e+01  -9.9851289e+02   3.2820034e+02
   1.0400000e+02  -6.3820659e+01  -9.8311181e+02   5.7586098e+02
   1.0400000e+02  -4.1917669e+01  -1.0070586e+03   3.3058492e+02
   1.0500000e+02  -6.5834658e+01  -9.9181339e+02   5.7747100e+02
   1.0500000e+02  -4.0668959e+01  -1.0171198e+03   3.3212053e+02
   1.0600000e+02  -6.5459543e+01  -1.0001250e+03   5.7846483e+02
   1.0600000e+02  -4.8694883e+01  -1.0314585e+03   3.3364759e+02
   1.0700000e+02  -7.1146392e+01  -1.0096640e+03   5.8010082e+02
   1.0700000e+02  -4.0758949e+01  -1.0398189e+03   3.3711314e+02
   1.0800000e+02  -6.2543469e+01  -1.0184837e+03   5.8292778e+02
   1.0800000e+02  -4.2487224e+01  -1.0505774e+03   3.3729839e+02
   1.0900000e+02  -5.4628615e+01  -1.0263838e+03   5.8585520e+02
   1.0900000e+02  -3.2386752e+01  -1.0603601e+03   3.4314806e+02
   1.1000000e+02  -4.3468629e+01  -1.0335554e+03   5.8998520e+02
   1.1000000e+02  -2.5610143e+01  -1.0722588e+03   3.4595152e+02
   1.1100000e+02  -4.1744191e+01  -1.0432479e+03   5.9067325e+02
   1.1100000e+02  -2.0586992e+01  -1.0836467e+03   3.4906207e+02
   1.1200000e+02  -2.9980603e+01  -1.0522321e+03   5.9534910e+02
   1.1200000e+02  -1.6324265e+01  -1.0959622e+03   3.5106390e+02
   1.1300000e+02  -2.9649225e+01  -1.0613589e+03   5.9406307e+02
   1.1300000e+02  -5.5734610e+00  -1.1049319e+03   3.5352663e+02
   1.1400000e+02  -1.8991633e+01  -1.0676883e+03   5.9742623e+02
   1.1400000e+02   4.6575990e+00  -1.1144182e+03   3.5555212e+02
   1.1500000e+02  -5.1322560e+00  -1.0746870e+03   6.0172444e+02
   1.1500000e+02   1.5691864e+01  -1.1266446e+03   3.5535949e+02
   1.1600000e+02   8.9937750e+00  -1.0826981e+03   6.0281066e+02
   1.1600000e+02   1.5819221e+01  -1.1356445e+03   3.5931258e+02
   1.1700000e+02   1.3371370e+01  -1.0892486e+03   6.0480044e+02
   1.1700000e+02   4.1162235e+01  -1.1427312e+03   3.6645818e+02
   1.1800000e+02   1.8153297e+01  -1.0961784e+03   6.0486949e+02
   1.1800000e+02   3.8817453e+01  -1.1538909e+03   3.6569507e+02
   1.1900000e+02   3.6638319e+01  -1.0997319e+03   6.0957013e+02
   1.1900000e+02   6.6915500e+01  -1.1587633e+03   3.7310189e+02
   1.2000000e+02   4.7510155e+01  -1.1032666e+03   6.1137437e+02
   1.2000000e+02   6.5864996e+01  -1.1663306e+03   3.7269856e+02
   1.2100000e+02   6.1809797e+01  -1.1048748e+03   6.1404851e+02
   1.2100000e+02   8.3108620e+01  -1.1696266e+03   3.7783909e+02
   1.2200000e+02   7.7236638e+01  -1.1066411e+03   6.1596206e+02
   1.2200000e+02   9.4965316e+01  -1.1751385e+03   3.8025303e+02
   1.2300000e+02   8.6360923e+01  -1.1069408e+03   6.1828139e+02
   1.2300000e+02   1.0715476e+02  -1.1778878e+03   3.8350684e+02
   1.2400000e+02   1.0092930e+02  -1.1061753e+03   6.2122393e+02
   1.2400000e+02   1.2763656e+02  -1.1755899e+03   3.8656065e+02
   1.2500000e+02   1.1281244e+02  -1.1032404e+03   6.2265512e+02
   1.2500000e+02   1.4986331e+02  -1.1735302e+03   3.8929499e+02
   1.2600000e+02   1.3466812e+02  -1.0985990e+03   6.2557944e+02
   1.2600000e+02   1.6078063e+02  -1.1710919e+03   3.9245747e+02
   1.2700000e+02   1.4412987e+02  -1.0948404e+03   6.2640206e+02
   1.2700000e+02   1.8449659e+02  -1.1663849e+03   3.9466661e+02
   1.2800000e+02   1.6089226e+02  -1.0894811e+03   6.2924388e+02
   1.2800000e+02   2.0174564e+02  -1.1609851e+03   3.9784660e+02
   1.2900000e+02   1.7755274e+02  -1.0819543e+03   6.3105101e+02
   1.2900000e+02   2.1744801e+02  -1.1533335e+03   4.0019792e+02
   1.3000000e+02   1.8899688e+02  -1.0739630e+03   6.3291186e+02
   1.3000000e+02   2.3118100e+02  -1.1463691e+03   4.0263367e+02
   1.3100000e+02   2.0248009e+02  -1.0655926e+03   6.3506485e+02
   1.3100000e+02   2.4627531e+02  -1.1364901e+03   4.0588573e+02
   1.3200000e+02   2.1646741e+02  -1.0549084e+03   6.3720995e+02
   1.3200000e+02   2.6444477e+02  -1.1278628e+03   4.0766423e+02
   1.3300000e+02   2.2997795e+02  -1.0448477e+03   6.4063292e+02
   1.3300000e+02   2.8589074e+02  -1.1154544e+03   4.1426533e+02
   1.3400000e+02   2.4411636e+02  -1.0329415e+03   6.4193545e+02
   1.3400000e+02   3.0087980e+02  -1.1029000e+03   4.1619215e+02
   1.3500000e+02   2.5329906e+02  -1.0215032e+03   6.4511136e+02
   1.3500000e+02   3.1046840e+02  -1.0917256e+03   4.1753121e+02
   1.3600000e+02   2.6365157e+02  -1.0090272e+03   6.4832124e+02
   1.3600000e+02   3.2111127e+02  -1.0790024e+03   4.1901796e+02
   1.3700000e+02   2.8302801e+02  -9.9387019e+02   6.5249789e+02
   1.3700000e+02   3.3353973e+02  -1.0651882e+03   4.2114621e+02
   1.3800000e+02   2.8762854e+02  -9.8057474e+02   6.5231823e+02
   1.3800000e+02   3.5025293e+02  -1.0527404e+03   4.2556375e+02
   1.3900000e+02   3.0257676e+02  -9.6645294e+02   6.5564307e+02
   1.3900000e+02   3.6829435e+02  -1.0345423e+03   4.2821057e+02
   1.4000000e+02   3.1285330e+02  -9.5099537e+02   6.5766345e+02
   1.4000000e+02   3.7949829e+02  -1.0192738e+03   4.2999204e+02
   1.4100000e+02   3.2152030e+02  -9.3456043e+02   6.5934464e+02
   1.4100000e+02   3.8240650e+02  -1.0030635e+03   4.3130606e+02
   1.4200000e+02   3.2868794e+02  -9.1926374e+02   6.6050003e+02
   1.4200000e+02   3.9419244e+02  -9.8537098e+02   4.3232096e+02
   1.4300000e+02   3.3688859e+02  -9.0109231e+02   6.6260503e+02
   1.4300000e+02   3.9746269e+02  -9.6726267e+02   4.3365690e+02
   1.4400000e+02   3.3726148e+02  -8.8611448e+02   6.6404229e+02
   1.4400000e+02   4.0919126e+02  -9.5034321e+02   4.3454757e+02
   1.4500000e+02   3.5291533e+02  -8.6778028e+02   6.6692064e+02
   1.4500000e+02   4.1854978e+02  -9.3264912e+02   4.3743668e+02
   1.4600000e+02   3.5632226e+02  -8.5206925e+02   6.6779460e+02
   1.4600000e+02   4.2797130e+02  -9.1327459e+02   4.3913932e+02
   1.4700000e+02   3.6067472e+02  -8.3656635e+02   6.6885445e+02
   1.4700000e+02   4.3693065e+02  -8.9325822e+02   4.4258161e+02
   1.4800000e+02   3.5890402e+02  -8.1939524e+02   6.6766481e+02
   1.4800000e+02   4.3967958e+02  -8.7476840e+02   4.4109519e+02
   1.4900000e+02   3.6399984e+02  -7.9983286e+02   6.6857816e+02
   1.4900000e+02   4.4780005e+02  -8.5571553e+02   4.4414525e+02
   1.5000000e+02   3.6886383e+02  -7.8240292e+02   6.6963635e+02
   1.5000000e+02   4.5384629e+02  -8.3794064e+02   4.4502372e+02
   1.5100000e+02   3.6891903e+02  -7.6537398e+02   6.6947278e+02
   1.5100000e+02   4.4835229e+02  -8.1678469e+02   4.4327151e+02
   1.5200000e+02   3.6882833e+02  -7.5129562e+02   6.6952785e+02
   1.5200000e+02   4.5894820e+02  -7.9745686e+02   4.4236817e+02
   1.5300000e+02   3.7460072e+02  -7.2937947e+02   6.6895141e+02
   1.5300000e+02   4.5561017e+02  -7.7889241e+02   4.4067016e+02
   1.5400000e+02   3.7868117e+02  -7.1340700e+02   6.6998432e+02
   1.5400000e+02   4.5910495e+02  -7.5990596e+02   4.4026471e+02
   1.5500000e+02   3.7190196e+02  -6.9787769e+02   6.6818457e+02
   1.5500000e+02   4.6314204e+02  -7.4008860e+02   4.4063448e+02
   1.5600000e+02   3.6542001e+02  -6.8311315e+02   6.6492323e+02
   1.5600000e+02   4.6180263e+02  -7.2200703e+02   4.3876242e+02
   1.5700000e+02   3.6757560e+02  -6.6450807e+02   6.6428603e+02
   1.5700000e+02   4.6133373e+02  -7.0564791e+02   4.3706997e+02
   1.5800000e+02   3.6175602e+02  -6.4777379e+02   6.6214359e+02
   1.5800000e+02   4.5844911e+02  -6.8598689e+02   4.3554134e+02
   1.5900000e+02   3.6463684e+02  -6.3120459e+02   6.6115463e+02
   1.5900000e+02   4.5156213e+02  -6.6957138e+02   4.3260821e+02
   1.6000000e+02   3.5937332e+02  -6.2106084e+02   6.5792676e+02
   1.6000000e+02   4.4510281e+02  -6.5433495e+02   4.2987314e+02
   1.6100000e+02   3.5464899e+02  -6.0433244e+02   6.5662813e+02
   1.6100000e+02   4.3851511e+02  -6.3876377e+02   4.2530731e+02
   1.6200000e+02   3.5175114e+02  -5.9335033e+02   6.5466409e+02
   1.6200000e+02   4.3401639e+02  -6.2282532e+02   4.2333628e+02
   1.6300000e+02   3.3706453e+02  -5.8017516e+02   6.5030365e+02
   1.6300000e+02   4.3088068e+02  -6.1085734e+02   4.2134125e+02
   1.6400000e+02   3.3256820e+02  -5.6713158e+02   6.4812182e+02
   1.6400000e+02   4.2137066e+02  -5.9358904e+02   4.1808299e+02
   1.6500000e+02   3.2360771e+02  -5.5504816e+02   6.4510267e+02
   1.6500000e+02   4.1547219e+02  -5.8271326e+02   4.1534731e+02
   1.6600000e+02   3.2109075e+02  -5.4394941e+02   6.4293096e+02
   1.6600000e+02   3.9882036e+02  -5.7052746e+02   4.0985949e+02
   1.6700000e+02   3.0906743e+02  -5.3326619e+02   6.3919111e+02
   1.6700000e+02   3.9338980e+02  -5.5743780e+02   4.0752641e+02
   1.6800000e+02   2.9940969e+02  -5.2324486e+02   6.3571291e+02
   1.6800000e+02   3.7832065e+02  -5.4468282e+02   4.0154466e+02
   1.6900000e+02   2.8716894e+02  -5.1348419e+02   6.3127922e+02
   1.6900000e+02   3.7119819e+02  -5.3367886e+02   3.9870590e+02
   1.7000000e+02   2.8238713e+02  -5.0427480e+02   6.2934650e+02
   1.7000000e+02   3.5995327e+02  -5.2378675e+02   3.9405248e+02
   1.7100000e+02   2.7073941e+02  -4.9445157e+02   6.2500855e+02
   1.7100000e+02   3.4912397e+02  -5.1441657e+02   3.9087986e+02
   1.7200000e+02   2.6013484e+02  -4.8666359e+02   6.2289904e+02
   1.7200000e+02   3.3796818e+02  -5.0522491e+02   3.8681684e+02
   1.7300000e+02   2.4647140e+02  -4.8019834e+02   6.1936143e+02
   1.7300000e+02   3.2829115e+02  -4.9701090e+02   3.8391936e+02
   1.7400000e+02   2.3949234e+02  -4.7293720e+02   6.1525412e+02
   1.7400000e+02   3.1449365e+02  -4.8856576e+02   3.7910721e+02
   1.7500000e+02   2.2362098e+02  -4.6661042e+02   6.1066535e+02
   1.7500000e+02   3.0168785e+02  -4.8005782e+02   3.7403597e+02
   1.7600000e+02   2.0967589e+02  -4.6099421e+02   6.0632519e+02
   1.7600000e+02   2.8950867e+02  -4.7218869e+02   3.7147101e+02
   1.7700000e+02   1.9709816e+02  -4.5481011e+02   6.0260063e+02
   1.7700000e+02   2.7683701e+02  -4.6490656e+02   3.6651834e+02
   1.7800000e+02   1.8722353e+02  -4.4976148e+02   5.9940162e+02
   1.7800000e+02   2.6585423e+02  -4.5765152e+02   3.6245848e+02
   1.7900000e+02   1.8023199e+02  -4.4506769e+02   5.9693210e+02
   1.7900000e+02   2.4795805e+02  -4.5100358e+02   3.5809648e+02
   1.8000000e+02   1.6249218e+02  -4.4118392e+02   5.9186848e+02
   1.8000000e+02   2.3226393e+02  -4.4479648e+02   3.5270950e+02
   1.8100000e+02   1.5030359e+02  -4.3905268e+02   5.8925007e+02
   1.8100000e+02   2.2197724e+02  -4.4080755e+02   3.5044814e+02
   1.8200000e+02   1.3867147e+02  -4.3648437e+02   5.8443664e+02
   1.8200000e+02   2.0710431e+02  -4.3609804e+02   3.4486861e+02
   1.8300000e+02   1.2760661e+02  -4.3437385e+02   5.8096440e+02
   1.8300000e+02   1.9566411e+02  -4.3307491e+02   3.4149500e+02
   1.8400000e+02   1.1563896e+02  -4.3351407e+02   5.7774911e+02
   1.8400000e+02   1.8497020e+02  -4.3124011e+02   3.3707989e+02
   1.8500000e+02   1.0301539e+02  -4.3286045e+02   5.7334589e+02
   1.8500000e+02   1.6876465e+02  -4.2961525e+02   3.3241928e+02
   1.8600000e+02   9.4131730e+01  -4.3323792e+02   5.7099216e+02
   1.8600000e+02   1.5539363e+02  -4.2817206e+02   3.2851909e+02
   1.8700000e+02   7.6523045e+01  -4.3560974e+02   5.6556288e+02
   1.8700000e+02   1.4335061e+02  -4.2929966e+02   3.2517140e+02
   1.8800000e+02   7.3101009e+01  -4.3624860e+02   5.6468247e+02
   1.8800000e+02   1.3282626e+02  -4.3109328e+02   3.2235422e+02
   1.8900000e+02   5.4904525e+01  -4.3949976e+02   5.5954116e+02
   1.8900000e+02   1.2126025e+02  -4.3436910e+02   3.1935241e+02
   1.9000000e+02   4.7108158e+01  -4.4323521e+02   5.5721117e+02
   1.9000000e+02   1.0316315e+02  -4.3746996e+02   3.1554250e+02
   1.9100000e+02   3.3020907e+01  -4.4658295e+02   5.5429853e+02
   1.9100000e+02   9.8534410e+01  -4.4248195e+02   3.1420793e+02
   1.9200000e+02   2.7455278e+01  -4.5155024e+02   5.5298066e+02
   1.9200000e+02   8.3240368e+01  -4.4935745e+02   3.0964164e+02
   1.9300000e+02   1.4137067e+01  -4.5640073e+02   5.5145670e+02
   1.9300000e+02   7.0601472e+01  -4.5612160e+02   3.0724213e+02
   1.9400000e+02   3.7269980e+00  -4.6244130e+02   5.4950501e+02
   1.9400000e+02   5.4424481e+01  -4.6282880e+02   3.0336437e+02
   1.9500000e+02  -8.9654120e+00  -4.6730460e+02   5.4780341e+02
   1.9500000e+02   4.3336257e+01  -4.7033455e+02   3.0135576e+02
   1.9600000e+02  -2.0282714e+01  -4.7447603e+02   5.4479474e+02
   1.9600000e+02   3.7467031e+01  -4.7741523e+02   2.9987236e+02
   1.9700000e+02  -3.4235778e+01  -4.8150937e+02   5.4120196e+02
   1.9700000e+02   2.0202424e+01  -4.8633628e+02   2.9707136e+02
   1.9800000e+02  -3.4642329e+01  -4.8836276e+02   5.4133580e+02
   1.9800000e+02   1.4099516e+01  -4.9411640e+02   2.9783472e+02
   1.9900000e+02  -3.3419359e+01  -4.9524323e+02   5.4177126e+02
   1.9900000e+02   8.3735250e+00  -5.0442735e+02   2.9572855e+02
   2.0000000e+02  -4.0695935e+01  -5.0321934e+02   5.4151869e+02
   2.0000000e+02  -1.0081540e+00  -5.1428223e+02   2.9475688e+02
   2.0100000e+02  -4.4485078e+01  -5.1107480e+02   5.4207034e+02
   2.0100000e+02  -9.3646500e-01  -5.2239295e+02   2.9633804e+02
   2.0200000e+02  -5.0287304e+01  -5.1961674e+02   5.3927478e+02
   2.0200000e+02  -8.9905320e+00  -5.3377438e+02   2.9299146e+02
   2.0300000e+02  -5.1084098e+01  -5.2820245e+02   5.3862739e+02
   2.0300000e+02  -1.3137299e+01  -5.4515563e+02   2.9304229e+02
   2.0400000e+02  -5.4260235e+01  -5.3542278e+02   5.3814055e+02
   2.0400000e+02  -1.8095185e+01  -5.5381579e+02   2.9169558e+02
   2.0500000e+02  -4.8559306e+01  -5.4530761e+02   5.3926075e+02
   2.0500000e+02  -1.9919705e+01  -5.6436599e+02   2.9035444e+02
   2.0600000e+02  -5.2623813e+01  -5.5328817e+02   5.3707487e+02
   2.0600000e+02  -1.7655379e+01  -5.7417418e+02   2.9128278e+02
   2.0700000e+02  -5.0995899e+01  -5.6162126e+02   5.3699306e+02
   2.0700000e+02  -1.9035460e+01  -5.8511498e+02   2.9084786e+02
   2.0800000e+02  -4.6352046e+01  -5.7062739e+02   5.3897734e+02
   2.0800000e+02  -1.5713828e+01  -5.9687605e+02   2.9218165e+02
   2.0900000e+02  -4.6920753e+01  -5.7919452e+02   5.3729409e+02
   2.0900000e+02  -1.8477155e+01  -6.0472367e+02   2.9158049e+02
   2.1000000e+02  -4.2301933e+01  -5.8788066e+02   5.3760033e+02
   2.1000000e+02  -6.8798150e+00  -6.1475061e+02   2.9370757e+02
   2.1100000e+02  -4.2786391e+01  -5.9752737e+02   5.3673866e+02
   2.1100000e+02  -4.6067990e+00  -6.2629731e+02   2.9273088e+02
   2.1200000e+02  -3.5174918e+01  -6.0423213e+02   5.3780680e+02
   2.1200000e+02  -1.1582000e-01  -6.3595985e+02   2.9371563e+02
   2.1300000e+02  -2.6503497e+01  -6.1249342e+02   5.3953474e+02
   2.1300000e+02   4.7588290e+00  -6.4724917e+02   2.9504667e+02
   2.1400000e+02  -2.2766981e+01  -6.2017684e+02   5.3978758e+02
   2.1400000e+02   1.0850386e+01  -6.5775042e+02   2.9680625e+02
   2.1500000e+02  -1.9327746e+01  -6.2776124e+02   5.4137172e+02
   2.1500000e+02   1.5567006e+01  -6.6810358e+02   2.9850177e+02
   2.1600000e+02  -6.3471750e+00  -6.3590094e+02   5.4506405e+02
   2.1600000e+02   2.8363872e+01  -6.7587398e+02   3.0289284e+02
   2.1700000e+02  -2.6283170e+00  -6.4335150e+02   5.4808268e+02
   2.1700000e+02   4.0588275e+01  -6.8649312e+02   3.0735943e+02
   2.1800000e+02   8.4954180e+00  -6.5070388e+02   5.5070129e+02
   2.1800000e+02   3.7267418e+01  -6.9720783e+02   3.0819876e+02
   2.1900000e+02   2.3828475e+01  -6.5602390e+02   5.5710590e+02
   2.1900000e+02   5.4444196e+01  -7.0369816e+02   3.1389585e+02
   2.2000000e+02   3.0307637e+01  -6.6219760e+02   5.5990715e+02
   2.2000000e+02   6.1686554e+01  -7.1327887e+02   3.1908077e+02
   2.2100000e+02   4.2006330e+01  -6.6816016e+02   5.6354080e+02
   2.2100000e+02   7.0081699e+01  -7.2174976e+02   3.2472075e+02
   2.2200000e+02   4.9593696e+01  -6.7196478e+02   5.6936056e+02
   2.2200000e+02   7.4629296e+01  -7.2696992e+02   3.3068277e+02
   2.2300000e+02   6.0473243e+01  -6.7619046e+02   5.7293330e+02
   2.2300000e+02   9.2741249e+01  -7.3394134e+02   3.3412568e+02
   2.2400000e+02   7.6218873e+01  -6.7810883e+02   5.7895340e+02
   2.2400000e+02   1.0781061e+02  -7.3962885e+02   3.4159037e+02
   2.2500000e+02   8.3522627e+01  -6.8187750e+02   5.8325500e+02
   2.2500000e+02   1.1370609e+02  -7.4372434e+02   3.4522516e+02
   2.2600000e+02   9.4696450e+01  -6.8352465e+02   5.8777514e+02
   2.2600000e+02   1.1989745e+02  -7.4891966e+02   3.4730591e+02
   2.2700000e+02   1.0777455e+02  -6.8363668e+02   5.9027940e+02
   2.2700000e+02   1.4062898e+02  -7.5082050e+02   3.5467848e+02
   2.2800000e+02   1.1969129e+02  -6.8376441e+02   5.9484666e+02
   2.2800000e+02   1.5760377e+02  -7.5346095e+02   3.6011736e+02
   2.2900000e+02   1.3728312e+02  -6.8190741e+02   5.9918508e+02
   2.2900000e+02   1.6717090e+02  -7.5329429e+02   3.6414198e+02
   2.3000000e+02   1.4714108e+02  -6.8033293e+02   6.0217408e+02
   2.3000000e+02   1.8797010e+02  -7.5217046e+02   3.7002180e+02
   2.3100000e+02   1.5866180e+02  -6.7786047e+02   6.0594099e+02
   2.3100000e+02   1.9640635e+02  -7.4993320e+02   3.7243252e+02
   2.3200000e+02   1.7305077e+02  -6.7261425e+02   6.0904566e+02
   2.3200000e+02   2.1680198e+02  -7.4679270e+02   3.7699631e+02
   2.3300000e+02   1.8973879e+02  -6.6753993e+02   6.1305586e+02
   2.3300000e+02   2.3003956e+02  -7.4061921e+02   3.8030835e+02
   2.3400000e+02   2.0213963e+02  -6.6055368e+02   6.1533320e+02
   2.3400000e+02   2.4476379e+02  -7.3473147e+02   3.8274507e+02
   2.3500000e+02   2.1677535e+02  -6.5343335e+02   6.1834848e+02
   2.3500000e+02   2.6399448e+02  -7.2718049e+02   3.8664371e+02
   2.3600000e+02   2.2869252e+02  -6.4725137e+02   6.2008453e+02
   2.3600000e+02   2.7464490e+02  -7.2109329e+02   3.8881950e+02
   2.3700000e+02   2.4489772e+02  -6.3724067e+02   6.2233888e+02
   2.3700000e+02   2.9106508e+02  -7.1165419e+02   3.9159520e+02
   2.3800000e+02   2.5444510e+02  -6.2853369e+02   6.2398211e+02
   2.3800000e+02   3.0732524e+02  -7.0134131e+02   3.9371777e+02
   2.3900000e+02   2.7312012e+02  -6.1834579e+02   6.2793340e+02
   2.3900000e+02   3.2489356e+02  -6.9127038e+02   3.9558163e+02
   2.4000000e+02   2.8401183e+02  -6.0832831e+02   6.3041075e+02
   2.4000000e+02   3.4126721e+02  -6.7965552e+02   3.9993747e+02
   2.4100000e+02   2.9407561e+02  -5.9793653e+02   6.3167177e+02
   2.4100000e+02   3.5579982e+02  -6.6858177e+02   4.0324732e+02
   2.4200000e+02   3.0497365e+02  -5.8575567e+02   6.3434026e+02
   2.4200000e+02   3.7323964e+02  -6.5607879e+02   4.0664645e+02
   2.4300000e+02   3.1360309e+02  -5.7324273e+02   6.3662518e+02
   2.4300000e+02   3.8394238e+02  -6.4251386e+02   4.0901640e+02
   2.4400000e+02   3.2836904e+02  -5.5969799e+02   6.3988983e+02
   2.4400000e+02   3.9974252e+02  -6.2900735e+02   4.1408934e+02
   2.4500000e+02   3.3609931e+02  -5.4615258e+02   6.4292385e+02
   2.4500000e+02   4.1151423e+02  -6.1548542e+02   4.1623698e+02
   2.4600000e+02   3.4412624e+02  -5.3219240e+02   6.4533397e+02
   2.4600000e+02   4.1856408e+02  -6.0051927e+02   4.1961307e+02
   2.4700000e+02   3.5408452e+02  -5.2049973e+02   6.4903991e+02
   2.4700000e+02   4.2775671e+02  -5.8596956e+02   4.2188525e+02
   2.4800000e+02   3.5854620e+02  -5.0706891e+02   6.5194917e+02
   2.4800000e+02   4.3748399e+02  -5.7134001e+02   4.2670504e+02
   2.4900000e+02   3.6983071e+02  -4.9210685e+02   6.5576281e+02
   2.4900000e+02   4.4637631e+02  -5.5654766e+02   4.2942562e+02
   2.5000000e+02   3.7055131e+02  -4.7701645e+02   6.5694331e+02
   2.5000000e+02   4.5414080e+02  -5.3936316e+02   4.3290399e+02
   2.5100000e+02   3.7572826e+02  -4.6086840e+02   6.5911257e+02
   2.5100000e+02   4.5447590e+02  -5.2511852e+02   4.3354140e+02
   2.5200000e+02   3.7987036e+02  -4.4607014e+02   6.6064848e+02
   2.5200000e+02   4.6253795e+02  -5.0720263e+02   4.3534835e+02
   2.5300000e+02   3.8167674e+02  -4.3174415e+02   6.6213773e+02
   2.5300000e+02   4.7017098e+02  -4.9064415e+02   4.3714985e+02
   2.5400000e+02   3.8423552e+02  -4.1613717e+02   6.6326628e+02
   2.5400000e+02   4.7740288e+02  -4.7347887e+02   4.4036269e+02
   2.5500000e+02   3.8401385e+02  -4.0304398e+02   6.6351890e+02
   2.5500000e+02   4.7824249e+02  -4.5683354e+02   4.4070367e+02
   2.5600000e+02   3.8620442e+02  -3.8751927e+02   6.6441751e+02
   2.5600000e+02   4.7897794e+02  -4.4376187e+02   4.4017493e+02
   2.5700000e+02   3.8076934e+02  -3.7532158e+02   6.6326428e+02
   2.5700000e+02   4.7412888e+02  -4.2768277e+02   4.3888390e+02
   2.5800000e+02   3.8577947e+02  -3.5784906e+02   6.6300513e+02
   2.5800000e+02   4.7727888e+02  -4.1189109e+02   4.3930677e+02
   2.5900000e+02   3.8438107e+02  -3.4469501e+02   6.6335874e+02
   2.5900000e+02   4.7692810e+02  -3.9527996e+02   4.3909266e+02
   2.6000000e+02   3.8104791e+02  -3.2810907e+02   6.6142687e+02
   2.6000000e+02   4.7378128e+02  -3.7838142e+02   4.3710059e+02
   2.6100000e+02   3.7963477e+02  -3.1591010e+02   6.6018846e+02
   2.6100000e+02   4.7371784e+02  -3.6323863e+02   4.3584501e+02
   2.6200000e+02   3.7666069e+02  -3.0326540e+02   6.5943709e+02
   2.6200000e+02   4.7154460e+02  -3.4897046e+02   4.3374360e+02
   2.6300000e+02   3.7888634e+02  -2.8879158e+02   6.5746346e+02
   2.6300000e+02   4.6656460e+02  -3.3424320e+02   4.3201201e+02
   2.6400000e+02   3.7014978e+02  -2.7681980e+02   6.5503766e+02
   2.6400000e+02   4.6727622e+02  -3.1905099e+02   4.2903594e+02
   2.6500000e+02   3.6444284e+02  -2.6433005e+02   6.5167931e+02
   2.6500000e+02   4.6284255e+02  -3.0558821e+02   4.2578381e+02
   2.6600000e+02   3.6299391e+02  -2.5296075e+02   6.4987384e+02
   2.6600000e+02   4.5982427e+02  -2.9191733e+02   4.2233631e+02
   2.6700000e+02   3.5883168e+02  -2.4071648e+02   6.4652877e+02
   2.6700000e+02   4.5131899e+02  -2.7942082e+02   4.1779977e+02
   2.6800000e+02   3.5202130e+02  -2.2809245e+02   6.4276700e+02
   2.6800000e+02   4.4837880e+02  -2.6576770e+02   4.1485613e+02
   2.6900000e+02   3.4339025e+02  -2.1921536e+02   6.3776687e+02
   2.6900000e+02   4.3880676e+02  -2.5259078e+02   4.0940613e+02
   2.7000000e+02   3.3878631e+02  -2.0911805e+02   6.3426173e+02
   2.7000000e+02   4.2906317e+02  -2.4052330e+02   4.0434786e+02
   2.7100000e+02   3.2985000e+02  -1.9937158e+02   6.2869845e+02
   2.7100000e+02   4.1618025e+02  -2.2779284e+02   3.9740120e+02
   2.7200000e+02   3.2373373e+02  -1.8997000e+02   6.2518190e+02
   2.7200000e+02   4.1491934e+02  -2.1864863e+02   3.9358512e+02
   2.7300000e+02   3.1500273e+02  -1.8161656e+02   6.1998367e+02
   2.7300000e+02   4.0491278e+02  -2.0663159e+02   3.8751022e+02
   2.7400000e+02   3.0525283e+02  -1.7309597e+02   6.1486881e+02
   2.7400000e+02   3.9493817e+02  -1.9604748e+02   3.8147772e+02
   2.7500000e+02   2.9800842e+02  -1.6663984e+02   6.0987389e+02
   2.7500000e+02   3.8406880e+02  -1.8594675e+02   3.7646568e+02
   2.7600000e+02   2.9155255e+02  -1.5932304e+02   6.0684763e+02
   2.7600000e+02   3.7205571e+02  -1.7595415e+02   3.7107998e+02
   2.7700000e+02   2.7975629e+02  -1.5228826e+02   6.0146566e+02
   2.7700000e+02   3.6491217e+02  -1.6592907e+02   3.6718184e+02
   2.7800000e+02   2.7272550e+02  -1.4646092e+02   5.9850877e+02
   2.7800000e+02   3.5575374e+02  -1.5735664e+02   3.6387938e+02
   2.7900000e+02   2.6311679e+02  -1.4149722e+02   5.9614171e+02
   2.7900000e+02   3.4130032e+02  -1.4879086e+02   3.6020812e+02
   2.8000000e+02   2.5225733e+02  -1.3769930e+02   5.9175911e+02
   2.8000000e+02   3.3336415e+02  -1.4267005e+02   3.5665987e+02
   2.8100000e+02   2.4069626e+02  -1.3387724e+02   5.9042015e+02
   2.8100000e+02   3.2418102e+02  -1.3772815e+02   3.5445779e+02
   2.8200000e+02   2.3081484e+02  -1.3270920e+02   5.8842522e+02
   2.8200000e+02   3.1526349e+02  -1.3512310e+02   3.5339657e+02
   2.8300000e+02   2.2202362e+02  -1.3199310e+02   5.8653873e+02
   2.8300000e+02   3.0280003e+02  -1.3416227e+02   3.4995854e+02
   2.8400000e+02   2.1432807e+02  -1.3254433e+02   5.8498065e+02
   2.8400000e+02   2.8864920e+02  -1.3642193e+02   3.4704326e+02
   2.8500000e+02   2.0218421e+02  -1.3436202e+02   5.8290281e+02
   2.8500000e+02   2.7870040e+02  -1.3918289e+02   3.4455996e+02
   2.8600000e+02   1.8925403e+02  -1.3798326e+02   5.7959905e+02
   2.8600000e+02   2.6596201e+02  -1.4290885e+02   3.4171275e+02
   2.8700000e+02   1.8286381e+02  -1.4081564e+02   5.7849349e+02
   2.8700000e+02   2.5358128e+02  -1.4837293e+02   3.3955051e+02
   2.8800000e+02   1.6944207e+02  -1.4484798e+02   5.7512051e+02
   2.8800000e+02   2.4275249e+02  -1.5361293e+02   3.3655491e+02
   2.8900000e+02   1.5784499e+02  -1.4948666e+02   5.7355379e+02
   2.8900000e+02   2.3065628e+02  -1.5951233e+02   3.3382946e+02
   2.9000000e+02   1.4825086e+02  -1.5377758e+02   5.7131297e+02
   2.9000000e+02   2.1939441e+02  -1.6562729e+02   3.3247724e+02
   2.9100000e+02   1.3753309e+02  -1.5883787e+02   5.6852449e+02
   2.9100000e+02   2.0551673e+02  -1.7196141e+02   3.2913777e+02
   2.9200000e+02   1.2718436e+02  -1.6382784e+02   5.6598038e+02
   2.9200000e+02   1.9724003e+02  -1.7971888e+02   3.2737876e+02
   2.9300000e+02   1.1429358e+02  -1.6911590e+02   5.6409592e+02
   2.9300000e+02   1.8367672e+02  -1.8577975e+02   3.2383494e+02
   2.9400000e+02   1.1258545e+02  -1.7430348e+02   5.6420284e+02
   2.9400000e+02   1.7295138e+02  -1.9193822e+02   3.2115691e+02
   2.9500000e+02   1.0324134e+02  -1.7986564e+02   5.6161040e+02
   2.9500000e+02   1.6161362e+02  -1.9953095e+02   3.1924928e+02
   2.9600000e+02   9.6355786e+01  -1.8555850e+02   5.5926221e+02
   2.9600000e+02   1.5715977e+02  -2.0630555e+02   3.1928328e+02
   2.9700000e+02   8.9900416e+01  -1.9166915e+02   5.5689847e+02
   2.9700000e+02   1.4342283e+02  -2.1317904e+02   3.1527753e+02
   2.9800000e+02   7.8992990e+01  -1.9816096e+02   5.5501977e+02
   2.9800000e+02   1.3289912e+02  -2.2094126e+02   3.1273843e+02
   2.9900000e+02   7.0081781e+01  -2.0432687e+02   5.5201572e+02
   2.9900000e+02   1.2543854e+02  -2.2958828e+02   3.1074668e+02
   3.0000000e+02   6.6857603e+01  -2.1110007e+02   5.5102600e+02
   3.0000000e+02   1.1494368e+02  -2.3986023e+02   3.0942449e+02
   3.0100000e+02   5.9801651e+01  -2.1799186e+02   5.5101201e+02
   3.0100000e+02   1.0517901e+02  -2.4824591e+02   3.0671788e+02
   3.0200000e+02   5.5059725e+01  -2.2600979e+02   5.4938880e+02
   3.0200000e+02   1.0140912e+02  -2.5593747e+02   3.0624299e+02
   3.0300000e+02   4.6674044e+01  -2.3168974e+02   5.4703068e+02
   3.0300000e+02   9.2293093e+01  -2.6671016e+02   3.0499241e+02
   3.0400000e+02   3.9742379e+01  -2.3994737e+02   5.4534597e+02
   3.0400000e+02   8.7546984e+01  -2.7569444e+02   3.0432399e+02
   3.0500000e+02   3.9899275e+01  -2.4758218e+02   5.4618091e+02
   3.0500000e+02   7.8629505e+01  -2.8593621e+02   3.0375332e+02
   3.0600000e+02   3.8164183e+01  -2.5421348e+02   5.4547607e+02
   3.0600000e+02   7.9339884e+01  -2.9659013e+02   3.0375009e+02
   3.0700000e+02   3.5657856e+01  -2.6192394e+02   5.4756073e+02
   3.0700000e+02   6.9154287e+01  -3.0726661e+02   3.0316037e+02
   3.0800000e+02   3.5186259e+01  -2.6692533e+02   5.4781046e+02
   3.0800000e+02   7.1614876e+01  -3.1422540e+02   3.0597156e+02
   3.0900000e+02   3.5006134e+01  -2.7409848e+02   5.5050003e+02
   3.0900000e+02   6.4631880e+01  -3.2407227e+02   3.0659917e+02
   3.1000000e+02   3.3751778e+01  -2.8051335e+02   5.5117707e+02
   3.1000000e+02   6.9720036e+01  -3.3154386e+02   3.1055876e+02
   3.1100000e+02   3.5962480e+01  -2.8607035e+02   5.5389313e+02
   3.1100000e+02   7.3645224e+01  -3.4038700e+02   3.1225707e+02
   3.1200000e+02   4.1498066e+01  -2.9109625e+02   5.5704759e+02
   3.1200000e+02   7.4228743e+01  -3.4881978e+02   3.1504388e+02
   3.1300000e+02   4.4653012e+01  -2.9646199e+02   5.6086396e+02
   3.1300000e+02   8.2180217e+01  -3.5427846e+02   3.2139247e+02
   3.1400000e+02   5.2510213e+01  -3.0001882e+02   5.6588428e+02
   3.1400000e+02   8.3805219e+01  -3.6122468e+02   3.2329711e+02
   3.1500000e+02   5.5779657e+01  -3.0431991e+02   5.6705487e+02
   3.1500000e+02   9.0869609e+01  -3.6658527e+02   3.2692739e+02
   3.1600000e+02   6.2625876e+01  -3.0746833e+02   5.7130093e+02
   3.1600000e+02   9.9412371e+01  -3.7234466e+02   3.3264379e+02
   3.1700000e+02   7.3316929e+01  -3.1022756e+02   5.7616956e+02
   3.1700000e+02   1.0455685e+02  -3.7695626e+02   3.3662439e+02
   3.1800000e+02   7.8618163e+01  -3.1055875e+02   5.7788761e+02
   3.1800000e+02   1.1884997e+02  -3.7892725e+02   3.4298586e+02
   3.1900000e+02   8.6142591e+01  -3.1208249e+02   5.8130087e+02
   3.1900000e+02   1.2406997e+02  -3.8313165e+02   3.4713797e+02
   3.2000000e+02   9.6379790e+01  -3.1266418e+02   5.8721780e+02
   3.2000000e+02   1.3103416e+02  -3.8517495e+02   3.4995355e+02
   3.2100000e+02   1.0607992e+02  -3.1379871e+02   5.9029566e+02
   3.2100000e+02   1.4267803e+02  -3.8623175e+02   3.5505766e+02
   3.2200000e+02   1.1825954e+02  -3.1362240e+02   5.9587321e+02
   3.2200000e+02   1.5555657e+02  -3.8853206e+02   3.6009382e+02
   3.2300000e+02   1.2879551e+02  -3.1097586e+02   6.0010563e+02
   3.2300000e+02   1.6695932e+02  -3.8852228e+02   3.6496602e+02
   3.2400000e+02   1.3487729e+02  -3.0968371e+02   6.0160618e+02
   3.2400000e+02   1.7736269e+02  -3.8743803e+02   3.7042913e+02
   3.2500000e+02   1.4255197e+02  -3.0724830e+02   6.0605858e+02
   3.2500000e+02   1.9219327e+02  -3.8780387e+02   3.7478648e+02
   3.2600000e+02   1.5805967e+02  -3.0464905e+02   6.1035213e+02
   3.2600000e+02   2.0255791e+02  -3.8559151e+02   3.7980185e+02
   3.2700000e+02   1.6762917e+02  -3.0028305e+02   6.1402711e+02
   3.2700000e+02   2.1409864e+02  -3.8174951e+02   3.8480917e+02
   3.2800000e+02   1.8108908e+02  -2.9545744e+02   6.1905740e+02
   3.2800000e+02   2.2323624e+02  -3.7806629e+02   3.8775505e+02
   3.2900000e+02   1.9195926e+02  -2.8934327e+02   6.2178374e+02
   3.2900000e+02   2.3657024e+02  -3.7200280e+02   3.9271120e+02
   3.3000000e+02   2.0134795e+02  -2.8342565e+02   6.2564378e+02
   3.3000000e+02   2.5036827e+02  -3.6664626e+02   3.9638772e+02
   3.3100000e+02   2.1120574e+02  -2.7617083e+02   6.2869523e+02
   3.3100000e+02   2.6493275e+02  -3.5885334e+02   4.0071156e+02
   3.3200000e+02   2.2392110e+02  -2.6791186e+02   6.3095930e+02
   3.3200000e+02   2.7829270e+02  -3.5146468e+02   4.0492418e+02
   3.3300000e+02   2.3425968e+02  -2.5982495e+02   6.3437141e+02
   3.3300000e+02   2.8691577e+02  -3.4188617e+02   4.0584878e+02
   3.3400000e+02   2.4283700e+02  -2.5087376e+02   6.3713723e+02
   3.3400000e+02   2.9781041e+02  -3.3305968e+02   4.0843114e+02
   3.3500000e+02   2.5416834e+02  -2.4155336e+02   6.3992810e+02
   3.3500000e+02   3.1212424e+02  -3.2288592e+02   4.1226444e+02
   3.3600000e+02   2.6489621e+02  -2.3046634e+02   6.4198848e+02
   3.3600000e+02   3.2372499e+02  -3.1243876e+02   4.1541946e+02
   3.3700000e+02   2.6993531e+02  -2.1938011e+02   6.4341705e+02
   3.3700000e+02   3.3205812e+02  -3.0167985e+02   4.1687535e+02
   3.3800000e+02   2.8130313e+02  -2.0942522e+02   6.4627512e+02
   3.3800000e+02   3.3888285e+02  -2.9069401e+02   4.1745088e+02
   3.3900000e+02   2.9084858e+02  -1.9731286e+02   6.4828207e+02
   3.3900000e+02   3.5134533e+02  -2.7669208e+02   4.2084410e+02
   3.4000000e+02   3.0133317e+02  -1.8534584e+02   6.4932825e+02
   3.4000000e+02   3.6111354e+02  -2.6531303e+02   4.2229240e+02
   3.4100000e+02   3.0308269e+02  -1.7416596e+02   6.4956725e+02
   3.4100000e+02   3.7066827e+02  -2.5253210e+02   4.2439626e+02
   3.4200000e+02   3.0812004e+02  -1.6252241e+02   6.5162331e+02
   3.4200000e+02   3.7881550e+02  -2.3915552e+02   4.2602774e+02
   3.4300000e+02   3.2124038e+02  -1.4768631e+02   6.5417985e+02
   3.4300000e+02   3.9027954e+02  -2.2574927e+02   4.2800209e+02
   3.4400000e+02   3.2403033e+02  -1.3537552e+02   6.5401893e+02
   3.4400000e+02   3.9333745e+02  -2.1233741e+02   4.2784449e+02
   3.4500000e+02   3.3486694e+02  -1.2263761e+02   6.5615608e+02
   3.4500000e+02   4.0135332e+02  -1.9794231e+02   4.3066444e+02
   3.4600000e+02   3.3596067e+02  -1.0873603e+02   6.5624260e+02
   3.4600000e+02   4.1020962e+02  -1.8289085e+02   4.3105469e+02
   3.4700000e+02   3.3839632e+02  -9.5762377e+01   6.5770470e+02
   3.4700000e+02   4.1383989e+02  -1.6887237e+02   4.3149717e+02
   3.4800000e+02   3.4436933e+02  -8.2607064e+01   6.5871325e+02
   3.4800000e+02   4.2330812e+02  -1.5435519e+02   4.3370874e+02
   3.4900000e+02   3.4897665e+02  -6.8667523e+01   6.5948044e+02
   3.4900000e+02   4.2530992e+02  -1.4025892e+02   4.3327310e+02
   3.5000000e+02   3.4951932e+02  -5.4192901e+01   6.6020700e+02
   3.5000000e+02   4.3055333e+02  -1.2396996e+02   4.3464269e+02
   3.5100000e+02   3.5648085e+02  -3.8984407e+01   6.6160697e+02
   3.5100000e+02   4.3501338e+02  -1.0920620e+02   4.3671110e+02
   3.5200000e+02   3.5622118e+02  -2.5914174e+01   6.6113780e+02
   3.5200000e+02   4.3414467e+02  -9.5063043e+01   4.3544397e+02
   3.5300000e+02   3.5659472e+02  -1.1850616e+01   6.6193420e+02
   3.5300000e+02   4.3944698e+02  -7.8393006e+01   4.3744949e+02
   3.5400000e+02   3.6211940e+02   2.9793150e+00   6.6268754e+02
   3.5400000e+02   4.4395375e+02  -6.3729586e+01   4.3738532e+02
   3.5500000e+02   3.6201461e+02   1.6649689e+01   6.6255050e+02
   3.5500000e+02   4.4290128e+02  -4.7087539e+01   4.3742939e+02
   3.5600000e+02   3.5661517e+02   3.1594699e+01   6.6082961e+02
   3.5600000e+02   4.4349556e+02  -3.3095372e+01   4.3636737e+02
   3.5700000e+02   3.5858455e+02   4.5639080e+01   6.6068237e+02
   3.5700000e+02   4.4586350e+02  -1.8074295e+01   4.3729111e+02
   3.5800000e+02   3.5672613e+02   5.8943094e+01   6.6090578e+02
   3.5800000e+02   4.4178296e+02  -3.5031920e+00   4.3488215e+02
   3.5900000e+02   3.5492727e+02   7.2199319e+01   6.5947276e+02
   3.5900000e+02   4.4333085e+02   1.1756528e+01   4.3391552e+02
   3.6000000e+02   3.4830601e+02   8.5363060e+01   6.5700756e+02
   3.6000000e+02   4.4745412e+02   2.4767070e+01   4.3487560e+02
   3.6100000e+02   3.5125556e+02   9.8448455e+01   6.5640146e+02
   3.6100000e+02   4.4282429e+02   3.9641878e+01   4.3285095e+02
   3.6200000e+02   3.4553312e+02   1.1144069e+02   6.5402144e+02
   3.6200000e+02   4.3303666e+02   5.4604225e+01   4.2913060e+02
   3.6300000e+02   3.4142687e+02   1.2563529e+02   6.5177316e+02
   3.6300000e+02   4.3143082e+02   6.8534818e+01   4.2595452e+02
   3.6400000e+02   3.4180732e+02   1.3657343e+02   6.5080806e+02
   3.6400000e+02   4.2721696e+02   8.3024502e+01   4.2352534e+02
   3.6500000e+02   3.3652900e+02   1.4756447e+02   6.4799077e+02
   3.6500000e+02   4.1822940e+02   9.4366603e+01   4.2021879e+02
   3.6600000e+02   3.3117693e+02   1.5954689e+02   6.4406884e+02
   3.6600000e+02   4.1412426e+02   1.0800011e+02   4.1585104e+02
   3.6700000e+02   3.2393991e+02   1.7148797e+02   6.4079342e+02
   3.6700000e+02   4.1591236e+02   1.2060883e+02   4.1406412e+02
   3.6800000e+02   3.1809151e+02   1.8193947e+02   6.3712925e+02
   3.6800000e+02   4.0441114e+02   1.3414724e+02   4.0851794e+02
   3.6900000e+02   3.1392900e+02   1.9262912e+02   6.3387436e+02
   3.6900000e+02   3.9749882e+02   1.4545588e+02   4.0380582e+02
   3.7000000e+02   3.0697592e+02   2.0366826e+02   6.3047948e+02
   3.7000000e+02   3.9266310e+02   1.5737843e+02   4.0051019e+02
   3.7100000e+02   2.9998487e+02   2.1242983e+02   6.2636806e+02
   3.7100000e+02   3.8621876e+02   1.6986891e+02   3.9544717e+02
   3.7200000e+02   2.9041876e+02   2.2299605e+02   6.2075625e+02
   3.7200000e+02   3.7941787e+02   1.7958104e+02   3.9049084e+02
   3.7300000e+02   2.8080176e+02   2.3140038e+02   6.1594095e+02
   3.7300000e+02   3.6780203e+02   1.9243866e+02   3.8403331e+02
   3.7400000e+02   2.7573985e+02   2.4048757e+02   6.1167450e+02
   3.7400000e+02   3.6064878e+02   2.0305309e+02   3.7919254e+02
   3.7500000e+02   2.6968669e+02   2.4885220e+02   6.0689376e+02
   3.7500000e+02   3.5379752e+02   2.1372888e+02   3.7394672e+02
   3.7600000e+02   2.6222513e+02   2.5664375e+02   6.0262171e+02
   3.7600000e+02   3.4431566e+02   2.2364155e+02   3.6897937e+02
   3.7700000e+02   2.5171747e+02   2.6495477e+02   5.9786500e+02
   3.7700000e+02   3.3210063e+02   2.3374020e+02   3.6337240e+02
   3.7800000e+02   2.4538342e+02   2.7216749e+02   5.9319743e+02
   3.7800000e+02   3.2715046e+02   2.4358101e+02   3.5887112e+02
   3.7900000e+02   2.3209912e+02   2.7823816e+02   5.8678806e+02
   3.7900000e+02   3.1540559e+02   2.5248927e+02   3.5209860e+02
   3.8000000e+02   2.2370780e+02   2.8413772e+02   5.8228449e+02
   3.8000000e+02   3.0364674e+02   2.6149691e+02   3.4641440e+02
   3.8100000e+02   2.1806533e+02   2.8770008e+02   5.7882793e+02
   3.8100000e+02   2.9676953e+02   2.6777456e+02   3.4242095e+02
   3.8200000e+02   2.0677211e+02   2.9321252e+02   5.7468736e+02
   3.8200000e+02   2.8311515e+02   2.7554551e+02   3.3743957e+02
   3.8300000e+02   1.9812810e+02   2.9704382e+02   5.7053320e+02
   3.8300000e+02   2.7312297e+02   2.8054842e+02   3.3215044e+02
   3.8400000e+02   1.8682320e+02   3.0045630e+02   5.6651958e+02
   3.8400000e+02   2.6585206e+02   2.8494040e+02   3.2830547e+02
   3.8500000e+02   1.7596971e+02   3.0206631e+02   5.6259699e+02
   3.8500000e+02   2.5441312e+02   2.8703577e+02   3.2452625e+02
   3.8600000e+02   1.6861548e+02   3.0345367e+02   5.6030951e+02
   3.8600000e+02   2.4210374e+02   2.8934989e+02   3.1963859e+02
   3.8700000e+02   1.5914316e+02   3.0321971e+02   5.5641935e+02
   3.8700000e+02   2.3158274e+02   2.8916730e+02   3.1677561e+02
   3.8800000e+02   1.4765017e+02   3.0313590e+02   5.5310330e+02
   3.8800000e+02   2.1996147e+02   2.8864347e+02   3.1375959e+02
   3.8900000e+02   1.3636556e+02   3.0274904e+02   5.4938901e+02
   3.8900000e+02   2.0811975e+02   2.8698133e+02   3.1032862e+02
   3.9000000e+02   1.2714941e+02   3.0055157e+02   5.4743785e+02
   3.9000000e+02   1.9829944e+02   2.8398394e+02   3.0657601e+02
   3.9100000e+02   1.1302835e+02   2.9828350e+02   5.4379763e+02
   3.9100000e+02   1.8454898e+02   2.7980441e+02   3.0262787e+02
   3.9200000e+02   1.0050551e+02   2.9608846e+02   5.4061292e+02
   3.9200000e+02   1.7178605e+02   2.7793618e+02   2.9981699e+02
   3.9300000e+02   9.4080536e+01   2.9272611e+02   5.3833412e+02
   3.9300000e+02   1.5740228e+02   2.7438176e+02   2.9660979e+02
   3.9400000e+02   8.0689849e+01   2.9093389e+02   5.3557519e+02
   3.9400000e+02   1.4686093e+02   2.7129920e+02   2.9364279e+02
   3.9500000e+02   7.2931706e+01   2.8827192e+02   5.3322841e+02
   3.9500000e+02   1.3295000e+02   2.6734589e+02   2.9012607e+02
   3.9600000e+02   6.2685449e+01   2.8398084e+02   5.2981773e+02
   3.9600000e+02   1.1910227e+02   2.6386637e+02   2.8704414e+02
   3.9700000e+02   5.2533647e+01   2.8051438e+02   5.2709812e+02
   3.9700000e+02   1.0743964e+02   2.6023517e+02   2.8355594e+02
   3.9800000e+02   4.4741817e+01   2.7663921e+02   5.2553500e+02
   3.9800000e+02   9.9249799e+01   2.5639661e+02   2.8227601e+02
   3.9900000e+02   2.9514660e+01   2.7458593e+02   5.2207848e+02
   3.9900000e+02   8.3740457e+01   2.5077771e+02   2.7805658e+02
   4.0000000e+02   1.9245877e+01   2.6960142e+02   5.2031361e+02
   4.0000000e+02   7.4454420e+01   2.4542379e+02   2.7675774e+02
   4.0100000e+02   1.3259256e+01   2.6418165e+02   5.1929959e+02
   4.0100000e+02   6.6240034e+01   2.4107160e+02   2.7610302e+02
   4.0200000e+02   5.2382690e+00   2.5931613e+02   5.1810245e+02
   4.0200000e+02   5.0329856e+01   2.3563217e+02   2.7252477e+02
   4.0300000e+02  -4.6748890e+00   2.5504160e+02   5.1577772e+02
   4.0300000e+02   4.0966156e+01   2.2913607e+02   2.7007743e+02
   4.0400000e+02  -8.0553270e+00   2.4956880e+02   5.1472474e+02
   4.0400000e+02   3.3776513e+01   2.2180500e+02   2.6932074e+02
   4.0500000e+02  -1.9115282e+01   2.4510488e+02   5.1289882e+02
   4.0500000e+02   2.3800058e+01   2.1673844e+02   2.6704035e+02
   4.0600000e+02  -3.0105421e+01   2.3901557e+02   5.1044723e+02
   4.0600000e+02   1.1442707e+01   2.0810177e+02   2.6657144e+02
   4.0700000e+02  -3.6917148e+01   2.3419255e+02   5.1045013e+02
   4.0700000e+02   2.9908540e+00   2.0219847e+02   2.6569482e+02
   4.0800000e+02  -4.0224631e+01   2.2876728e+02   5.0912640e+02
   4.0800000e+02  -4.1633810e+00   1.9389607e+02   2.6448504e+02
   4.0900000e+02  -4.4839509e+01   2.2319699e+02   5.0952916e+02
   4.0900000e+02  -1.1896773e+01   1.8622506e+02   2.6379187e+02
   4.1000000e+02  -5.3391381e+01   2.1612794e+02   5.0882384e+02
   4.1000000e+02  -1.7127505e+01   1.7959963e+02   2.6284557e+02
   4.1100000e+02  -5.5957863e+01   2.0916164e+02   5.0903744e+02
   4.1100000e+02  -2.5040552e+01   1.7238357e+02   2.6263138e+02
   4.1200000e+02  -6.2031829e+01   2.0469959e+02   5.0845673e+02
   4.1200000e+02  -3.1194208e+01   1.6375245e+02   2.6203105e+02
   4.1300000e+02  -6.6894087e+01   1.9793613e+02   5.0811236e+02
   4.1300000e+02  -3.8648348e+01   1.5509397e+02   2.6153795e+02
   4.1400000e+02  -7.2536266e+01   1.9122160e+02   5.0670705e+02
   4.1400000e+02  -4.5610950e+01   1.4837381e+02   2.6155031e+02
   4.1500000e+02  -7.4347475e+01   1.8579499e+02   5.0781685e+02
   4.1500000e+02  -4.3963431e+01   1.3948665e+02   2.6235903e+02
   4.1600000e+02  -7.0187334e+01   1.7977900e+02   5.0975429e+02
   4.1600000e+02  -4.6515359e+01   1.3140836e+02   2.6469059e+02
   4.1700000e+02  -7.2960284e+01   1.7269228e+02   5.1011277e+02
   4.1700000e+02  -4.6902386e+01   1.2325882e+02   2.6603654e+02
   4.1800000e+02  -7.3350068e+01   1.6658368e+02   5.1108170e+02
   4.1800000e+02  -4.7375186e+01   1.1533948e+02   2.6792564e+02
   4.1900000e+02  -7.1297810e+01   1.6132068e+02   5.1265606e+02
   4.1900000e+02  -5.2592234e+01   1.0866379e+02   2.6791719e+02
   4.2000000e+02  -7.6416138e+01   1.5576372e+02   5.1408797e+02
   4.2000000e+02  -4.8647342e+01   1.0103083e+02   2.7117872e+02
   4.2100000e+02  -6.7850846e+01   1.5041326e+02   5.1743223e+02
   4.2100000e+02  -4.6671756e+01   9.4446788e+01   2.7247849e+02
   4.2200000e+02  -7.1519589e+01   1.4669435e+02   5.1775205e+02
   4.2200000e+02  -4.6141378e+01   8.8260005e+01   2.7532396e+02
   4.2300000e+02  -6.0915527e+01   1.4109305e+02   5.2198827e+02
   4.2300000e+02  -4.0780066e+01   8.2348534e+01   2.7910724e+02
   4.2400000e+02  -6.1294775e+01   1.3719212e+02   5.2414413e+02
   4.2400000e+02  -4.2097043e+01   7.6126086e+01   2.8091318e+02
   4.2500000e+02  -6.0045684e+01   1.3270554e+02   5.2485488e+02
   4.2500000e+02  -2.8266259e+01   6.8333913e+01   2.8555676e+02
   4.2600000e+02  -5.1963290e+01   1.2741841e+02   5.2834267e+02
   4.2600000e+02  -2.7162428e+01   6.3287848e+01   2.8829799e+02
   4.2700000e+02  -4.7815620e+01   1.2532297e+02   5.3104296e+02
   4.2700000e+02  -2.3941997e+01   5.9750381e+01   2.9034784e+02
   4.2800000e+02  -3.8854108e+01   1.2166763e+02   5.3398411e+02
   4.2800000e+02  -1.7026621e+01   5.5416768e+01   2.9396561e+02
   4.2900000e+02  -3.6123916e+01   1.2010724e+02   5.3520894e+02
   4.2900000e+02  -1.1414646e+01   5.0213809e+01   2.9658863e+02
   4.3000000e+02  -2.3946229e+01   1.1776186e+02   5.3922798e+02
   4.3000000e+02  -3.4020240e+00   4.7301113e+01   2.9924341e+02
   4.3100000e+02  -1.8978765e+01   1.1646921e+02   5.3942022e+02
   4.3100000e+02   7.2388690e+00   4.5123405e+01   3.0142217e+02
   4.3200000e+02  -6.7076780e+00   1.1463071e+02   5.4345980e+02
   4.3200000e+02   1.4204058e+01   4.2627519e+01   3.0568941e+02
   4.3300000e+02   2.6156210e+00   1.1490488e+02   5.4679404e+02
   4.3300000e+02   2.2650298e+01   4.0945514e+01   3.0829866e+02
   4.3400000e+02   7.8149620e+00   1.1546214e+02   5.4861203e+02
   4.3400000e+02   3.5689387e+01   3.9579764e+01   3.1295612e+02
   4.3500000e+02   1.8544063e+01   1.1558956e+02   5.5244034e+02
   4.3500000e+02   4.1199538e+01   4.0426137e+01   3.1415267e+02
   4.3600000e+02   2.5965334e+01   1.1629423e+02   5.5622262e+02
   4.3600000e+02   5.4847904e+01   3.9237937e+01   3.1838602e+02
   4.3700000e+02   3.3942896e+01   1.1890565e+02   5.5789907e+02
   4.3700000e+02   6.1107773e+01   4.1550495e+01   3.2082237e+02
   4.3800000e+02   4.7974109e+01   1.2143966e+02   5.6068761e+02
   4.3800000e+02   7.4609858e+01   4.2422973e+01   3.2564492e+02
   4.3900000e+02   5.3420597e+01   1.2407346e+02   5.6279902e+02
   4.3900000e+02   8.1767880e+01   4.4311258e+01   3.2865939e+02
   4.4000000e+02   6.7121211e+01   1.2803832e+02   5.6731223e+02
   4.4000000e+02   9.4047692e+01   4.8767530e+01   3.3178224e+02
   4.4100000e+02   7.8944599e+01   1.3241452e+02   5.7015615e+02
   4.4100000e+02   1.0983624e+02   5.1134019e+01   3.3670645e+02
   4.4200000e+02   8.8465173e+01   1.3704168e+02   5.7279504e+02
   4.4200000e+02   1.1560848e+02   5.5358558e+01   3.3877436e+02
   4.4300000e+02   9.7873839e+01   1.4259420e+02   5.7727414e+02
   4.4300000e+02   1.2731847e+02   6.0524247e+01   3.4330243e+02
   4.4400000e+02   1.0428893e+02   1.4853607e+02   5.7911257e+02
   4.4400000e+02   1.3930407e+02   6.6792565e+01   3.4678634e+02
   4.4500000e+02   1.1682756e+02   1.5481073e+02   5.8326765e+02
   4.4500000e+02   1.5238533e+02   7.2411881e+01   3.5136190e+02
   4.4600000e+02   1.2708848e+02   1.6225597e+02   5.8746895e+02
   4.4600000e+02   1.6189623e+02   7.9233852e+01   3.5388152e+02
   4.4700000e+02   1.3720462e+02   1.6957736e+02   5.8984497e+02
   4.4700000e+02   1.7352906e+02   8.6440839e+01   3.5786980e+02
   4.4800000e+02   1.4753153e+02   1.7870565e+02   5.9366257e+02
   4.4800000e+02   1.8660902e+02   9.4435812e+01   3.6196645e+02
   4.4900000e+02   1.5642343e+02   1.8669500e+02   5.9634479e+02
   4.4900000e+02   1.9198935e+02   1.0338520e+02   3.6390038e+02
   4.5000000e+02   1.6517309e+02   1.9652541e+02   5.9909034e+02
   4.5000000e+02   2.0503754e+02   1.1231171e+02   3.6776227e+02
   4.5100000e+02   1.7788042e+02   2.0722581e+02   6.0233148e+02
   4.5100000e+02   2.1811759e+02   1.2251355e+02   3.7207649e+02
   4.5200000e+02   1.8625493e+02   2.1705618e+02   6.0530025e+02
   4.5200000e+02   2.2574212e+02   1.3316905e+02   3.7377652e+02
   4.5300000e+02   1.9922105e+02   2.2771051e+02   6.0791011e+02
   4.5300000e+02   2.3466939e+02   1.4338229e+02   3.7666997e+02
   4.5400000e+02   2.0551665e+02   2.3784823e+02   6.1029218e+02
   4.5400000e+02   2.4523380e+02   1.5581221e+02   3.7879106e+02
   4.5500000e+02   2.1545282e+02   2.4994920e+02   6.1301201e+02
   4.5500000e+02   2.6176723e+02   1.6654309e+02   3.8252905e+02
   4.5600000e+02   2.2411684e+02   2.6238816e+02   6.1451684e+02
   4.5600000e+02   2.7345231e+02   1.8135575e+02   3.8538582e+02
   4.5700000e+02   2.3059387e+02   2.7445851e+02   6.1600943e+02
   4.5700000e+02   2.8319926e+02   1.9417470e+02   3.8581722e+02
   4.5800000e+02   2.4443165e+02   2.8845088e+02   6.1899794e+02
   4.5800000e+02   2.9316588e+02   2.0705646e+02   3.8835729e+02
   4.5900000e+02   2.4689455e+02   3.0178360e+02   6.1872404e+02
   4.5900000e+02   3.0091011e+02   2.2053212e+02   3.8881403e+02
   4.6000000e+02   2.6083060e+02   3.1321077e+02   6.2016607e+02
   4.6000000e+02   3.1243376e+02   2.3521321e+02   3.8996042e+02
   4.6100000e+02   2.6630290e+02   3.2745507e+02   6.2122973e+02
   4.6100000e+02   3.2463493e+02   2.4835920e+02   3.9186305e+02
   4.6200000e+02   2.7518772e+02   3.4275060e+02   6.2260548e+02
   4.6200000e+02   3.3029466e+02   2.6498647e+02   3.9180075e+02
   4.6300000e+02   2.7856536e+02   3.5594667e+02   6.2204543e+02
   4.6300000e+02   3.4154761e+02   2.7912453e+02   3.9232561e+02
   4.6400000e+02   2.8772259e+02   3.7050169e+02   6.2299849e+02
   4.6400000e+02   3.5193917e+02   2.9673593e+02   3.9388408e+02
   4.6500000e+02   2.9952049e+02   3.8540195e+02   6.2305907e+02
   4.6500000e+02   3.6080560e+02   3.1221518e+02   3.9351181e+02
   4.6600000e+02   3.0272853e+02   4.0097089e+02   6.2297893e+02
   4.6600000e+02   3.6509088e+02   3.2782496e+02   3.9139935e+02
   4.6700000e+02   3.0793923e+02   4.1699270e+02   6.2127373e+02
   4.6700000e+02   3.7366192e+02   3.4581292e+02   3.9127752e+02
   4.6800000e+02   3.1329313e+02   4.3239716e+02   6.2175982e+02
   4.6800000e+02   3.8341809e+02   3.6487246e+02   3.9177264e+02
   4.6900000e+02   3.1681789e+02   4.4788484e+02   6.1925924e+02
   4.6900000e+02   3.8939237e+02   3.7964021e+02   3.9146712e+02
   4.7000000e+02   3.1902015e+02   4.6311968e+02   6.1829610e+02
   4.7000000e+02   3.8847213e+02   3.9904543e+02   3.8838092e+02
   4.7100000e+02   3.2195701e+02   4.7888592e+02   6.1726420e+02
   4.7100000e+02   3.9736286e+02   4.1482767e+02   3.8743474e+02
   4.7200000e+02   3.2386368e+02   4.9605191e+02   6.1528941e+02
   4.7200000e+02   3.9845375e+02   4.3581280e+02   3.8445475e+02
   4.7300000e+02   3.2723750e+02   5.1117381e+02   6.1444300e+02
   4.7300000e+02   4.0671327e+02   4.5298219e+02   3.8528090e+02
   4.7400000e+02   3.2495979e+02   5.2761145e+02   6.1187997e+02
   4.7400000e+02   4.0583919e+02   4.7098395e+02   3.8331014e+02
   4.7500000e+02   3.2423522e+02   5.4341063e+02   6.0931511e+02
   4.7500000e+02   4.0669305e+02   4.8872193e+02   3.8081258e+02
   4.7600000e+02   3.2257773e+02   5.5926369e+02   6.0596516e+02
   4.7600000e+02   4.0244794e+02   5.0549379e+02   3.7647609e+02
   4.7700000e+02   3.2237794e+02   5.7440316e+02   6.0520970e+02
   4.7700000e+02   4.0381345e+02   5.2271074e+02   3.7468538e+02
   4.7800000e+02   3.1141391e+02   5.8982084e+02   6.0028681e+02
   4.7800000e+02   4.0138451e+02   5.3970263e+02   3.7253396e+02
   4.7900000e+02   3.1744404e+02   6.0373728e+02   6.0006864e+02
   4.7900000e+02   3.9790812e+02   5.5538741e+02   3.6854516e+02
   4.8000000e+02   3.1482615e+02   6.1738118e+02   5.9731120e+02
   4.8000000e+02   3.9669529e+02   5.7099085e+02   3.6693355e+02
   4.8100000e+02   3.0975619e+02   6.3210885e+02   5.9512530e+02
   4.8100000e+02   3.8853135e+02   5.8892384e+02   3.6100362e+02
   4.8200000e+02   3.0391886e+02   6.4498491e+02   5.9149713e+02
   4.8200000e+02   3.8024940e+02   6.0453339e+02   3.5857016e+02
   4.8300000e+02   2.9570474e+02   6.6085984e+02   5.8921370e+02
   4.8300000e+02   3.8102477e+02   6.1897681e+02   3.5713380e+02
   4.8400000e+02   2.9106114e+02   6.7326376e+02   5.8687813e+02
   4.8400000e+02   3.7115693e+02   6.3222239e+02   3.5403976e+02
   4.8500000e+02   2.7620724e+02   6.9013255e+02   5.8323107e+02
   4.8500000e+02   3.6563761e+02   6.4588525e+02   3.5168306e+02
   4.8600000e+02   2.8047326e+02   6.9705892e+02   5.8329061e+02
   4.8600000e+02   3.5550952e+02   6.6009919e+02   3.4828376e+02
   4.8700000e+02   2.7225863e+02   7.0956016e+02   5.7993687e+02
   4.8700000e+02   3.4924134e+02   6.7414079e+02   3.4502869e+02
   4.8800000e+02   2.6000398e+02   7.2135866e+02   5.7712927e+02
   4.8800000e+02   3.3778976e+02   6.8666909e+02   3.4257097e+02
   4.8900000e+02   2.4997987e+02   7.3258080e+02   5.7435017e+02
   4.8900000e+02   3.2752069e+02   6.9845804e+02   3.3766202e+02
   4.9000000e+02   2.3691784e+02   7.4601084e+02   5.7137271e+02
   4.9000000e+02   3.2108210e+02   7.0999205e+02   3.3654600e+02
   4.9100000e+02   2.3412040e+02   7.5370700e+02   5.6899635e+02
   4.9100000e+02   3.0596436e+02   7.2348189e+02   3.3236102e+02
   4.9200000e+02   2.2315896e+02   7.6336388e+02   5.6574353e+02
   4.9200000e+02   2.9775529e+02   7.3393250e+02   3.2891860e+02
   4.9300000e+02   2.1233355e+02   7.7393654e+02   5.6211752e+02
   4.9300000e+02   2.8857254e+02   7.4484110e+02   3.2623992e+02
   4.9400000e+02   2.0197666e+02   7.8180121e+02   5.6013644e+02
   4.9400000e+02   2.7748104e+02   7.5409574e+02   3.2135643e+02
   4.9500000e+02   1.9320583e+02   7.9188664e+02   5.5604422e+02
   4.9500000e+02   2.6336438e+02   7.6472570e+02   3.1824464e+02
   4.9600000e+02   1.7855746e+02   7.9988493e+02   5.5133830e+02
   4.9600000e+02   2.5079129e+02   7.7364292e+02   3.1366467e+02
   4.9700000e+02   1.6965416e+02   8.0740355e+02   5.4793836e+02
   4.9700000e+02   2.3953011e+02   7.8347206e+02   3.0889920e+02
   4.9800000e+02   1.6366867e+02   8.1068358e+02   5.4331343e+02
   4.9800000e+02   2.2364953e+02   7.9185256e+02   3.0220290e+02
   4.9900000e+02   1.4574528e+02   8.1964485e+02   5.3809805e+02
   4.9900000e+02   2.1415658e+02   7.9921798e+02   2.9876258e+02
   5.0000000e+02   1.3568815e+02   8.2539807e+02   5.3406977e+02
   5.0000000e+02   2.0087275e+02   8.0702958e+02   2.9304753e+02
   5.0100000e+02   1.2128491e+02   8.3209006e+02   5.2895742e+02
   5.0100000e+02   1.8903836e+02   8.1457767e+02   2.8812910e+02
   5.0200000e+02   1.1283896e+02   8.3756642e+02   5.2400561e+02
   5.0200000e+02   1.7613781e+02   8.2142886e+02   2.8236191e+02
   5.0300000e+02   1.0273650e+02   8.4184423e+02   5.1838411e+02
   5.0300000e+02   1.6099591e+02   8.2720984e+02   2.7691191e+02
   5.0400000e+02   9.2318342e+01   8.4492711e+02   5.1371817e+02
   5.0400000e+02   1.4928129e+02   8.3342690e+02   2.7155179e+02
   5.0500000e+02   8.1256592e+01   8.4825708e+02   5.0952353e+02
   5.0500000e+02   1.3870210e+02   8.3801369e+02   2.6747706e+02
   5.0600000e+02   6.8878952e+01   8.5165176e+02   5.0523449e+02
   5.0600000e+02   1.2492748e+02   8.4451374e+02   2.6178089e+02
   5.0700000e+02   6.1161837e+01   8.5418378e+02   5.0245367e+02
   5.0700000e+02   1.2021366e+02   8.4894120e+02   2.6031333e+02
   5.0800000e+02   5.2038683e+01   8.5419568e+02   4.9872409e+02
   5.0800000e+02   1.0833093e+02   8.5274542e+02   2.5488864e+02
   5.0900000e+02   4.1902433e+01   8.5614918e+02   4.9423107e+02
   5.0900000e+02   9.7642963e+01   8.5328962e+02   2.5043045e+02
   5.1000000e+02   3.6797144e+01   8.5655530e+02   4.9339935e+02
   5.1000000e+02   9.0401166e+01   8.5472847e+02   2.4892470e+02
   5.1100000e+02   2.7297950e+01   8.5452850e+02   4.8993579e+02
   5.1100000e+02   8.4628573e+01   8.5311930e+02   2.4591301e+02
   5.1200000e+02   1.4958825e+01   8.5258836e+02   4.8596344e+02
   5.1200000e+02   6.9180942e+01   8.5170881e+02   2.4169976e+02
   5.1300000e+02   1.1884327e+01   8.5050388e+02   4.8539092e+02
   5.1300000e+02   6.4203526e+01   8.4694148e+02   2.4155217e+02
   5.1400000e+02   3.2294100e-01   8.4607704e+02   4.8219184e+02
   5.1400000e+02   4.9721753e+01   8.4258564e+02   2.3714376e+02
   5.1500000e+02  -4.1653820e+00   8.4177595e+02   4.8147483e+02
   5.1500000e+02   4.4167774e+01   8.3666221e+02   2.3703041e+02
   5.1600000e+02  -1.3860570e+01   8.3663097e+02   4.7996583e+02
   5.1600000e+02   3.2085630e+01   8.3012572e+02   2.3473174e+02
   5.1700000e+02  -2.0837088e+01   8.3254280e+02   4.7849525e+02
   5.1700000e+02   2.4149603e+01   8.2381776e+02   2.3323447e+02
   5.1800000e+02  -2.2370986e+01   8.2346183e+02   4.7928861e+02
   5.1800000e+02   1.8268613e+01   8.1571406e+02   2.3278599e+02
   5.1900000e+02  -3.0476931e+01   8.2041938e+02   4.7852973e+02
   5.1900000e+02   1.8617444e+01   8.0931177e+02   2.3314276e+02
   5.2000000e+02  -3.7859536e+01   8.1511218e+02   4.7683739e+02
   5.2000000e+02   5.7295010e+00   8.0183641e+02   2.3124352e+02
   5.2100000e+02  -3.8382024e+01   8.0630165e+02   4.7753051e+02
   5.2100000e+02   6.9787870e+00   7.9069285e+02   2.3189405e+02
   5.2200000e+02  -4.1227351e+01   7.9877636e+02   4.7687121e+02
   5.2200000e+02  -3.2026400e-01   7.8421092e+02   2.3266168e+02
   5.2300000e+02  -4.7821389e+01   7.9339206e+02   4.7746790e+02
   5.2300000e+02  -2.9331340e+00   7.7680697e+02   2.3217411e+02
   5.2400000e+02  -4.7787204e+01   7.8536830e+02   4.7772271e+02
   5.2400000e+02  -6.3852570e+00   7.6744010e+02   2.3218551e+02
   5.2500000e+02  -5.0404911e+01   7.7727846e+02   4.7732499e+02
   5.2500000e+02  -8.1551080e+00   7.5723240e+02   2.3157568e+02
   5.2600000e+02  -4.8271867e+01   7.6821426e+02   4.7866478e+02
   5.2600000e+02  -7.5128030e+00   7.4809800e+02   2.3283785e+02
   5.2700000e+02  -4.9997452e+01   7.6121742e+02   4.7957107e+02
   5.2700000e+02  -1.3545777e+01   7.3910883e+02   2.3317460e+02
   5.2800000e+02  -4.6390472e+01   7.5170089e+02   4.8214563e+02
   5.2800000e+02  -8.7321680e+00   7.2935832e+02   2.3599752e+02
   5.2900000e+02  -4.3542680e+01   7.4277677e+02   4.8362178e+02
   5.2900000e+02  -9.2178550e+00   7.1736407e+02   2.3641042e+02
   5.3000000e+02  -4.7850024e+01   7.3646048e+02   4.8262297e+02
   5.3000000e+02  -5.5851990e+00   7.0670793e+02   2.3851787e+02
   5.3100000e+02  -4.4658873e+01   7.2655475e+02   4.8461447e+02
   5.3100000e+02   2.0197870e+00   6.9619090e+02   2.4024023e+02
   5.3200000e+02  -4.0815128e+01   7.1764556e+02   4.8731537e+02
   5.3200000e+02  -7.2513060e+00   6.8570317e+02   2.4117540e+02
   5.3300000e+02  -3.5431109e+01   7.0808989e+02   4.8858543e+02
   5.3300000e+02  -3.0452190e+00   6.7310550e+02   2.4302236e+02
   5.3400000e+02  -3.6715985e+01   7.0122459e+02   4.8885959e+02
   5.3400000e+02   8.4702350e+00   6.6128619e+02   2.4710376e+02
   5.3500000e+02  -3.5882964e+01   6.9170710e+02   4.9159150e+02
   5.3500000e+02   6.1552420e+00   6.5192526e+02   2.4823382e+02
   5.3600000e+02  -2.2003204e+01   6.8084700e+02   4.9539161e+02
   5.3600000e+02   1.3395400e+01   6.3957264e+02   2.5044731e+02
   5.3700000e+02  -1.9747479e+01   6.7321854e+02   4.9744505e+02
   5.3700000e+02   1.7952174e+01   6.2709041e+02   2.5484736e+02
   5.3800000e+02  -6.9568230e+00   6.6579303e+02   5.0169848e+02
   5.3800000e+02   2.4991374e+01   6.1730383e+02   2.5770988e+02
   5.3900000e+02   4.8995100e-01   6.5809605e+02   5.0485210e+02
   5.3900000e+02   3.2327686e+01   6.0765152e+02   2.6299231e+02
   5.4000000e+02   6.4076470e+00   6.5171813e+02   5.0697451e+02
   5.4000000e+02   3.7915016e+01   5.9821068e+02   2.6617250e+02
   5.4100000e+02   1.3300433e+01   6.4715577e+02   5.1076019e+02
   5.4100000e+02   4.8504491e+01   5.9112376e+02   2.7173127e+02
   5.4200000e+02   2.3763123e+01   6.4187018e+02   5.1621296e+02
   5.4200000e+02   6.4156309e+01   5.8253625e+02   2.7632743e+02
   5.4300000e+02   3.2704425e+01   6.3759059e+02   5.2104434e+02
   5.4300000e+02   7.0775271e+01   5.7562205e+02   2.8111963e+02
   5.4400000e+02   4.4200242e+01   6.3268833e+02   5.2564129e+02
   5.4400000e+02   8.1627508e+01   5.7013465e+02   2.8617635e+02
   5.4500000e+02   4.6378631e+01   6.3116776e+02   5.2783837e+02
   5.4500000e+02   9.0234927e+01   5.6501363e+02   2.9007265e+02
   5.4600000e+02   6.1916094e+01   6.2652585e+02   5.3312130e+02
   5.4600000e+02   1.0099836e+02   5.6120742e+02   2.9623165e+02
   5.4700000e+02   6.9661041e+01   6.2571297e+02   5.3723480e+02
   5.4700000e+02   1.1327395e+02   5.5687729e+02   3.0031628e+02
   5.4800000e+02   8.0003872e+01   6.2350667e+02   5.4107119e+02
   5.4800000e+02   1.2597158e+02   5.5314316e+02   3.0743518e+02
   5.4900000e+02   9.6001509e+01   6.2198410e+02   5.4730656e+02
   5.4900000e+02   1.3580408e+02   5.5118718e+02   3.1151716e+02
   5.5000000e+02   1.0309324e+02   6.2219262e+02   5.5067201e+02
   5.5000000e+02   1.4532915e+02   5.4833546e+02   3.1705544e+02
   5.5100000e+02   1.1660074e+02   6.2279985e+02   5.5573607e+02
   5.5100000e+02   1.5658134e+02   5.4712855e+02   3.2117546e+02
   5.5200000e+02   1.2652264e+02   6.2416484e+02   5.5897591e+02
   5.5200000e+02   1.7175209e+02   5.4557053e+02   3.2830948e+02
   5.5300000e+02   1.4136180e+02   6.2546101e+02   5.6424933e+02
   5.5300000e+02   1.7820279e+02   5.4721784e+02   3.3098413e+02
   5.5400000e+02   1.5053381e+02   6.2792104e+02   5.6814064e+02
   5.5400000e+02   1.9217532e+02   5.4700314e+02   3.3693316e+02
   5.5500000e+02   1.6404167e+02   6.3145150e+02   5.7322105e+02
   5.5500000e+02   2.0746907e+02   5.4863790e+02   3.4192474e+02
   5.5600000e+02   1.7482743e+02   6.3566768e+02   5.7623260e+02
   5.5600000e+02   2.1939557e+02   5.5128446e+02   3.4623724e+02
   5.5700000e+02   1.8713858e+02   6.4127584e+02   5.7955327e+02
   5.5700000e+02   2.3503583e+02   5.5603214e+02   3.5103888e+02
   5.5800000e+02   1.9946803e+02   6.4774928e+02   5.8285633e+02
   5.5800000e+02   2.4851269e+02   5.6143430e+02   3.5376643e+02
   5.5900000e+02   2.0666947e+02   6.5558635e+02   5.8479273e+02
   5.5900000e+02   2.5892592e+02   5.6796705e+02   3.5757370e+02
   5.6000000e+02   2.1989485e+02   6.6351753e+02   5.8726148e+02
   5.6000000e+02   2.7701699e+02   5.7756390e+02   3.6135931e+02
   5.6100000e+02   2.3054573e+02   6.7303275e+02   5.9035189e+02
   5.6100000e+02   2.8908454e+02   5.8735516e+02   3.6324594e+02
   5.6200000e+02   2.4242544e+02   6.8263269e+02   5.9147215e+02
   5.6200000e+02   2.9722437e+02   5.9769699e+02   3.6327932e+02
   5.6300000e+02   2.5348321e+02   6.9274640e+02   5.9240862e+02
   5.6300000e+02   3.1227717e+02   6.0892428e+02   3.6612043e+02
   5.6400000e+02   2.6528507e+02   7.0515628e+02   5.9472995e+02
   5.6400000e+02   3.2312021e+02   6.2092842e+02   3.6817061e+02
   5.6500000e+02   2.7191251e+02   7.1789342e+02   5.9472089e+02
   5.6500000e+02   3.3332902e+02   6.3451530e+02   3.6957897e+02
   5.6600000e+02   2.8109441e+02   7.3062878e+02   5.9619717e+02
   5.6600000e+02   3.4698403e+02   6.4882890e+02   3.6956411e+02
   5.6700000e+02   2.9105322e+02   7.4344459e+02   5.9659044e+02
   5.6700000e+02   3.5754516e+02   6.6070216e+02   3.7272785e+02
   5.6800000e+02   3.0160390e+02   7.5667942e+02   5.9945111e+02
   5.6800000e+02   3.6807037e+02   6.7684852e+02   3.7267613e+02
   5.6900000e+02   3.0859430e+02   7.7176007e+02   5.9999925e+02
   5.6900000e+02   3.7892525e+02   6.8900789e+02   3.7476611e+02
   5.7000000e+02   3.1603891e+02   7.8495706e+02   5.9913042e+02
   5.7000000e+02   3.8153458e+02   7.0634828e+02   3.7370191e+02
   5.7100000e+02   3.2466664e+02   8.0151312e+02   6.0137081e+02
   5.7100000e+02   3.9377660e+02   7.2283662e+02   3.7562686e+02
   5.7200000e+02   3.2962018e+02   8.1530785e+02   6.0253543e+02
   5.7200000e+02   4.0289298e+02   7.3812053e+02   3.7581932e+02
   5.7300000e+02   3.3794532e+02   8.3158622e+02   6.0311131e+02
   5.7300000e+02   4.0889964e+02   7.5419899e+02   3.7768472e+02
   5.7400000e+02   3.4423829e+02   8.4623441e+02   6.0409775e+02
   5.7400000e+02   4.1757679e+02   7.7248674e+02   3.7845771e+02
   5.7500000e+02   3.4533915e+02   8.6280155e+02   6.0454464e+02
   5.7500000e+02   4.2509853e+02   7.8937092e+02   3.7925714e+02
   5.7600000e+02   3.5042785e+02   8.7910527e+02   6.0534641e+02
   5.7600000e+02   4.2741644e+02   8.0786522e+02   3.7894883e+02
   5.7700000e+02   3.5304007e+02   8.9452000e+02   6.0502876e+02
   5.7700000e+02   4.3786408e+02   8.2270200e+02   3.8111274e+02
   5.7800000e+02   3.5918017e+02   9.0993081e+02   6.0609624e+02
   5.7800000e+02   4.3922122e+02   8.4153488e+02   3.8062671e+02
   5.7900000e+02   3.5804490e+02   9.2819994e+02   6.0537934e+02
   5.7900000e+02   4.4160412e+02   8.6141927e+02   3.8178543e+02
   5.8000000e+02   3.6033364e+02   9.4574715e+02   6.0631550e+02
   5.8000000e+02   4.4622039e+02   8.7912620e+02   3.8232487e+02
   5.8100000e+02   3.5953437e+02   9.6222474e+02   6.0570368e+02
   5.8100000e+02   4.4032146e+02   8.9886768e+02   3.8060876e+02
   5.8200000e+02   3.6000174e+02   9.7860636e+02   6.0645189e+02
   5.8200000e+02   4.4065878e+02   9.1749181e+02   3.7934222e+02
   5.8300000e+02   3.5739312e+02   9.9376590e+02   6.0548053e+02
   5.8300000e+02   4.4650101e+02   9.3382570e+02   3.7961210e+02
   5.8400000e+02   3.6119061e+02   1.0115714e+03   6.0699435e+02
   5.8400000e+02   4.4317949e+02   9.5435329e+02   3.8019825e+02
   5.8500000e+02   3.5749194e+02   1.0271105e+03   6.0557679e+02
   5.8500000e+02   4.4360703e+02   9.7039307e+02   3.8071523e+02
   5.8600000e+02   3.5868288e+02   1.0437991e+03   6.0584409e+02
   5.8600000e+02   4.4334398e+02   9.8778791e+02   3.8012844e+02
   5.8700000e+02   3.5121281e+02   1.0604901e+03   6.0463289e+02
   5.8700000e+02   4.4303995e+02   1.0051614e+03   3.7986570e+02
   5.8800000e+02   3.5079085e+02   1.0744848e+03   6.0397749e+02
   5.8800000e+02   4.3825886e+02   1.0224768e+03   3.7872551e+02
   5.8900000e+02   3.4679099e+02   1.0898038e+03   6.0323900e+02
   5.8900000e+02   4.3483605e+02   1.0399150e+03   3.7875148e+02
   5.9000000e+02   3.4119307e+02   1.1068567e+03   6.0184000e+02
   5.9000000e+02   4.2986534e+02   1.0575277e+03   3.7631284e+02
   5.9100000e+02   3.3198522e+02   1.1236083e+03   6.0128891e+02
   5.9100000e+02   4.2320244e+02   1.0754764e+03   3.7434977e+02
   5.9200000e+02   3.2906275e+02   1.1367824e+03   6.0005942e+02
   5.9200000e+02   4.1880768e+02   1.0887377e+03   3.7431164e+02
   5.9300000e+02   3.2618429e+02   1.1522194e+03   5.9999303e+02
   5.9300000e+02   4.1912166e+02   1.1052891e+03   3.7316614e+02
   5.9400000e+02   3.1615036e+02   1.1686920e+03   5.9705178e+02
   5.9400000e+02   4.1225866e+02   1.1216299e+03   3.7201685e+02
   5.9500000e+02   3.1310887e+02   1.1811490e+03   5.9619085e+02
   5.9500000e+02   4.0312629e+02   1.1376093e+03   3.6933818e+02
   5.9600000e+02   3.0547525e+02   1.1955244e+03   5.9366570e+02
   5.9600000e+02   3.9413976e+02   1.1537775e+03   3.6646360e+02
   5.9700000e+02   2.9758914e+02   1.2093258e+03   5.9220900e+02
   5.9700000e+02   3.8644000e+02   1.1683536e+03   3.6329050e+02
   5.9800000e+02   2.9029509e+02   1.2231963e+03   5.8926172e+02
   5.9800000e+02   3.7396260e+02   1.1849248e+03   3.5966587e+02
   5.9900000e+02   2.7756525e+02   1.2384097e+03   5.8621127e+02
   5.9900000e+02   3.7072079e+02   1.1982250e+03   3.5858602e+02
   6.0000000e+02   2.6704991e+02   1.2526392e+03   5.8344568e+02
   6.0000000e+02   3.5603213e+02   1.2158664e+03   3.5328123e+02
   6.0100000e+02   2.6252530e+02   1.2634644e+03   5.8065857e+02
   6.0100000e+02   3.4262332e+02   1.2300707e+03   3.4843088e+02
   6.0200000e+02   2.4993377e+02   1.2753378e+03   5.7689720e+02
   6.0200000e+02   3.3862485e+02   1.2404710e+03   3.4663322e+02
   6.0300000e+02   2.4118883e+02   1.2877753e+03   5.7477772e+02
   6.0300000e+02   3.3063840e+02   1.2529138e+03   3.4437812e+02
   6.0400000e+02   2.3211150e+02   1.2982726e+03   5.6958497e+02
   6.0400000e+02   3.1723004e+02   1.2663511e+03   3.3971096e+02
   6.0500000e+02   2.1728433e+02   1.3096620e+03   5.6567660e+02
   6.0500000e+02   3.0163133e+02   1.2798099e+03   3.3371341e+02
   6.0600000e+02   2.0623241e+02   1.3193743e+03   5.6209847e+02
   6.0600000e+02   2.8965752e+02   1.2916258e+03   3.2859580e+02
   6.0700000e+02   1.9651185e+02   1.3287951e+03   5.5871394e+02
   6.0700000e+02   2.7794279e+02   1.3024291e+03   3.2452251e+02
   6.0800000e+02   1.8616730e+02   1.3386799e+03   5.5368781e+02
   6.0800000e+02   2.6363895e+02   1.3138265e+03   3.1760501e+02
   6.0900000e+02   1.7793520e+02   1.3460753e+03   5.5018019e+02
   6.0900000e+02   2.5186771e+02   1.3242491e+03   3.1315820e+02
   6.1000000e+02   1.6163368e+02   1.3561144e+03   5.4386934e+02
   6.1000000e+02   2.3730824e+02   1.3351710e+03   3.0660927e+02
   6.1100000e+02   1.4959734e+02   1.3641982e+03   5.3963447e+02
   6.1100000e+02   2.2118967e+02   1.3462444e+03   3.0140551e+02
   6.1200000e+02   1.3806631e+02   1.3693395e+03   5.3439702e+02
   6.1200000e+02   2.1381138e+02   1.3559232e+03   2.9711233e+02
   6.1300000e+02   1.2784118e+02   1.3764903e+03   5.2913561e+02
   6.1300000e+02   1.9658847e+02   1.3652255e+03   2.9007642e+02
   6.1400000e+02   1.1686362e+02   1.3826357e+03   5.2481840e+02
   6.1400000e+02   1.8662431e+02   1.3735776e+03   2.8587151e+02
   6.1500000e+02   1.0149461e+02   1.3879345e+03   5.1899689e+02
   6.1500000e+02   1.7558964e+02   1.3826139e+03   2.8188125e+02
   6.1600000e+02   9.6428201e+01   1.3919222e+03   5.1688141e+02
   6.1600000e+02   1.6208675e+02   1.3916769e+03   2.7607097e+02
   6.1700000e+02   8.4097758e+01   1.3973850e+03   5.1240372e+02
   6.1700000e+02   1.4974887e+02   1.3976422e+03   2.7256691e+02
   6.1800000e+02   7.4790017e+01   1.3987296e+03   5.0872175e+02
   6.1800000e+02   1.4646530e+02   1.4022365e+03   2.7135776e+02
   6.1900000e+02   6.5314619e+01   1.4002938e+03   5.0605998e+02
   6.1900000e+02   1.3508815e+02   1.4065583e+03   2.6759947e+02
   6.2000000e+02   5.8188312e+01   1.4003403e+03   5.0390509e+02
   6.2000000e+02   1.2381455e+02   1.4069005e+03   2.6266364e+02
   6.2100000e+02   4.5315174e+01   1.4009681e+03   5.0056355e+02
   6.2100000e+02   1.0638279e+02   1.4071409e+03   2.5824469e+02
   6.2200000e+02   3.3615723e+01   1.3972753e+03   4.9800478e+02
   6.2200000e+02   9.7545637e+01   1.4037965e+03   2.5672887e+02
   6.2300000e+02   2.5720577e+01   1.3933613e+03   4.9573770e+02
   6.2300000e+02   9.0445960e+01   1.3981417e+03   2.5352917e+02
   6.2400000e+02   1.4767192e+01   1.3880172e+03   4.9444575e+02
   6.2400000e+02   7.3216143e+01   1.3928845e+03   2.5179349e+02
   6.2500000e+02   6.8670760e+00   1.3826021e+03   4.9202021e+02
   6.2500000e+02   6.5581106e+01   1.3844068e+03   2.4917319e+02
   6.2600000e+02   3.3532600e-01   1.3762575e+03   4.8954884e+02
   6.2600000e+02   5.1793222e+01   1.3776654e+03   2.4653769e+02
   6.2700000e+02  -1.1922271e+01   1.3716971e+03   4.8891395e+02
   6.2700000e+02   4.1199152e+01   1.3717327e+03   2.4378000e+02
   6.2800000e+02  -1.4422053e+01   1.3631541e+03   4.8672970e+02
   6.2800000e+02   2.5667529e+01   1.3632046e+03   2.3944910e+02
   6.2900000e+02  -2.3629647e+01   1.3578921e+03   4.8618385e+02
   6.2900000e+02   2.9641820e+01   1.3521035e+03   2.4155847e+02
   6.3000000e+02  -2.5868579e+01   1.3525231e+03   4.8513647e+02
   6.3000000e+02   1.9729377e+01   1.3463857e+03   2.3791562e+02
   6.3100000e+02  -3.3394081e+01   1.3448617e+03   4.8144442e+02
   6.3100000e+02   1.5285122e+01   1.3374528e+03   2.3708775e+02
   6.3200000e+02  -3.9050082e+01   1.3402538e+03   4.7890224e+02
   6.3200000e+02   6.8322950e+00   1.3306077e+03   2.3407045e+02
   6.3300000e+02  -4.0179024e+01   1.3325722e+03   4.7827106e+02
   6.3300000e+02   4.8234580e+00   1.3209519e+03   2.3159963e+02
   6.3400000e+02  -3.9804045e+01   1.3230082e+03   4.7825279e+02
   6.3400000e+02  -3.7793530e+00   1.3117726e+03   2.2916693e+02
   6.3500000e+02  -4.4279414e+01   1.3165045e+03   4.7478619e+02
   6.3500000e+02  -6.5216360e+00   1.3031222e+03   2.2820468e+02
   6.3600000e+02  -4.8314746e+01   1.3083919e+03   4.7414437e+02
   6.3600000e+02  -5.5759680e+00   1.2935726e+03   2.2771064e+02
   6.3700000e+02  -4.8942111e+01   1.3004507e+03   4.7192467e+02
   6.3700000e+02  -8.5700300e+00   1.2841389e+03   2.2782382e+02
   6.3800000e+02  -4.3950267e+01   1.2915433e+03   4.7214677e+02
   6.3800000e+02  -4.8527860e+00   1.2709766e+03   2.2626611e+02
   6.3900000e+02  -4.9066412e+01   1.2836299e+03   4.7093041e+02
   6.3900000e+02  -7.9571450e+00   1.2610229e+03   2.2656659e+02
   6.4000000e+02  -4.8817883e+01   1.2753817e+03   4.7002299e+02
   6.4000000e+02  -1.5686375e+01   1.2521074e+03   2.2308754e+02
   6.4100000e+02  -5.2366762e+01   1.2690154e+03   4.6905670e+02
   6.4100000e+02  -5.5462690e+00   1.2394356e+03   2.2573265e+02
   6.4200000e+02  -4.7062171e+01   1.2583129e+03   4.6956136e+02
   6.4200000e+02  -9.2459140e+00   1.2311718e+03   2.2575696e+02
   6.4300000e+02  -4.7592630e+01   1.2526550e+03   4.6858702e+02
   6.4300000e+02  -8.6269160e+00   1.2199235e+03   2.2461401e+02
   6.4400000e+02  -3.7773026e+01   1.2436662e+03   4.6971914e+02
   6.4400000e+02  -6.3572060e+00   1.2104742e+03   2.2510534e+02
   6.4500000e+02  -4.0751767e+01   1.2367724e+03   4.6913941e+02
   6.4500000e+02  -4.2853560e+00   1.2012143e+03   2.2555386e+02
   6.4600000e+02  -3.2423676e+01   1.2278375e+03   4.7017768e+02
   6.4600000e+02   4.5009410e+00   1.1907992e+03   2.2769794e+02
   6.4700000e+02  -3.2611667e+01   1.2241225e+03   4.7065296e+02
   6.4700000e+02   1.2007844e+01   1.1818709e+03   2.2967395e+02
   6.4800000e+02  -2.4754581e+01   1.2167593e+03   4.7271372e+02
   6.4800000e+02   2.1045629e+01   1.1738290e+03   2.3425358e+02
   6.4900000e+02  -1.7348772e+01   1.2095176e+03   4.7466326e+02
   6.4900000e+02   2.0639016e+01   1.1672188e+03   2.3358968e+02
   6.5000000e+02  -1.4687817e+01   1.2054625e+03   4.7672135e+02
   6.5000000e+02   2.3415864e+01   1.1610847e+03   2.3392577e+02
   6.5100000e+02  -6.8634440e+00   1.2016063e+03   4.7849233e+02
   6.5100000e+02   3.9863160e+01   1.1520553e+03   2.4079058e+02
   6.5200000e+02  -2.7124300e+00   1.1975921e+03   4.8026033e+02
   6.5200000e+02   4.1621430e+01   1.1462708e+03   2.4107486e+02
   6.5300000e+02  -3.8991100e-01   1.1964563e+03   4.8164372e+02
   6.5300000e+02   4.7241092e+01   1.1400814e+03   2.4336297e+02
   6.5400000e+02   1.2747565e+01   1.1913443e+03   4.8635310e+02
   6.5400000e+02   5.6683078e+01   1.1345304e+03   2.4693773e+02
   6.5500000e+02   1.6997282e+01   1.1891134e+03   4.8921943e+02
   6.5500000e+02   6.0463977e+01   1.1325847e+03   2.4973468e+02
   6.5600000e+02   2.7964863e+01   1.1895210e+03   4.9416259e+02
   6.5600000e+02   7.3799167e+01   1.1279019e+03   2.5628179e+02
   6.5700000e+02   3.2837995e+01   1.1884766e+03   4.9574856e+02
   6.5700000e+02   7.8512212e+01   1.1265559e+03   2.5950064e+02
   6.5800000e+02   3.8249183e+01   1.1885774e+03   4.9904097e+02
   6.5800000e+02   9.2429822e+01   1.1240954e+03   2.6563314e+02
   6.5900000e+02   5.1563878e+01   1.1890032e+03   5.0307696e+02
   6.5900000e+02   9.6710519e+01   1.1233993e+03   2.6880343e+02
   6.6000000e+02   5.8299982e+01   1.1917257e+03   5.0718362e+02
   6.6000000e+02   1.0501009e+02   1.1234296e+03   2.7344576e+02
   6.6100000e+02   6.4640946e+01   1.1934687e+03   5.1047260e+02
   6.6100000e+02   1.1525359e+02   1.1255425e+03   2.7778979e+02
   6.6200000e+02   7.3225328e+01   1.1985584e+03   5.1513825e+02
   6.6200000e+02   1.2416336e+02   1.1279041e+03   2.8247147e+02
   6.6300000e+02   7.5620515e+01   1.2037412e+03   5.1752214e+02
   6.6300000e+02   1.2955399e+02   1.1315364e+03   2.8688527e+02
   6.6400000e+02   8.0852767e+01   1.2084507e+03   5.2020061e+02
   6.6400000e+02   1.3660299e+02   1.1356466e+03   2.8987482e+02
   6.6500000e+02   8.8703076e+01   1.2156744e+03   5.2285366e+02
   6.6500000e+02   1.3758509e+02   1.1424320e+03   2.9153109e+02
   6.6600000e+02   9.1596771e+01   1.2230484e+03   5.2570246e+02
   6.6600000e+02   1.4931074e+02   1.1493910e+03   2.9535492e+02
   6.6700000e+02   9.9977638e+01   1.2303621e+03   5.2865511e+02
   6.6700000e+02   1.5427659e+02   1.1574296e+03   2.9778209e+02
   6.6800000e+02   1.0130209e+02   1.2391757e+03   5.2887008e+02
   6.6800000e+02   1.5712216e+02   1.1661483e+03   2.9860173e+02
   6.6900000e+02   1.0136700e+02   1.2487151e+03   5.2961923e+02
   6.6900000e+02   1.6510690e+02   1.1753606e+03   3.0188721e+02
   6.7000000e+02   1.0666257e+02   1.2583258e+03   5.3007478e+02
   6.7000000e+02   1.6931172e+02   1.1863205e+03   3.0146294e+02
   6.7100000e+02   1.0952224e+02   1.2681519e+03   5.3077551e+02
   6.7100000e+02   1.7120519e+02   1.1955187e+03   3.0100807e+02
   6.7200000e+02   1.1276863e+02   1.2792920e+03   5.3071071e+02
   6.7200000e+02   1.7468707e+02   1.2066538e+03   3.0229889e+02
   6.7300000e+02   1.1262183e+02   1.2900392e+03   5.3019472e+02
   6.7300000e+02   1.7499894e+02   1.2191392e+03   3.0000935e+02
   6.7400000e+02   1.1543881e+02   1.3028323e+03   5.3009195e+02
   6.7400000e+02   1.7063903e+02   1.2323219e+03   2.9815385e+02
   6.7500000e+02   1.1687188e+02   1.3112329e+03   5.2956996e+02
   6.7500000e+02   1.7958696e+02   1.2427245e+03   3.0074998e+02
   6.7600000e+02   1.1404542e+02   1.3238930e+03   5.2914691e+02
   6.7600000e+02   1.7949983e+02   1.2540681e+03   2.9938636e+02
   6.7700000e+02   1.1661786e+02   1.3357800e+03   5.2697273e+02
   6.7700000e+02   1.7568763e+02   1.2677574e+03   2.9668511e+02
   6.7800000e+02   1.1740650e+02   1.3476367e+03   5.2733070e+02
   6.7800000e+02   1.7020765e+02   1.2818441e+03   2.9540154e+02
   6.7900000e+02   1.1932923e+02   1.3589363e+03   5.2903290e+02
   6.7900000e+02   1.7425256e+02   1.2920881e+03   2.9503987e+02
   6.8000000e+02   1.1738310e+02   1.3710311e+03   5.2603623e+02
   6.8000000e+02   1.7382190e+02   1.3058565e+03   2.9322688e+02
   6.8100000e+02   1.1262234e+02   1.3830744e+03   5.2485878e+02
   6.8100000e+02   1.7754913e+02   1.3185546e+03   2.9341766e+02
   6.8200000e+02   1.0469762e+02   1.3966134e+03   5.2172606e+02
   6.8200000e+02   1.7716680e+02   1.3321083e+03   2.9071347e+02
   6.8300000e+02   1.1005295e+02   1.4085734e+03   5.2065575e+02
   6.8300000e+02   1.6763507e+02   1.3463332e+03   2.8849019e+02
   6.8400000e+02   1.0648190e+02   1.4210031e+03   5.2041214e+02
   6.8400000e+02   1.6843712e+02   1.3575002e+03   2.8796119e+02
   6.8500000e+02   1.0421526e+02   1.4338312e+03   5.1848685e+02
   6.8500000e+02   1.6292501e+02   1.3746929e+03   2.8572454e+02
   6.8600000e+02   9.9824729e+01   1.4449013e+03   5.1736784e+02
   6.8600000e+02   1.6275248e+02   1.3860745e+03   2.8561336e+02
   6.8700000e+02   9.7389519e+01   1.4596485e+03   5.1517999e+02
   6.8700000e+02   1.5919708e+02   1.3989596e+03   2.8294417e+02
   6.8800000e+02   8.8731370e+01   1.4718076e+03   5.1347045e+02
   6.8800000e+02   1.6210669e+02   1.4098987e+03   2.8283535e+02
   6.8900000e+02   8.7568396e+01   1.4848023e+03   5.1166791e+02
   6.8900000e+02   1.5834454e+02   1.4221157e+03   2.8099208e+02
   6.9000000e+02   8.3818807e+01   1.4960383e+03   5.1003483e+02
   6.9000000e+02   1.5069932e+02   1.4393268e+03   2.7780607e+02
   6.9100000e+02   8.2478422e+01   1.5100996e+03   5.0812220e+02
   6.9100000e+02   1.4521218e+02   1.4510521e+03   2.7803432e+02
   6.9200000e+02   8.0373412e+01   1.5220906e+03   5.0734220e+02
   6.9200000e+02   1.4246522e+02   1.4633412e+03   2.7461927e+02
   6.9300000e+02   7.6103624e+01   1.5327866e+03   5.0482410e+02
   6.9300000e+02   1.3219044e+02   1.4784654e+03   2.7134177e+02
   6.9400000e+02   7.2544663e+01   1.5448014e+03   5.0334716e+02
   6.9400000e+02   1.3406814e+02   1.4894041e+03   2.7071509e+02
   6.9500000e+02   6.6239453e+01   1.5579037e+03   5.0068353e+02
   6.9500000e+02   1.2847448e+02   1.5035000e+03   2.6696439e+02
   6.9600000e+02   6.2635933e+01   1.5691139e+03   4.9960510e+02
   6.9600000e+02   1.2566648e+02   1.5171748e+03   2.6374242e+02
   6.9700000e+02   5.3090829e+01   1.5833121e+03   4.9554821e+02
   6.9700000e+02   1.1851268e+02   1.5297723e+03   2.6131330e+02
   6.9800000e+02   5.2903386e+01   1.5929552e+03   4.9402313e+02
   6.9800000e+02   1.1483372e+02   1.5421023e+03   2.5916368e+02
   6.9900000e+02   4.9337064e+01   1.6045480e+03   4.8998498e+02
   6.9900000e+02   1.1520327e+02   1.5546497e+03   2.5621294e+02
   7.0000000e+02   4.3633876e+01   1.6166261e+03   4.8797305e+02
   7.0000000e+02   1.0623248e+02   1.5680744e+03   2.5164800e+02
   7.0100000e+02   4.0721190e+01   1.6263039e+03   4.8647253e+02
   7.0100000e+02   1.0634003e+02   1.5785931e+03   2.5025320e+02
   7.0200000e+02   3.4212496e+01   1.6383741e+03   4.8236077e+02
   7.0200000e+02   9.8276245e+01   1.5932720e+03   2.4751082e+02
   7.0300000e+02   2.3985867e+01   1.6503332e+03   4.7736905e+02
   7.0300000e+02   9.2376908e+01   1.6066356e+03   2.4326482e+02
   7.0400000e+02   2.2177338e+01   1.6602824e+03   4.7633645e+02
   7.0400000e+02   8.5642707e+01   1.6166082e+03   2.3943111e+02
   7.0500000e+02   1.2509887e+01   1.6770920e+03   4.6980062e+02
   7.0500000e+02   7.9590535e+01   1.6287750e+03   2.3552717e+02
   7.0600000e+02   1.0510548e+01   1.6833951e+03   4.6771796e+02
   7.0600000e+02   6.8624659e+01   1.6429132e+03   2.3081110e+02
   7.0700000e+02   6.6737500e+00   1.6928060e+03   4.6480977e+02
   7.0700000e+02   6.4864574e+01   1.6564659e+03   2.2593897e+02
   7.0800000e+02  -1.9209380e+00   1.7036250e+03   4.6050755e+02
   7.0800000e+02   6.2621301e+01   1.6660234e+03   2.2190077e+02
   7.0900000e+02  -4.7137950e+00   1.7126866e+03   4.5609508e+02
   7.0900000e+02   5.4361309e+01   1.6790952e+03   2.1735978e+02
   7.1000000e+02  -9.1789700e+00   1.7222721e+03   4.5203406e+02
   7.1000000e+02   5.5808903e+01   1.6905126e+03   2.1457149e+02
   7.1100000e+02  -2.2333361e+01   1.7335371e+03   4.4502880e+02
   7.1100000e+02   4.2269653e+01   1.7021451e+03   2.1090541e+02
   7.1200000e+02  -1.7084470e+01   1.7390815e+03   4.4420792e+02
   7.1200000e+02   3.5884465e+01   1.7154844e+03   2.0063384e+02
   7.1300000e+02  -2.2000082e+01   1.7491153e+03   4.3811498e+02
   7.1300000e+02   2.1115345e+01   1.7277407e+03   1.9592552e+02
   7.1400000e+02  -3.0332890e+01   1.7585233e+03   4.3217591e+02
   7.1400000e+02   2.5573946e+01   1.7382813e+03   1.9221739e+02
   7.1500000e+02  -2.1463273e+01   1.7638047e+03   4.3346308e+02
   7.1500000e+02   1.8832156e+01   1.7509497e+03   1.8779560e+02
   7.1600000e+02  -3.8342093e+01   1.7752113e+03   4.2571172e+02
   7.1600000e+02   2.3275531e+01   1.7602704e+03   1.8580796e+02
   7.1700000e+02  -4.0102609e+01   1.7826647e+03   4.2258930e+02
   7.1700000e+02   1.4579871e+01   1.7712323e+03   1.8006377e+02
   7.1800000e+02  -3.8746383e+01   1.7875974e+03   4.1846734e+02
   7.1800000e+02   1.7082516e+01   1.7795710e+03   1.7723482e+02
   7.1900000e+02  -4.2024821e+01   1.7938099e+03   4.1466895e+02
   7.1900000e+02   8.1909660e+00   1.7910493e+03   1.7157952e+02
   7.2000000e+02  -3.5368657e+01   1.7959982e+03   4.1360375e+02
   7.2000000e+02   8.9567970e+00   1.7953819e+03   1.6940088e+02
   7.2100000e+02  -4.6115327e+01   1.8028654e+03   4.1035604e+02
   7.2100000e+02   1.1044072e+01   1.8005568e+03   1.6628320e+02
   7.2200000e+02  -4.1187035e+01   1.8037181e+03   4.0642716e+02
   7.2200000e+02   1.0756531e+01   1.8035557e+03   1.6377936e+02
   7.2300000e+02  -4.0032719e+01   1.8049212e+03   4.0497825e+02
   7.2300000e+02   1.5014479e+01   1.8035408e+03   1.6353975e+02
   7.2400000e+02  -4.3037924e+01   1.8066939e+03   4.0147161e+02
   7.2400000e+02   5.9302770e+00   1.8077494e+03   1.5791671e+02
   7.2500000e+02  -3.8107314e+01   1.8062677e+03   3.9971079e+02
   7.2500000e+02   2.1753930e+00   1.8093412e+03   1.5199961e+02
   7.2600000e+02  -4.0580955e+01   1.8069464e+03   3.9588884e+02
   7.2600000e+02   7.2575690e+00   1.8070843e+03   1.5028461e+02
   7.2700000e+02  -3.8715266e+01   1.8067759e+03   3.9239807e+02
   7.2700000e+02   6.5812400e-01   1.8059866e+03   1.4695527e+02
   7.2800000e+02  -4.2320343e+01   1.8062213e+03   3.8927181e+02
   7.2800000e+02   1.1784909e+01   1.8024496e+03   1.4483704e+02
   7.2900000e+02  -4.2000059e+01   1.8066108e+03   3.8558125e+02
   7.2900000e+02   1.0645292e+01   1.8017284e+03   1.4255945e+02
   7.3000000e+02  -3.6626023e+01   1.8026895e+03   3.8306508e+02
   7.3000000e+02   1.1122413e+01   1.7988442e+03   1.4062731e+02
   7.3100000e+02  -3.0488515e+01   1.8021818e+03   3.7908874e+02
   7.3100000e+02   1.4760160e+01   1.7968581e+03   1.3738023e+02
   7.3200000e+02  -2.3736043e+01   1.8001919e+03   3.7820367e+02
   7.3200000e+02   1.8813007e+01   1.7959306e+03   1.3347472e+02
   7.3300000e+02  -2.2042513e+01   1.7992070e+03   3.7749399e+02
   7.3300000e+02   1.5975722e+01   1.7962461e+03   1.2905475e+02
   7.3400000e+02  -2.4348981e+01   1.8011447e+03   3.7437502e+02
   7.3400000e+02   1.6155273e+01   1.7971481e+03   1.2882405e+02
   7.3500000e+02  -2.2460249e+01   1.8026376e+03   3.7019197e+02
   7.3500000e+02   2.4432010e+01   1.7955701e+03   1.2617228e+02
   7.3600000e+02  -8.3571030e+00   1.7980488e+03   3.7062215e+02
   7.3600000e+02   3.6140077e+01   1.7946878e+03   1.2613504e+02
   7.3700000e+02  -8.3518020e+00   1.8004938e+03   3.6980553e+02
   7.3700000e+02   3.8310255e+01   1.7939975e+03   1.2425325e+02
   7.3800000e+02   1.0696290e+01   1.7973940e+03   3.7148230e+02
   7.3800000e+02   5.0246956e+01   1.7907131e+03   1.2714183e+02
   7.3900000e+02   8.3878380e+00   1.7983909e+03   3.6830133e+02
   7.3900000e+02   5.1129288e+01   1.7925669e+03   1.2233117e+02
   7.4000000e+02   2.0419549e+01   1.7975888e+03   3.6689056e+02
   7.4000000e+02   7.0796124e+01   1.7937618e+03   1.2451552e+02
   7.4100000e+02   3.0419091e+01   1.7960672e+03   3.6829665e+02
   7.4100000e+02   7.0753685e+01   1.7917567e+03   1.2290371e+02
   7.4200000e+02   4.6375168e+01   1.7936314e+03   3.7140197e+02
   7.4200000e+02   8.5801970e+01   1.7912494e+03   1.2426932e+02
   7.4300000e+02   5.2269462e+01   1.7924782e+03   3.7091428e+02
   7.4300000e+02   8.8348235e+01   1.7928366e+03   1.2147873e+02
   7.4400000e+02   6.1215253e+01   1.7930056e+03   3.7015251e+02
   7.4400000e+02   1.0673753e+02   1.7893974e+03   1.2539122e+02
   7.4500000e+02   8.1280217e+01   1.7880945e+03   3.7066228e+02
   7.4500000e+02   1.2194185e+02   1.7849990e+03   1.2552267e+02
   7.4600000e+02   8.8961801e+01   1.7872403e+03   3.6964302e+02
   7.4600000e+02   1.3272857e+02   1.7811018e+03   1.2372996e+02
   7.4700000e+02   9.1613283e+01   1.7871416e+03   3.6830555e+02
   7.4700000e+02   1.4204088e+02   1.7784713e+03   1.2544136e+02
   7.4800000e+02   1.0850099e+02   1.7844909e+03   3.6932207e+02
   7.4800000e+02   1.5308150e+02   1.7769743e+03   1.2447694e+02
   7.4900000e+02   1.2565754e+02   1.7814511e+03   3.7136538e+02
   7.4900000e+02   1.6766020e+02   1.7753546e+03   1.2532510e+02
   7.5000000e+02   1.3902268e+02   1.7782577e+03   3.7063277e+02
   7.5000000e+02   1.7819389e+02   1.7725840e+03   1.2287929e+02
   7.5100000e+02   1.4639118e+02   1.7775283e+03   3.6732348e+02
   7.5100000e+02   1.9132457e+02   1.7703755e+03   1.2156777e+02
   7.5200000e+02   1.6169978e+02   1.7758189e+03   3.6781809e+02
   7.5200000e+02   2.1552961e+02   1.7636865e+03   1.2325528e+02
   7.5300000e+02   1.7697567e+02   1.7722511e+03   3.6672353e+02
   7.5300000e+02   2.3169992e+02   1.7606882e+03   1.2289976e+02
   7.5400000e+02   1.9633736e+02   1.7681205e+03   3.6724324e+02
   7.5400000e+02   2.4305431e+02   1.7588603e+03   1.2325427e+02
   7.5500000e+02   2.1094878e+02   1.7655918e+03   3.6897983e+02
   7.5500000e+02   2.5601501e+02   1.7586039e+03   1.2234263e+02
   7.5600000e+02   2.3006742e+02   1.7628356e+03   3.6866775e+02
   7.5600000e+02   2.7377447e+02   1.7567599e+03   1.2192782e+02
   7.5700000e+02   2.3741663e+02   1.7609774e+03   3.6603038e+02
   7.5700000e+02   2.9369730e+02   1.7510262e+03   1.2270841e+02
   7.5800000e+02   2.5196577e+02   1.7565637e+03   3.6699826e+02
   7.5800000e+02   3.0933019e+02   1.7484119e+03   1.2505870e+02
   7.5900000e+02   2.6698444e+02   1.7538594e+03   3.6653771e+02
   7.5900000e+02   3.2594703e+02   1.7445527e+03   1.2465732e+02
   7.6000000e+02   2.8309694e+02   1.7480811e+03   3.6652911e+02
   7.6000000e+02   3.4370558e+02   1.7409239e+03   1.2301854e+02
   7.6100000e+02   2.9980969e+02   1.7453596e+03   3.6887681e+02
   7.6100000e+02   3.5799195e+02   1.7369442e+03   1.2566166e+02
   7.6200000e+02   3.0804396e+02   1.7423611e+03   3.6710368e+02
   7.6200000e+02   3.7319823e+02   1.7322273e+03   1.2828272e+02
   7.6300000e+02   3.2380687e+02   1.7377039e+03   3.6816748e+02
   7.6300000e+02   3.8645400e+02   1.7285045e+03   1.2942805e+02
   7.6400000e+02   3.3442102e+02   1.7340758e+03   3.6832439e+02
   7.6400000e+02   3.9762292e+02   1.7254212e+03   1.2773181e+02
   7.6500000e+02   3.5055586e+02   1.7283765e+03   3.7165597e+02
   7.6500000e+02   4.2026104e+02   1.7172592e+03   1.3325820e+02
   7.6600000e+02   3.6569103e+02   1.7219357e+03   3.7321614e+02
   7.6600000e+02   4.3810712e+02   1.7116753e+03   1.3513805e+02
   7.6700000e+02   3.8248104e+02   1.7154929e+03   3.7659103e+02
   7.6700000e+02   4.4740619e+02   1.7075608e+03   1.3383641e+02
   7.6800000e+02   3.9499727e+02   1.7100977e+03   3.7716361e+02
   7.6800000e+02   4.6082117e+02   1.7002072e+03   1.3650503e+02
   7.6900000e+02   4.0526421e+02   1.7035519e+03   3.7840521e+02
   7.6900000e+02   4.8235854e+02   1.6923958e+03   1.4303880e+02
   7.7000000e+02   4.2045578e+02   1.6956781e+03   3.8110971e+02
   7.7000000e+02   4.9611380e+02   1.6842761e+03   1.4453971e+02
   7.7100000e+02   4.3418621e+02   1.6875625e+03   3.8321260e+02
   7.7100000e+02   5.0586838e+02   1.6777038e+03   1.4432992e+02
   7.7200000e+02   4.4394732e+02   1.6809163e+03   3.8429095e+02
   7.7200000e+02   5.2378075e+02   1.6709751e+03   1.4817526e+02
   7.7300000e+02   4.6193455e+02   1.6710601e+03   3.8822285e+02
   7.7300000e+02   5.3583947e+02   1.6623094e+03   1.5014528e+02
   7.7400000e+02   4.7236900e+02   1.6639548e+03   3.8967794e+02
   7.7400000e+02   5.4963438e+02   1.6523778e+03   1.5327690e+02
   7.7500000e+02   4.8233016e+02   1.6533172e+03   3.9071662e+02
   7.7500000e+02   5.6392740e+02   1.6433879e+03   1.5763585e+02
   7.7600000e+02   4.9797553e+02   1.6450415e+03   3.9255755e+02
   7.7600000e+02   5.7180526e+02   1.6373201e+03   1.5536740e+02
   7.7700000e+02   5.0739709e+02   1.6354848e+03   3.9524777e+02
   7.7700000e+02   5.8598767e+02   1.6270168e+03   1.5902794e+02
   7.7800000e+02   5.1491840e+02   1.6268830e+03   3.9693715e+02
   7.7800000e+02   5.9997823e+02   1.6172506e+03   1.6156912e+02
   7.7900000e+02   5.2521777e+02   1.6170419e+03   3.9827928e+02
   7.7900000e+02   6.1371634e+02   1.6077714e+03   1.6477054e+02
   7.8000000e+02   5.3547541e+02   1.6064923e+03   4.0101260e+02
   7.8000000e+02   6.2150328e+02   1.5964276e+03   1.6679689e+02
   7.8100000e+02   5.4129308e+02   1.5955744e+03   4.0189109e+02
   7.8100000e+02   6.3131299e+02   1.5870289e+03   1.7011568e+02
   7.8200000e+02   5.4570924e+02   1.5855356e+03   4.0255892e+02
   7.8200000e+02   6.3900425e+02   1.5759662e+03   1.7271200e+02
   7.8300000e+02   5.5089178e+02   1.5733627e+03   4.0539074e+02
   7.8300000e+02   6.4576949e+02   1.5642422e+03   1.7462463e+02
   7.8400000e+02   5.5478706e+02   1.5630204e+03   4.0661217e+02
   7.8400000e+02   6.5195642e+02   1.5511524e+03   1.7678635e+02
   7.8500000e+02   5.5760403e+02   1.5476022e+03   4.0741754e+02
   7.8500000e+02   6.5344942e+02   1.5365875e+03   1.7804204e+02
   7.8600000e+02   5.5802198e+02   1.5363711e+03   4.0939521e+02
   7.8600000e+02   6.5228570e+02   1.5244277e+03   1.7894481e+02
   7.8700000e+02   5.5654980e+02   1.5230007e+03   4.0998215e+02
   7.8700000e+02   6.5320197e+02   1.5090674e+03   1.8044554e+02
   7.8800000e+02   5.5318703e+02   1.5116617e+03   4.1004312e+02
   7.8800000e+02   6.4858880e+02   1.4946209e+03   1.8103352e+02
   7.8900000e+02   5.5016632e+02   1.4969856e+03   4.1037034e+02
   7.8900000e+02   6.4474251e+02   1.4803983e+03   1.8098557e+02
   7.9000000e+02   5.4538031e+02   1.4858353e+03   4.0959233e+02
   7.9000000e+02   6.3963032e+02   1.4647291e+03   1.7997279e+02
   7.9100000e+02   5.3833497e+02   1.4742680e+03   4.0829649e+02
   7.9100000e+02   6.3119573e+02   1.4517337e+03   1.7852540e+02
   7.9200000e+02   5.3558998e+02   1.4597792e+03   4.0912419e+02
   7.9200000e+02   6.2702244e+02   1.4358313e+03   1.7820725e+02
   7.9300000e+02   5.2860209e+02   1.4490840e+03   4.0815300e+02
   7.9300000e+02   6.1898608e+02   1.4228707e+03   1.7702231e+02
   7.9400000e+02   5.1922117e+02   1.4361017e+03   4.0618998e+02
   7.9400000e+02   6.1254787e+02   1.4103386e+03   1.7603160e+02
   7.9500000e+02   5.1366552e+02   1.4270762e+03   4.0462582e+02
   7.9500000e+02   6.0656619e+02   1.3990184e+03   1.7534566e+02
   7.9600000e+02   4.9795479e+02   1.4158917e+03   4.0239433e+02
   7.9600000e+02   5.9290270e+02   1.3872378e+03   1.7221745e+02
   7.9700000e+02   4.9663823e+02   1.4048509e+03   4.0183448e+02
   7.9700000e+02   5.8105721e+02   1.3759942e+03   1.6837578e+02
   7.9800000e+02   4.7810177e+02   1.3966751e+03   3.9606934e+02
   7.9800000e+02   5.7045430e+02   1.3645530e+03   1.6672349e+02
   7.9900000e+02   4.7172092e+02   1.3875278e+03   3.9530422e+02
   7.9900000e+02   5.5303056e+02   1.3554871e+03   1.6244145e+02
   8.0000000e+02   4.6378625e+02   1.3770019e+03   3.9436713e+02
   8.0000000e+02   5.4817291e+02   1.3450796e+03   1.6214561e+02
   8.0100000e+02   4.5014724e+02   1.3697224e+03   3.9070079e+02
   8.0100000e+02   5.3720893e+02   1.3334780e+03   1.6072375e+02
   8.0200000e+02   4.3948040e+02   1.3617878e+03   3.8818270e+02
   8.0200000e+02   5.1879396e+02   1.3252671e+03   1.5537712e+02
   8.0300000e+02   4.2272922e+02   1.3539289e+03   3.8536345e+02
   8.0300000e+02   5.0392371e+02   1.3154809e+03   1.5230781e+02
   8.0400000e+02   4.0651418e+02   1.3466227e+03   3.8083864e+02
   8.0400000e+02   4.8120181e+02   1.3077623e+03   1.4503813e+02
   8.0500000e+02   3.8943989e+02   1.3406721e+03   3.7718330e+02
   8.0500000e+02   4.7711994e+02   1.2991844e+03   1.4611612e+02
   8.0600000e+02   3.7726711e+02   1.3339636e+03   3.7650035e+02
   8.0600000e+02   4.5826988e+02   1.2912665e+03   1.4280219e+02
   8.0700000e+02   3.6557617e+02   1.3272419e+03   3.7387911e+02
   8.0700000e+02   4.3631771e+02   1.2843918e+03   1.3765979e+02
   8.0800000e+02   3.5342518e+02   1.3205936e+03   3.7274078e+02
   8.0800000e+02   4.2428127e+02   1.2758638e+03   1.3866676e+02
   8.0900000e+02   3.3927060e+02   1.3147143e+03   3.7030930e+02
   8.0900000e+02   4.0400788e+02   1.2714754e+03   1.3400622e+02
   8.1000000e+02   3.2820736e+02   1.3099785e+03   3.7062500e+02
   8.1000000e+02   3.9511027e+02   1.2641945e+03   1.3377221e+02
   8.1100000e+02   3.1859927e+02   1.3056976e+03   3.6885675e+02
   8.1100000e+02   3.8181493e+02   1.2593393e+03   1.3299247e+02
   8.1200000e+02   3.0206571e+02   1.3020280e+03   3.6797506e+02
   8.1200000e+02   3.6457933e+02   1.2552314e+03   1.3125051e+02
   8.1300000e+02   2.9288883e+02   1.2997795e+03   3.6816253e+02
   8.1300000e+02   3.4627454e+02   1.2531429e+03   1.2786606e+02
   8.1400000e+02   2.7421219e+02   1.2988412e+03   3.6580794e+02
   8.1400000e+02   3.3626472e+02   1.2500670e+03   1.2780566e+02
   8.1500000e+02   2.6913487e+02   1.2958915e+03   3.6554217e+02
   8.1500000e+02   3.2084555e+02   1.2495953e+03   1.2662025e+02
   8.1600000e+02   2.5468601e+02   1.2969841e+03   3.6386709e+02
   8.1600000e+02   3.0470485e+02   1.2495410e+03   1.2453115e+02
   8.1700000e+02   2.4383171e+02   1.2963657e+03   3.6209925e+02
   8.1700000e+02   2.9404853e+02   1.2494438e+03   1.2379543e+02
   8.1800000e+02   2.3188369e+02   1.2968458e+03   3.6226216e+02
   8.1800000e+02   2.7936093e+02   1.2497701e+03   1.2125582e+02
   8.1900000e+02   2.2322661e+02   1.2972698e+03   3.6125985e+02
   8.1900000e+02   2.7020604e+02   1.2512310e+03   1.2107974e+02
   8.2000000e+02   2.1072783e+02   1.3004499e+03   3.5837090e+02
   8.2000000e+02   2.5506775e+02   1.2546107e+03   1.1806440e+02
   8.2100000e+02   1.9922604e+02   1.3020072e+03   3.5870408e+02
   8.2100000e+02   2.4061981e+02   1.2580489e+03   1.1586124e+02
   8.2200000e+02   1.9326109e+02   1.3048761e+03   3.5800190e+02
   8.2200000e+02   2.2751606e+02   1.2601501e+03   1.1433933e+02
   8.2300000e+02   1.8371623e+02   1.3073250e+03   3.5833991e+02
   8.2300000e+02   2.1724211e+02   1.2667126e+03   1.1297325e+02
   8.2400000e+02   1.7032603e+02   1.3132814e+03   3.5729451e+02
   8.2400000e+02   2.1193708e+02   1.2695877e+03   1.1535867e+02
   8.2500000e+02   1.6617240e+02   1.3170856e+03   3.5742143e+02
   8.2500000e+02   2.0277994e+02   1.2747716e+03   1.1516138e+02
   8.2600000e+02   1.5576900e+02   1.3232543e+03   3.5733566e+02
   8.2600000e+02   1.9131990e+02   1.2821296e+03   1.1337410e+02
   8.2700000e+02   1.5144944e+02   1.3259678e+03   3.5800488e+02
   8.2700000e+02   1.8017522e+02   1.2884446e+03   1.1331832e+02
   8.2800000e+02   1.3852428e+02   1.3336906e+03   3.5523344e+02
   8.2800000e+02   1.7270406e+02   1.2957936e+03   1.1224281e+02
   8.2900000e+02   1.3460664e+02   1.3373970e+03   3.5758434e+02
   8.2900000e+02   1.7027097e+02   1.3004266e+03   1.1514738e+02
   8.3000000e+02   1.2384645e+02   1.3447725e+03   3.5627541e+02
   8.3000000e+02   1.5965337e+02   1.3097528e+03   1.1343455e+02
   8.3100000e+02   1.1329422e+02   1.3529225e+03   3.5317447e+02
   8.3100000e+02   1.4350136e+02   1.3214592e+03   1.0940850e+02
   8.3200000e+02   1.0948896e+02   1.3595338e+03   3.5505856e+02
   8.3200000e+02   1.3970322e+02   1.3277833e+03   1.0949573e+02
   8.3300000e+02   1.0714475e+02   1.3667432e+03   3.5390053e+02
   8.3300000e+02   1.3335837e+02   1.3370324e+03   1.0863440e+02
   8.3400000e+02   9.4758276e+01   1.3744022e+03   3.5153852e+02
   8.3400000e+02   1.1916445e+02   1.3478939e+03   1.0608797e+02
   8.3500000e+02   9.3194022e+01   1.3813820e+03   3.5306225e+02
   8.3500000e+02   1.1523774e+02   1.3558825e+03   1.0718482e+02
   8.3600000e+02   8.5969956e+01   1.3887940e+03   3.5319224e+02
   8.3600000e+02   1.0484902e+02   1.3624119e+03   1.0476450e+02
   8.3700000e+02   8.1985343e+01   1.3968371e+03   3.5242161e+02
   8.3700000e+02   9.5158035e+01   1.3728157e+03   1.0537265e+02
   8.3800000e+02   7.3635642e+01   1.4017694e+03   3.5151266e+02
   8.3800000e+02   8.7557277e+01   1.3772543e+03   1.0433520e+02
   8.3900000e+02   6.7929543e+01   1.4096411e+03   3.5168828e+02
   8.3900000e+02   8.3359722e+01   1.3844166e+03   1.0496952e+02
   8.4000000e+02   6.8712322e+01   1.4159471e+03   3.5393093e+02
   8.4000000e+02   7.8767812e+01   1.3876631e+03   1.0786935e+02
   8.4100000e+02   6.4100343e+01   1.4204780e+03   3.5253893e+02
   8.4100000e+02   7.9110337e+01   1.3923638e+03   1.0984349e+02
   8.4200000e+02   6.5543222e+01   1.4247629e+03   3.5636208e+02
   8.4200000e+02   7.2593529e+01   1.3963678e+03   1.1018588e+02
   8.4300000e+02   5.8942522e+01   1.4343468e+03   3.5799553e+02
   8.4300000e+02   6.7321798e+01   1.4039621e+03   1.1202425e+02
   8.4400000e+02   6.9410639e+01   1.4411792e+03   3.6318620e+02
   8.4400000e+02   7.1086190e+01   1.4112899e+03   1.1564421e+02
   8.4500000e+02   7.0838514e+01   1.4482253e+03   3.6318085e+02
   8.4500000e+02   6.9850336e+01   1.4228285e+03   1.1740518e+02
   8.4600000e+02   7.9127646e+01   1.4567406e+03   3.6706358e+02
   8.4600000e+02   6.8927378e+01   1.4364262e+03   1.1686602e+02
   8.4700000e+02   8.8862607e+01   1.4646126e+03   3.7118867e+02
   8.4700000e+02   8.7227690e+01   1.4453062e+03   1.2450999e+02
   8.4800000e+02   9.5435387e+01   1.4734177e+03   3.7349672e+02
   8.4800000e+02   9.0650407e+01   1.4568604e+03   1.2793477e+02
   8.4900000e+02   1.0911606e+02   1.4792136e+03   3.7748216e+02
   8.4900000e+02   9.5670906e+01   1.4671123e+03   1.2728479e+02
   8.5000000e+02   1.1643241e+02   1.4870925e+03   3.8011637e+02
   8.5000000e+02   1.1861556e+02   1.4752441e+03   1.3495744e+02
   8.5100000e+02   1.3176997e+02   1.4897956e+03   3.8318065e+02
   8.5100000e+02   1.3102770e+02   1.4816645e+03   1.3548590e+02
   8.5200000e+02   1.4376139e+02   1.4949285e+03   3.8489242e+02
   8.5200000e+02   1.4250884e+02   1.4894000e+03   1.3840328e+02
   8.5300000e+02   1.5383729e+02   1.4993611e+03   3.8801041e+02
   8.5300000e+02   1.5446349e+02   1.4937933e+03   1.4146480e+02
   8.5400000e+02   1.7332114e+02   1.4989948e+03   3.9152143e+02
   8.5400000e+02   1.7146035e+02   1.4989472e+03   1.4613844e+02
   8.5500000e+02   1.8993443e+02   1.5019194e+03   3.9561268e+02
   8.5500000e+02   1.8925870e+02   1.5002279e+03   1.4789419e+02
   8.5600000e+02   1.9692388e+02   1.5041630e+03   3.9845778e+02
   8.5600000e+02   1.9862350e+02   1.5053791e+03   1.5024578e+02
   8.5700000e+02   2.1459498e+02   1.5024983e+03   4.0189926e+02
   8.5700000e+02   2.1743179e+02   1.5035152e+03   1.5456973e+02
   8.5800000e+02   2.3277977e+02   1.5007022e+03   4.0553040e+02
   8.5800000e+02   2.3235046e+02   1.5035893e+03   1.5698545e+02
   8.5900000e+02   2.4612992e+02   1.4995488e+03   4.0770407e+02
   8.5900000e+02   2.4750220e+02   1.5039359e+03   1.5881558e+02
   8.6000000e+02   2.5967517e+02   1.4966018e+03   4.0983256e+02
   8.6000000e+02   2.7068849e+02   1.4988816e+03   1.6350901e+02
   8.6100000e+02   2.7849845e+02   1.4909947e+03   4.1230816e+02
   8.6100000e+02   2.8022757e+02   1.4973420e+03   1.6201488e+02
   8.6200000e+02   2.9291569e+02   1.4867042e+03   4.1417946e+02
   8.6200000e+02   2.9752122e+02   1.4927191e+03   1.6421445e+02
   8.6300000e+02   3.0802357e+02   1.4808051e+03   4.1505415e+02
   8.6300000e+02   3.1997990e+02   1.4836531e+03   1.6805581e+02
   8.6400000e+02   3.3007560e+02   1.4728541e+03   4.1724459e+02
   8.6400000e+02   3.3894952e+02   1.4754934e+03   1.6860207e+02
   8.6500000e+02   3.3918697e+02   1.4681287e+03   4.1804549e+02
   8.6500000e+02   3.5374017e+02   1.4729121e+03   1.6857905e+02
   8.6600000e+02   3.5391146e+02   1.4622121e+03   4.1984784e+02
   8.6600000e+02   3.7768958e+02   1.4626273e+03   1.7402813e+02
   8.6700000e+02   3.7272831e+02   1.4536517e+03   4.2319237e+02
   8.6700000e+02   3.9250732e+02   1.4554373e+03   1.7308296e+02
   8.6800000e+02   3.8804331e+02   1.4460692e+03   4.2364929e+02
   8.6800000e+02   4.1083396e+02   1.4477789e+03   1.7481455e+02
   8.6900000e+02   4.0490520e+02   1.4373758e+03   4.2490665e+02
   8.6900000e+02   4.2672829e+02   1.4400015e+03   1.7630185e+02
   8.7000000e+02   4.1828021e+02   1.4288020e+03   4.2520744e+02
   8.7000000e+02   4.4078501e+02   1.4317255e+03   1.7797883e+02
   8.7100000e+02   4.3130920e+02   1.4213630e+03   4.2602931e+02
   8.7100000e+02   4.5888924e+02   1.4215579e+03   1.7761922e+02
   8.7200000e+02   4.4145999e+02   1.4112921e+03   4.2543354e+02
   8.7200000e+02   4.7576213e+02   1.4122782e+03   1.7850093e+02
   8.7300000e+02   4.5333352e+02   1.4022431e+03   4.2551832e+02
   8.7300000e+02   4.8816286e+02   1.4043824e+03   1.7832813e+02
   8.7400000e+02   4.6873225e+02   1.3899973e+03   4.2588462e+02
   8.7400000e+02   5.0402290e+02   1.3913043e+03   1.7916907e+02
   8.7500000e+02   4.8278091e+02   1.3782159e+03   4.2725329e+02
   8.7500000e+02   5.1879432e+02   1.3786325e+03   1.7971587e+02
   8.7600000e+02   4.9285582e+02   1.3670575e+03   4.2630466e+02
   8.7600000e+02   5.2771147e+02   1.3679649e+03   1.7864487e+02
   8.7700000e+02   5.0399683e+02   1.3560337e+03   4.2640135e+02
   8.7700000e+02   5.3847207e+02   1.3566482e+03   1.7859539e+02
   8.7800000e+02   5.1035695e+02   1.3434444e+03   4.2484285e+02
   8.7800000e+02   5.5915362e+02   1.3420478e+03   1.8234608e+02
   8.7900000e+02   5.2927484e+02   1.3258410e+03   4.2733851e+02
   8.7900000e+02   5.6572037e+02   1.3290698e+03   1.8019890e+02
   8.8000000e+02   5.3453079e+02   1.3160660e+03   4.2702939e+02
   8.8000000e+02   5.7880453e+02   1.3143288e+03   1.8250557e+02
   8.8100000e+02   5.4121490e+02   1.3014873e+03   4.2731052e+02
   8.8100000e+02   5.8639535e+02   1.2999143e+03   1.8183835e+02
   8.8200000e+02   5.4430944e+02   1.2898716e+03   4.2702707e+02
   8.8200000e+02   5.9801628e+02   1.2863287e+03   1.8338140e+02
   8.8300000e+02   5.5536353e+02   1.2732186e+03   4.2834549e+02
   8.8300000e+02   6.0558481e+02   1.2694364e+03   1.8389696e+02
   8.8400000e+02   5.6542467e+02   1.2567688e+03   4.3070468e+02
   8.8400000e+02   6.1869951e+02   1.2511595e+03   1.8712311e+02
   8.8500000e+02   5.6837433e+02   1.2421495e+03   4.3108166e+02
   8.8500000e+02   6.2292367e+02   1.2348966e+03   1.8895113e+02
   8.8600000e+02   5.7237971e+02   1.2270278e+03   4.3289302e+02
   8.8600000e+02   6.3206499e+02   1.2178298e+03   1.9056504e+02
   8.8700000e+02   5.7262806e+02   1.2140491e+03   4.3371031e+02
   8.8700000e+02   6.3623356e+02   1.2003082e+03   1.9241591e+02
   8.8800000e+02   5.7883215e+02   1.1965441e+03   4.3481862e+02
   8.8800000e+02   6.3798006e+02   1.1829563e+03   1.9334686e+02
   8.8900000e+02   5.8040923e+02   1.1805977e+03   4.3662365e+02
   8.8900000e+02   6.4726773e+02   1.1642232e+03   1.9566481e+02
   8.9000000e+02   5.8542196e+02   1.1626832e+03   4.3727190e+02
   8.9000000e+02   6.4343834e+02   1.1466741e+03   1.9490492e+02
   8.9100000e+02   5.8057294e+02   1.1475927e+03   4.3647251e+02
   8.9100000e+02   6.4620883e+02   1.1275317e+03   1.9548841e+02
   8.9200000e+02   5.7755628e+02   1.1328293e+03   4.3522458e+02
   8.9200000e+02   6.3806329e+02   1.1115591e+03   1.9328182e+02
   8.9300000e+02   5.8409813e+02   1.1145839e+03   4.3857043e+02
   8.9300000e+02   6.4503371e+02   1.0919637e+03   1.9622770e+02
   8.9400000e+02   5.7785464e+02   1.0993298e+03   4.3711708e+02
   8.9400000e+02   6.4679449e+02   1.0738085e+03   1.9791402e+02
   8.9500000e+02   5.7064454e+02   1.0848018e+03   4.3476650e+02
   8.9500000e+02   6.4335120e+02   1.0569292e+03   1.9586376e+02
   8.9600000e+02   5.7297588e+02   1.0685421e+03   4.3610976e+02
   8.9600000e+02   6.4250714e+02   1.0406310e+03   1.9699374e+02
   8.9700000e+02   5.6972389e+02   1.0549985e+03   4.3652064e+02
   8.9700000e+02   6.3817766e+02   1.0227037e+03   1.9648619e+02
   8.9800000e+02   5.6234384e+02   1.0408337e+03   4.3373655e+02
   8.9800000e+02   6.3457779e+02   1.0055865e+03   1.9696168e+02
   8.9900000e+02   5.5658975e+02   1.0256077e+03   4.3236370e+02
   8.9900000e+02   6.2763495e+02   9.8965995e+02   1.9554238e+02
   9.0000000e+02   5.4923216e+02   1.0125698e+03   4.3191474e+02
   9.0000000e+02   6.1736131e+02   9.7412446e+02   1.9252240e+02
   9.0100000e+02   5.4435246e+02   9.9932261e+02   4.3127970e+02
   9.0100000e+02   6.1169641e+02   9.6078526e+02   1.9361790e+02
   9.0200000e+02   5.3844894e+02   9.8605868e+02   4.2968943e+02
   9.0200000e+02   6.0380350e+02   9.4570263e+02   1.9144886e+02
   9.0300000e+02   5.2303005e+02   9.7516110e+02   4.2649364e+02
   9.0300000e+02   5.9432772e+02   9.3293709e+02   1.8987739e+02
   9.0400000e+02   5.1365348e+02   9.6359370e+02   4.2452139e+02
   9.0400000e+02   5.8432175e+02   9.1990090e+02   1.8960778e+02
   9.0500000e+02   5.0034904e+02   9.5241206e+02   4.2163977e+02
   9.0500000e+02   5.7658222e+02   9.0646309e+02   1.8885002e+02
   9.0600000e+02   4.9966719e+02   9.4200432e+02   4.2316362e+02
   9.0600000e+02   5.6704667e+02   8.9532147e+02   1.8717110e+02
   9.0700000e+02   4.8437179e+02   9.3273751e+02   4.1942279e+02
   9.0700000e+02   5.5249336e+02   8.8456483e+02   1.8407239e+02
   9.0800000e+02   4.6974930e+02   9.2319750e+02   4.1851312e+02
   9.0800000e+02   5.3780602e+02   8.7300135e+02   1.8256472e+02
   9.0900000e+02   4.5996742e+02   9.1539094e+02   4.1617767e+02
   9.0900000e+02   5.2991707e+02   8.6322960e+02   1.8143488e+02
   9.1000000e+02   4.4686136e+02   9.0699870e+02   4.1358350e+02
   9.1000000e+02   5.1318719e+02   8.5585740e+02   1.7751474e+02
   9.1100000e+02   4.3724924e+02   8.9982857e+02   4.1210543e+02
   9.1100000e+02   4.9758271e+02   8.4634125e+02   1.7544543e+02
   9.1200000e+02   4.2272953e+02   8.9166176e+02   4.1018608e+02
   9.1200000e+02   4.7948932e+02   8.3982287e+02   1.7129534e+02
   9.1300000e+02   4.0928082e+02   8.8599058e+02   4.0717866e+02
   9.1300000e+02   4.6891987e+02   8.3314647e+02   1.7096417e+02
   9.1400000e+02   3.9417686e+02   8.7978086e+02   4.0521141e+02
   9.1400000e+02   4.4855034e+02   8.2527509e+02   1.6649814e+02
   9.1500000e+02   3.8050911e+02   8.7441053e+02   4.0277299e+02
   9.1500000e+02   4.3699086e+02   8.2109041e+02   1.6465179e+02
   9.1600000e+02   3.6770669e+02   8.7009396e+02   4.0009514e+02
   9.1600000e+02   4.2520712e+02   8.1540269e+02   1.6307312e+02
   9.1700000e+02   3.5394531e+02   8.6620177e+02   3.9885453e+02
   9.1700000e+02   4.0863785e+02   8.1154649e+02   1.5991200e+02
   9.1800000e+02   3.4208947e+02   8.6248854e+02   3.9596362e+02
   9.1800000e+02   3.9352411e+02   8.0900818e+02   1.5754834e+02
   9.1900000e+02   3.2937364e+02   8.5933898e+02   3.9424771e+02
   9.1900000e+02   3.7684093e+02   8.0542463e+02   1.5416930e+02
   9.2000000e+02   3.1939985e+02   8.5699349e+02   3.9298521e+02
   9.2000000e+02   3.6398707e+02   8.0288107e+02   1.5237462e+02
   9.2100000e+02   3.0551621e+02   8.5576743e+02   3.8964569e+02
   9.2100000e+02   3.4939361e+02   8.0115012e+02   1.4968134e+02
   9.2200000e+02   2.9128409e+02   8.5374956e+02   3.8640206e+02
   9.2200000e+02   3.3282729e+02   7.9976678e+02   1.4664209e+02
   9.2300000e+02   2.8320005e+02   8.5290112e+02   3.8559806e+02
   9.2300000e+02   3.2263250e+02   7.9938244e+02   1.4439503e+02
   9.2400000e+02   2.7013260e+02   8.5332714e+02   3.8345532e+02
   9.2400000e+02   3.0928511e+02   8.0015349e+02   1.4073286e+02
   9.2500000e+02   2.5881135e+02   8.5330646e+02   3.8003720e+02
   9.2500000e+02   2.9404238e+02   8.0229502e+02   1.3725809e+02
   9.2600000e+02   2.4668775e+02   8.5550572e+02   3.7630292e+02
   9.2600000e+02   2.8437796e+02   8.0513861e+02   1.3449843e+02
   9.2700000e+02   2.3546659e+02   8.5773056e+02   3.7394354e+02
   9.2700000e+02   2.7339294e+02   8.0907052e+02   1.3228055e+02
   9.2800000e+02   2.2848963e+02   8.5908051e+02   3.7408440e+02
   9.2800000e+02   2.6178872e+02   8.1222804e+02   1.3029318e+02
   9.2900000e+02   2.1892694e+02   8.6085799e+02   3.7243209e+02
   9.2900000e+02   2.4993827e+02   8.1736769e+02   1.2736813e+02
   9.3000000e+02   2.0484362e+02   8.6465221e+02   3.6977275e+02
   9.3000000e+02   2.3689845e+02   8.2070158e+02   1.2557267e+02
   9.3100000e+02   1.9438590e+02   8.6670490e+02   3.6803242e+02
   9.3100000e+02   2.2113331e+02   8.2520108e+02   1.2416282e+02
   9.3200000e+02   1.8468925e+02   8.6959824e+02   3.6759717e+02
   9.3200000e+02   2.1101653e+02   8.2728959e+02   1.2327533e+02
   9.3300000e+02   1.7728869e+02   8.7123938e+02   3.6883339e+02
   9.3300000e+02   2.0001814e+02   8.3325559e+02   1.2212388e+02
   9.3400000e+02   1.6517621e+02   8.7430542e+02   3.6734062e+02
   9.3400000e+02   1.9262291e+02   8.3835774e+02   1.2253405e+02
   9.3500000e+02   1.5456168e+02   8.7881920e+02   3.6722134e+02
   9.3500000e+02   1.8126037e+02   8.4327966e+02   1.2293044e+02
   9.3600000e+02   1.5274364e+02   8.8187650e+02   3.6962739e+02
   9.3600000e+02   1.7146502e+02   8.4934272e+02   1.2194749e+02
   9.3700000e+02   1.4064329e+02   8.8683582e+02   3.7053555e+02
   9.3700000e+02   1.6173074e+02   8.5572007e+02   1.2397658e+02
   9.3800000e+02   1.3725543e+02   8.9090636e+02   3.7263337e+02
   9.3800000e+02   1.5406040e+02   8.6160906e+02   1.2516855e+02
   9.3900000e+02   1.2684124e+02   8.9554737e+02   3.7422616e+02
   9.3900000e+02   1.4652405e+02   8.6624920e+02   1.2658122e+02
   9.4000000e+02   1.1341444e+02   9.0120409e+02   3.7395879e+02
   9.4000000e+02   1.3534421e+02   8.7134009e+02   1.2860538e+02
   9.4100000e+02   1.0890141e+02   9.0417743e+02   3.7481876e+02
   9.4100000e+02   1.2295776e+02   8.7830432e+02   1.2713605e+02
   9.4200000e+02   1.0234328e+02   9.0849669e+02   3.7525506e+02
   9.4200000e+02   1.1667760e+02   8.8342568e+02   1.2799658e+02
   9.4300000e+02   9.9154956e+01   9.1279181e+02   3.7459657e+02
   9.4300000e+02   1.0555101e+02   8.9102321e+02   1.2559201e+02
   9.4400000e+02   9.4336270e+01   9.1953263e+02   3.7054941e+02
   9.4400000e+02   1.0413744e+02   8.9764292e+02   1.2261280e+02
   9.4500000e+02   8.4895555e+01   9.2443991e+02   3.6440259e+02
   9.4500000e+02   1.0373524e+02   8.9963966e+02   1.1909459e+02
   9.4600000e+02   8.5720748e+01   9.2909628e+02   3.6235264e+02
   9.4600000e+02   9.9055542e+01   9.1035078e+02   1.1483899e+02
   9.4700000e+02   8.9610290e+01   9.3460175e+02   3.5976370e+02
   9.4700000e+02   1.0091058e+02   9.1577065e+02   1.1060571e+02
   9.4800000e+02   8.9564916e+01   9.4147568e+02   3.5530424e+02
   9.4800000e+02   1.0333145e+02   9.2424781e+02   1.0716618e+02
   9.4900000e+02   9.4554331e+01   9.4679671e+02   3.5258429e+02
   9.4900000e+02   1.0151605e+02   9.3316354e+02   1.0208951e+02
   9.5000000e+02   9.9342580e+01   9.5322484e+02   3.4762153e+02
   9.5000000e+02   9.9882632e+01   9.4339942e+02   9.6726731e+01
   9.5100000e+02   1.0507459e+02   9.6001244e+02   3.4496753e+02
   9.5100000e+02   1.0687629e+02   9.5125721e+02   9.5612606e+01
   9.5200000e+02   1.1037136e+02   9.6740227e+02   3.4290769e+02
   9.5200000e+02   1.1327603e+02   9.5981120e+02   9.2980357e+01
   9.5300000e+02   1.2274992e+02   9.7206915e+02   3.4215591e+02
   9.5300000e+02   1.2535062e+02   9.6820458e+02   9.2288699e+01
   9.5400000e+02   1.3207129e+02   9.7648467e+02   3.3913017e+02
   9.5400000e+02   1.3881029e+02   9.7259574e+02   9.1282398e+01
   9.5500000e+02   1.4348430e+02   9.8227737e+02   3.3891897e+02
   9.5500000e+02   1.4112807e+02   9.8012268e+02   8.8674676e+01
   9.5600000e+02   1.5844856e+02   9.8610418e+02   3.3782620e+02
   9.5600000e+02   1.5445661e+02   9.8396210e+02   8.8027352e+01
   9.5700000e+02   1.6864728e+02   9.9196951e+02   3.3819600e+02
   9.5700000e+02   1.7278174e+02   9.8742098e+02   8.9292026e+01
   9.5800000e+02   1.8248064e+02   9.9511643e+02   3.3791940e+02
   9.5800000e+02   1.8491092e+02   9.8942898e+02   8.9021733e+01
   9.5900000e+02   1.9863612e+02   9.9970784e+02   3.3847318e+02
   9.5900000e+02   2.0100896e+02   9.9041379e+02   8.8661141e+01
   9.6000000e+02   2.1666143e+02   1.0026182e+03   3.3913551e+02
   9.6000000e+02   2.1492375e+02   9.9425095e+02   8.7743376e+01
   9.6100000e+02   2.3016100e+02   1.0051934e+03   3.4072394e+02
   9.6100000e+02   2.3339377e+02   9.9523295e+02   9.1713594e+01
   9.6200000e+02   2.4341955e+02   1.0088875e+03   3.4045756e+02
   9.6200000e+02   2.5550755e+02   9.9843224e+02   9.2999767e+01
   9.6300000e+02   2.6288904e+02   1.0122590e+03   3.4214453e+02
   9.6300000e+02   2.8061059e+02   1.0008234e+03   9.5695481e+01
   9.6400000e+02   2.8335166e+02   1.0143379e+03   3.4539983e+02
   9.6400000e+02   2.9474328e+02   1.0045941e+03   9.7502019e+01
   9.6500000e+02   3.0242886e+02   1.0181751e+03   3.4793515e+02
   9.6500000e+02   3.1142205e+02   1.0098245e+03   9.8594053e+01
   9.6600000e+02   3.1808971e+02   1.0222144e+03   3.4919602e+02
   9.6600000e+02   3.3149148e+02   1.0158995e+03   1.0104099e+02
   9.6700000e+02   3.3427524e+02   1.0266128e+03   3.5358346e+02
   9.6700000e+02   3.5193120e+02   1.0218292e+03   1.0563197e+02
   9.6800000e+02   3.5349518e+02   1.0306082e+03   3.5736674e+02
   9.6800000e+02   3.7464683e+02   1.0263247e+03   1.0961954e+02
   9.6900000e+02   3.7179367e+02   1.0325776e+03   3.6093885e+02
   9.6900000e+02   3.9375100e+02   1.0314170e+03   1.1382037e+02
   9.7000000e+02   3.8827916e+02   1.0362139e+03   3.6653679e+02
   9.7000000e+02   4.1494844e+02   1.0365703e+03   1.1784396e+02
   9.7100000e+02   4.0779075e+02   1.0359234e+03   3.7155848e+02
   9.7100000e+02   4.3650761e+02   1.0398969e+03   1.2347883e+02
   9.7200000e+02   4.2259318e+02   1.0362082e+03   3.7607271e+02
   9.7200000e+02   4.5541070e+02   1.0409059e+03   1.2880379e+02
   9.7300000e+02   4.4145865e+02   1.0340942e+03   3.8150281e+02
   9.7300000e+02   4.7365167e+02   1.0419936e+03   1.3465894e+02
   9.7400000e+02   4.5869855e+02   1.0318792e+03   3.8722375e+02
   9.7400000e+02   4.9204941e+02   1.0410705e+03   1.3944444e+02
   9.7500000e+02   4.7334857e+02   1.0302810e+03   3.9240719e+02
   9.7500000e+02   5.1502655e+02   1.0395367e+03   1.4686803e+02
   9.7600000e+02   4.9137227e+02   1.0261186e+03   3.9907808e+02
   9.7600000e+02   5.3517044e+02   1.0363357e+03   1.5392825e+02
   9.7700000e+02   5.0367980e+02   1.0212924e+03   4.0456174e+02
   9.7700000e+02   5.5508203e+02   1.0323533e+03   1.6098859e+02
   9.7800000e+02   5.1992169e+02   1.0162343e+03   4.0956147e+02
   9.7800000e+02   5.7150450e+02   1.0280458e+03   1.6657987e+02
   9.7900000e+02   5.3535550e+02   1.0088404e+03   4.1541458e+02
   9.7900000e+02   5.8697206e+02   1.0202496e+03   1.7268504e+02
   9.8000000e+02   5.4744080e+02   1.0008626e+03   4.2055591e+02
   9.8000000e+02   6.0692880e+02   1.0113016e+03   1.7986777e+02
   9.8100000e+02   5.6151993e+02   9.9154122e+02   4.2670532e+02
   9.8100000e+02   6.1688794e+02   1.0029180e+03   1.8360748e+02
   9.8200000e+02   5.7399517e+02   9.8190369e+02   4.3093727e+02
   9.8200000e+02   6.3391403e+02   9.9073000e+02   1.9044339e+02
   9.8300000e+02   5.8563044e+02   9.7061606e+02   4.3639440e+02
   9.8300000e+02   6.4941002e+02   9.7930521e+02   1.9545264e+02
   9.8400000e+02   5.9841258e+02   9.5764366e+02   4.4151753e+02
   9.8400000e+02   6.5910229e+02   9.6817663e+02   1.9949075e+02
   9.8500000e+02   6.0671703e+02   9.4755328e+02   4.4547749e+02
   9.8500000e+02   6.7312343e+02   9.5318556e+02   2.0439606e+02
   9.8600000e+02   6.1725115e+02   9.3515977e+02   4.4923917e+02
   9.8600000e+02   6.7982453e+02   9.4273428e+02   2.0741128e+02
   9.8700000e+02   6.2767255e+02   9.2180338e+02   4.5337587e+02
   9.8700000e+02   6.9364900e+02   9.2563971e+02   2.1235629e+02
   9.8800000e+02   6.3752572e+02   9.0807413e+02   4.5786973e+02
   9.8800000e+02   7.0648359e+02   9.1071603e+02   2.1818919e+02
   9.8900000e+02   6.5063066e+02   8.9290073e+02   4.6210644e+02
   9.8900000e+02   7.1754932e+02   8.9640662e+02   2.2135737e+02
   9.9000000e+02   6.5942165e+02   8.7717606e+02   4.6655111e+02
   9.9000000e+02   7.3022379e+02   8.7949155e+02   2.2575263e+02
   9.9100000e+02   6.6054252e+02   8.6460051e+02   4.6791324e+02
   9.9100000e+02   7.3284682e+02   8.6500197e+02   2.2818711e+02
   9.9200000e+02   6.6857789e+02   8.4793880e+02   4.7333318e+02
   9.9200000e+02   7.4151410e+02   8.4965309e+02   2.3361091e+02
   9.9300000e+02   6.7738472e+02   8.3209876e+02   4.7698291e+02
   9.9300000e+02   7.5533532e+02   8.2901297e+02   2.3974643e+02
   9.9400000e+02   6.8527895e+02   8.1492176e+02   4.8037136e+02
   9.9400000e+02   7.6067915e+02   8.1438837e+02   2.4266318e+02
   9.9500000e+02   6.9090330e+02   7.9898965e+02   4.8271109e+02
   9.9500000e+02   7.6593259e+02   7.9939409e+02   2.4524254e+02
   9.9600000e+02   6.9690699e+02   7.8261206e+02   4.8586070e+02
   9.9600000e+02   7.7546914e+02   7.8069713e+02   2.4854642e+02
   9.9700000e+02   7.0011226e+02   7.6767925e+02   4.8890773e+02
   9.9700000e+02   7.8144796e+02   7.6174788e+02   2.5248570e+02
   9.9800000e+02   7.0180138e+02   7.5061423e+02   4.8965672e+02
   9.9800000e+02   7.8126134e+02   7.4404645e+02   2.5410387e+02
   9.9900000e+02   7.0501784e+02   7.3036301e+02   4.9258307e+02
   9.9900000e+02   7.8707987e+02   7.2628187e+02   2.5740302e+02
   1.0000000e+03   7.0352508e+02   7.1698556e+02   4.9332766e+02
   1.0000000e+03   7.8361802e+02   7.0877774e+02   2.5615314e+02
   1.0010000e+03   7.0392661e+02   6.9985738e+02   4.9421821e+02
   1.0010000e+03   7.8762085e+02   6.8965499e+02   2.5878147e+02
   1.0020000e+03   7.0222193e+02   6.8294184e+02   4.9610054e+02
   1.0020000e+03   7.8373954e+02   6.7247225e+02   2.5928515e+02
   1.0030000e+03   7.0338158e+02   6.6447049e+02   4.9684162e+02
   1.0030000e+03   7.8763891e+02   6.5384906e+02   2.6238237e+02
   1.0040000e+03   7.0177757e+02   6.4837762e+02   4.9768658e+02
   1.0040000e+03   7.8474275e+02   6.3682363e+02   2.6270508e+02
   1.0050000e+03   6.9913459e+02   6.3283429e+02   4.9826749e+02
   1.0050000e+03   7.8344805e+02   6.1916294e+02   2.6299948e+02
   1.0060000e+03   6.9832991e+02   6.1703012e+02   4.9957228e+02
   1.0060000e+03   7.8077112e+02   6.0131463e+02   2.6405565e+02
   1.0070000e+03   6.9461753e+02   5.9999432e+02   5.0034159e+02
   1.0070000e+03   7.8043106e+02   5.8512878e+02   2.6484520e+02
   1.0080000e+03   6.9171121e+02   5.8444668e+02   4.9952278e+02
   1.0080000e+03   7.7940624e+02   5.7008483e+02   2.6511477e+02
   1.0090000e+03   6.8545837e+02   5.6842116e+02   4.9860528e+02
   1.0090000e+03   7.7681196e+02   5.5315284e+02   2.6565744e+02
   1.0100000e+03   6.8348664e+02   5.5293946e+02   4.9777702e+02
   1.0100000e+03   7.6713942e+02   5.3753228e+02   2.6346593e+02
   1.0110000e+03   6.7944705e+02   5.3840828e+02   4.9755064e+02
   1.0110000e+03   7.6281702e+02   5.2013623e+02   2.6341906e+02
   1.0120000e+03   6.7502984e+02   5.2193518e+02   4.9758628e+02
   1.0120000e+03   7.5975344e+02   5.0467440e+02   2.6223856e+02
   1.0130000e+03   6.6656988e+02   5.0799375e+02   4.9545588e+02
   1.0130000e+03   7.4950538e+02   4.8796613e+02   2.6016503e+02
   1.0140000e+03   6.6099575e+02   4.9393866e+02   4.9470425e+02
   1.0140000e+03   7.4146420e+02   4.7319341e+02   2.5804661e+02
   1.0150000e+03   6.4884492e+02   4.7870435e+02   4.9174838e+02
   1.0150000e+03   7.3659744e+02   4.5809719e+02   2.5679412e+02
   1.0160000e+03   6.4310439e+02   4.6412716e+02   4.9038436e+02
   1.0160000e+03   7.2577923e+02   4.4229221e+02   2.5500229e+02
   1.0170000e+03   6.3204401e+02   4.5197578e+02   4.8721470e+02
   1.0170000e+03   7.2200928e+02   4.2827918e+02   2.5459890e+02
   1.0180000e+03   6.2608586e+02   4.3907485e+02   4.8494139e+02
   1.0180000e+03   7.0692616e+02   4.1359032e+02   2.5042601e+02
   1.0190000e+03   6.1551091e+02   4.2636269e+02   4.8316390e+02
   1.0190000e+03   6.9668342e+02   3.9965939e+02   2.4806365e+02
   1.0200000e+03   6.0089186e+02   4.1277171e+02   4.8019525e+02
   1.0200000e+03   6.8266293e+02   3.8608475e+02   2.4550790e+02
   1.0210000e+03   5.9358256e+02   4.0186960e+02   4.7926440e+02
   1.0210000e+03   6.7134719e+02   3.7386340e+02   2.4298238e+02
   1.0220000e+03   5.7970907e+02   3.9074755e+02   4.7631367e+02
   1.0220000e+03   6.5758363e+02   3.6016654e+02   2.4108656e+02
   1.0230000e+03   5.6816496e+02   3.7795936e+02   4.7438587e+02
   1.0230000e+03   6.4683510e+02   3.4744386e+02   2.3905411e+02
   1.0240000e+03   5.5377389e+02   3.6768413e+02   4.7227771e+02
   1.0240000e+03   6.2856808e+02   3.3463002e+02   2.3570473e+02
   1.0250000e+03   5.4208483e+02   3.5669085e+02   4.7069929e+02
   1.0250000e+03   6.1507751e+02   3.2128794e+02   2.3387123e+02
   1.0260000e+03   5.2939428e+02   3.4728035e+02   4.6864177e+02
   1.0260000e+03   6.0485843e+02   3.1112142e+02   2.3328606e+02
   1.0270000e+03   5.1471968e+02   3.3818066e+02   4.6715655e+02
   1.0270000e+03   5.8979637e+02   2.9996670e+02   2.3135791e+02
   1.0280000e+03   5.0438454e+02   3.2852907e+02   4.6629316e+02
   1.0280000e+03   5.7663616e+02   2.9012956e+02   2.3070456e+02
   1.0290000e+03   4.8881934e+02   3.2051832e+02   4.6500149e+02
   1.0290000e+03   5.6013878e+02   2.7950749e+02   2.2886665e+02
   1.0300000e+03   4.7641316e+02   3.1261392e+02   4.6349555e+02
   1.0300000e+03   5.4553668e+02   2.7073578e+02   2.2733629e+02
   1.0310000e+03   4.6045886e+02   3.0478326e+02   4.6084456e+02
   1.0310000e+03   5.2861299e+02   2.6056224e+02   2.2456957e+02
   1.0320000e+03   4.4804014e+02   2.9632453e+02   4.6034789e+02
   1.0320000e+03   5.1603091e+02   2.5238371e+02   2.2421738e+02
   1.0330000e+03   4.3181708e+02   2.8972250e+02   4.5808281e+02
   1.0330000e+03   4.9892300e+02   2.4284659e+02   2.2208889e+02
   1.0340000e+03   4.2007703e+02   2.8367010e+02   4.5691367e+02
   1.0340000e+03   4.8328376e+02   2.3448745e+02   2.2083895e+02
   1.0350000e+03   4.0572309e+02   2.7719419e+02   4.5651071e+02
   1.0350000e+03   4.6911790e+02   2.2788933e+02   2.1864443e+02
   1.0360000e+03   3.9339744e+02   2.7172153e+02   4.5546796e+02
   1.0360000e+03   4.5280937e+02   2.2098954e+02   2.1763002e+02
   1.0370000e+03   3.7990760e+02   2.6648665e+02   4.5473494e+02
   1.0370000e+03   4.3671518e+02   2.1315196e+02   2.1638223e+02
   1.0380000e+03   3.6746076e+02   2.6226018e+02   4.5218757e+02
   1.0380000e+03   4.2303992e+02   2.0854273e+02   2.1537650e+02
   1.0390000e+03   3.5256126e+02   2.5887259e+02   4.5221810e+02
   1.0390000e+03   4.0974061e+02   2.0354802e+02   2.1497406e+02
   1.0400000e+03   3.3845631e+02   2.5558524e+02   4.5114155e+02
   1.0400000e+03   3.9490087e+02   1.9888304e+02   2.1419979e+02
   1.0410000e+03   3.2802857e+02   2.5288729e+02   4.5138135e+02
   1.0410000e+03   3.7893797e+02   1.9474308e+02   2.1247151e+02
   1.0420000e+03   3.1313269e+02   2.5058753e+02   4.4990176e+02
   1.0420000e+03   3.6638676e+02   1.9080518e+02   2.1420094e+02
   1.0430000e+03   3.0106371e+02   2.4989495e+02   4.4985902e+02
   1.0430000e+03   3.5240254e+02   1.8878019e+02   2.1522279e+02
   1.0440000e+03   2.8468016e+02   2.4901961e+02   4.4951420e+02
   1.0440000e+03   3.3419315e+02   1.8581560e+02   2.1397242e+02
   1.0450000e+03   2.7243971e+02   2.4887717e+02   4.4865031e+02
   1.0450000e+03   3.2202546e+02   1.8439603e+02   2.1526271e+02
   1.0460000e+03   2.6107257e+02   2.5021109e+02   4.5116977e+02
   1.0460000e+03   3.0634911e+02   1.8378850e+02   2.1402499e+02
   1.0470000e+03   2.4984398e+02   2.5145894e+02   4.5052691e+02
   1.0470000e+03   2.9365362e+02   1.8336905e+02   2.1508414e+02
   1.0480000e+03   2.3721752e+02   2.5338463e+02   4.5064248e+02
   1.0480000e+03   2.8445130e+02   1.8565534e+02   2.1534238e+02
   1.0490000e+03   2.2573765e+02   2.5685687e+02   4.5036085e+02
   1.0490000e+03   2.6952487e+02   1.8827144e+02   2.1590502e+02
   1.0500000e+03   2.1245235e+02   2.6063670e+02   4.4971925e+02
   1.0500000e+03   2.5510386e+02   1.9051454e+02   2.1367317e+02
   1.0510000e+03   2.0115462e+02   2.6465005e+02   4.4996037e+02
   1.0510000e+03   2.4459595e+02   1.9620873e+02   2.1316471e+02
   1.0520000e+03   1.9404158e+02   2.7001248e+02   4.4973059e+02
   1.0520000e+03   2.3301300e+02   2.0019142e+02   2.1252366e+02
   1.0530000e+03   1.8740985e+02   2.7599853e+02   4.4997210e+02
   1.0530000e+03   2.2685259e+02   2.0637806e+02   2.1357562e+02
   1.0540000e+03   1.7662178e+02   2.8201457e+02   4.4775780e+02
   1.0540000e+03   2.2063628e+02   2.1217910e+02   2.1242406e+02
   1.0550000e+03   1.6823431e+02   2.8986072e+02   4.4599627e+02
   1.0550000e+03   2.1025922e+02   2.1972499e+02   2.1012305e+02
   1.0560000e+03   1.6047860e+02   2.9855514e+02   4.4454822e+02
   1.0560000e+03   2.0232261e+02   2.2904366e+02   2.0840481e+02
   1.0570000e+03   1.5517624e+02   3.0702609e+02   4.4207798e+02
   1.0570000e+03   1.9294256e+02   2.3859420e+02   2.0636226e+02
   1.0580000e+03   1.4895838e+02   3.1703116e+02   4.3879409e+02
   1.0580000e+03   1.8847421e+02   2.4938124e+02   2.0226044e+02
   1.0590000e+03   1.4805265e+02   3.2689366e+02   4.3759119e+02
   1.0590000e+03   1.8395231e+02   2.6139090e+02   2.0042895e+02
   1.0600000e+03   1.4344559e+02   3.3706562e+02   4.3532966e+02
   1.0600000e+03   1.7930477e+02   2.7529231e+02   1.9528435e+02
   1.0610000e+03   1.3996081e+02   3.4883141e+02   4.3184360e+02
   1.0610000e+03   1.7247475e+02   2.8750360e+02   1.9101334e+02
   1.0620000e+03   1.3769343e+02   3.6100661e+02   4.2853696e+02
   1.0620000e+03   1.6360028e+02   3.0321241e+02   1.8651824e+02
   1.0630000e+03   1.4080627e+02   3.7244056e+02   4.2646754e+02
   1.0630000e+03   1.6954879e+02   3.1530187e+02   1.8375571e+02
   1.0640000e+03   1.4001453e+02   3.8485296e+02   4.2301126e+02
   1.0640000e+03   1.7147111e+02   3.3112983e+02   1.8103459e+02
   1.0650000e+03   1.4161970e+02   3.9792632e+02   4.2053005e+02
   1.0650000e+03   1.6928956e+02   3.4748649e+02   1.7663136e+02
   1.0660000e+03   1.4259503e+02   4.1010273e+02   4.1715598e+02
   1.0660000e+03   1.6913122e+02   3.6055798e+02   1.7460549e+02
   1.0670000e+03   1.4014786e+02   4.2218864e+02   4.1448154e+02
   1.0670000e+03   1.6839350e+02   3.7409987e+02   1.7104547e+02
   1.0680000e+03   1.4132207e+02   4.3658114e+02   4.1237985e+02
   1.0680000e+03   1.6915743e+02   3.9066345e+02   1.6775137e+02
   1.0690000e+03   1.4751231e+02   4.4852484e+02   4.1021699e+02
   1.0690000e+03   1.7426013e+02   4.0631941e+02   1.6628245e+02
   1.0700000e+03   1.5563841e+02   4.6151808e+02   4.1003104e+02
   1.0700000e+03   1.8310901e+02   4.2093869e+02   1.6620594e+02
   1.0710000e+03   1.6144889e+02   4.7449235e+02   4.0823163e+02
   1.0710000e+03   1.8504711e+02   4.3570017e+02   1.6518485e+02
   1.0720000e+03   1.6600534e+02   4.8669125e+02   4.0726066e+02
   1.0720000e+03   1.8570163e+02   4.5175657e+02   1.6135679e+02
   1.0730000e+03   1.7250070e+02   4.9975441e+02   4.0645812e+02
   1.0730000e+03   1.9223961e+02   4.6423350e+02   1.6014745e+02
   1.0740000e+03   1.7981460e+02   5.1065424e+02   4.0569725e+02
   1.0740000e+03   2.0398401e+02   4.7884003e+02   1.5908240e+02
   1.0750000e+03   1.9584112e+02   5.2216000e+02   4.0679211e+02
   1.0750000e+03   2.1693297e+02   4.9135451e+02   1.6047689e+02
   1.0760000e+03   2.0701333e+02   5.3391243e+02   4.0665703e+02
   1.0760000e+03   2.2970274e+02   5.0390193e+02   1.5944535e+02
   1.0770000e+03   2.1648400e+02   5.4203936e+02   4.0653309e+02
   1.0770000e+03   2.4016442e+02   5.1461131e+02   1.6019125e+02
   1.0780000e+03   2.2890263e+02   5.5214465e+02   4.0784134e+02
   1.0780000e+03   2.5646157e+02   5.2636800e+02   1.6180103e+02
   1.0790000e+03   2.4276265e+02   5.6111051e+02   4.0799349e+02
   1.0790000e+03   2.7374391e+02   5.3843821e+02   1.6248669e+02
   1.0800000e+03   2.5573438e+02   5.7164669e+02   4.0870181e+02
   1.0800000e+03   2.8420630e+02   5.4964517e+02   1.6134616e+02
   1.0810000e+03   2.7095684e+02   5.7994555e+02   4.1134846e+02
   1.0810000e+03   2.9839835e+02   5.6151860e+02   1.6322744e+02
   1.0820000e+03   2.8332287e+02   5.8957931e+02   4.1284199e+02
   1.0820000e+03   3.1169499e+02   5.7312309e+02   1.6469071e+02
   1.0830000e+03   2.9292780e+02   5.9837681e+02   4.1525591e+02
   1.0830000e+03   3.2688214e+02   5.8355140e+02   1.6713281e+02
   1.0840000e+03   3.0865221e+02   6.0581006e+02   4.1698490e+02
   1.0840000e+03   3.4289116e+02   5.9442252e+02   1.7035459e+02
   1.0850000e+03   3.2206255e+02   6.1218317e+02   4.2045734e+02
   1.0850000e+03   3.5583694e+02   6.0370766e+02   1.7121043e+02
   1.0860000e+03   3.3590027e+02   6.1878103e+02   4.2183635e+02
   1.0860000e+03   3.7255046e+02   6.1216591e+02   1.7548706e+02
   1.0870000e+03   3.4958935e+02   6.2345766e+02   4.2595999e+02
   1.0870000e+03   3.8726098e+02   6.2076662e+02   1.7823342e+02
   1.0880000e+03   3.6276936e+02   6.2830302e+02   4.2954208e+02
   1.0880000e+03   4.0169372e+02   6.2744153e+02   1.8235410e+02
   1.0890000e+03   3.7756396e+02   6.3116639e+02   4.3358900e+02
   1.0890000e+03   4.2188422e+02   6.3286220e+02   1.8799888e+02
   1.0900000e+03   3.9110832e+02   6.3316107e+02   4.3758496e+02
   1.0900000e+03   4.3843698e+02   6.3654685e+02   1.9197896e+02
   1.0910000e+03   4.0492727e+02   6.3490395e+02   4.4037996e+02
   1.0910000e+03   4.5530726e+02   6.4006636e+02   1.9700058e+02
   1.0920000e+03   4.2131088e+02   6.3355608e+02   4.4584100e+02
   1.0920000e+03   4.7221695e+02   6.4205660e+02   2.0084947e+02
   1.0930000e+03   4.3703890e+02   6.3285417e+02   4.4942220e+02
   1.0930000e+03   4.8838926e+02   6.4174079e+02   2.0545322e+02
   1.0940000e+03   4.5144262e+02   6.3156405e+02   4.5328694e+02
   1.0940000e+03   5.0275897e+02   6.4378875e+02   2.0972125e+02
   1.0950000e+03   4.6448832e+02   6.2886773e+02   4.5739484e+02
   1.0950000e+03   5.1660476e+02   6.4225365e+02   2.1361800e+02
   1.0960000e+03   4.7954942e+02   6.2537869e+02   4.6217822e+02
   1.0960000e+03   5.3274298e+02   6.3959180e+02   2.1787065e+02
   1.0970000e+03   4.8785001e+02   6.2165830e+02   4.6547192e+02
   1.0970000e+03   5.4451588e+02   6.3715910e+02   2.2161791e+02
   1.0980000e+03   5.0468937e+02   6.1494053e+02   4.7022071e+02
   1.0980000e+03   5.6141172e+02   6.3248597e+02   2.2710215e+02
   1.0990000e+03   5.1729964e+02   6.0853339e+02   4.7339193e+02
   1.0990000e+03   5.7633401e+02   6.2557123e+02   2.3100979e+02
   1.1000000e+03   5.2805459e+02   6.0184188e+02   4.7716885e+02
   1.1000000e+03   5.8960165e+02   6.2068301e+02   2.3655073e+02
   1.1010000e+03   5.3776358e+02   5.9348703e+02   4.8079695e+02
   1.1010000e+03   6.0341666e+02   6.1285221e+02   2.3971456e+02
   1.1020000e+03   5.4914169e+02   5.8387644e+02   4.8464811e+02
   1.1020000e+03   6.1347319e+02   6.0434281e+02   2.4272771e+02
   1.1030000e+03   5.5823265e+02   5.7349318e+02   4.8778266e+02
   1.1030000e+03   6.2387084e+02   5.9511793e+02   2.4602552e+02
   1.1040000e+03   5.6628906e+02   5.6383331e+02   4.9024866e+02
   1.1040000e+03   6.3185058e+02   5.8619048e+02   2.4864487e+02
   1.1050000e+03   5.7356313e+02   5.5269819e+02   4.9226633e+02
   1.1050000e+03   6.4442498e+02   5.7467569e+02   2.5214329e+02
   1.1060000e+03   5.8266007e+02   5.3941286e+02   4.9462694e+02
   1.1060000e+03   6.5308744e+02   5.6226972e+02   2.5384056e+02
   1.1070000e+03   5.9039783e+02   5.2678675e+02   4.9600320e+02
   1.1070000e+03   6.6291485e+02   5.4923126e+02   2.5736257e+02
   1.1080000e+03   5.9941909e+02   5.1253323e+02   4.9852794e+02
   1.1080000e+03   6.7599323e+02   5.3388088e+02   2.6159006e+02
   1.1090000e+03   6.0291175e+02   4.9868654e+02   4.9917622e+02
   1.1090000e+03   6.8207668e+02   5.1845467e+02   2.6273670e+02
   1.1100000e+03   6.0765622e+02   4.8407974e+02   5.0008132e+02
   1.1100000e+03   6.8211996e+02   5.0598361e+02   2.6245133e+02
   1.1110000e+03   6.1076508e+02   4.6874385e+02   5.0226081e+02
   1.1110000e+03   6.8849776e+02   4.8864406e+02   2.6397206e+02
   1.1120000e+03   6.1815516e+02   4.5252938e+02   5.0287750e+02
   1.1120000e+03   6.9622199e+02   4.7089385e+02   2.6570094e+02
   1.1130000e+03   6.1868790e+02   4.3657818e+02   5.0312500e+02
   1.1130000e+03   6.9960897e+02   4.5527266e+02   2.6683440e+02
   1.1140000e+03   6.2070237e+02   4.1898938e+02   5.0330770e+02
   1.1140000e+03   6.9803423e+02   4.3967194e+02   2.6617057e+02
   1.1150000e+03   6.2408750e+02   4.0239060e+02   5.0474010e+02
   1.1150000e+03   7.0811107e+02   4.2079386e+02   2.6887808e+02
   1.1160000e+03   6.2405895e+02   3.8619607e+02   5.0429057e+02
   1.1160000e+03   7.0291915e+02   4.0303769e+02   2.6785550e+02
   1.1170000e+03   6.2041226e+02   3.6820237e+02   5.0324058e+02
   1.1170000e+03   7.0668432e+02   3.8516852e+02   2.6766537e+02
   1.1180000e+03   6.2120349e+02   3.5136401e+02   5.0288028e+02
   1.1180000e+03   7.0139244e+02   3.6566882e+02   2.6643739e+02
   1.1190000e+03   6.2150385e+02   3.3282248e+02   5.0158672e+02
   1.1190000e+03   7.0394704e+02   3.4541668e+02   2.6557933e+02
   1.1200000e+03   6.2304738e+02   3.1566200e+02   5.0224551e+02
   1.1200000e+03   7.0012323e+02   3.2857344e+02   2.6502922e+02
   1.1210000e+03   6.1581145e+02   2.9861025e+02   4.9958528e+02
   1.1210000e+03   6.9631727e+02   3.0949383e+02   2.6340629e+02
   1.1220000e+03   6.1283349e+02   2.8198001e+02   4.9879856e+02
   1.1220000e+03   6.9470029e+02   2.9061302e+02   2.6305666e+02
   1.1230000e+03   6.0849152e+02   2.6499694e+02   4.9716674e+02
   1.1230000e+03   6.8969959e+02   2.7041286e+02   2.6102539e+02
   1.1240000e+03   6.0552176e+02   2.4619729e+02   4.9681587e+02
   1.1240000e+03   6.8562086e+02   2.5270110e+02   2.5977211e+02
   1.1250000e+03   5.9608141e+02   2.3004098e+02   4.9360934e+02
   1.1250000e+03   6.8074381e+02   2.3507080e+02   2.5806887e+02
   1.1260000e+03   5.9011747e+02   2.1333032e+02   4.9266764e+02
   1.1260000e+03   6.7131172e+02   2.1733835e+02   2.5559844e+02
   1.1270000e+03   5.8435849e+02   1.9712507e+02   4.9084446e+02
   1.1270000e+03   6.6421649e+02   1.9817712e+02   2.5434748e+02
   1.1280000e+03   5.7745784e+02   1.8139597e+02   4.8934252e+02
   1.1280000e+03   6.5783118e+02   1.7901072e+02   2.5125380e+02
   1.1290000e+03   5.7080157e+02   1.6520264e+02   4.8724821e+02
   1.1290000e+03   6.4779625e+02   1.6256698e+02   2.4894622e+02
   1.1300000e+03   5.6033137e+02   1.4988370e+02   4.8531801e+02
   1.1300000e+03   6.3933322e+02   1.4485197e+02   2.4793652e+02
   1.1310000e+03   5.4946658e+02   1.3410439e+02   4.8264403e+02
   1.1310000e+03   6.3416771e+02   1.2730639e+02   2.4729341e+02
   1.1320000e+03   5.4145277e+02   1.2133202e+02   4.8054142e+02
   1.1320000e+03   6.2128800e+02   1.1173201e+02   2.4315896e+02
   1.1330000e+03   5.3030964e+02   1.0565721e+02   4.7818864e+02
   1.1330000e+03   6.0894608e+02   9.5117567e+01   2.4063935e+02
   1.1340000e+03   5.2051836e+02   9.4128351e+01   4.7644937e+02
   1.1340000e+03   5.9860156e+02   8.0424597e+01   2.3966264e+02
   1.1350000e+03   5.0763504e+02   8.1227144e+01   4.7451324e+02
   1.1350000e+03   5.8475487e+02   6.4773676e+01   2.3644222e+02
   1.1360000e+03   4.9804855e+02   6.7635023e+01   4.7269762e+02
   1.1360000e+03   5.7154853e+02   5.3747286e+01   2.3486413e+02
   1.1370000e+03   4.8747700e+02   5.6677425e+01   4.7105556e+02
   1.1370000e+03   5.6255217e+02   3.9702134e+01   2.3235040e+02
   1.1380000e+03   4.7694221e+02   4.5982404e+01   4.6973809e+02
   1.1380000e+03   5.5094448e+02   2.6476330e+01   2.3159181e+02
   1.1390000e+03   4.6645870e+02   3.5672570e+01   4.6854148e+02
   1.1390000e+03   5.3588230e+02   1.4450885e+01   2.2963913e+02
   1.1400000e+03   4.5121770e+02   2.7281019e+01   4.6588424e+02
   1.1400000e+03   5.2245294e+02   4.0443950e+00   2.2722454e+02
   1.1410000e+03   4.3850476e+02   1.7525588e+01   4.6489747e+02
   1.1410000e+03   5.1145994e+02  -6.0548790e+00   2.2644425e+02
   1.1420000e+03   4.2789658e+02   8.6669950e+00   4.6296161e+02
   1.1420000e+03   4.9842599e+02  -1.4996463e+01   2.2487400e+02
   1.1430000e+03   4.1257084e+02   6.9001700e-01   4.6140556e+02
   1.1430000e+03   4.8320515e+02  -2.3090376e+01   2.2285777e+02
   1.1440000e+03   4.0067164e+02  -6.0329100e+00   4.5989240e+02
   1.1440000e+03   4.7289457e+02  -3.1233379e+01   2.2141289e+02
   1.1450000e+03   3.9051290e+02  -1.2115938e+01   4.5856930e+02
   1.1450000e+03   4.6034670e+02  -4.0225541e+01   2.2018757e+02
   1.1460000e+03   3.7720791e+02  -1.8400325e+01   4.5718984e+02
   1.1460000e+03   4.4503142e+02  -4.5587085e+01   2.1844737e+02
   1.1470000e+03   3.6345792e+02  -2.3277638e+01   4.5613522e+02
   1.1470000e+03   4.2818584e+02  -5.2763419e+01   2.1561607e+02
   1.1480000e+03   3.5137866e+02  -2.8994538e+01   4.5513508e+02
   1.1480000e+03   4.2149854e+02  -5.7518382e+01   2.1684628e+02
   1.1490000e+03   3.3913467e+02  -3.3333277e+01   4.5431148e+02
   1.1490000e+03   4.0749100e+02  -6.3277563e+01   2.1547619e+02
   1.1500000e+03   3.2436482e+02  -3.7737832e+01   4.5241839e+02
   1.1500000e+03   3.9197066e+02  -6.8789643e+01   2.1382161e+02
   1.1510000e+03   3.1176381e+02  -4.2793712e+01   4.5206840e+02
   1.1510000e+03   3.8059798e+02  -7.2760859e+01   2.1365638e+02
   1.1520000e+03   2.9730057e+02  -4.4907766e+01   4.5047216e+02
   1.1520000e+03   3.5030899e+02  -7.4426589e+01   2.1183642e+02
   1.1530000e+03   2.8279323e+02  -4.8033144e+01   4.4845432e+02
   1.1530000e+03   3.4778842e+02  -7.9157056e+01   2.0890115e+02
   1.1540000e+03   2.7239798e+02  -5.1682346e+01   4.4810749e+02
   1.1540000e+03   3.3460787e+02  -8.3195474e+01   2.0835427e+02
   1.1550000e+03   2.5922003e+02  -5.2870174e+01   4.4587985e+02
   1.1550000e+03   3.1830920e+02  -8.4566721e+01   2.0551884e+02
   1.1560000e+03   2.4801283e+02  -5.6667036e+01   4.4474272e+02
   1.1560000e+03   3.0544068e+02  -8.9520686e+01   2.0391528e+02
   1.1570000e+03   2.3414858e+02  -5.8934219e+01   4.4305932e+02
   1.1570000e+03   2.9198885e+02  -9.1689764e+01   2.0165608e+02
   1.1580000e+03   2.1983498e+02  -6.0905638e+01   4.4099380e+02
   1.1580000e+03   2.7371201e+02  -9.3406420e+01   1.9978926e+02
   1.1590000e+03   2.0679388e+02  -6.3016828e+01   4.3878014e+02
   1.1590000e+03   2.5803182e+02  -9.5733976e+01   1.9681981e+02
   1.1600000e+03   1.9267765e+02  -6.3368666e+01   4.3727190e+02
   1.1600000e+03   2.4634971e+02  -9.7460010e+01   1.9518397e+02
   1.1610000e+03   1.8056340e+02  -6.5344411e+01   4.3621806e+02
   1.1610000e+03   2.3385373e+02  -9.9721428e+01   1.9512260e+02
   1.1620000e+03   1.7112922e+02  -6.6205625e+01   4.3489225e+02
   1.1620000e+03   2.1994373e+02  -1.0108859e+02   1.9251719e+02
   1.1630000e+03   1.5833583e+02  -6.6491639e+01   4.3272803e+02
   1.1630000e+03   2.0914097e+02  -1.0158162e+02   1.9103933e+02
   1.1640000e+03   1.4648891e+02  -6.6852321e+01   4.2983183e+02
   1.1640000e+03   1.9832761e+02  -1.0300689e+02   1.8933319e+02
   1.1650000e+03   1.3762359e+02  -6.5935634e+01   4.2852248e+02
   1.1650000e+03   1.8248258e+02  -1.0310084e+02   1.8534870e+02
   1.1660000e+03   1.2875870e+02  -6.4497832e+01   4.2606846e+02
   1.1660000e+03   1.7290648e+02  -1.0194949e+02   1.8343186e+02
   1.1670000e+03   1.1516999e+02  -6.3368477e+01   4.2314536e+02
   1.1670000e+03   1.6119964e+02  -1.0050888e+02   1.8034170e+02
   1.1680000e+03   1.0863474e+02  -6.1175183e+01   4.2063776e+02
   1.1680000e+03   1.4637212e+02  -9.8334595e+01   1.7633371e+02
   1.1690000e+03   1.0337663e+02  -5.9904256e+01   4.1864515e+02
   1.1690000e+03   1.4355090e+02  -9.6704142e+01   1.7481172e+02
   1.1700000e+03   9.4896718e+01  -5.3783170e+01   4.1539427e+02
   1.1700000e+03   1.3254572e+02  -9.1450990e+01   1.7076059e+02
   1.1710000e+03   8.5800383e+01  -4.8643071e+01   4.1122253e+02
   1.1710000e+03   1.2137564e+02  -8.4760331e+01   1.6709867e+02
   1.1720000e+03   8.3340125e+01  -4.3630218e+01   4.0849159e+02
   1.1720000e+03   1.2212262e+02  -8.0562249e+01   1.6443897e+02
   1.1730000e+03   8.1490269e+01  -3.6967359e+01   4.0578161e+02
   1.1730000e+03   1.1666219e+02  -7.4119424e+01   1.6068937e+02
   1.1740000e+03   6.9592655e+01  -3.0305673e+01   4.0029546e+02
   1.1740000e+03   1.1410075e+02  -6.4466402e+01   1.6051000e+02
   1.1750000e+03   6.6557702e+01  -2.1230933e+01   3.9820619e+02
   1.1750000e+03   1.0376369e+02  -5.4448329e+01   1.5305031e+02
   1.1760000e+03   6.4047371e+01  -1.0972765e+01   3.9537419e+02
   1.1760000e+03   9.7608399e+01  -4.2240281e+01   1.4910933e+02
   1.1770000e+03   6.0668258e+01  -1.1713060e+00   3.9457396e+02
   1.1770000e+03   9.3993196e+01  -3.1190451e+01   1.4781280e+02
   1.1780000e+03   5.3522352e+01   8.6603930e+00   3.8981487e+02
   1.1780000e+03   9.2032016e+01  -1.7784463e+01   1.4462442e+02
   1.1790000e+03   6.2560259e+01   2.0782170e+01   3.9118581e+02
   1.1790000e+03   9.2068249e+01  -2.3520280e+00   1.4444749e+02
   1.1800000e+03   5.8112298e+01   3.2162203e+01   3.8869920e+02
   1.1800000e+03   8.8760843e+01   1.1694641e+01   1.4370568e+02
   1.1810000e+03   6.2996964e+01   4.5089658e+01   3.8729761e+02
   1.1810000e+03   8.8333854e+01   2.9259571e+01   1.4048471e+02
   1.1820000e+03   5.7724034e+01   5.7360691e+01   3.8474541e+02
   1.1820000e+03   8.2509838e+01   4.5425672e+01   1.3781601e+02
   1.1830000e+03   6.0065660e+01   7.0419772e+01   3.8445490e+02
   1.1830000e+03   9.0802681e+01   6.0880742e+01   1.3910573e+02
   1.1840000e+03   7.1897230e+01   8.1535420e+01   3.8666920e+02
   1.1840000e+03   8.8840843e+01   7.6689989e+01   1.3696802e+02
   1.1850000e+03   7.6168981e+01   9.4064482e+01   3.8734804e+02
   1.1850000e+03   9.3354115e+01   9.2305088e+01   1.3880862e+02
   1.1860000e+03   7.6441895e+01   1.0728427e+02   3.8776351e+02
   1.1860000e+03   9.3411012e+01   1.0651981e+02   1.3912773e+02
   1.1870000e+03   8.1681935e+01   1.1822343e+02   3.8831320e+02
   1.1870000e+03   1.0269659e+02   1.2057456e+02   1.3988403e+02
   1.1880000e+03   9.5257504e+01   1.2725452e+02   3.9011856e+02
   1.1880000e+03   1.1196846e+02   1.3404452e+02   1.4195739e+02
   1.1890000e+03   1.0335322e+02   1.3738494e+02   3.9187579e+02
   1.1890000e+03   1.1728261e+02   1.4691014e+02   1.4299057e+02
   1.1900000e+03   1.1215892e+02   1.4797285e+02   3.9313397e+02
   1.1900000e+03   1.3238484e+02   1.5735303e+02   1.4472294e+02
   1.1910000e+03   1.2657441e+02   1.5494848e+02   3.9545785e+02
   1.1910000e+03   1.4669053e+02   1.6824580e+02   1.4797688e+02
   1.1920000e+03   1.3695527e+02   1.6207079e+02   3.9785212e+02
   1.1920000e+03   1.5974696e+02   1.7670816e+02   1.4873670e+02
   1.1930000e+03   1.4918124e+02   1.6865331e+02   4.0058616e+02
   1.1930000e+03   1.7117134e+02   1.8569615e+02   1.5297192e+02
   1.1940000e+03   1.6102247e+02   1.7444276e+02   4.0298422e+02
   1.1940000e+03   1.8515060e+02   1.9315436e+02   1.5468650e+02
   1.1950000e+03   1.7365097e+02   1.7939636e+02   4.0669992e+02
   1.1950000e+03   2.0036396e+02   1.9918697e+02   1.5971592e+02
   1.1960000e+03   1.9006420e+02   1.8355852e+02   4.1071498e+02
   1.1960000e+03   2.1489577e+02   2.0609826e+02   1.6349284e+02
   1.1970000e+03   2.0304805e+02   1.8702341e+02   4.1431802e+02
   1.1970000e+03   2.2782125e+02   2.1007036e+02   1.6645934e+02
   1.1980000e+03   2.2070500e+02   1.8825332e+02   4.1936543e+02
   1.1980000e+03   2.4183906e+02   2.1356961e+02   1.7056316e+02
   1.1990000e+03   2.3540002e+02   1.8918035e+02   4.2251481e+02
   1.1990000e+03   2.6475468e+02   2.1442263e+02   1.7568695e+02
   1.2000000e+03   2.5349176e+02   1.8830490e+02   4.2726336e+02
   1.2000000e+03   2.7986539e+02   2.1531276e+02   1.7942456e+02
   1.2010000e+03   2.6649310e+02   1.8709111e+02   4.2908734e+02
   1.2010000e+03   2.9678614e+02   2.1449697e+02   1.8296911e+02
   1.2020000e+03   2.8235572e+02   1.8573183e+02   4.3390601e+02
   1.2020000e+03   3.1595935e+02   2.1358157e+02   1.8605903e+02
   1.2030000e+03   2.9912339e+02   1.8234984e+02   4.3617469e+02
   1.2030000e+03   3.3759139e+02   2.1123658e+02   1.9241163e+02
   1.2040000e+03   3.1186256e+02   1.8014279e+02   4.3948702e+02
   1.2040000e+03   3.5255526e+02   2.0933573e+02   1.9542505e+02
   1.2050000e+03   3.2956361e+02   1.7555568e+02   4.4364689e+02
   1.2050000e+03   3.7218238e+02   2.0439113e+02   1.9970513e+02
   1.2060000e+03   3.4478667e+02   1.7012115e+02   4.4679386e+02
   1.2060000e+03   3.8982861e+02   2.0096693e+02   2.0365434e+02
   1.2070000e+03   3.5972825e+02   1.6521249e+02   4.4998350e+02
   1.2070000e+03   4.0663858e+02   1.9462861e+02   2.0769768e+02
   1.2080000e+03   3.7357615e+02   1.5833586e+02   4.5309456e+02
   1.2080000e+03   4.2015832e+02   1.8936497e+02   2.0957229e+02
   1.2090000e+03   3.9004963e+02   1.4930727e+02   4.5736654e+02
   1.2090000e+03   4.3589357e+02   1.8286011e+02   2.1336535e+02
   1.2100000e+03   3.9967297e+02   1.4216520e+02   4.5960662e+02
   1.2100000e+03   4.5366925e+02   1.7353121e+02   2.1738267e+02
   1.2110000e+03   4.1697349e+02   1.3249896e+02   4.6400981e+02
   1.2110000e+03   4.6847535e+02   1.6304111e+02   2.2079797e+02
   1.2120000e+03   4.2811298e+02   1.2162342e+02   4.6689830e+02
   1.2120000e+03   4.7834750e+02   1.5549367e+02   2.2372602e+02
   1.2130000e+03   4.4069622e+02   1.1217979e+02   4.6925369e+02
   1.2130000e+03   4.9537712e+02   1.4298962e+02   2.2707771e+02
   1.2140000e+03   4.5327347e+02   9.9574653e+01   4.7316445e+02
   1.2140000e+03   5.0560180e+02   1.3003355e+02   2.2916248e+02
   1.2150000e+03   4.6610314e+02   8.6120884e+01   4.7558212e+02
   1.2150000e+03   5.1870265e+02   1.1783947e+02   2.3251029e+02
   1.2160000e+03   4.6408360e+02   7.6221008e+01   4.7542628e+02
   1.2160000e+03   5.3525543e+02   1.0301629e+02   2.3571023e+02
   1.2170000e+03   4.8405740e+02   6.0416262e+01   4.7990672e+02
   1.2170000e+03   5.4500115e+02   8.9095376e+01   2.3885448e+02
   1.2180000e+03   4.8810079e+02   4.6929776e+01   4.8043219e+02
   1.2180000e+03   5.5547969e+02   7.4219581e+01   2.4066835e+02
   1.2190000e+03   4.9992051e+02   3.3253614e+01   4.8419923e+02
   1.2190000e+03   5.6905780e+02   5.9430271e+01   2.4447808e+02
   1.2200000e+03   5.0587580e+02   1.8869187e+01   4.8593125e+02
   1.2200000e+03   5.7937337e+02   4.2786131e+01   2.4817461e+02
   1.2210000e+03   5.1198793e+02   3.7637500e+00   4.8861537e+02
   1.2210000e+03   5.8572475e+02   2.7257898e+01   2.5131092e+02
   1.2220000e+03   5.1698628e+02  -1.2534500e+01   4.9082071e+02
   1.2220000e+03   5.9119664e+02   1.2100098e+01   2.5297112e+02
   1.2230000e+03   5.2355520e+02  -2.7252025e+01   4.9351510e+02
   1.2230000e+03   5.9732536e+02  -6.4255690e+00   2.5564869e+02
   1.2240000e+03   5.3185751e+02  -4.4475499e+01   4.9733798e+02
   1.2240000e+03   6.0193527e+02  -2.3702825e+01   2.5707032e+02
   1.2250000e+03   5.3354443e+02  -5.8311538e+01   4.9879579e+02
   1.2250000e+03   6.0501739e+02  -4.0012876e+01   2.5917775e+02
   1.2260000e+03   5.3535868e+02  -7.5485067e+01   4.9949867e+02
   1.2260000e+03   6.1316544e+02  -5.6070653e+01   2.6233745e+02
   1.2270000e+03   5.4369305e+02  -9.0922464e+01   5.0307065e+02
   1.2270000e+03   6.1707256e+02  -7.5268422e+01   2.6521705e+02
   1.2280000e+03   5.4486154e+02  -1.0815529e+02   5.0446796e+02
   1.2280000e+03   6.2124794e+02  -9.2839484e+01   2.6694519e+02
   1.2290000e+03   5.4471939e+02  -1.2307418e+02   5.0452384e+02
   1.2290000e+03   6.2318934e+02  -1.0945791e+02   2.6822753e+02
   1.2300000e+03   5.4575494e+02  -1.3966859e+02   5.0665539e+02
   1.2300000e+03   6.2790778e+02  -1.2839851e+02   2.7144384e+02
   1.2310000e+03   5.4470018e+02  -1.5657131e+02   5.0717403e+02
   1.2310000e+03   6.2613579e+02  -1.4495849e+02   2.7189171e+02
   1.2320000e+03   5.4720451e+02  -1.7278682e+02   5.0836831e+02
   1.2320000e+03   6.2217219e+02  -1.6418703e+02   2.7023047e+02
   1.2330000e+03   5.4121877e+02  -1.9082129e+02   5.0826388e+02
   1.2330000e+03   6.2479835e+02  -1.8061422e+02   2.7403686e+02
   1.2340000e+03   5.3804736e+02  -2.0713843e+02   5.0781581e+02
   1.2340000e+03   6.2576648e+02  -1.9746021e+02   2.7381384e+02
   1.2350000e+03   5.3989800e+02  -2.2318934e+02   5.0975550e+02
   1.2350000e+03   6.2039212e+02  -2.1693922e+02   2.7270444e+02
   1.2360000e+03   5.3268355e+02  -2.3969073e+02   5.0760658e+02
   1.2360000e+03   6.1556966e+02  -2.3498787e+02   2.7267137e+02
   1.2370000e+03   5.3250317e+02  -2.5568770e+02   5.0835177e+02
   1.2370000e+03   6.1464512e+02  -2.5202381e+02   2.7291332e+02
   1.2380000e+03   5.3342029e+02  -2.7115895e+02   5.0847536e+02
   1.2380000e+03   6.1052338e+02  -2.6956838e+02   2.7233401e+02
   1.2390000e+03   5.2472434e+02  -2.8894446e+02   5.0666940e+02
   1.2390000e+03   6.0517854e+02  -2.8711464e+02   2.7141799e+02
   1.2400000e+03   5.1940986e+02  -3.0405525e+02   5.0593071e+02
   1.2400000e+03   5.9972814e+02  -3.0293834e+02   2.7065579e+02
   1.2410000e+03   5.1509004e+02  -3.1833684e+02   5.0494586e+02
   1.2410000e+03   5.9464264e+02  -3.2021691e+02   2.6846133e+02
   1.2420000e+03   5.0484291e+02  -3.3489074e+02   5.0275766e+02
   1.2420000e+03   5.9139649e+02  -3.3386736e+02   2.6920289e+02
   1.2430000e+03   4.9823395e+02  -3.4968067e+02   5.0129461e+02
   1.2430000e+03   5.8327268e+02  -3.5240159e+02   2.6697876e+02
   1.2440000e+03   4.8855389e+02  -3.6456954e+02   4.9984161e+02
   1.2440000e+03   5.7433137e+02  -3.6833388e+02   2.6485689e+02
   1.2450000e+03   4.8100419e+02  -3.8047075e+02   4.9839115e+02
   1.2450000e+03   5.6214520e+02  -3.8491195e+02   2.6168772e+02
   1.2460000e+03   4.7187010e+02  -3.9436217e+02   4.9657033e+02
   1.2460000e+03   5.5237537e+02  -4.0144907e+02   2.6026894e+02
   1.2470000e+03   4.6260255e+02  -4.0830905e+02   4.9512846e+02
   1.2470000e+03   5.4394011e+02  -4.1867381e+02   2.5955350e+02
   1.2480000e+03   4.5137911e+02  -4.2260157e+02   4.9216880e+02
   1.2480000e+03   5.3189960e+02  -4.3189752e+02   2.5413676e+02
   1.2490000e+03   4.4252419e+02  -4.3413986e+02   4.9085993e+02
   1.2490000e+03   5.2278963e+02  -4.4585581e+02   2.5609882e+02
   1.2500000e+03   4.3041439e+02  -4.4791022e+02   4.8731608e+02
   1.2500000e+03   5.0318698e+02  -4.6129016e+02   2.4993200e+02
   1.2510000e+03   4.1731972e+02  -4.5932385e+02   4.8469050e+02
   1.2510000e+03   4.9541345e+02  -4.7283664e+02   2.5108972e+02
   1.2520000e+03   4.0526143e+02  -4.7166649e+02   4.8305583e+02
   1.2520000e+03   4.8457356e+02  -4.8738588e+02   2.4717816e+02
   1.2530000e+03   3.9409957e+02  -4.8459389e+02   4.8163616e+02
   1.2530000e+03   4.7259079e+02  -4.9756888e+02   2.4527133e+02
   1.2540000e+03   3.8177350e+02  -4.9483240e+02   4.7883846e+02
   1.2540000e+03   4.5706851e+02  -5.1145006e+02   2.4094688e+02
   1.2550000e+03   3.6750110e+02  -5.0489136e+02   4.7514624e+02
   1.2550000e+03   4.4052899e+02  -5.2200921e+02   2.3631605e+02
   1.2560000e+03   3.5300164e+02  -5.1558243e+02   4.7229681e+02
   1.2560000e+03   4.2402182e+02  -5.3388268e+02   2.3427286e+02
   1.2570000e+03   3.4000427e+02  -5.2718577e+02   4.6953050e+02
   1.2570000e+03   4.0992947e+02  -5.4530140e+02   2.3197852e+02
   1.2580000e+03   3.2742239e+02  -5.3599112e+02   4.6700532e+02
   1.2580000e+03   3.9313561e+02  -5.5390043e+02   2.2789443e+02
   1.2590000e+03   3.1655615e+02  -5.4466632e+02   4.6517296e+02
   1.2590000e+03   3.7994616e+02  -5.6313370e+02   2.2561463e+02
   1.2600000e+03   2.9506878e+02  -5.5443695e+02   4.6114865e+02
   1.2600000e+03   3.6297044e+02  -5.7143518e+02   2.2071036e+02
   1.2610000e+03   2.8388253e+02  -5.6305288e+02   4.5873786e+02
   1.2610000e+03   3.4944850e+02  -5.7955689e+02   2.1787444e+02
   1.2620000e+03   2.7172958e+02  -5.7095487e+02   4.5660312e+02
   1.2620000e+03   3.3317847e+02  -5.8946588e+02   2.1669393e+02
   1.2630000e+03   2.6087775e+02  -5.7858065e+02   4.5492557e+02
   1.2630000e+03   3.1905295e+02  -5.9871547e+02   2.1302249e+02
   1.2640000e+03   2.4517372e+02  -5.8775998e+02   4.5276257e+02
   1.2640000e+03   3.0090788e+02  -6.0577724e+02   2.1005132e+02
   1.2650000e+03   2.2896927e+02  -5.9632547e+02   4.4898741e+02
   1.2650000e+03   2.8614525e+02  -6.1568292e+02   2.0714819e+02
   1.2660000e+03   2.1745994e+02  -6.0488376e+02   4.4622912e+02
   1.2660000e+03   2.7151060e+02  -6.2378681e+02   2.0534624e+02
   1.2670000e+03   2.0590917e+02  -6.1358419e+02   4.4519487e+02
   1.2670000e+03   2.5516189e+02  -6.3278841e+02   2.0285173e+02
   1.2680000e+03   1.9018080e+02  -6.2234636e+02   4.4390916e+02
   1.2680000e+03   2.4050399e+02  -6.4147184e+02   2.0070684e+02
   1.2690000e+03   1.7738357e+02  -6.2997617e+02   4.4261299e+02
   1.2690000e+03   2.2704862e+02  -6.5008011e+02   1.9861078e+02
   1.2700000e+03   1.6888773e+02  -6.3717133e+02   4.4060680e+02
   1.2700000e+03   2.1709264e+02  -6.5919686e+02   2.0006067e+02
   1.2710000e+03   1.5306787e+02  -6.4599470e+02   4.3951736e+02
   1.2710000e+03   1.9603054e+02  -6.6924924e+02   1.9551373e+02
   1.2720000e+03   1.4035031e+02  -6.5398882e+02   4.3698469e+02
   1.2720000e+03   1.7861997e+02  -6.7780878e+02   1.9423223e+02
   1.2730000e+03   1.2323491e+02  -6.6105891e+02   4.3347803e+02
   1.2730000e+03   1.6477281e+02  -6.8709820e+02   1.9176762e+02
   1.2740000e+03   1.1853025e+02  -6.6694732e+02   4.3360114e+02
   1.2740000e+03   1.4954215e+02  -6.9324808e+02   1.8875146e+02
   1.2750000e+03   1.0815078e+02  -6.7362914e+02   4.3243418e+02
   1.2750000e+03   1.3699828e+02  -7.0078088e+02   1.8668239e+02
   1.2760000e+03   9.5843513e+01  -6.7997380e+02   4.3016242e+02
   1.2760000e+03   1.2700596e+02  -7.0820479e+02   1.8626913e+02
   1.2770000e+03   8.3829944e+01  -6.8526175e+02   4.2873652e+02
   1.2770000e+03   1.1756144e+02  -7.1473884e+02   1.8560142e+02
   1.2780000e+03   7.9405352e+01  -6.8965921e+02   4.2818098e+02
   1.2780000e+03   1.0688151e+02  -7.2146669e+02   1.8460658e+02
   1.2790000e+03   6.9808806e+01  -6.9488225e+02   4.2651058e+02
   1.2790000e+03   9.5265423e+01  -7.2656624e+02   1.8019267e+02
   1.2800000e+03   5.9269161e+01  -6.9797262e+02   4.2406293e+02
   1.2800000e+03   8.4538577e+01  -7.3275270e+02   1.7847285e+02
   1.2810000e+03   5.2610270e+01  -7.0102312e+02   4.2183329e+02
   1.2810000e+03   7.3930971e+01  -7.3911055e+02   1.7596563e+02
   1.2820000e+03   4.4738621e+01  -7.0352483e+02   4.1805781e+02
   1.2820000e+03   6.1991626e+01  -7.4128536e+02   1.7270835e+02
   1.2830000e+03   3.6319315e+01  -7.0619061e+02   4.1607216e+02
   1.2830000e+03   5.2120891e+01  -7.4673280e+02   1.7074736e+02
   1.2840000e+03   2.5391379e+01  -7.0833573e+02   4.1363120e+02
   1.2840000e+03   4.6051844e+01  -7.4822634e+02   1.6927318e+02
   1.2850000e+03   1.7374042e+01  -7.0971941e+02   4.1148930e+02
   1.2850000e+03   3.7191590e+01  -7.4977809e+02   1.6771237e+02
   1.2860000e+03   1.1784211e+01  -7.0883572e+02   4.1014936e+02
   1.2860000e+03   3.0610721e+01  -7.5192307e+02   1.6669463e+02
   1.2870000e+03   5.4059860e+00  -7.0979463e+02   4.0809022e+02
   1.2870000e+03   2.0151121e+01  -7.5507352e+02   1.6365773e+02
   1.2880000e+03  -1.7298880e+00  -7.0846531e+02   4.0530636e+02
   1.2880000e+03   1.8915349e+01  -7.5404298e+02   1.6251662e+02
   1.2890000e+03  -6.0890940e+00  -7.0736353e+02   4.0303233e+02
   1.2890000e+03   7.1531440e+00  -7.5464961e+02   1.5937337e+02
   1.2900000e+03  -7.9829720e+00  -7.0379317e+02   4.0127607e+02
   1.2900000e+03   1.4110401e+01  -7.4952735e+02   1.6074400e+02
   1.2910000e+03  -1.6454174e+01  -7.0031633e+02   3.9864141e+02
   1.2910000e+03  -3.6113530e+00  -7.4744335e+02   1.5549838e+02
   1.2920000e+03  -1.4667338e+01  -6.9547753e+02   3.9884367e+02
   1.2920000e+03   1.0447970e+00  -7.4145022e+02   1.5706791e+02
   1.2930000e+03  -1.1604804e+01  -6.8951673e+02   3.9902423e+02
   1.2930000e+03  -2.7188440e+00  -7.3580596e+02   1.5574409e+02
   1.2940000e+03  -1.9920112e+01  -6.8478466e+02   3.9494009e+02
   1.2940000e+03  -1.0482138e+01  -7.3020519e+02   1.5245386e+02
   1.2950000e+03  -1.9106987e+01  -6.7735469e+02   3.9442113e+02
   1.2950000e+03  -1.0263339e+01  -7.2161172e+02   1.4901802e+02
   1.2960000e+03  -2.3032076e+01  -6.7003712e+02   3.9244984e+02
   1.2960000e+03  -1.7273666e+01  -7.1479075e+02   1.4673339e+02
   1.2970000e+03  -1.9965892e+01  -6.6226862e+02   3.9265445e+02
   1.2970000e+03  -1.0967473e+01  -7.0168034e+02   1.4698039e+02
   1.2980000e+03  -2.5437798e+01  -6.5499826e+02   3.9043599e+02
   1.2980000e+03  -9.6275170e+00  -6.9120774e+02   1.4633222e+02
   1.2990000e+03  -1.3696332e+01  -6.4561513e+02   3.9204669e+02
   1.2990000e+03  -5.3232220e+00  -6.7986051e+02   1.4516393e+02
   1.3000000e+03  -6.3255490e+00  -6.3519600e+02   3.9187364e+02
   1.3000000e+03   3.5173700e-01  -6.6650780e+02   1.4560823e+02
   1.3010000e+03  -7.7233850e+00  -6.2569412e+02   3.8984814e+02
   1.3010000e+03  -5.2099500e-01  -6.5533610e+02   1.4324463e+02
   1.3020000e+03  -7.1044340e+00  -6.1939006e+02   3.8413534e+02
   1.3020000e+03   7.8086680e+00  -6.4297377e+02   1.4355371e+02
   1.3030000e+03  -1.1232270e+00  -6.1002174e+02   3.8852794e+02
   1.3030000e+03   1.0419417e+01  -6.3228954e+02   1.4107109e+02
   1.3040000e+03   1.0546588e+01  -6.0144757e+02   3.8915427e+02
   1.3040000e+03   1.7594286e+01  -6.2087673e+02   1.4066751e+02
   1.3050000e+03   1.5785364e+01  -5.9333847e+02   3.8789812e+02
   1.3050000e+03   2.2721159e+01  -6.1256491e+02   1.3980376e+02
   1.3060000e+03   2.4755490e+01  -5.8830723e+02   3.8706464e+02
   1.3060000e+03   2.9717251e+01  -6.0468734e+02   1.3882691e+02
   1.3070000e+03   3.2359517e+01  -5.8185788e+02   3.8731882e+02
   1.3070000e+03   4.5645235e+01  -5.9641537e+02   1.4081926e+02
   1.3080000e+03   4.5367159e+01  -5.7681042e+02   3.8738320e+02
   1.3080000e+03   4.9598643e+01  -5.9294378e+02   1.3772335e+02
   1.3090000e+03   5.3248524e+01  -5.7311506e+02   3.8631569e+02
   1.3090000e+03   6.3968729e+01  -5.8782625e+02   1.3853897e+02
   1.3100000e+03   6.2830076e+01  -5.6918540e+02   3.8613830e+02
   1.3100000e+03   7.4437517e+01  -5.8321385e+02   1.3876286e+02
   1.3110000e+03   8.0337571e+01  -5.6474860e+02   3.8672674e+02
   1.3110000e+03   8.9390731e+01  -5.7751698e+02   1.3949166e+02
   1.3120000e+03   9.1863388e+01  -5.6131828e+02   3.8584103e+02
   1.3120000e+03   1.0396560e+02  -5.7359271e+02   1.3855810e+02
   1.3130000e+03   1.0331924e+02  -5.5812586e+02   3.8575592e+02
   1.3130000e+03   1.2268725e+02  -5.6835618e+02   1.4161663e+02
   1.3140000e+03   1.1579329e+02  -5.5347817e+02   3.8601536e+02
   1.3140000e+03   1.3342634e+02  -5.6319027e+02   1.3877559e+02
   1.3150000e+03   1.2422378e+02  -5.5134221e+02   3.8578465e+02
   1.3150000e+03   1.5452761e+02  -5.5720802e+02   1.4213131e+02
   1.3160000e+03   1.4465228e+02  -5.4758301e+02   3.8725341e+02
   1.3160000e+03   1.6263665e+02  -5.5389828e+02   1.4074779e+02
   1.3170000e+03   1.5665978e+02  -5.4566080e+02   3.8923742e+02
   1.3170000e+03   1.8114973e+02  -5.4942657e+02   1.4269011e+02
   1.3180000e+03   1.7478819e+02  -5.4461805e+02   3.9165108e+02
   1.3180000e+03   1.9150933e+02  -5.4502353e+02   1.4309030e+02
   1.3190000e+03   1.8591623e+02  -5.4347069e+02   3.9289279e+02
   1.3190000e+03   2.0666805e+02  -5.4258811e+02   1.4495901e+02
   1.3200000e+03   2.0112641e+02  -5.4352334e+02   3.9359889e+02
   1.3200000e+03   2.2353541e+02  -5.4235608e+02   1.4536688e+02
   1.3210000e+03   2.1615050e+02  -5.4525155e+02   3.9618487e+02
   1.3210000e+03   2.3938481e+02  -5.4147181e+02   1.4863956e+02
   1.3220000e+03   2.2427153e+02  -5.4672143e+02   3.9702158e+02
   1.3220000e+03   2.5464614e+02  -5.4304537e+02   1.5045616e+02
   1.3230000e+03   2.4732291e+02  -5.5025925e+02   4.0018041e+02
   1.3230000e+03   2.6698136e+02  -5.4480846e+02   1.5065426e+02
   1.3240000e+03   2.5535516e+02  -5.5272310e+02   4.0132225e+02
   1.3240000e+03   2.8866526e+02  -5.4549572e+02   1.5596239e+02
   1.3250000e+03   2.7681269e+02  -5.5705964e+02   4.0440106e+02
   1.3250000e+03   3.0447505e+02  -5.4929658e+02   1.5792303e+02
   1.3260000e+03   2.8140299e+02  -5.6224616e+02   4.0575268e+02
   1.3260000e+03   3.2040742e+02  -5.5272651e+02   1.6089118e+02
   1.3270000e+03   2.9464371e+02  -5.6923763e+02   4.0675681e+02
   1.3270000e+03   3.3152909e+02  -5.5764900e+02   1.6161674e+02
   1.3280000e+03   3.0928569e+02  -5.7521507e+02   4.1083131e+02
   1.3280000e+03   3.4531958e+02  -5.6478823e+02   1.6379278e+02
   1.3290000e+03   3.1671336e+02  -5.8342945e+02   4.1114972e+02
   1.3290000e+03   3.5861430e+02  -5.7119182e+02   1.6682718e+02
   1.3300000e+03   3.2939273e+02  -5.9224658e+02   4.1431097e+02
   1.3300000e+03   3.7585241e+02  -5.7840201e+02   1.7148407e+02
   1.3310000e+03   3.4427759e+02  -6.0136927e+02   4.1718685e+02
   1.3310000e+03   3.8542371e+02  -5.8688530e+02   1.7293832e+02
   1.3320000e+03   3.5197533e+02  -6.1053187e+02   4.2118035e+02
   1.3320000e+03   3.9466052e+02  -5.9676340e+02   1.7654533e+02
   1.3330000e+03   3.6473362e+02  -6.2129319e+02   4.2344758e+02
   1.3330000e+03   4.1003436e+02  -6.0511065e+02   1.8047914e+02
   1.3340000e+03   3.6685165e+02  -6.3225833e+02   4.2424880e+02
   1.3340000e+03   4.1456277e+02  -6.1750361e+02   1.8147631e+02
   1.3350000e+03   3.7399812e+02  -6.4251277e+02   4.2726644e+02
   1.3350000e+03   4.2561727e+02  -6.2805911e+02   1.8362435e+02
   1.3360000e+03   3.9276305e+02  -6.5495403e+02   4.3243649e+02
   1.3360000e+03   4.3138656e+02  -6.3872053e+02   1.8604915e+02
   1.3370000e+03   3.9721074e+02  -6.6697875e+02   4.3405275e+02
   1.3370000e+03   4.4356246e+02  -6.4961109e+02   1.9067728e+02
   1.3380000e+03   4.0013374e+02  -6.7950915e+02   4.3422488e+02
   1.3380000e+03   4.5361896e+02  -6.6292611e+02   1.9454676e+02
   1.3390000e+03   4.0235417e+02  -6.9336658e+02   4.3713104e+02
   1.3390000e+03   4.5696634e+02  -6.7602657e+02   1.9469944e+02
   1.3400000e+03   4.0892885e+02  -7.0646409e+02   4.3964801e+02
   1.3400000e+03   4.6406754e+02  -6.8939490e+02   1.9793418e+02
   1.3410000e+03   4.1881201e+02  -7.2142449e+02   4.4189653e+02
   1.3410000e+03   4.6969731e+02  -7.0393467e+02   2.0033319e+02
   1.3420000e+03   4.2236049e+02  -7.3508570e+02   4.4270096e+02
   1.3420000e+03   4.7343073e+02  -7.1952971e+02   2.0219775e+02
   1.3430000e+03   4.2451772e+02  -7.5025113e+02   4.4505326e+02
   1.3430000e+03   4.7293487e+02  -7.3452682e+02   2.0161155e+02
   1.3440000e+03   4.2819212e+02  -7.6548496e+02   4.4576474e+02
   1.3440000e+03   4.7838035e+02  -7.5153027e+02   2.0269299e+02
   1.3450000e+03   4.2418156e+02  -7.8212350e+02   4.4621936e+02
   1.3450000e+03   4.8546761e+02  -7.6661351e+02   2.0395582e+02
   1.3460000e+03   4.2504352e+02  -7.9751199e+02   4.4474149e+02
   1.3460000e+03   4.8209209e+02  -7.8267247e+02   2.0344792e+02
   1.3470000e+03   4.2608737e+02  -8.1400333e+02   4.4457254e+02
   1.3470000e+03   4.9592994e+02  -7.9649649e+02   2.0748292e+02
   1.3480000e+03   4.2790884e+02  -8.2844805e+02   4.4461731e+02
   1.3480000e+03   4.9848080e+02  -8.1248579e+02   2.0716462e+02
   1.3490000e+03   4.2545847e+02  -8.4526909e+02   4.4374473e+02
   1.3490000e+03   4.9380252e+02  -8.3222088e+02   2.0601531e+02
   1.3500000e+03   4.2755998e+02  -8.6139364e+02   4.4293038e+02
   1.3500000e+03   4.8943504e+02  -8.4858013e+02   2.0395759e+02
   1.3510000e+03   4.2655080e+02  -8.7519775e+02   4.4274851e+02
   1.3510000e+03   4.8841610e+02  -8.6653495e+02   2.0296697e+02
   1.3520000e+03   4.2742089e+02  -8.9177123e+02   4.4187519e+02
   1.3520000e+03   4.8791889e+02  -8.8102095e+02   2.0154782e+02
   1.3530000e+03   4.1916423e+02  -9.0881377e+02   4.3941875e+02
   1.3530000e+03   4.8690604e+02  -8.9715538e+02   2.0125799e+02
   1.3540000e+03   4.1196008e+02  -9.2538764e+02   4.3769698e+02
   1.3540000e+03   4.8507081e+02  -9.1419830e+02   2.0081332e+02
   1.3550000e+03   4.0523189e+02  -9.4224504e+02   4.3515168e+02
   1.3550000e+03   4.7067323e+02  -9.3467043e+02   1.9639362e+02
   1.3560000e+03   4.0319761e+02  -9.5609750e+02   4.3475578e+02
   1.3560000e+03   4.6296499e+02  -9.5006291e+02   1.9357780e+02
   1.3570000e+03   4.0093719e+02  -9.7218489e+02   4.3350975e+02
   1.3570000e+03   4.6891532e+02  -9.6439808e+02   1.9693239e+02
   1.3580000e+03   3.9223679e+02  -9.8642398e+02   4.3284674e+02
   1.3580000e+03   4.5303238e+02  -9.8192534e+02   1.9192752e+02
   1.3590000e+03   3.8415752e+02  -1.0007491e+03   4.3067293e+02
   1.3590000e+03   4.5324133e+02  -9.9582451e+02   1.9388035e+02
   1.3600000e+03   3.8305726e+02  -1.0154019e+03   4.3125428e+02
   1.3600000e+03   4.4265229e+02  -1.0116751e+03   1.9232210e+02
   1.3610000e+03   3.6745126e+02  -1.0324004e+03   4.2890489e+02
   1.3610000e+03   4.2846438e+02  -1.0281716e+03   1.8858902e+02
   1.3620000e+03   3.6538282e+02  -1.0432024e+03   4.2947332e+02
   1.3620000e+03   4.2375844e+02  -1.0438468e+03   1.8830075e+02
   1.3630000e+03   3.5656266e+02  -1.0580217e+03   4.2738874e+02
   1.3630000e+03   4.1658676e+02  -1.0582501e+03   1.8938476e+02
   1.3640000e+03   3.4573844e+02  -1.0709684e+03   4.2632629e+02
   1.3640000e+03   4.0167341e+02  -1.0742972e+03   1.8720750e+02
   1.3650000e+03   3.3600645e+02  -1.0857699e+03   4.2597382e+02
   1.3650000e+03   3.9110929e+02  -1.0894007e+03   1.8335056e+02
   1.3660000e+03   3.4476945e+02  -1.0968930e+03   4.2904102e+02
   1.3660000e+03   3.7939243e+02  -1.1054637e+03   1.8209023e+02
   1.3670000e+03   3.1923534e+02  -1.1154795e+03   4.2560699e+02
   1.3670000e+03   3.7339649e+02  -1.1203046e+03   1.8328010e+02
   1.3680000e+03   3.0404224e+02  -1.1307672e+03   4.2114624e+02
   1.3680000e+03   3.7054155e+02  -1.1306756e+03   1.8392144e+02
   1.3690000e+03   3.0233781e+02  -1.1417194e+03   4.2263497e+02
   1.3690000e+03   3.5538238e+02  -1.1493787e+03   1.8057305e+02
   1.3700000e+03   2.9093152e+02  -1.1551184e+03   4.2119612e+02
   1.3700000e+03   3.3948396e+02  -1.1641541e+03   1.7914983e+02
   1.3710000e+03   2.8787450e+02  -1.1681819e+03   4.2222985e+02
   1.3710000e+03   3.3710713e+02  -1.1781093e+03   1.7955967e+02
   1.3720000e+03   2.6686658e+02  -1.1810284e+03   4.1901884e+02
   1.3720000e+03   3.2328429e+02  -1.1919913e+03   1.7932626e+02
   1.3730000e+03   2.6082214e+02  -1.1944774e+03   4.1815614e+02
   1.3730000e+03   2.9769185e+02  -1.2095164e+03   1.7161461e+02
   1.3740000e+03   2.5459438e+02  -1.2045638e+03   4.1912818e+02
   1.3740000e+03   2.9627085e+02  -1.2235526e+03   1.7494248e+02
   1.3750000e+03   2.4286467e+02  -1.2183295e+03   4.1704579e+02
   1.3750000e+03   2.8533957e+02  -1.2350272e+03   1.7313423e+02
   1.3760000e+03   2.2591211e+02  -1.2312231e+03   4.1515585e+02
   1.3760000e+03   2.7571084e+02  -1.2507526e+03   1.7448542e+02
   1.3770000e+03   2.2221816e+02  -1.2409796e+03   4.1450264e+02
   1.3770000e+03   2.6666747e+02  -1.2623805e+03   1.7432498e+02
   1.3780000e+03   2.0034977e+02  -1.2543731e+03   4.1174387e+02
   1.3780000e+03   2.4802030e+02  -1.2762217e+03   1.7148697e+02
   1.3790000e+03   1.9553342e+02  -1.2637857e+03   4.1356003e+02
   1.3790000e+03   2.3601376e+02  -1.2891133e+03   1.7023165e+02
   1.3800000e+03   1.8734266e+02  -1.2728623e+03   4.1270463e+02
   1.3800000e+03   2.1717574e+02  -1.3021628e+03   1.6640777e+02
   1.3810000e+03   1.7526538e+02  -1.2822657e+03   4.1141200e+02
   1.3810000e+03   2.1550507e+02  -1.3109636e+03   1.7263554e+02
   1.3820000e+03   1.6511166e+02  -1.2918181e+03   4.1078076e+02
   1.3820000e+03   1.9643538e+02  -1.3215261e+03   1.6809038e+02
   1.3830000e+03   1.5330557e+02  -1.2995045e+03   4.0909148e+02
   1.3830000e+03   1.7341133e+02  -1.3367812e+03   1.6551249e+02
   1.3840000e+03   1.4348946e+02  -1.3067318e+03   4.0857841e+02
   1.3840000e+03   1.6215381e+02  -1.3451003e+03   1.6556893e+02
   1.3850000e+03   1.2921678e+02  -1.3148888e+03   4.0813341e+02
   1.3850000e+03   1.5199635e+02  -1.3521742e+03   1.6371517e+02
   1.3860000e+03   1.1234520e+02  -1.3233299e+03   4.0576789e+02
   1.3860000e+03   1.4757714e+02  -1.3578551e+03   1.6401854e+02
   1.3870000e+03   1.1021728e+02  -1.3262933e+03   4.0711038e+02
   1.3870000e+03   1.4202012e+02  -1.3618232e+03   1.6567587e+02
   1.3880000e+03   9.7845208e+01  -1.3331963e+03   4.0812425e+02
   1.3880000e+03   1.2502718e+02  -1.3709067e+03   1.6377297e+02
   1.3890000e+03   9.4512881e+01  -1.3342927e+03   4.0882436e+02
   1.3890000e+03   1.1825607e+02  -1.3746148e+03   1.6424734e+02
   1.3900000e+03   8.5267715e+01  -1.3402090e+03   4.0951772e+02
   1.3900000e+03   1.0518083e+02  -1.3811445e+03   1.6358446e+02
   1.3910000e+03   7.4844686e+01  -1.3433212e+03   4.0590547e+02
   1.3910000e+03   9.0176314e+01  -1.3878288e+03   1.6095663e+02
   1.3920000e+03   6.6677289e+01  -1.3464027e+03   4.0663291e+02
   1.3920000e+03   7.9804130e+01  -1.3896433e+03   1.5785667e+02
   1.3930000e+03   5.4406337e+01  -1.3479990e+03   4.0617629e+02
   1.3930000e+03   6.9380346e+01  -1.3936012e+03   1.6421217e+02
   1.3940000e+03   4.1331593e+01  -1.3511393e+03   4.0515599e+02
   1.3940000e+03   5.5411451e+01  -1.3976531e+03   1.6349813e+02
   1.3950000e+03   4.2246577e+01  -1.3502707e+03   4.0799129e+02
   1.3950000e+03   5.1568145e+01  -1.3985168e+03   1.6469115e+02
   1.3960000e+03   4.1247416e+01  -1.3496188e+03   4.1109604e+02
   1.3960000e+03   4.5898828e+01  -1.4003249e+03   1.6655036e+02
   1.3970000e+03   3.3735070e+01  -1.3496052e+03   4.1076672e+02
   1.3970000e+03   4.7096510e+01  -1.3974506e+03   1.7135547e+02
   1.3980000e+03   3.0682022e+01  -1.3482025e+03   4.1424950e+02
   1.3980000e+03   3.7764555e+01  -1.3976097e+03   1.7120886e+02
   1.3990000e+03   1.8702039e+01  -1.3485044e+03   4.1292411e+02
   1.3990000e+03   2.8395506e+01  -1.3961323e+03   1.7332829e+02
   1.4000000e+03   9.7963430e+00  -1.3473587e+03   4.1528529e+02
   1.4000000e+03   1.3085589e+01  -1.3959351e+03   1.7122153e+02
   1.4010000e+03  -9.6321940e+00  -1.3502457e+03   4.1327326e+02
   1.4010000e+03   7.0800030e+00  -1.3927422e+03   1.7458425e+02
   1.4020000e+03  -3.4362270e+00  -1.3438964e+03   4.1567008e+02
   1.4020000e+03   1.0994572e+01  -1.3872346e+03   1.7728758e+02
   1.4030000e+03  -1.1409877e+01  -1.3411658e+03   4.1715003e+02
   1.4030000e+03   4.0855520e+00  -1.3834141e+03   1.7705679e+02
   1.4040000e+03  -1.1680531e+01  -1.3372752e+03   4.1785864e+02
   1.4040000e+03  -4.3790800e+00  -1.3809970e+03   1.7613923e+02
   1.4050000e+03  -1.4693617e+01  -1.3329586e+03   4.1550717e+02
   1.4050000e+03  -1.2577684e+01  -1.3764399e+03   1.7424428e+02
   1.4060000e+03  -1.0663993e+01  -1.3283255e+03   4.1615685e+02
   1.4060000e+03  -1.1946271e+01  -1.3700650e+03   1.7425538e+02
   1.4070000e+03  -1.5258341e+01  -1.3249979e+03   4.1592325e+02
   1.4070000e+03  -1.1470163e+01  -1.3652214e+03   1.7335914e+02
   1.4080000e+03  -9.7807850e+00  -1.3228692e+03   4.1547917e+02
   1.4080000e+03  -1.8782586e+01  -1.3616708e+03   1.6981826e+02
   1.4090000e+03  -2.3144317e+01  -1.3218696e+03   4.1236409e+02
   1.4090000e+03  -1.9654504e+01  -1.3538911e+03   1.6876664e+02
   1.4100000e+03  -1.5282022e+01  -1.3159462e+03   4.1090633e+02
   1.4100000e+03  -1.9493834e+01  -1.3517705e+03   1.6642300e+02
   1.4110000e+03  -2.5812211e+01  -1.3133526e+03   4.0450283e+02
   1.4110000e+03  -1.8044489e+01  -1.3476250e+03   1.6422340e+02
   1.4120000e+03  -2.7891879e+01  -1.3110006e+03   3.9921116e+02
   1.4120000e+03  -3.0054520e+01  -1.3464011e+03   1.5625057e+02
   1.4130000e+03  -2.6331961e+01  -1.3103519e+03   3.9613468e+02
   1.4130000e+03  -2.2527182e+01  -1.3404424e+03   1.5571828e+02
   1.4140000e+03  -1.9080344e+01  -1.3040653e+03   3.9479751e+02
   1.4140000e+03  -2.6654714e+01  -1.3362714e+03   1.4965890e+02
   1.4150000e+03  -1.8179005e+01  -1.3010505e+03   3.9419910e+02
   1.4150000e+03  -1.2001744e+01  -1.3278414e+03   1.5060753e+02
   1.4160000e+03  -2.2405902e+01  -1.2994840e+03   3.8699671e+02
   1.4160000e+03  -3.1629442e+01  -1.3307480e+03   1.4016863e+02
   1.4170000e+03  -2.6327431e+01  -1.2981274e+03   3.8408871e+02
   1.4170000e+03  -2.7071052e+01  -1.3242116e+03   1.4010392e+02
   1.4180000e+03  -2.1772068e+01  -1.2938983e+03   3.8136397e+02
   1.4180000e+03  -1.3498895e+01  -1.3160343e+03   1.3900557e+02
   1.4190000e+03  -2.2275662e+01  -1.2904648e+03   3.7704996e+02
   1.4190000e+03  -2.4230954e+01  -1.3170034e+03   1.3291240e+02
