# Supplementary material for: Action Sport Cameras as an Instrument to Perform a 3D Underwater Motion Analysis
Source: PLoS One. 2016 Aug 11;11(8):e0160490. doi: 10.1371/journal.pone.0160490 (PMC4981397; doi:10.1371/journal.pone.0160490)
Supplement: S1 Supporting Information — S1.1_Calibration Quality > S1.1.1_Underwater > S1.1.1.1_Highres > S1.1.1.1.1_Calibration > File A. This is the BUNDLE_CameraParameters. This is the camera calibration parameters. File B. This is the Triad. This is the 2D coordinates of the waterproof orthogonal triad structure carrying nine spherical black markers. File C. This is the WandCalibration. This is the 2D coordinates of the wand structure carrying one spherical black marker. S1.1.1.1.2_Accuracy > File D. This is the Trial_1. This is the 2D coordinates of the first rigid bar test acquisition, carrying two markers at known distance. File E. This is the Trial_2. This is the 2D coordinates of the second rigid bar test acquisition, carrying two markers at known distance. File F. This is the Trial_3. This is the 2D coordinates of the third rigid bar test acquisition, carrying two markers at known distance. File G. This is the Trial_4. This is the 2D coordinates of the fourth rigid bar test acquisition, carrying two markers at known distance. File H. This is the Trial_5. This is the 2D coordinates of the fifth rigid bar test acquisition, carrying two markers at known distance. File I. This is the MotionSequence3D_Trial_1. This is the 3D coordinates of the first rigid bar test acquisition. File J. This is the MotionSequence3D_Trial_2. This is the 3D coordinates of the second rigid bar test acquisition. File K. This is the MotionSequence3D_Trial_3. This is the 3D coordinates of the third rigid bar test acquisition. File L. This is the MotionSequence3D_Trial_4. This is the 3D coordinates of the fourth rigid bar test acquisition. File M. This is the MotionSequence3D_Trial_5. This is the 3D coordinates of the fifth rigid bar test acquisition. S1.1.1.2_Lowres > S1.1.1.2.1_Calibration > File N. This is the BUNDLE_CameraParameters. This is the camera calibration parameters. File O. This is the Triad. This is the 2D coordinates of the waterproof orthogonal triad structure carrying nine spherical black markers. File P. Th [file pone.0160490.s001.zip › S1_SupportingInformation/S1.2_Calibration_Dependability/S1.2.2_Accuracy/S1.2.2.4_Mov2_2p/File BQ.txt]

0 16.049581 -1485.831906 64.310300
0 7.236978 -1482.615727 314.570674
1 26.896452 -1485.921046 65.654252
1 12.092497 -1487.315580 314.021297
2 31.444645 -1484.264888 69.141004
2 12.183423 -1486.318476 313.855550
3 34.781824 -1484.028508 68.259820
3 12.430245 -1485.775721 311.622620
4 29.021334 -1486.303432 64.928129
4 9.470787 -1487.312594 309.927275
5 32.346552 -1483.883259 64.768247
5 2.538074 -1490.610531 307.181305
6 35.978201 -1482.597882 66.256152
6 13.408489 -1482.720657 308.606366
7 36.913639 -1481.941075 66.852583
7 14.697823 -1481.335600 310.030221
8 28.587264 -1482.171080 64.549932
8 14.011982 -1479.005366 310.105085
9 16.306304 -1484.561849 62.515730
9 20.120555 -1476.788119 313.438529
10 16.995615 -1481.536186 63.502309
10 6.442902 -1477.685683 311.308214
11 16.019011 -1477.218882 66.331648
11 1.489204 -1473.652501 312.981423
12 16.062907 -1474.391083 68.774363
12 2.215795 -1468.933071 316.509196
13 1.829141 -1473.060067 67.461949
13 -2.668247 -1464.880410 318.035855
14 6.672206 -1462.554281 72.526887
14 -9.332852 -1459.814445 318.373277
15 -0.976247 -1459.682557 72.749423
15 -9.332319 -1454.894481 320.052555
16 -8.528029 -1454.357624 73.047485
16 -11.067666 -1449.186014 321.644722
17 -6.439249 -1445.932309 77.466242
17 -26.149581 -1444.687844 320.779546
18 -21.954738 -1443.741370 76.000105
18 -29.882683 -1439.909028 322.962511
19 -23.855634 -1434.010030 79.711760
19 -29.210991 -1431.103175 326.680446
20 -24.521568 -1425.393784 79.275139
20 -28.297006 -1421.498630 327.109854
21 -20.107146 -1416.742881 82.052654
21 -27.127078 -1411.917254 330.731471
22 -23.986185 -1403.718279 82.648473
22 -40.430013 -1404.973004 327.937001
23 -38.035321 -1400.365168 82.919159
23 -43.114006 -1399.318956 328.509343
24 -49.497163 -1395.539321 81.400811
24 -51.497778 -1389.382227 327.760573
25 -47.772930 -1380.271836 82.441882
25 -44.361546 -1379.234780 332.257885
26 -48.729268 -1370.944749 83.615199
26 -53.511517 -1369.976461 330.550831
27 -56.860532 -1360.095343 82.731509
27 -52.990593 -1358.918484 330.633344
28 -60.455659 -1351.934880 81.877701
28 -59.295394 -1350.468659 329.561208
29 -71.479173 -1342.442010 78.510759
29 -59.736617 -1339.253713 330.172280
30 -68.645197 -1330.639475 79.543397
30 -65.135077 -1331.299792 330.912920
31 -82.374217 -1323.449978 79.729345
31 -68.127875 -1319.561151 329.677430
32 -101.306989 -1314.406334 70.820197
32 -80.958661 -1310.820276 329.262894
33 -74.806782 -1296.429423 84.140399
33 -76.776917 -1298.626119 329.327640
34 -76.229771 -1284.563546 84.238474
34 -76.682688 -1286.209647 332.101029
35 -81.448177 -1275.033750 83.496188
35 -76.846959 -1278.155826 331.618931
36 -75.690098 -1261.008130 87.203015
36 -70.147851 -1264.249767 334.527230
37 -75.786456 -1247.591418 89.485137
37 -70.872002 -1253.800963 336.090519
38 -76.323140 -1235.186985 89.502632
38 -71.387930 -1239.580066 336.256272
39 -75.246102 -1222.533195 91.294473
39 -74.653509 -1231.038630 336.412068
40 -69.641278 -1204.849652 91.838047
40 -65.648628 -1216.408702 340.109359
41 -68.550057 -1191.126388 94.674799
41 -67.937616 -1205.759399 341.943529
42 -65.634019 -1179.795236 95.407035
42 -61.908540 -1194.068396 344.300029
43 -56.462835 -1166.910225 99.016253
43 -55.803162 -1177.704884 347.535837
44 -69.596407 -1158.217743 99.384998
44 -60.388315 -1168.936908 347.027924
45 -65.901568 -1141.317496 103.893521
45 -57.268304 -1157.069505 350.153725
46 -67.339021 -1131.849755 105.360094
46 -55.127984 -1144.436772 353.745673
47 -51.278663 -1115.061678 111.033095
47 -51.986505 -1133.781322 356.015380
48 -55.466927 -1103.677099 113.831336
48 -52.573852 -1122.813977 359.707899
49 -56.994024 -1090.601976 115.283159
49 -45.676292 -1110.091790 362.467535
50 -43.771906 -1077.435159 120.358841
50 -39.600135 -1097.707277 366.685807
51 -43.752033 -1065.324176 122.646442
51 -31.256029 -1086.263654 372.130468
52 -43.752033 -1065.324176 122.646442
52 -33.946656 -1076.770927 373.852786
53 -39.744930 -1040.488791 130.208445
53 -36.437889 -1068.993565 376.282786
54 -29.034057 -1027.153129 136.586885
54 -25.992850 -1055.053746 380.005713
55 -44.479792 -1017.321370 134.556621
55 -22.808723 -1044.707354 384.673561
56 -28.445308 -1004.074122 140.738497
56 -16.507622 -1033.392014 387.543940
57 -10.230144 -990.077470 147.487216
57 -21.133597 -1025.559741 389.851451
58 -11.431222 -981.035587 148.762008
58 -15.883522 -1017.476424 393.498339
59 -6.238299 -970.780201 151.313556
59 -4.503561 -1004.359957 395.593971
60 4.449865 -958.225885 155.687610
60 7.604736 -995.401187 400.693506
61 4.943407 -948.392840 156.412760
61 8.279034 -987.280925 404.105612
62 15.334581 -938.664034 160.489075
62 15.207935 -979.437147 406.409526
63 21.535534 -929.042910 163.176807
63 20.338431 -970.456389 407.662481
64 38.688334 -919.068655 168.164826
64 32.145762 -961.779926 408.739231
65 34.680349 -913.477440 167.030516
65 36.220378 -954.700745 411.521730
66 44.053411 -905.674551 169.755769
66 49.127249 -948.152356 413.863222
67 55.766349 -897.982253 170.437776
67 54.666192 -944.036925 415.281091
68 61.213278 -891.108580 173.096532
68 65.570584 -937.351384 417.760984
69 76.599342 -885.151950 176.198724
69 70.421344 -933.275788 419.278708
70 79.515786 -881.335518 175.134172
70 76.852077 -929.020874 420.210665
71 103.031800 -874.862441 180.476072
71 92.285293 -925.139339 423.313909
72 106.969712 -871.154111 181.355635
72 92.084540 -924.409340 420.609363
73 120.382166 -869.461807 185.496659
73 110.447359 -920.157371 425.400561
74 127.269787 -867.214364 184.511019
74 117.600210 -918.753495 425.857821
75 134.090509 -866.951015 183.965560
75 126.916426 -918.450329 426.425008
76 152.883566 -864.508803 188.241371
76 130.945191 -919.880587 426.093296
77 159.491224 -865.601491 187.672000
77 144.101345 -919.686662 428.302930
78 171.239374 -866.610276 189.595181
78 153.890564 -921.299628 429.188097
79 183.153730 -867.836199 191.212376
79 166.332796 -923.408977 429.823511
80 185.728751 -873.524104 188.002532
80 170.426184 -927.268133 428.805549
81 191.418868 -877.933871 187.496825
81 179.454082 -932.413580 428.195543
82 207.063884 -881.017485 190.037211
82 185.333561 -934.798233 427.770708
83 210.138337 -888.428947 187.591382
83 188.382968 -942.247375 424.636268
84 217.023582 -893.005899 185.137234
84 199.424539 -947.330896 426.571457
85 229.963942 -900.447377 184.467169
85 206.461922 -953.486597 424.334882
86 238.781584 -908.467426 183.649312
86 212.550553 -960.233561 423.130609
87 246.827502 -916.937760 181.634399
87 222.112031 -967.677123 421.054080
88 242.848352 -925.585292 175.887265
88 228.084620 -975.300589 419.563180
89 257.468605 -934.002600 176.947357
89 225.597386 -984.651517 414.647042
90 260.231897 -944.989597 174.208014
90 235.530024 -993.975726 414.095731
91 263.745174 -955.727451 168.987557
91 244.920054 -1000.330528 411.915962
92 262.178571 -966.875170 163.723507
92 240.789530 -1011.467238 407.428137
93 266.647411 -977.921145 160.553574
93 240.305949 -1020.795843 402.198321
94 273.177743 -984.091674 158.808965
94 244.045285 -1030.907010 399.915442
95 274.636741 -996.748988 153.927727
95 242.845367 -1038.474476 393.822731
96 274.178556 -1008.086944 149.452865
96 249.907791 -1047.557963 391.300674
97 272.412951 -1020.377109 144.099627
97 243.267344 -1056.589274 385.432945
98 274.258466 -1027.116023 141.770488
98 238.353187 -1066.948136 381.213405
99 266.849123 -1039.248932 135.287473
99 235.173782 -1077.079661 376.440114
100 267.737888 -1047.626965 132.096219
100 237.062807 -1084.107603 374.408290
101 261.968273 -1060.169592 128.437089
101 233.467486 -1092.557061 371.294529
102 262.522581 -1068.645098 125.211211
102 226.334376 -1103.530539 365.585517
103 253.013841 -1077.844789 120.446939
103 222.719747 -1108.832590 362.330018
104 248.043372 -1087.756594 117.869919
104 220.038720 -1115.911536 360.885493
105 242.380465 -1096.673852 114.961104
105 213.514421 -1125.820409 357.679373
106 234.755713 -1105.627648 110.915187
106 212.310070 -1131.570837 355.660078
107 226.631031 -1113.602880 107.379119
107 203.509572 -1138.541038 352.754701
108 222.834305 -1121.433560 105.266397
108 200.265024 -1143.758506 350.151715
109 219.418986 -1126.080121 104.675331
109 191.293953 -1151.206706 347.526487
110 210.035468 -1133.952860 101.458854
110 187.741013 -1155.768768 347.299384
111 199.344422 -1142.356939 97.553267
111 177.720108 -1162.224358 343.065760
112 198.633823 -1147.578910 98.807754
112 168.575865 -1168.563106 342.253146
113 193.531063 -1153.276975 97.168438
113 163.661829 -1171.244645 341.652916
114 185.455853 -1158.595543 95.548073
114 156.581251 -1175.689946 339.168130
115 170.131622 -1163.631345 92.674480
115 151.239038 -1177.315488 338.723856
116 162.865221 -1167.374099 90.753056
116 139.323971 -1182.143397 335.704559
117 155.749026 -1169.377564 90.853385
117 130.285836 -1184.346958 333.854202
118 145.135027 -1173.652380 89.797781
118 132.526084 -1184.249937 335.867189
119 140.142602 -1173.872248 87.813589
119 122.574021 -1186.210191 333.798164
120 126.149455 -1179.785842 84.220490
120 117.726240 -1186.317574 331.144156
121 118.544312 -1180.816336 82.919890
121 107.103038 -1187.513562 331.567322
122 112.345978 -1180.942363 82.616127
122 91.462068 -1189.191622 327.312245
123 97.652301 -1181.839545 78.615093
123 89.709796 -1186.567666 327.269342
124 97.566731 -1179.443310 80.331601
124 78.240417 -1185.855707 326.732178
125 85.215778 -1178.053296 77.053089
125 71.595108 -1184.252049 324.169830
126 83.157500 -1176.219734 77.599947
126 67.675608 -1180.791749 325.120022
127 71.549762 -1172.197998 75.833903
127 56.189428 -1177.198660 322.376172
128 58.865850 -1170.487124 74.063136
128 45.676468 -1175.864137 320.760469
129 56.467459 -1165.620105 72.965934
129 36.460911 -1168.912052 318.711775
130 44.636280 -1161.454570 71.225675
130 32.810278 -1164.512787 319.454478
131 45.085266 -1155.038713 72.957769
131 25.205752 -1159.773082 318.758908
132 39.450238 -1147.728676 73.667385
132 21.894505 -1151.828898 320.038924
133 15.547189 -1147.435384 67.481461
133 15.092472 -1147.174849 318.742589
134 17.114793 -1137.194804 70.786229
134 16.136501 -1136.677762 321.878388
135 14.856674 -1130.176454 73.970808
135 11.123825 -1132.470790 322.448963
136 1.420629 -1122.729941 71.385534
136 -10.715803 -1125.612084 319.683727
137 0.871996 -1112.106144 73.217545
137 -7.884557 -1114.082482 322.649651
138 -13.420398 -1104.829615 73.300538
138 -12.794799 -1107.284122 322.972684
139 -19.009083 -1094.344580 76.044907
139 -14.071263 -1095.950693 324.193202
140 -18.159833 -1086.820257 79.490494
140 -23.057820 -1088.630120 327.524011
141 -24.806420 -1075.887334 80.735662
141 -27.349199 -1078.643395 327.949753
142 -29.308627 -1064.359907 85.005570
142 -39.294043 -1070.542001 327.769557
143 -36.719695 -1054.242424 86.348571
143 -34.239676 -1059.266170 331.384160
144 -47.583524 -1042.539521 87.374527
144 -40.525907 -1049.951461 334.506829
145 -46.816215 -1031.778146 89.777053
145 -40.528666 -1039.421632 338.789158
146 -45.290376 -1020.507553 94.822019
146 -36.680282 -1025.797146 342.973759
147 -42.169697 -1005.428880 99.948683
147 -37.504332 -1015.297597 347.313442
148 -55.308194 -1001.009763 99.332728
148 -51.763649 -1007.127395 344.353010
149 -55.496697 -988.898540 102.544977
149 -39.902525 -995.485964 351.180855
150 -46.873738 -976.328613 107.187132
150 -28.750204 -983.173083 357.987622
151 -46.318037 -963.683202 110.039756
151 -34.744998 -975.068804 360.208060
152 -46.765893 -954.928948 113.542367
152 -42.883966 -967.513744 360.005443
153 -41.648878 -943.526135 118.401352
153 -31.313789 -953.666820 365.243016
154 -35.062538 -934.325999 120.921374
154 -19.578812 -943.944721 370.512986
155 -33.623389 -924.924403 122.784158
155 -17.823661 -935.577733 372.518606
156 -20.057985 -914.806539 128.326572
156 -6.935971 -925.825200 377.008248
157 -6.154174 -905.457266 133.470608
157 4.867443 -917.902679 379.466023
158 2.916568 -897.592209 135.790521
158 11.621280 -909.460881 382.811837
159 12.701542 -888.396154 138.521758
159 23.336466 -901.393910 385.805106
160 22.259235 -879.074475 141.065661
160 30.613538 -894.007693 386.771533
161 35.374776 -871.530008 146.785797
161 40.005142 -886.678120 389.060780
162 42.703950 -864.641624 146.003878
162 46.597049 -879.152736 391.896185
163 54.823654 -857.253315 147.958499
163 63.670366 -871.098401 395.160072
164 68.209189 -849.839530 150.212865
164 77.395945 -863.090149 398.151703
165 82.867425 -844.126679 152.572775
165 89.841545 -857.353640 399.948899
166 101.357892 -837.642564 156.494470
166 102.114755 -850.609383 402.535969
167 115.321636 -831.919768 156.834990
167 113.107869 -845.558114 404.265944
168 130.327104 -826.178290 159.074934
168 126.666746 -841.660202 406.822179
169 141.574014 -821.311863 160.402526
169 143.518035 -835.131892 408.815088
170 158.388205 -814.283348 164.149330
170 157.110593 -828.922859 410.819799
171 173.186091 -808.064049 165.256471
171 169.105196 -824.274311 413.321139
172 190.166881 -803.257836 170.766663
172 185.493710 -818.197238 416.236913
173 208.822227 -798.852965 173.032742
173 199.095991 -815.093066 417.628075
174 223.686249 -793.941772 174.542631
174 218.441601 -811.279817 421.710412
175 239.364439 -793.778893 175.553255
175 236.991003 -807.054940 424.544580
176 250.876590 -792.045377 177.300748
176 241.287806 -806.169311 424.570572
177 273.873468 -787.768385 182.745212
177 261.851545 -803.103514 428.182141
178 288.090913 -783.476303 183.772624
178 278.695786 -799.064060 431.805366
179 305.550001 -781.033988 187.688555
179 288.899398 -796.904734 431.577439
180 322.670795 -777.901864 189.044685
180 308.420880 -793.186101 435.806768
181 340.075333 -776.988870 191.525753
181 322.018063 -792.646505 437.338117
182 357.939181 -775.202803 193.250360
182 340.936650 -789.768867 440.545831
183 376.310953 -774.029707 196.561010
183 353.378536 -788.744292 441.149122
184 393.165801 -773.076892 200.308809
184 372.917782 -785.741881 444.657219
185 408.658799 -773.574928 200.841567
185 383.898841 -785.459396 445.885969
186 426.628798 -772.967395 203.363089
186 397.450068 -784.660358 448.046130
187 442.992749 -772.626410 206.289396
187 411.186473 -783.670835 450.250348
188 458.378264 -771.904656 208.077871
188 426.914293 -782.082408 453.511203
189 474.252707 -770.628331 210.885132
189 439.284079 -781.548273 454.024468
190 487.806612 -770.224894 212.458636
190 452.179830 -779.775690 456.496822
191 503.866500 -770.212978 215.155013
191 466.486145 -778.161280 459.632820
192 520.135689 -769.685898 217.836407
192 477.353339 -776.798624 460.171950
193 537.453688 -769.062751 222.049769
193 492.358999 -773.834127 464.270079
194 543.112857 -767.764244 221.853063
194 503.931042 -772.362615 466.565062
195 561.973572 -765.030249 227.421695
195 515.129476 -770.578443 470.115042
196 571.303540 -762.669357 229.533763
196 526.466866 -766.920752 472.862263
197 577.666914 -760.719400 231.076025
197 535.412291 -763.653047 474.890277
198 591.516487 -756.118013 235.287196
198 546.803859 -759.060743 477.930767
199 604.049358 -752.344458 238.178642
199 557.707325 -754.794524 480.745379
200 614.838916 -748.228548 240.369603
200 563.256307 -751.066409 482.802633
201 630.438980 -743.376916 244.652263
201 572.549200 -746.935762 485.550248
202 637.691023 -738.939701 246.669149
202 579.413904 -741.537383 487.391291
203 643.249294 -734.804125 247.869358
203 588.267769 -735.714679 489.739708
204 651.719330 -727.950922 250.472006
204 595.714921 -729.926565 491.218917
205 658.673972 -721.353821 251.359322
205 603.844193 -723.996808 493.565491
206 667.732120 -714.345908 254.019226
206 604.960761 -717.206231 493.364245
207 673.352383 -707.643364 254.383504
207 610.416833 -711.450850 493.961787
208 675.375547 -701.273878 253.022831
208 614.101471 -703.637933 494.459134
209 683.761953 -692.912839 255.750594
209 615.707385 -697.141865 494.272464
210 686.634451 -684.066041 255.237247
210 620.399608 -689.291209 495.215990
211 689.396582 -676.232250 255.727379
211 620.038598 -681.214884 494.536555
212 691.095466 -666.774632 254.789396
212 619.820758 -673.747563 493.204536
213 688.836492 -658.651852 253.778054
213 618.385205 -666.510857 492.134910
214 688.423732 -648.344370 252.894707
214 618.736897 -659.697358 491.710533
215 686.058123 -640.022853 251.848769
215 615.794289 -651.277044 490.259033
216 684.037417 -630.791122 250.367876
216 609.375440 -644.107168 487.326473
217 680.247946 -622.149767 249.119747
217 606.224543 -638.395089 485.340690
218 672.665612 -614.565371 246.333087
218 599.479327 -629.477185 483.297038
219 665.214657 -607.727878 242.419054
219 589.123929 -624.844914 480.161129
220 657.590793 -601.741472 240.824578
220 582.088981 -618.462976 478.169765
221 645.502642 -596.693102 236.298111
221 570.496160 -614.686810 473.492882
222 635.793824 -592.062085 232.854974
222 562.658221 -610.665388 470.839264
223 621.191984 -589.216994 227.844015
223 550.225173 -606.524615 465.855474
224 612.386299 -584.703651 224.576196
224 540.849166 -602.815212 463.340249
225 600.303559 -580.407014 220.739733
225 527.514186 -598.394916 458.960365
226 584.339144 -576.303353 215.408308
226 515.315325 -594.785554 453.342272
227 574.420555 -573.251854 212.630814
227 506.485064 -591.287958 450.452373
228 557.912155 -569.328808 206.234428
228 492.117729 -588.909871 446.126432
229 544.950695 -566.878716 201.974408
229 482.511656 -585.465877 443.214492
230 528.620724 -564.726876 196.533245
230 467.138279 -582.084117 438.500695
231 516.519160 -562.112416 192.542442
231 453.347898 -581.518010 434.236411
232 501.461531 -559.906647 188.964770
232 443.661007 -577.932978 431.116973
233 485.639281 -559.134272 185.700614
233 427.911543 -576.079334 427.021426
234 472.822965 -556.963535 182.603869
234 411.637621 -575.213886 422.493220
235 458.773986 -555.235702 179.078724
235 398.479786 -572.743952 420.067806
236 442.982900 -554.111131 176.761198
236 386.216855 -571.956199 417.790118
237 428.176991 -553.473308 173.227691
237 370.610089 -571.091301 414.974344
238 415.145194 -552.674870 170.317001
238 352.180098 -570.884457 410.194735
239 395.023171 -552.457187 166.381643
239 341.418776 -567.976290 409.898873
240 380.989290 -552.059249 164.450105
240 324.543927 -568.551409 405.432986
241 364.291853 -551.496965 160.915031
241 315.593258 -567.901576 405.237071
242 345.934116 -552.256379 157.012030
242 302.072907 -567.274664 402.738456
243 332.740815 -551.844911 155.808266
243 283.572123 -566.022491 399.395188
244 315.437379 -551.048423 152.354252
244 271.133265 -565.660116 397.821933
245 301.177013 -550.564330 150.145330
245 257.928900 -564.608293 395.801996
246 284.727625 -550.232838 146.165284
246 242.111447 -564.233256 392.199893
247 271.960292 -550.768699 145.442916
247 229.563210 -563.908361 390.359256
248 254.069594 -549.966935 142.814263
248 210.862268 -564.525798 387.466622
249 240.768945 -551.745502 140.890617
249 199.787127 -564.385853 385.471264
250 223.915763 -552.388273 137.812957
250 185.321603 -564.187433 383.334141
251 211.706371 -552.007074 135.264095
251 170.673961 -563.615596 380.762612
252 187.630048 -553.745300 131.282205
252 161.972451 -563.811718 380.899979
253 185.903006 -553.759338 133.574086
253 150.111080 -564.124194 378.270102
254 169.090543 -556.746401 129.593351
254 136.720472 -565.178053 376.069955
255 142.152376 -556.727700 121.915553
255 120.626868 -564.991690 373.038602
256 140.439446 -557.593952 125.318306
256 112.550701 -566.326425 372.716868
257 124.003064 -559.348447 121.694304
257 100.176844 -565.536459 371.053477
258 114.327406 -559.094547 119.753589
258 87.226520 -565.745862 368.703875
259 107.496230 -559.729393 119.865134
259 77.534711 -565.454905 366.544282
260 88.346039 -562.677382 116.120303
260 64.950444 -566.263027 364.566214
261 78.629005 -562.478450 115.772251
261 57.340477 -566.950195 364.097048
262 65.587193 -563.964285 113.398863
262 42.801217 -568.053046 360.505029
263 57.641331 -566.087755 113.254635
263 37.739320 -567.254096 361.439540
264 44.781634 -566.996186 112.247636
264 25.858141 -568.212435 359.998826
265 33.163290 -567.379105 109.974700
265 9.300738 -568.497724 355.460065
266 21.942619 -567.082586 107.711195
266 1.201546 -568.672014 353.870932
267 10.176775 -569.381907 106.366676
267 -6.542489 -568.859890 354.657375
268 -6.308790 -569.270459 105.210949
268 -17.003791 -566.675552 352.685577
269 -6.411079 -569.210524 108.115928
269 -19.715201 -566.732806 354.509294
270 -21.823639 -568.770017 104.537332
270 -31.312336 -565.768877 354.522585
271 -31.525840 -569.921877 105.027613
271 -42.918437 -565.025364 352.229418
272 -39.804306 -569.476809 105.765666
272 -48.133428 -563.547364 354.665811
273 -48.795827 -567.716531 105.138690
273 -48.404480 -561.061498 356.944882
274 -53.800063 -565.213189 107.245654
274 -53.522708 -558.608340 357.764491
275 -58.142180 -564.371699 106.564093
275 -61.484042 -557.689392 357.466685
276 -61.884236 -561.081893 109.872015
276 -65.542799 -553.492791 357.536998
277 -71.256618 -560.157203 109.037635
277 -68.139901 -552.146882 359.289664
278 -74.724989 -556.541809 109.273813
278 -71.468698 -547.481922 358.551191
279 -76.493730 -554.107545 107.836513
279 -79.585293 -545.079605 358.319290
280 -75.217761 -550.431126 108.408948
280 -71.974700 -541.766432 358.187832
281 -71.456766 -547.885756 110.484361
281 -70.199922 -538.213674 358.341136
282 -77.186143 -543.938811 107.025648
282 -68.855194 -534.036171 358.949532
283 -69.047134 -539.829739 107.028049
283 -61.879393 -531.694274 357.851088
284 -66.618490 -537.760166 105.421897
284 -60.939538 -529.102438 356.522848
285 -52.977017 -532.805444 108.782535
285 -58.137887 -525.097138 353.825202
286 -51.725510 -530.469703 103.932041
286 -52.666204 -521.583966 353.251249
287 -45.664657 -527.653677 103.975740
287 -39.024939 -518.353506 352.310443
288 -41.102215 -524.885944 102.673028
288 -29.993640 -514.605878 350.346133
289 -30.461473 -524.877298 97.546358
289 -25.378980 -512.166117 349.494506
290 -13.072198 -520.950904 101.144400
290 -16.625056 -510.044231 348.339563
291 -0.585995 -519.508725 100.306262
291 -2.613148 -507.244077 349.149005
292 7.556395 -516.629521 98.885590
292 10.331765 -503.372522 348.812691
293 21.506991 -510.860290 99.172075
293 22.275015 -500.452520 349.677344
294 38.149828 -510.563243 100.216758
294 28.386596 -499.312361 347.732288
295 49.113364 -509.345541 101.377984
295 42.287227 -495.504935 350.240590
296 66.431837 -506.209323 105.493500
296 57.925516 -493.228722 352.552663
297 79.047396 -504.211799 105.712122
297 68.064644 -491.090424 354.370910
298 88.677016 -502.629631 106.298565
298 82.972702 -489.224492 356.020352
299 108.579472 -499.523001 109.697701
299 92.094518 -488.001598 357.276263
300 119.494410 -499.090848 112.060156
300 105.861354 -485.553066 358.542572
301 132.266490 -496.061130 114.496759
301 123.170089 -483.404656 363.398253
302 147.127253 -493.718849 116.859420
302 135.593325 -480.125855 366.512932
303 164.682269 -492.227298 120.206822
303 148.347049 -478.445224 368.095769
304 182.072088 -488.358811 124.296697
304 159.884087 -477.378749 370.517696
305 192.755997 -486.997489 125.826876
305 178.830502 -474.572091 374.307410
306 213.228474 -486.977171 129.174472
306 193.276565 -473.125490 376.910522
307 228.332240 -485.538703 132.279302
307 210.314150 -472.095584 380.165142
308 244.651023 -485.677297 136.199892
308 222.532881 -470.371837 382.299454
309 257.396369 -484.156782 137.809799
309 236.207427 -469.536011 384.689553
310 278.366954 -483.428264 141.752226
310 248.335193 -467.202126 387.561479
311 295.428975 -482.295186 145.365239
311 263.855004 -465.008864 389.417986
312 304.018544 -480.661744 145.554015
312 277.490609 -464.141735 392.459305
313 323.899404 -479.965732 148.099441
313 294.517408 -461.235138 395.345010
314 341.992525 -478.983388 151.742125
314 310.887797 -459.732841 398.203951
315 355.463671 -477.061976 154.042159
315 325.467697 -457.563138 400.326194
316 373.178379 -476.709259 156.791931
316 338.866017 -455.627040 402.500109
317 390.046180 -473.686402 159.914064
317 353.456176 -452.388330 404.481259
318 407.665182 -471.471760 162.788051
318 368.780980 -449.924789 407.368856
319 423.423275 -468.822967 167.065198
319 385.809956 -446.665179 411.004503
320 441.033509 -467.527433 169.800722
320 399.263015 -443.453361 413.550631
321 456.095293 -464.465435 173.690444
321 413.238636 -439.881029 416.731023
322 474.101968 -461.130463 177.292730
322 429.003569 -437.614048 420.366391
323 488.629065 -459.214238 180.910736
323 440.595586 -434.411339 422.551418
324 503.349925 -455.325494 183.821364
324 453.881288 -430.213247 425.951540
325 518.809037 -452.941927 188.295481
325 470.237410 -426.171859 430.367995
326 532.438299 -450.114439 192.287069
326 484.115895 -422.259669 434.915748
327 549.980388 -447.035330 197.707845
327 498.108025 -418.519036 438.727822
328 563.808064 -443.585103 202.176396
328 510.694424 -414.687663 443.431486
329 579.594310 -440.206929 206.315241
329 524.804918 -409.901994 446.616496
330 595.209784 -435.910694 211.768451
330 538.225116 -405.463837 451.411895
331 608.600251 -432.937705 216.269638
331 551.277645 -399.839010 456.619384
332 622.718645 -429.367062 221.613698
332 562.273828 -395.821878 460.461415
333 635.150526 -424.244682 226.519773
333 574.602428 -389.989925 465.412379
334 649.796558 -419.062628 232.329628
334 584.966667 -384.949982 469.790723
335 661.790692 -414.179455 237.199665
335 596.648953 -378.717931 475.389976
336 676.170429 -408.766058 243.698494
336 610.355094 -371.985313 480.550793
337 688.749236 -402.981801 248.997146
337 621.118689 -365.556939 486.052231
338 701.995760 -397.174721 254.866359
338 631.590949 -358.374228 490.399984
339 712.150701 -391.111648 260.158133
339 641.855774 -351.713978 496.178963
340 725.681890 -384.062726 265.499662
340 650.838154 -344.040553 500.384278
341 737.382702 -376.394472 272.538374
341 662.055294 -336.263296 505.433920
342 747.359099 -369.302833 276.350156
342 667.531566 -328.524132 509.748857
343 756.991854 -361.623735 281.169291
343 677.905517 -320.269897 513.709766
344 768.429080 -352.388060 287.539301
344 685.218667 -310.851657 518.590632
345 775.509795 -343.261590 291.459734
345 693.841367 -301.474245 522.602717
346 784.442956 -334.171022 294.702079
346 701.139228 -292.128878 526.616463
347 792.779197 -324.418301 298.110384
347 706.617796 -282.064754 529.377944
348 797.356689 -314.083437 302.376751
348 711.695980 -271.995688 532.616923
349 802.525240 -303.988149 304.944294
349 716.584763 -261.479143 535.694669
350 807.929401 -292.087584 307.389622
350 718.819656 -251.654167 536.869067
351 809.843709 -281.350718 308.690219
351 720.941545 -240.557504 538.936802
352 814.654664 -270.679853 311.026480
352 723.124951 -230.523001 540.941773
353 816.139864 -259.082148 312.590250
353 724.449723 -219.492154 541.277767
354 817.159187 -247.636242 313.571669
354 722.777274 -209.929371 542.246261
355 819.013010 -236.282687 314.661271
355 720.417573 -198.899479 542.757458
356 816.410763 -224.668923 314.287038
356 719.692659 -188.639007 542.018920
357 813.388204 -213.868141 312.627127
357 714.772325 -178.663290 541.148667
358 808.591612 -203.764964 311.144589
358 712.213803 -169.352575 540.364250
359 805.233199 -193.563478 309.181343
359 704.982056 -160.515989 537.231523
360 798.993762 -184.288323 306.680044
360 700.830173 -151.915770 534.954701
361 792.324854 -175.732001 302.879008
361 694.824871 -143.725301 531.944101
362 786.576908 -167.561308 299.285045
362 688.926872 -135.735482 528.038365
363 777.014708 -159.350560 294.495331
363 680.290049 -128.910710 523.571699
364 767.435639 -152.763723 290.042888
364 671.727262 -121.710902 519.484126
365 759.537580 -144.992061 285.409787
365 664.244445 -115.946914 515.479420
366 746.576283 -139.596066 280.053272
366 653.324439 -110.240510 510.686015
367 738.842627 -133.357817 276.442959
367 642.199674 -104.483578 506.023127
368 723.427652 -129.316303 270.721149
368 633.578041 -99.744010 502.397921
369 710.339623 -124.458464 265.760960
369 616.497326 -94.864541 496.422418
370 697.790694 -120.480160 260.451998
370 606.600228 -91.335398 493.135375
371 684.950707 -116.510276 256.428321
371 594.369406 -88.034758 488.747934
372 673.051889 -113.650788 252.545100
372 582.324717 -84.398087 484.748273
373 655.127763 -110.586964 247.442219
373 571.345130 -81.622544 481.769806
374 641.854934 -108.264454 243.781030
374 555.841732 -78.758124 476.657362
375 626.803864 -106.147996 240.435582
375 541.984187 -76.201341 473.073579
376 610.052067 -104.346177 235.300312
376 525.012390 -73.860060 469.151473
377 593.871256 -101.447931 230.059390
377 512.950108 -72.616664 465.554807
378 577.678444 -100.825524 226.861132
378 498.010320 -70.944286 462.332677
379 560.510577 -98.755203 222.657909
379 483.128391 -69.510110 458.040692
380 548.000804 -98.827480 219.237031
380 466.061730 -68.536170 454.480375
381 532.360500 -97.411930 216.471926
381 453.784511 -66.553601 451.730692
382 512.632418 -97.029143 212.063193
382 439.154582 -64.956701 449.048837
383 498.461979 -94.893584 209.044063
383 422.929408 -64.065923 446.138084
384 482.476179 -94.292117 206.852181
384 411.702515 -62.631856 444.500147
385 467.791085 -93.325706 204.254214
385 394.811373 -61.065941 442.444573
386 449.575645 -92.575406 201.462593
386 378.952513 -60.003974 438.467553
387 432.222874 -90.398540 199.234136
387 365.395177 -60.211930 437.609152
388 417.045299 -90.336598 196.236737
388 350.775028 -58.270681 435.701400
389 402.081501 -89.053532 194.657200
389 336.135502 -56.906890 434.704073
390 387.036932 -88.491090 194.103414
390 317.292687 -55.609534 431.589017
391 368.129209 -87.645469 190.246431
391 306.901805 -54.380280 430.301090
392 355.058468 -85.794529 189.838031
392 291.221253 -53.343846 429.334559
393 338.533414 -85.165277 188.123498
393 279.053177 -51.018390 429.024833
394 320.055755 -83.342442 184.597470
394 261.636678 -49.988751 426.696794
395 304.887993 -82.580549 183.442129
395 249.481290 -48.641194 426.905776
396 291.106090 -80.480671 183.587408
396 235.300660 -46.832016 425.955209
397 274.919408 -80.068591 183.314990
397 220.614049 -46.158854 425.002252
398 257.420638 -77.993763 181.823184
398 206.024936 -44.232690 423.502721
399 246.505378 -77.100687 180.981063
399 194.817484 -42.499502 423.629078
400 227.707278 -73.403878 180.032086
400 178.835729 -39.367686 423.357543
401 216.385434 -72.388786 179.021548
401 164.857697 -37.604224 422.154725
402 198.392844 -71.013198 178.006491
402 149.822526 -35.744839 420.942544
403 186.524041 -69.288841 177.296130
403 138.419025 -32.443175 421.192151
404 174.082825 -66.316368 177.350696
404 128.057692 -30.251557 419.917694
405 157.539812 -64.413497 175.516704
405 112.215575 -29.087980 419.056584
406 146.643729 -61.960521 174.167726
406 102.175264 -26.338224 418.840775
407 133.080433 -58.943569 174.760067
407 93.254317 -22.952612 419.176824
408 117.246047 -57.164696 173.491411
408 80.009180 -19.532197 417.615453
409 105.633549 -54.418413 172.838747
409 65.839337 -16.005234 416.992326
410 92.292297 -50.075310 172.464645
410 54.844723 -11.653250 417.120086
411 81.639225 -47.181302 172.783296
411 46.473662 -8.467617 417.555027
412 69.872092 -43.770725 172.131307
412 34.963838 -5.401772 415.868935
413 58.414108 -40.508359 170.471179
413 21.291523 -1.875154 414.695640
414 45.923842 -35.923407 170.280298
414 12.941400 3.068711 415.157034
415 37.203035 -32.180374 170.281198
415 8.345930 8.063300 415.710763
416 23.916927 -25.874119 171.152128
416 -2.946906 14.069833 416.360770
417 16.606759 -21.435493 171.162393
417 -12.509397 19.131929 416.768808
418 4.827845 -16.231885 171.511548
418 -21.854035 25.489248 417.360149
419 -6.465920 -8.026756 170.964398
419 -32.430366 31.713884 417.681930
420 -9.712660 -1.146936 173.707375
420 -39.066253 39.805534 418.382648
421 -25.485928 6.247754 172.740819
421 -42.243464 46.006197 420.827542
422 -30.835978 15.191310 175.106339
422 -50.503595 54.766328 420.172991
423 -35.409278 24.124098 174.323584
423 -53.076381 62.853057 421.156383
424 -43.071716 33.661225 173.942549
424 -55.006637 72.902359 423.092743
425 -51.013541 43.376811 173.043390
425 -56.496966 81.849529 423.965901
426 -49.601084 53.476981 174.421633
426 -65.417116 92.015683 421.481275
427 -48.862916 62.840571 173.558697
427 -65.886294 100.597084 421.292576
428 -47.113436 73.203153 175.717596
428 -60.951895 110.635380 423.868627
429 -46.676543 83.491782 174.489469
429 -59.914776 120.595407 423.782842
430 -44.399872 94.845247 174.423098
430 -57.587376 128.379033 423.952250
431 -42.389132 105.661109 173.281140
431 -56.659576 139.277180 422.073790
432 -39.365446 117.455888 172.307833
432 -48.286246 147.726548 422.604405
433 -30.870727 128.476549 171.283883
433 -42.610494 157.516852 421.478802
434 -26.209903 136.589748 169.463233
434 -34.044696 165.723495 421.456451
435 -15.614013 144.689599 170.200983
435 -26.551054 173.753238 421.291393
436 -4.370397 152.995867 170.583698
436 -13.141137 181.486899 421.001394
437 7.023028 161.724061 170.241934
437 -6.730205 189.604898 418.836283
438 14.171174 167.885929 170.028224
438 3.317050 194.396008 418.549486
439 28.862570 174.886800 170.595533
439 15.172152 200.146468 420.355592
440 41.325001 181.798710 171.052320
440 24.782588 206.886729 419.632077
441 58.421880 187.395113 172.510224
441 36.892725 211.055092 419.788534
442 70.400635 193.023913 172.804498
442 51.793084 217.754881 420.815425
443 80.563050 198.865043 174.605617
443 61.692036 221.700812 422.171109
444 91.836173 202.824826 174.381552
444 75.243019 226.780819 423.046938
445 107.398083 205.330008 175.586930
445 86.415902 230.186066 423.321002
446 117.726436 210.350587 177.015868
446 98.934248 234.857842 425.206574
447 132.376738 214.776323 177.770621
447 112.758719 239.529584 426.716016
448 146.725514 219.918332 179.669347
448 125.166666 243.794827 428.171708
449 161.876642 225.192298 181.173884
449 139.128857 247.654162 430.641073
450 177.489099 228.386746 182.943537
450 155.512876 252.698885 431.617778
451 193.374547 231.414594 185.929329
451 167.610141 256.386394 433.187755
452 208.763331 237.012931 186.600202
452 179.711335 260.330172 433.363046
453 221.162754 241.032890 186.917610
453 193.208804 263.487637 435.597034
454 241.345773 245.995791 191.435035
454 211.528976 269.519503 437.791792
455 255.704959 250.380960 192.015376
455 226.056838 274.625013 439.726307
456 272.495934 253.074718 193.291276
456 240.694394 276.450165 441.934675
457 289.884939 258.345757 196.689150
457 254.828094 280.200189 443.225565
458 305.607160 262.668885 199.884836
458 272.903746 285.725238 446.898534
459 320.492527 265.706728 201.968467
459 283.979413 289.521350 449.163583
460 339.198735 270.697840 205.781907
460 301.229052 294.359244 452.758896
461 357.677824 275.393218 209.468608
461 314.536984 298.900855 455.377554
462 369.117560 279.019476 212.575180
462 328.457959 303.445854 458.990137
463 388.837629 282.399544 217.565468
463 343.783076 307.698029 462.540166
464 404.599340 287.310991 220.818756
464 356.914622 312.169459 465.962112
465 421.735044 293.139327 225.254104
465 373.557260 317.898822 470.171573
466 435.380676 297.868171 228.482637
466 388.856726 323.992129 473.639409
467 453.879284 303.821895 234.112945
467 402.101961 329.714689 476.914553
468 473.435632 310.204559 239.176161
468 417.425335 335.230555 481.178350
469 484.949127 315.507340 241.943673
469 431.477432 342.713897 486.163733
470 500.508998 321.701939 246.789995
470 444.697553 349.301883 489.836545
471 518.443016 329.069427 251.926799
471 457.783515 356.111479 493.173482
472 533.113310 336.168809 256.105216
472 471.528629 363.180835 498.489600
473 550.437279 344.222488 261.670383
473 485.292381 369.427850 502.077371
474 563.989912 351.748914 264.645959
474 499.528646 377.901268 505.550728
475 579.006265 359.685137 269.242798
475 510.118095 385.526584 509.082941
476 591.537144 367.758909 273.046423
476 522.861334 393.531067 513.038469
477 606.547597 375.567725 277.593031
477 534.950750 401.274244 516.641711
478 618.972717 384.029533 281.621131
478 548.199516 410.347800 520.871629
479 633.914773 393.286415 286.814938
479 556.681494 419.414914 523.713772
480 643.378305 401.279589 290.175957
480 567.003487 428.352298 527.396642
481 658.954303 411.909444 295.485287
481 575.682249 436.884107 530.569173
482 670.419519 420.806546 298.953301
482 588.782060 446.846817 535.126219
483 679.672041 431.178069 302.628514
483 597.985886 458.596457 538.364273
484 691.816740 441.759857 307.289008
484 605.546014 467.554785 541.590492
485 699.392385 452.846438 310.145539
485 614.532311 477.187124 544.247665
486 706.904452 462.959296 312.453004
486 621.405507 488.175271 547.355039
487 721.323642 475.403288 318.304121
487 628.755621 500.010545 550.478814
488 729.759526 486.443198 320.733597
488 632.289773 510.651501 552.028663
489 738.492430 497.655331 324.889339
489 641.809793 521.073482 555.163792
490 742.575799 509.007266 326.302976
490 647.629638 532.860117 558.118526
491 752.516749 520.868746 330.633029
491 652.039256 544.510469 559.418227
492 758.094126 532.944700 332.638565
492 655.892913 554.339527 561.549475
493 763.882909 544.397885 336.158477
493 660.557168 565.857135 563.602119
494 766.692008 556.331811 338.497297
494 662.106152 576.542119 566.788050
495 769.899034 566.282038 340.239248
495 664.627665 587.881656 567.822300
496 774.586176 578.502853 341.955573
496 667.337642 598.788711 568.366976
497 774.994515 589.247526 343.561555
497 668.796156 609.674074 570.306913
498 774.846840 598.489726 345.000269
498 669.407414 618.460546 571.215918
499 774.098020 609.237223 344.781802
499 665.977045 628.656908 570.957785
500 772.906311 619.836126 346.212867
500 666.199138 637.750536 571.284740
501 772.312089 628.426961 346.010044
501 660.348768 646.787790 570.666720
502 767.317688 637.234137 345.635983
502 657.532373 656.480108 570.259438
503 764.154782 645.500380 345.429089
503 654.513448 664.155643 569.920987
504 757.967511 653.062409 344.471861
504 645.831257 672.274399 567.648825
505 754.022570 659.976553 343.810514
505 639.017187 679.689231 566.817751
506 744.337069 667.683247 340.835993
506 632.482198 686.010218 565.080443
507 737.314733 672.745152 339.291901
507 624.237022 691.694193 563.357500
508 726.630504 678.899325 336.703428
508 615.131117 696.802674 560.930673
509 716.575402 683.614513 333.836139
509 604.512369 702.369744 557.444760
510 706.705902 687.645300 330.665015
510 596.803987 706.614750 555.760188
511 697.220239 691.724844 327.787663
511 588.984912 710.249010 553.346223
512 687.101200 695.057696 325.233113
512 573.782465 714.770834 548.747380
513 674.347172 699.356168 320.686999
513 565.725442 717.741586 546.203528
514 662.611142 701.353659 317.121587
514 554.299497 721.584380 542.739516
515 648.197309 703.333099 312.207700
515 541.711981 724.366208 537.441511
516 635.381660 706.736979 307.354872
516 530.526640 726.974090 533.983136
517 623.996801 708.483648 304.083218
517 519.243817 729.048115 530.403842
518 612.879216 709.764350 298.957758
518 504.288986 731.747150 525.174439
519 598.012263 712.762815 294.837214
519 492.318779 733.514229 521.553408
520 581.914855 714.337899 288.258027
520 481.938025 735.692649 517.697769
521 568.941140 715.845110 284.830092
521 467.702188 736.446104 512.789346
522 555.836650 715.461080 280.145186
522 456.363012 737.683925 508.577412
523 543.518377 716.007851 275.755224
523 443.385480 738.374582 504.603377
524 527.989256 715.757549 270.160007
524 431.145376 739.476736 499.229417
525 514.058535 716.843300 265.352571
525 417.089902 739.614674 494.770625
526 497.347736 716.518089 259.762010
526 405.234999 740.584300 489.835037
527 486.386172 716.570449 255.397297
527 389.069702 741.515151 484.767261
528 470.134477 715.947617 249.136924
528 380.238050 741.211519 481.521184
529 458.130063 715.687255 245.364697
529 364.935716 741.297568 475.674334
530 442.339522 714.958945 238.885737
530 349.659638 741.687332 470.285194
531 427.466626 714.575644 233.497684
531 338.666268 741.045309 466.436858
532 412.173791 714.725711 228.271450
532 325.682935 740.944415 461.318828
533 398.053342 714.050865 222.677184
533 311.097480 741.087930 456.591126
534 380.043200 714.282110 217.837294
534 298.365943 742.034834 452.847235
535 368.712194 713.505849 214.268601
535 284.187247 742.526508 447.960104
536 350.914173 713.559415 208.610558
536 269.782065 743.223724 443.707349
537 334.954516 713.401299 204.153202
537 259.492101 743.779705 440.634663
538 320.190050 713.693602 199.695152
538 243.069841 744.373457 435.769440
539 307.389063 714.359246 196.060390
539 230.311987 745.698566 433.251115
540 289.979905 715.387952 191.572325
540 215.895259 747.698798 429.061027
541 272.421299 715.983281 186.629843
541 204.596933 748.368419 424.825463
542 258.829318 717.118642 181.316021
542 192.365708 750.256126 421.449776
543 243.893981 718.170370 178.737545
543 176.523562 751.970157 417.886903
544 229.660855 720.472673 174.669973
544 163.673083 754.090160 414.187192
545 215.446193 722.420292 171.906290
545 152.541252 756.283209 411.736936
546 202.143505 724.294787 168.428664
546 138.292651 759.004106 408.214594
547 184.674992 728.493056 164.561889
547 126.715112 761.505826 405.564045
548 172.323096 730.391649 162.016363
548 116.353800 764.365437 403.443528
549 154.349984 733.094003 157.894465
549 99.614770 769.357197 399.330277
550 145.627009 736.488710 156.750682
550 90.728002 772.127931 397.487557
551 128.803994 740.258885 152.596415
551 78.496879 776.221854 396.273914
552 115.250120 744.523536 151.579252
552 66.356433 779.828384 394.188586
553 105.465277 747.460541 149.801616
553 54.099311 783.288038 391.995072
554 86.764453 752.881410 146.113875
554 44.125863 788.459046 390.759092
555 77.269205 758.832157 144.913740
555 34.020408 793.270639 388.520134
556 64.495652 761.876434 143.464882
556 22.163682 799.032899 387.732439
557 53.852488 767.036817 143.156487
557 9.971908 803.913925 386.755207
558 41.921083 775.434193 142.285597
558 4.065975 809.834136 387.003861
559 30.969215 780.922472 140.934731
559 -7.377156 816.286017 386.675596
560 18.675659 786.608166 140.919556
560 -16.180079 822.858494 386.019414
561 9.561261 794.582131 138.921059
561 -27.055384 829.088884 385.379638
562 -5.242269 802.658726 137.863963
562 -33.197461 836.658208 385.188722
563 -10.609001 808.860635 139.030042
563 -43.577817 845.042169 384.959544
564 -22.735189 818.430374 137.924681
564 -51.560797 851.479710 384.206493
565 -33.043710 826.238734 138.186057
565 -58.922510 860.901922 384.033926
566 -43.486299 837.454618 136.865611
566 -62.865975 868.850160 386.361287
567 -51.606867 846.632108 136.350285
567 -69.419032 878.042467 387.258263
568 -55.520289 857.077767 137.985606
568 -75.633081 888.163755 386.295931
569 -62.427921 865.962082 138.773720
569 -78.857459 897.752128 386.125743
570 -71.227450 878.196809 137.406369
570 -88.074323 908.625899 385.602036
571 -76.676671 888.292352 136.838846
571 -88.756612 917.059398 386.460179
572 -74.430612 899.603286 138.738352
572 -93.790837 927.129052 386.034096
573 -83.151197 912.507606 136.906360
573 -92.058545 936.780031 387.315729
574 -83.044403 923.199054 137.116702
574 -89.338145 948.835094 388.307456
575 -89.652338 934.723477 134.302517
575 -89.945902 960.206288 386.926165
576 -81.864195 947.387986 138.344425
576 -90.969264 970.940291 386.738115
577 -79.049761 957.492901 138.696156
577 -85.220199 981.602213 388.652016
578 -74.948268 969.071606 138.820363
578 -87.872282 992.118314 386.845351
579 -75.024392 980.195714 138.007835
579 -82.006281 1002.175301 386.908748
580 -69.156787 990.290097 138.064851
580 -78.774805 1010.083153 386.772079
581 -62.416969 1001.420051 137.826239
581 -66.960619 1020.058037 387.945836
582 -52.101142 1009.613078 139.564292
582 -54.554894 1026.342140 388.760645
583 -38.076871 1016.706906 140.673683
583 -50.568392 1035.800885 388.528241
584 -28.449705 1025.663393 140.695407
584 -36.283262 1043.454962 390.021484
585 -20.995257 1032.968599 140.077279
585 -27.849377 1050.451543 390.978657
586 -12.195220 1040.820596 140.175125
586 -18.110700 1057.496036 389.346670
587 2.735301 1046.505206 142.796350
587 -1.800550 1061.937186 392.061371
588 18.853714 1052.449987 142.853224
588 5.418192 1067.688636 391.095215
589 29.293117 1058.247150 143.449603
589 17.016238 1074.672546 392.628085
590 47.197762 1061.352077 146.269814
590 32.240572 1079.451985 394.522042
591 58.721645 1066.311508 145.226660
591 42.811218 1084.964620 393.520109
592 78.632373 1069.825678 148.067901
592 66.336480 1087.672677 397.928547
593 86.972045 1073.927359 147.999815
593 78.004967 1091.602569 397.084442
594 108.394684 1077.697557 151.257173
594 92.891064 1095.363860 399.042180
595 121.969239 1079.032272 151.201596
595 104.179484 1098.207006 399.997487
596 138.708989 1083.687019 153.690838
596 118.953423 1101.630851 400.411776
597 151.946318 1085.197468 152.460065
597 134.548224 1105.665996 402.055188
598 175.146486 1086.481665 156.423833
598 151.144935 1107.362273 403.967834
599 190.876353 1090.360245 157.677107
599 165.090940 1109.582162 405.049668
600 207.931415 1091.170059 159.616709
600 184.106252 1111.737552 406.904990
601 223.317885 1092.489706 161.582805
601 196.699486 1113.912788 408.408087
602 241.061417 1094.135640 162.193346
602 213.108168 1116.904295 409.880736
603 257.859106 1095.350555 163.859500
603 227.655686 1118.300775 411.638764
604 270.469043 1097.401388 164.718307
604 242.115789 1120.844212 412.793224
605 294.115719 1099.553647 169.982011
605 257.779177 1122.379124 415.495715
606 308.468212 1100.516360 171.000457
606 271.962520 1124.611536 416.854334
607 320.480013 1102.181338 172.789186
607 284.118008 1127.129312 418.116890
608 340.515184 1103.391470 176.438007
608 303.141334 1129.226273 422.551402
609 357.929575 1106.292124 181.641160
609 314.629560 1131.874970 425.137359
610 371.875048 1106.900234 183.671276
610 329.080533 1133.297380 428.412501
611 386.874050 1109.357275 188.009746
611 343.107844 1135.321947 431.650477
612 400.575737 1111.130047 191.586902
612 352.838160 1138.774594 435.234062
613 412.374396 1113.338470 195.176244
613 366.306514 1141.727935 439.855305
614 428.106285 1114.938707 200.389651
614 380.252338 1143.917622 444.800047
615 442.894909 1118.680632 204.845017
615 392.721487 1147.198329 448.813966
616 457.408875 1120.501793 210.685791
616 403.628358 1151.442475 452.469154
617 471.156180 1123.752161 216.024002
617 421.995615 1154.506074 459.570330
618 485.545562 1127.418351 221.383043
618 433.830492 1159.468316 463.713752
619 498.211286 1131.661169 227.057028
619 442.736358 1163.148485 469.278693
620 511.836262 1136.285674 231.871278
620 452.772149 1168.728648 472.125776
621 521.619778 1141.107718 235.736060
621 462.546708 1173.768217 476.380079
622 538.034977 1146.924233 241.294003
622 475.631634 1180.131528 481.369796
623 549.767325 1152.872593 245.243992
623 491.618594 1185.617456 486.340198
624 561.825557 1159.245024 248.722694
624 501.167981 1191.381941 490.665076
625 575.578415 1165.827353 253.444993
625 512.173805 1198.802176 493.869409
626 589.282099 1173.410604 256.877496
626 519.217488 1206.068316 496.090041
627 599.955119 1181.277812 259.624212
627 532.758249 1212.255003 499.340823
628 614.639382 1188.984853 264.333791
628 542.423131 1220.714222 501.765614
629 627.421181 1197.038689 268.023655
629 552.405674 1228.739594 505.192875
630 637.737993 1204.678323 271.007344
630 562.782579 1237.355718 507.450289
631 648.805063 1213.758013 274.992575
631 574.810267 1245.522501 511.626328
632 663.198286 1222.281408 279.620535
632 579.640021 1253.906689 513.387280
633 675.619531 1231.468138 283.580287
633 588.466255 1262.531322 516.388366
634 686.299480 1240.393193 286.572378
634 598.022897 1272.026042 519.511813
635 691.155188 1250.208961 288.451302
635 605.197933 1280.661676 521.456051
636 696.194798 1261.218411 289.807930
636 612.467851 1290.385545 523.721813
637 704.713416 1269.840307 294.027934
637 616.313897 1300.649055 525.707383
638 709.445126 1280.035746 295.961356
638 622.636710 1308.798097 528.146420
639 716.786495 1289.943242 299.220028
639 622.902955 1319.913010 529.809141
640 721.446688 1300.011843 301.809592
640 625.461204 1330.004152 530.880168
641 721.559656 1310.989521 303.096726
641 629.366005 1339.097706 533.640599
642 722.795956 1320.615624 304.474120
642 631.157029 1346.730714 535.155063
643 724.345112 1329.917433 306.634374
643 629.408188 1357.210512 535.298176
644 727.523096 1337.546555 308.196717
644 630.071715 1365.135789 536.994449
645 721.428646 1346.870248 306.841311
645 627.939890 1372.848098 536.741795
646 719.461977 1354.983964 306.674051
646 623.359537 1382.048526 536.162564
647 719.767337 1361.971348 307.244096
647 619.336382 1390.221551 534.803172
648 710.563581 1371.539098 304.755141
648 615.938644 1397.654409 534.265653
649 707.546258 1377.282606 304.199945
649 609.264725 1405.068977 531.872047
650 702.370275 1384.188003 302.352264
650 602.450146 1411.800496 529.512787
651 694.869308 1388.509419 299.718176
651 596.320539 1418.014206 527.456125
652 685.980027 1395.177557 297.204186
652 593.525644 1422.301782 526.771137
653 680.844924 1399.397725 295.217101
653 583.740868 1428.295610 522.927534
654 670.704739 1404.071544 291.472530
654 574.450752 1433.193994 519.984612
655 662.198917 1408.381599 288.833660
655 564.071482 1438.175092 516.653796
656 652.408340 1411.370808 285.705884
656 555.802393 1442.301240 512.967618
657 641.587254 1413.575567 281.696884
657 542.838067 1445.572931 509.511924
658 632.004012 1417.147704 278.793440
658 535.277359 1447.960262 507.272670
659 622.267782 1418.771245 275.484009
659 524.651536 1452.032135 501.868720
660 608.383104 1422.200535 270.253764
660 515.519512 1453.724332 499.003793
661 599.724447 1423.913307 267.576596
661 502.736685 1456.945644 495.342588
662 584.465997 1426.364543 261.755313
662 491.700341 1458.634978 489.898735
663 571.900257 1427.126443 257.499745
663 477.817830 1461.270492 485.859475
664 561.080883 1426.908334 254.514435
664 466.949281 1462.749626 482.333307
665 548.308663 1429.145115 250.584898
665 455.803496 1464.400550 478.233031
666 532.335429 1430.166779 245.212078
666 441.733888 1467.003894 473.463187
667 522.948146 1431.742044 241.081127
667 428.037625 1468.060133 469.942004
668 511.014089 1433.457269 236.669509
668 418.056142 1470.575464 466.354129
669 495.447239 1434.391140 232.709002
669 409.067859 1471.982825 463.915730
670 486.103373 1434.820711 230.670769
670 393.511804 1473.479848 458.426254
671 470.747748 1435.912934 226.196030
671 382.079196 1474.893587 455.990321
672 457.547943 1436.810647 221.934018
672 370.501273 1477.409941 452.439473
673 443.859464 1439.512495 218.237810
673 358.163548 1478.692645 449.037731
674 427.223000 1442.760679 213.972284
674 346.325386 1480.949109 445.367292
675 413.912378 1445.701268 209.762054
675 339.359050 1482.644229 443.183341
676 405.685917 1446.140920 207.508784
676 325.827854 1485.451347 439.778059
677 389.489179 1448.106806 202.701212
677 309.805882 1488.905591 434.318998
678 379.637985 1450.941159 200.058234
678 298.954238 1491.604469 432.702496
679 368.454292 1453.541412 196.360876
679 290.496800 1494.382079 429.509608
680 355.496604 1458.225397 193.395105
680 276.669540 1499.057128 426.282709
681 341.207805 1461.825074 190.008169
681 268.453922 1502.568328 423.659135
682 330.777801 1467.116305 185.867253
682 253.097628 1507.856235 420.643985
683 316.893992 1472.908261 183.160402
683 242.855766 1512.720051 417.420617
684 306.378011 1477.064323 179.447582
684 231.457113 1517.485359 414.928828
685 297.255615 1482.761601 177.424450
685 222.065793 1522.440558 412.048937
686 284.421157 1489.363391 174.509698
686 215.169354 1526.716232 409.407619
687 272.446990 1494.290484 170.879342
687 206.994042 1532.290218 407.635413
688 255.810705 1502.039900 164.472655
688 195.921129 1539.993219 403.769751
689 249.907605 1508.778791 163.154303
689 187.156280 1545.675977 400.986174
690 242.364419 1515.190070 160.280411
690 177.574193 1553.231854 398.130473
691 232.042694 1521.944291 157.870029
691 170.236814 1558.533917 394.893121
692 222.571854 1530.061655 154.243992
692 160.780066 1565.781511 391.666822
693 212.442446 1536.902792 150.590569
693 151.959035 1572.575817 388.846321
694 199.346071 1546.290357 145.590445
694 139.092177 1582.932374 384.698518
695 189.385517 1556.500558 141.519014
695 133.575343 1591.279447 382.641404
696 179.616038 1564.683933 138.369117
696 128.734747 1597.087113 380.615679
697 174.477600 1573.941879 136.763312
697 112.963214 1606.100030 375.367939
698 169.481545 1583.105907 133.996097
698 109.602503 1617.730217 373.422990
699 159.735225 1594.436613 130.308165
699 100.275722 1625.009387 371.411615
700 148.051893 1604.769506 126.344581
700 94.896592 1633.804468 368.084352
701 144.581827 1613.260927 125.097657
701 94.971269 1642.061077 367.934710
702 135.641620 1625.162495 123.054417
702 81.988340 1653.253308 364.865667
703 124.852933 1636.460348 119.840209
703 73.300643 1664.439900 362.201621
704 120.794773 1647.074678 119.204548
704 66.921066 1674.019319 361.486398
705 109.301161 1661.504642 117.786772
705 58.031154 1685.552202 358.569268
706 103.775040 1673.319578 116.363972
706 53.659510 1695.987516 358.587460
707 92.074338 1684.224836 113.300390
707 49.772094 1705.092317 358.999386
708 94.434429 1692.762623 115.454947
708 43.439200 1717.089541 357.405293
709 80.089881 1707.824392 110.215762
709 39.355143 1727.316278 357.074461
710 75.374043 1718.342015 110.334866
710 28.345047 1740.048446 355.212599
711 74.191287 1730.810578 110.788775
711 24.916376 1751.821137 354.559257
712 61.982162 1744.100491 108.910774
712 23.100080 1764.067782 354.217926
713 53.893705 1759.457153 107.205661
713 15.249981 1774.857041 354.294543
714 46.013186 1773.361181 106.772501
714 11.499251 1786.165110 353.674944
715 44.139349 1784.315484 106.306684
715 7.881460 1796.339036 354.230842
716 39.939783 1797.433733 107.055769
716 3.201726 1809.099872 352.083898
717 29.440160 1809.292313 106.582892
717 -4.624236 1820.363272 353.072581
718 22.120575 1823.180770 104.821716
718 3.170339 1829.560501 356.154962
719 20.611759 1836.840538 105.465532
719 -9.093470 1845.140278 351.937449
720 14.000617 1847.818969 102.584511
720 -11.734916 1857.394333 354.371704
721 2.560225 1868.786447 103.883888
721 -19.741493 1869.743443 354.612551
722 12.867528 1876.009814 109.583464
722 -18.218085 1881.578586 356.271453
723 4.397527 1890.821366 106.535652
723 -21.812761 1891.593861 355.792533
724 -1.552037 1904.724140 108.296059
724 -19.655552 1902.920644 357.810150
725 -4.411664 1915.868574 111.055679
725 -24.837598 1916.323892 359.277889
726 -11.992022 1931.839192 110.445546
726 -25.673249 1927.609857 361.117304
727 -10.813352 1942.697923 113.252602
727 -27.250026 1939.858761 362.056989
728 -19.655283 1955.574019 113.352647
728 -32.833337 1950.849010 363.993486
729 -13.565781 1966.916806 117.691283
729 -31.523164 1961.413561 365.268450
730 -15.551273 1982.170386 119.115832
730 -25.637464 1969.113578 371.449440
731 -14.412352 1993.320347 120.997030
731 -33.892628 1984.495385 371.078584
732 -12.931158 2003.400042 126.988967
732 -24.494085 1989.415881 376.004612
733 -14.933334 2016.121629 129.259006
733 -22.625123 1999.830779 377.681166
734 -11.723804 2025.957379 130.703296
734 -15.719222 2008.620968 381.703616
735 -15.011437 2037.243823 132.086038
735 -22.322042 2019.640731 382.078421
736 -10.392666 2048.449701 137.630593
736 -6.341955 2024.831562 389.331602
737 8.150596 2052.883287 143.040330
737 -15.373699 2038.215669 388.281643
738 5.195758 2064.278233 143.338782
738 -0.653464 2041.654325 392.634218
739 13.991781 2073.574910 145.884340
739 13.272600 2045.812922 398.739276
740 19.110146 2078.391991 148.265869
740 6.497297 2055.740585 397.606957
741 27.940464 2085.732362 151.872422
741 19.353753 2061.144734 401.142548
742 37.993202 2091.213142 154.294700
742 28.014239 2065.368829 402.697952
743 45.724216 2097.510805 157.257075
743 41.700643 2066.475932 406.520075
744 48.240072 2104.615042 156.712402
744 46.031892 2072.320595 406.884773
745 56.703421 2109.599154 157.015861
745 56.109209 2076.563233 409.344209
746 72.370835 2109.487309 162.214585
746 65.829723 2077.906209 411.000459
747 86.768242 2112.258976 165.292880
747 79.881289 2077.683013 413.238256
748 99.124720 2112.878656 164.891032
748 86.214384 2079.021263 414.131046
749 115.669000 2111.856823 168.084484
749 95.047247 2080.276037 413.908289
750 120.136435 2114.127668 166.095694
750 112.777329 2074.580975 415.769606
751 136.107875 2110.752270 167.942047
751 119.022304 2075.118409 414.194074
752 144.585783 2112.011957 166.997504
752 130.302998 2073.435174 414.482347
753 153.014830 2110.372669 168.080584
753 137.087066 2072.865222 414.210452
754 172.404063 2104.653915 167.879785
754 153.412269 2066.057316 415.294014
755 180.385802 2102.181170 169.010430
755 165.964853 2060.845117 415.249659
756 187.431032 2097.910330 165.278259
756 172.031507 2056.932127 415.164934
757 201.563779 2090.467938 167.146231
757 181.547635 2049.692517 413.927696
758 213.567067 2083.165688 166.832575
758 190.540034 2042.881658 412.397375
759 227.509507 2073.915694 167.803675
759 200.849432 2035.566405 412.539974
760 234.056387 2067.605046 167.311802
760 210.130079 2026.842245 412.178777
761 244.531467 2058.753522 166.143335
761 216.864562 2019.289852 410.658306
762 242.539566 2050.908650 163.374535
762 218.842368 2011.676884 409.640533
763 258.956393 2038.592813 167.242295
763 228.533111 2001.431086 408.827694
764 260.837213 2031.964945 165.247724
764 231.507301 1991.501844 409.573632
765 262.108089 2021.090181 164.503783
765 234.506796 1981.490834 408.216673
766 270.918439 2007.945746 166.458225
766 241.806162 1970.442268 409.470234
767 273.561951 2000.169797 166.092608
767 237.699878 1962.982223 408.599688
768 269.775371 1990.678376 161.573077
768 245.946725 1951.335967 408.849553
769 274.680900 1978.989121 164.789487
769 239.567220 1942.449883 407.235900
770 274.139093 1969.793942 165.904518
770 239.132368 1932.476832 407.819995
771 271.605874 1957.757916 165.578689
771 241.273372 1921.277683 409.473292
772 275.497941 1945.811395 166.124138
772 238.939623 1911.385564 409.556255
773 270.169513 1936.867820 167.601657
773 237.757343 1900.334607 411.184318
774 268.469286 1926.862383 168.112681
774 235.803207 1888.937292 411.922981
775 266.357472 1915.257484 168.682085
775 234.059297 1879.745428 411.464492
776 253.193510 1907.832656 165.752248
776 223.828273 1870.743261 408.840091
777 256.753827 1896.246900 167.590837
777 224.804440 1859.119556 411.110090
778 251.748672 1885.911404 168.680002
778 219.853241 1849.171563 409.291687
779 243.789546 1876.909848 167.143508
779 210.012530 1842.225127 409.846208
780 235.203464 1868.377082 166.955652
780 204.863727 1832.373670 409.871700
781 227.312166 1861.017404 165.897352
781 191.139711 1826.810349 405.623838
782 209.375036 1855.329220 161.170648
782 187.413565 1816.434465 406.744553
783 211.235075 1844.943044 163.313759
783 179.315059 1807.852612 406.150193
784 196.596971 1837.722873 158.814410
784 176.225715 1798.980480 405.945482
785 196.410822 1826.530485 160.480200
785 166.633329 1790.046472 404.270180
786 178.764609 1821.052663 157.643779
786 160.960709 1782.803996 403.748429
787 176.523226 1811.209903 158.319834
787 147.270567 1775.949848 400.711024
788 168.802280 1803.400193 156.196145
788 138.858517 1769.248378 398.994411
789 157.955780 1796.762217 153.585267
789 139.529621 1756.818285 398.060816
790 147.157453 1789.151523 151.042097
790 130.975281 1749.164237 396.641468
791 137.473071 1782.221274 148.944651
791 114.156482 1743.549237 391.918050
792 133.713322 1771.666698 148.711852
792 107.708095 1737.650375 389.964048
793 128.461611 1764.634809 146.835830
793 97.063791 1728.943728 387.068833
794 116.207430 1757.451078 142.594256
794 88.232940 1720.243258 385.012448
795 104.623768 1749.938668 140.648818
795 83.159916 1712.347529 383.730836
796 92.320214 1743.151329 136.493485
796 73.187220 1705.369573 381.187510
797 91.496372 1734.031171 136.353406
797 71.342988 1697.033088 379.064572
798 80.859182 1726.044227 134.384834
798 63.875465 1688.339752 376.803558
799 66.705772 1718.837893 130.105767
799 49.462086 1682.336215 373.876841
800 60.786563 1709.548775 128.373304
800 49.977341 1673.411969 374.617172
801 42.412809 1704.296741 122.106204
801 34.091637 1665.912715 369.570856
802 42.814966 1693.659962 122.902122
802 31.432110 1656.213515 368.738632
803 28.987369 1687.126059 119.610892
803 18.823090 1649.151081 364.762057
804 26.987534 1675.623543 118.045678
804 12.127898 1642.879113 361.305657
805 15.031494 1667.882030 114.361266
805 2.302999 1635.493736 357.015522
806 11.779232 1657.265378 112.878069
806 -3.363424 1624.805954 354.447786
807 0.160844 1648.408904 107.962070
807 -7.035591 1614.781354 354.487669
808 -5.638561 1639.939467 104.925324
808 -15.597829 1608.048064 350.248413
809 -15.081772 1630.798133 102.392666
809 -22.800121 1600.402513 346.518191
810 -20.559986 1617.745605 102.120205
810 -29.467775 1590.432641 342.235323
811 -29.631165 1608.792573 96.499100
811 -36.700462 1580.871533 341.162547
812 -40.188233 1599.141063 91.589562
812 -43.372046 1572.323902 337.868060
813 -36.771831 1584.774506 93.204820
813 -40.454037 1561.003299 336.403841
814 -45.204749 1574.573481 89.411747
814 -40.774865 1547.473962 333.726861
815 -45.371723 1563.339771 87.503104
815 -42.067392 1537.197993 333.312717
816 -52.330963 1554.527199 85.723814
816 -38.578097 1524.203524 333.563224
817 -44.106822 1538.612411 86.714893
817 -48.801652 1516.091072 330.564179
818 -54.707668 1529.674648 81.728587
818 -48.752489 1505.726032 329.266720
819 -53.023020 1514.541032 81.896950
819 -45.372096 1495.098384 328.682121
820 -49.950068 1504.069909 80.551728
820 -38.023802 1482.457440 329.261277
821 -47.531919 1492.074658 79.028064
821 -34.164204 1471.001473 327.286405
822 -43.010260 1478.922630 78.840162
822 -29.372077 1460.139117 326.702521
823 -34.034427 1467.006558 78.455224
823 -24.395980 1451.349669 327.066552
824 -26.151042 1454.627702 78.385097
824 -18.416877 1439.970679 324.443277
825 -15.290574 1444.172055 77.840073
825 -16.280980 1430.416962 324.319789
826 -1.953941 1431.164800 79.074681
826 -3.010591 1420.262080 324.387323
827 1.819656 1422.499677 77.399884
827 10.373023 1409.216050 325.322249
828 17.214999 1412.048600 77.867165
828 19.246627 1399.556805 324.306364
829 27.596223 1402.689613 77.368318
829 31.910186 1391.512581 324.565230
830 44.800961 1391.314984 78.811426
830 41.022201 1383.080765 325.193413
831 61.101424 1379.813556 79.214286
831 53.965742 1376.046387 326.170328
832 72.498474 1374.131003 79.184287
832 71.112521 1365.586916 328.778488
833 89.689312 1365.566544 81.612862
833 88.359080 1358.145071 330.645547
834 103.270687 1356.980501 82.332080
834 99.935381 1350.385380 331.506591
835 122.055791 1348.556643 84.133979
835 114.638075 1343.614243 333.757379
836 137.456205 1340.505598 87.004013
836 130.710833 1335.990554 336.657313
837 159.071294 1330.008483 90.381147
837 146.982184 1327.243187 338.270926
838 175.678808 1321.550463 94.216843
838 163.672215 1320.436286 341.877312
839 189.737534 1315.680264 95.581257
839 179.320901 1313.804565 344.056940
840 211.326966 1307.694907 101.249241
840 196.034552 1306.089399 348.367322
841 227.868215 1301.342227 105.008427
841 214.613871 1299.703635 353.078785
842 245.612801 1293.469730 108.212523
842 230.771458 1292.032631 356.456727
843 265.450009 1285.163582 113.548811
843 245.522384 1286.495545 361.821609
844 284.646842 1276.024620 119.635308
844 264.944393 1277.795493 366.030970
845 304.075867 1270.035019 122.817255
845 280.685696 1272.135640 370.758779
846 319.287958 1262.579464 127.330496
846 297.418684 1264.744584 375.846557
847 336.475465 1256.900650 132.768227
847 311.808051 1259.135084 380.502293
848 352.543136 1250.228570 136.408333
848 330.603538 1252.023524 385.644479
849 374.762695 1243.709893 144.283489
849 347.139124 1246.863423 391.489764
850 397.427360 1238.029316 149.047517
850 365.585212 1240.323037 396.637113
851 415.567968 1231.188998 155.142182
851 381.502467 1236.030573 401.741142
852 432.696893 1225.995485 159.852070
852 395.257318 1230.030237 407.049643
853 452.342450 1219.722769 165.711782
853 414.247407 1223.678115 411.582821
854 470.242044 1213.374882 170.344596
854 433.752410 1217.972583 416.848292
855 492.820802 1206.975921 176.312442
855 449.324230 1212.779310 420.974990
856 507.865277 1202.062508 178.801341
856 467.329134 1207.527053 425.272586
857 526.010150 1196.884150 182.321538
857 483.765156 1201.880949 429.819838
858 544.749997 1191.893204 186.238019
858 502.162584 1196.258262 432.951106
859 568.587235 1185.383465 191.295916
859 517.863233 1191.880732 436.016461
860 587.241896 1179.633898 193.835059
860 536.365433 1185.946988 439.349930
861 602.711367 1173.777436 197.895514
861 552.827060 1180.374428 441.561961
862 621.916714 1167.673929 200.000704
862 568.205214 1175.136525 443.922548
863 642.157600 1162.554186 204.413654
863 586.397316 1168.978360 447.338734
864 657.582621 1157.325653 205.764442
864 603.626398 1163.264300 449.892589
865 680.404548 1151.077739 211.261065
865 617.456664 1159.037594 452.398492
866 698.666569 1144.669615 212.946808
866 632.858792 1152.722169 453.907940
867 716.045111 1137.864797 215.708344
867 648.945073 1146.115997 456.552814
868 730.534315 1132.232783 217.922437
868 664.746641 1140.169076 458.300152
869 745.810028 1126.101303 219.960172
869 676.365258 1135.219314 460.094973
870 765.355593 1119.391252 223.895588
870 692.372241 1128.080268 462.601545
871 780.901598 1113.577088 226.593366
871 706.259978 1121.391009 464.246057
872 792.331805 1107.323917 227.580220
872 717.842530 1115.806965 465.962226
873 808.404781 1099.876335 231.422987
873 728.318997 1109.161398 466.568649
874 819.435607 1093.545457 232.261050
874 738.055021 1103.181222 468.727480
875 832.250638 1087.234429 234.405829
875 749.938469 1095.817272 469.340252
876 840.944345 1080.815561 235.470302
876 757.774342 1089.253877 470.632591
877 849.806815 1073.295185 236.777007
877 764.507167 1082.549171 471.071441
878 856.745874 1066.781207 236.751463
878 772.385261 1075.988029 471.598225
879 864.508617 1059.813642 238.110132
879 776.388813 1069.623300 471.057170
880 871.510519 1052.336633 238.378494
880 781.488780 1062.217313 471.526723
881 876.077556 1046.342024 239.528107
881 786.291744 1055.759448 471.247678
882 875.589756 1039.637290 237.753244
882 788.523955 1049.299571 470.903492
883 879.635272 1031.967672 237.714929
883 789.202274 1042.474308 469.910616
884 881.297720 1025.642955 237.329378
884 789.991406 1035.896491 470.172234
885 879.704072 1018.749788 236.875960
885 788.202481 1029.039877 468.863535
886 876.734737 1012.731504 236.467454
886 785.663515 1021.953094 467.569721
887 873.544207 1005.356537 234.600379
887 781.695404 1015.136704 466.360598
888 871.197114 998.875809 234.115697
888 779.093622 1009.629242 465.086266
889 863.429415 993.164517 231.270933
889 771.785733 1003.524028 462.868249
890 857.552562 988.464704 229.560732
890 765.359726 997.585309 460.509138
891 848.377868 984.551636 226.052288
891 758.301258 992.127006 458.543364
892 841.165686 979.873496 225.411826
892 748.977917 987.255210 456.144325
893 830.003733 976.636654 222.320735
893 739.732228 983.066769 453.797437
894 820.798829 972.279402 220.464397
894 730.605178 978.710182 451.872228
895 807.174282 968.264387 216.377165
895 718.363314 975.243122 448.565308
896 797.365384 965.554711 213.898378
896 705.173173 971.759057 446.363777
897 781.746225 962.214234 209.357438
897 695.034373 968.008251 442.826818
898 771.101770 959.970385 207.412634
898 681.650383 965.538281 440.127226
899 758.577537 957.777208 204.046147
899 669.800853 961.530449 437.108629
900 743.664954 955.376598 200.510162
900 655.223849 958.652857 433.356172
901 730.597808 952.136637 196.823427
901 644.344024 955.144838 430.771706
902 716.846428 950.267084 193.776584
902 632.204983 953.138602 427.807196
903 699.903738 948.137477 189.740634
903 615.251324 950.720554 424.257048
904 684.608940 946.424080 186.740770
904 602.289687 948.921198 421.709802
905 669.342337 945.213310 182.541822
905 589.336007 946.160026 419.254939
906 656.927002 943.552082 180.088038
906 576.121613 942.892182 416.349141
907 640.342796 940.563061 177.066405
907 562.286262 940.309252 413.591704
908 624.912925 938.584435 172.957129
908 544.727372 937.881394 409.969440
909 607.083355 936.404955 169.247798
909 532.500813 935.338064 407.419709
910 590.433704 934.014382 167.018634
910 516.451880 932.655031 405.229384
911 575.844016 931.525940 163.595604
911 504.128180 928.873084 402.731695
912 560.336238 929.011941 161.494087
912 490.198232 926.309298 399.890878
913 546.131675 927.000882 158.136376
913 471.981374 923.893216 396.407511
914 529.930007 924.977005 154.941742
914 462.901000 920.487463 395.602047
915 512.218940 922.655246 151.588789
915 446.681038 917.330073 392.118240
916 498.046972 919.866044 148.914068
916 434.556919 913.369951 389.764394
917 480.745055 916.376922 145.883935
917 419.309329 910.339639 387.638203
918 469.566371 913.110937 144.100422
918 405.075020 906.822802 385.313828
919 451.634249 911.228722 140.937556
919 390.929888 903.367267 381.976493
920 436.465567 906.223526 137.980061
920 378.597948 898.781821 380.351083
921 421.142100 903.270596 134.410539
921 360.892446 894.952999 376.602256
922 406.109902 899.108693 131.076959
922 348.919286 890.118172 374.602430
923 392.117922 894.305782 128.405876
923 338.466728 885.718890 372.546420
924 378.527526 889.673046 125.524419
924 326.267814 881.453161 369.870934
925 364.912091 885.338043 124.190807
925 310.015054 876.741668 366.222069
926 349.930876 880.392000 120.413041
926 298.920588 871.627192 363.715091
927 337.291365 874.855110 117.997469
927 289.552618 865.693071 361.752949
928 324.235947 869.639035 114.808574
928 272.285436 861.348904 358.598257
929 309.268844 863.331625 112.831868
929 266.466838 853.348292 357.349774
930 294.953659 857.143278 109.341959
930 251.848674 848.300801 355.446578
931 281.268003 850.713500 106.148431
931 239.566523 841.580258 351.711827
932 265.753637 844.653185 103.938933
932 223.222518 836.404728 349.690812
933 252.658103 838.587248 101.033277
933 213.540697 828.964569 348.330774
934 240.239880 831.748178 100.445588
934 201.738106 822.967861 346.555527
935 224.098021 824.064827 97.396561
935 189.213597 816.964642 344.781314
936 207.150361 818.162669 94.008737
936 174.635163 809.774949 341.431791
937 200.120240 812.959404 93.048967
937 171.843219 802.505710 341.703532
938 190.340112 803.446124 92.243541
938 155.967782 795.318868 338.817393
939 177.460784 797.394223 90.935642
939 146.025422 787.929769 337.205906
940 164.328919 790.748523 89.099211
940 137.562008 781.412824 336.365305
941 156.732573 782.596625 87.953606
941 126.996092 773.120724 334.907947
942 142.286396 776.432753 87.164390
942 115.051879 766.705181 334.542625
943 130.494288 769.636773 85.671682
943 105.058810 760.030465 333.970830
944 123.190428 760.306476 84.884457
944 99.472862 750.872075 333.713954
945 113.140918 752.262507 85.082810
945 91.363062 741.998664 332.382585
946 107.080312 743.830966 84.658106
946 81.304258 734.373954 331.421044
947 97.921424 735.228422 84.045080
947 78.989905 725.294647 332.619605
948 88.932522 724.843827 82.548363
948 71.296212 715.474464 332.414595
949 87.874287 715.043760 85.248254
949 68.501417 706.393717 333.293544
950 83.647238 706.000355 85.267826
950 66.387705 697.080969 334.292292
951 80.472823 694.984682 86.475017
951 60.518447 686.758713 334.175438
952 74.957555 683.913758 86.253919
952 56.300753 676.754293 334.918241
953 71.912777 673.815158 87.049640
953 56.594963 667.081712 335.775663
954 76.088547 661.498784 89.182813
954 60.055650 655.213430 337.773991
955 73.741353 649.569677 89.613882
955 62.475320 643.575581 339.191320
956 75.705228 637.143025 91.716727
956 64.617448 631.410130 340.881979
957 79.307049 625.432833 91.843180
957 64.674806 620.489790 339.954270
958 84.880432 610.516019 93.395550
958 73.832533 609.495373 341.905738
959 91.135615 599.914160 92.515562
959 79.603067 597.074137 342.822795
960 102.625873 586.779280 94.370730
960 85.663942 586.411461 342.392066
961 107.836957 575.330009 92.132476
961 90.443420 575.576059 341.219449
962 116.876255 562.691473 93.915434
962 97.017427 563.607661 341.439885
963 123.934801 552.372349 94.369485
963 110.261778 552.824122 343.196562
964 135.134988 540.350198 94.097959
964 117.848351 543.711880 344.531643
965 151.484521 529.113767 98.458318
965 125.202756 534.238642 345.259256
966 157.252453 520.654019 97.145892
966 137.879043 524.348413 346.654791
967 178.276810 509.144539 102.831122
967 152.924769 514.573272 349.461973
968 188.143699 499.414947 103.448879
968 167.323802 504.830737 352.328554
969 201.792316 489.763939 105.936930
969 179.873381 496.418720 354.511313
970 216.240194 480.520316 108.591507
970 195.099531 487.495609 357.205134
971 234.115180 472.490586 110.974694
971 206.525574 480.201227 359.499034
972 246.952724 464.212416 113.857035
972 220.533959 472.848094 361.926588
973 262.325810 458.519704 115.996827
973 236.634688 465.834166 365.345466
974 280.288619 450.878818 119.174876
974 249.592973 458.815359 368.114673
975 297.034476 444.733995 122.832685
975 266.645198 452.003674 369.681031
976 310.681021 438.746683 123.518001
976 280.114936 446.863961 372.001350
977 334.804971 431.585064 128.900212
977 295.930341 441.294222 374.416052
978 346.628036 427.442654 129.230029
978 314.232544 434.472534 377.311781
979 364.553919 421.344610 131.988189
979 329.382347 429.788506 379.830769
980 385.724109 416.121072 134.976972
980 344.355262 424.946451 380.947839
981 401.863987 412.569819 136.444437
981 360.109429 420.399977 383.207221
982 418.968239 407.952379 138.836847
982 379.819212 415.690634 385.792432
983 439.335023 403.636603 140.850895
983 395.921001 411.717952 387.563054
984 455.146342 401.015547 143.361815
984 411.912455 406.991481 389.025851
985 473.623249 395.919223 145.699229
985 429.684854 402.065173 393.037863
986 491.137256 392.508269 148.357511
986 446.736896 397.814392 396.376119
987 511.140162 387.943846 153.806697
987 462.162463 393.817160 398.575471
988 529.063783 384.386720 158.259130
988 479.157974 389.302427 401.722524
989 544.983164 380.711057 162.555971
989 494.315512 384.036083 406.399656
990 563.323731 375.417435 166.775967
990 509.281308 379.803404 410.795718
991 581.732020 371.180587 172.723031
991 527.112405 375.609418 416.557012
992 596.302211 366.525462 177.834142
992 543.334299 369.536099 421.418207
993 615.364856 361.253104 184.325525
993 558.609602 364.481177 427.646797
994 631.947788 355.929513 191.309994
994 573.391695 358.520466 433.753696
995 649.996836 351.903594 198.102287
995 586.680440 353.362358 439.684005
996 665.896368 347.020585 204.629429
996 603.252112 347.921290 446.009617
997 681.605406 341.714098 211.423208
997 616.278599 342.797570 451.655173
998 697.009066 336.536589 217.516391
998 632.501463 336.487090 458.110479
999 715.547745 329.931731 224.721701
999 649.076290 330.063379 464.637350
1000 731.852125 324.404412 231.603007
1000 661.293032 324.889972 470.081445
1001 746.785053 317.746852 237.170477
1001 676.847769 316.951491 476.381007
1002 761.086161 310.758766 242.915046
1002 688.110456 310.944813 480.525000
1003 777.716633 304.620993 249.064579
1003 704.638912 303.793560 486.895420
1004 794.085866 298.097466 254.375290
1004 718.592095 297.555310 491.812860
1005 811.296482 291.347130 260.182518
1005 732.003370 290.421252 496.324105
1006 827.120548 283.883407 265.762583
1006 746.327383 283.200022 501.414458
1007 842.594993 277.227019 270.941899
1007 759.413741 275.117262 505.746270
1008 855.841583 269.150222 275.122610
1008 771.931868 267.166551 509.432816
1009 870.750175 261.273365 279.562509
1009 788.586202 259.653132 513.996957
1010 885.180109 253.996577 284.029957
1010 798.399772 251.628796 516.736037
1011 899.559717 245.638279 288.092030
1011 811.381542 242.941193 520.394161
1012 913.166994 238.339535 291.558597
1012 821.298380 236.123975 523.939402
1013 926.031536 231.449058 295.441647
1013 832.513691 228.386586 526.587795
1014 938.123813 222.931614 298.820538
1014 843.100237 220.632294 529.453492
1015 948.424868 215.202852 302.354554
1015 850.247626 213.107643 531.212824
1016 959.884708 206.871065 305.814776
1016 860.156758 203.976382 533.597363
1017 968.827537 198.272398 308.371183
1017 869.291998 196.044856 536.419711
1018 974.345814 190.253098 309.712913
1018 875.462073 187.159344 538.176263
1019 981.024190 181.810946 312.450271
1019 878.644021 179.480824 539.884219
1020 984.724847 173.721157 314.843305
1020 883.041358 170.674705 541.311845
1021 989.613598 165.557611 317.130830
1021 883.824276 162.866218 542.770293
1022 989.586880 157.665671 318.716985
1022 883.120627 154.454149 544.090170
1023 988.919353 150.947343 320.251290
1023 881.983102 145.728825 544.749378
1024 987.364654 143.213896 321.370082
1024 878.878902 137.795068 546.011160
1025 983.701479 134.371191 322.534641
1025 877.066764 129.864903 546.814605
1026 976.449222 126.926549 321.889909
1026 869.639171 122.061667 546.835506
1027 972.064223 119.557700 322.315239
1027 863.227722 114.106035 546.939176
1028 964.048203 113.469243 322.083695
1028 854.026248 106.344681 545.189140
1029 954.683785 106.631932 320.259104
1029 848.118529 99.927487 545.591137
1030 944.773612 100.644679 318.998632
1030 836.841484 91.832901 543.899226
1031 933.901007 96.049019 316.884692
1031 827.463645 86.434291 541.959415
1032 922.140833 89.331110 314.576739
1032 817.072098 80.414993 539.968049
1033 912.081376 84.941884 311.994668
1033 804.467738 75.445599 537.087039
1034 898.539581 79.256311 309.677188
1034 792.028992 68.651318 535.301335
1035 884.149688 73.802496 305.626980
1035 778.550367 62.947810 531.717000
1036 870.075053 69.128229 302.636219
1036 768.326976 58.540471 530.280373
1037 856.656351 65.174250 299.415870
1037 751.557789 54.039420 526.296402
1038 841.594632 61.267432 295.585236
1038 739.576549 49.080370 523.330224
1039 825.935374 57.434300 291.856084
1039 724.762309 44.456747 518.977411
1040 810.351966 53.013069 287.009593
1040 708.876294 40.110913 515.062607
1041 792.952476 48.568588 282.328821
1041 696.118960 35.577273 511.184020
1042 779.152307 44.726987 279.213952
1042 680.295631 31.603758 507.683454
1043 764.083655 41.820419 274.166350
1043 662.802382 27.303467 502.092950
1044 746.531397 37.493227 268.746311
1044 651.493815 22.931829 499.468451
1045 729.844163 33.511258 264.186307
1045 636.420057 19.175325 495.378898
1046 713.068853 29.210690 259.499409
1046 619.491255 15.204606 490.376754
1047 695.929675 25.851965 254.551637
1047 602.573009 10.814876 484.518859
1048 680.982816 21.762402 249.690833
1048 587.562411 5.903303 480.614507
1049 664.226801 18.167130 244.949630
1049 572.369194 1.432834 476.587040
1050 646.734224 13.246168 239.338419
1050 559.272694 -1.864467 473.182682
1051 632.237912 9.866954 235.150132
1051 545.222085 -8.109794 468.877845
1052 615.974080 3.684403 230.566028
1052 529.779983 -13.140960 464.211399
1053 600.181992 -0.956853 225.933153
1053 514.105623 -17.496822 459.498054
1054 585.328921 -6.124046 220.989008
1054 501.557566 -22.020484 456.486979
1055 567.160050 -11.202793 215.395616
1055 484.484459 -27.804374 451.442931
1056 551.473902 -15.829676 211.858382
1056 472.019603 -32.847908 447.890656
1057 532.890040 -20.875164 206.225318
1057 453.012207 -38.206972 442.747116
1058 515.321972 -26.104988 201.783869
1058 442.318013 -43.309396 439.209652
1059 502.278452 -30.896616 198.293015
1059 427.605557 -48.947181 435.943876
1060 486.938133 -36.976316 194.593295
1060 416.613772 -54.340306 432.862461
1061 473.415710 -42.386739 190.654196
1061 400.274610 -60.428085 427.975544
1062 456.681737 -47.986952 185.624378
1062 384.525831 -65.251090 425.002013
1063 443.312553 -53.551962 182.463927
1063 372.459268 -71.175187 421.120094
1064 428.403040 -58.530196 177.764799
1064 354.654789 -76.651852 416.213026
1065 410.994159 -63.556522 173.114417
1065 345.177060 -83.083613 412.055359
1066 395.714768 -69.499578 168.659706
1066 332.389618 -88.418282 409.110145
1067 382.860739 -74.948121 164.925307
1067 319.119875 -94.754252 405.855600
1068 369.588545 -81.340660 160.436515
1068 306.939529 -100.612668 402.482554
1069 352.706373 -87.810153 156.674166
1069 294.774894 -105.720345 398.910046
1070 338.693642 -92.949004 153.296244
1070 280.216463 -112.448680 394.734862
1071 324.633824 -99.391471 149.507268
1071 267.866596 -118.737499 391.977945
1072 314.665563 -105.748631 146.770129
1072 255.702749 -124.862866 389.235388
1073 298.439849 -111.700901 142.713314
1073 244.501551 -131.010127 386.572132
1074 286.651599 -117.975535 139.902617
1074 231.634828 -138.149624 383.364454
1075 274.197163 -123.749657 137.682700
1075 222.256997 -143.979220 381.215848
1076 257.926631 -131.141253 133.859230
1076 208.481111 -151.293080 378.523522
1077 248.923667 -138.891358 132.722561
1077 197.732208 -157.858051 376.097080
1078 236.108126 -144.999992 131.848761
1078 186.984473 -165.039122 374.223988
1079 218.763036 -153.096341 127.614882
1079 176.281071 -172.476258 372.927527
1080 212.604573 -158.642438 128.075161
1080 167.994442 -179.305006 372.777560
1081 192.841330 -165.549771 124.259787
1081 150.643536 -185.083559 370.281706
1082 185.882593 -171.151114 123.958157
1082 142.934963 -193.982789 368.634768
1083 172.246346 -178.569669 123.646782
1083 132.076519 -200.149764 368.420872
1084 160.864257 -186.995037 122.666139
1084 119.477748 -208.715330 366.989699
1085 141.704470 -194.238814 119.675389
1085 112.043146 -216.885516 366.837276
1086 135.882625 -205.308772 119.663341
1086 100.868688 -226.761639 366.232795
1087 126.993730 -211.978062 120.510999
1087 87.916112 -235.686126 365.136449
1088 113.713078 -222.955311 118.771702
1088 85.363359 -244.236886 366.605603
1089 98.772967 -231.019272 117.948525
1089 76.106020 -252.768517 366.515323
1090 95.281689 -240.527731 120.226962
1090 60.408726 -262.743531 364.193974
1091 86.237677 -249.215544 119.324299
1091 46.416665 -275.026122 363.942938
1092 74.885269 -260.843647 118.335592
1092 46.196141 -283.358862 363.449921
1093 63.844782 -272.603010 115.124707
1093 40.659908 -295.433172 362.536065
1094 67.028872 -283.026082 116.868415
1094 38.026390 -306.936045 361.692072
1095 56.297452 -295.939058 114.179280
1095 31.867367 -319.670426 361.152389
1096 49.636555 -311.517778 112.545583
1096 26.235709 -331.532220 359.215348
1097 51.685431 -322.734208 111.541137
1097 27.969527 -343.870316 358.903379
1098 45.224146 -339.117765 109.926663
1098 27.868751 -357.578800 357.219488
1099 43.285140 -351.499226 108.412466
1099 27.688731 -368.177481 356.532129
1100 50.360247 -367.644832 108.846413
1100 34.437604 -382.799593 355.186638
1101 49.258039 -382.248333 105.696137
1101 35.141195 -397.048534 353.806533
1102 57.446982 -397.037725 104.130749
1102 35.600310 -411.299801 352.621294
1103 64.376866 -411.828880 104.270176
1103 41.238450 -426.418963 350.502010
1104 64.507870 -427.519809 102.506575
1104 48.135600 -438.849036 349.598346
1105 72.811508 -443.486546 102.874427
1105 60.394528 -450.372467 351.000387
1106 75.202869 -459.759923 100.795088
1106 56.032904 -464.638920 348.595768
1107 79.563673 -474.311089 100.555451
1107 64.729106 -476.711468 348.360104
1108 86.735415 -486.939316 97.912808
1108 76.378883 -490.426879 347.665462
1109 101.755838 -500.222765 98.615824
1109 84.611784 -501.198618 347.882207
1110 107.209582 -516.176168 97.742958
1110 92.683422 -516.037846 346.756151
1111 120.930906 -527.105715 99.310861
1111 100.059482 -526.491554 345.572542
1112 131.850461 -539.671222 99.929841
1112 108.431766 -538.587893 345.904893
1113 140.247580 -551.014275 99.765245
1113 123.034516 -549.442063 347.753835
1114 157.616727 -563.534348 102.585463
1114 134.874897 -560.131739 346.898184
1115 173.193052 -573.616498 103.365640
1115 142.320569 -571.044140 347.092373
1116 181.020340 -585.267961 103.530571
1116 161.350513 -579.395760 349.501453
1117 194.457416 -596.954665 104.057062
1117 173.110564 -589.255312 351.438124
1118 207.947283 -605.505116 106.611869
1118 179.552121 -598.241100 351.814828
1119 232.598521 -614.078341 111.386897
1119 201.558028 -606.087669 354.497261
1120 234.509195 -624.000253 110.177441
1120 211.847535 -613.840777 356.231720
1121 252.722464 -632.497478 112.710573
1121 222.739736 -622.319677 357.833845
1122 269.768911 -639.117993 115.229101
1122 235.681292 -628.331337 359.071728
1123 284.375109 -646.739175 117.406956
1123 250.136496 -634.261105 361.740426
1124 304.114041 -652.513791 120.875181
1124 271.501773 -638.943954 366.841617
1125 321.161905 -658.065618 124.389564
1125 284.628672 -645.642829 367.341420
1126 332.053175 -662.965980 125.253373
1126 301.487537 -649.592180 369.795519
1127 352.109875 -667.508611 128.824126
1127 317.272313 -653.722164 371.601792
1128 372.774683 -672.817193 132.908170
1128 333.186908 -656.626431 375.391824
1129 381.960450 -676.043544 133.267651
1129 343.567096 -661.381713 376.606547
1130 400.240914 -678.110439 136.604489
1130 361.787818 -663.612184 380.389118
1131 414.156883 -681.095135 138.857590
1131 372.144251 -665.775825 381.649748
1132 433.409574 -682.008598 143.378782
1132 389.625299 -668.099069 384.578454
1133 445.594873 -684.728687 143.649922
1133 408.766627 -669.088554 388.880149
1134 467.590759 -685.124233 149.437512
1134 422.537671 -671.143896 392.494745
1135 487.195928 -685.359427 155.079119
1135 436.983531 -672.191687 395.520769
1136 503.781442 -685.903430 158.711176
1136 453.390897 -672.359090 399.597100
1137 516.736433 -686.069474 161.087405
1137 469.932827 -672.862258 403.920312
1138 533.481774 -687.223632 165.990052
1138 484.854806 -674.187324 407.326530
1139 546.647931 -687.334396 169.539768
1139 498.823150 -673.704796 411.007860
1140 566.128622 -686.018351 173.634963
1140 512.847730 -675.307170 415.066546
1141 580.597450 -685.442221 177.663321
1141 527.489696 -676.250940 418.604718
1142 597.386566 -685.155405 181.626060
1142 542.830494 -676.040032 423.372156
1143 618.382025 -685.257513 187.182885
1143 557.519961 -676.828299 426.357036
1144 633.363772 -684.613801 191.344219
1144 570.291680 -677.965780 430.458928
1145 651.182254 -684.277229 196.410516
1145 590.362249 -677.959693 435.575017
1146 665.575243 -684.753776 199.341819
1146 603.719115 -678.818704 439.175299
1147 682.755717 -683.573339 203.671689
1147 619.734502 -679.327506 443.281607
1148 700.830358 -684.083149 208.136977
1148 636.239467 -680.242925 447.170457
1149 715.263681 -684.304090 212.014177
1149 648.335267 -682.472218 449.791287
1150 733.919984 -683.971722 214.855055
1150 664.681855 -682.797870 453.843473
1151 752.104115 -684.461397 219.746029
1151 682.065609 -684.288701 457.435951
1152 766.952502 -685.282897 222.999554
1152 696.672206 -686.393288 460.472818
1153 784.128709 -685.629551 226.993591
1153 708.852534 -688.208545 462.305959
1154 800.364416 -687.242609 230.013512
1154 722.846493 -691.287200 464.861676
1155 815.826555 -688.793486 233.316928
1155 736.677520 -693.953162 467.205085
1156 831.975196 -691.131736 236.768132
1156 751.795618 -697.447882 470.849898
1157 845.233430 -693.694416 239.484308
1157 762.118308 -700.644400 471.902558
1158 860.303556 -696.491144 242.438205
1158 776.181459 -703.891887 475.432448
1159 871.202839 -699.750333 245.619188
1159 785.183842 -708.230883 477.509614
1160 887.284224 -703.291703 249.512593
1160 796.234206 -714.024139 479.361261
1161 895.222670 -708.606967 252.382583
1161 807.313632 -718.169238 482.371023
1162 904.768795 -712.294830 254.642421
1162 813.116279 -723.942104 484.113374
1163 914.272142 -717.820158 258.206982
1163 823.159329 -729.567495 487.023278
1164 921.453479 -722.489392 260.570258
1164 827.202338 -735.160966 488.227356
1165 930.160320 -727.455620 263.804953
1165 830.766416 -742.549047 489.503675
1166 936.154539 -734.386466 267.052367
1166 836.609395 -749.504079 492.008694
1167 941.121415 -740.522588 268.941026
1167 841.520236 -756.324584 494.021945
1168 940.390895 -747.897913 270.025988
1168 841.684253 -764.143618 495.603133
1169 944.023801 -755.010524 272.506891
1169 843.717749 -770.781543 497.795559
1170 943.540382 -762.543015 273.870648
1170 843.977974 -778.523530 499.606125
1171 946.256776 -769.915860 276.428937
1171 842.797793 -786.359878 499.992531
1172 945.067024 -777.488298 277.805519
1172 842.717738 -794.253324 501.255359
1173 942.374860 -786.179860 278.131405
1173 841.554033 -802.371097 502.969635
1174 939.831878 -793.514496 279.496574
1174 838.296110 -811.004040 502.642689
1175 934.746456 -801.829344 278.138119
1175 833.198234 -819.566932 501.907903
1176 932.429442 -809.690083 278.067059
1176 830.470656 -827.519859 502.132609
1177 927.503875 -817.694587 278.373707
1177 821.607980 -835.841508 500.639026
1178 918.208314 -826.052989 276.179188
1178 814.136525 -844.970467 498.827572
1179 912.298687 -833.615004 274.933238
1179 806.683973 -852.527162 497.691677
1180 906.052945 -840.747963 273.609710
1180 801.608390 -860.172056 497.173787
1181 896.163479 -849.148175 270.602357
1181 793.172677 -867.788647 494.995800
1182 886.604112 -856.073361 268.210379
1182 784.960059 -875.450291 492.271649
1183 877.910699 -862.036205 266.170632
1183 772.936785 -882.920484 489.282095
1184 865.279913 -870.961728 262.851151
1184 763.438119 -890.514889 486.246708
1185 856.500528 -877.065238 259.933278
1185 754.914574 -897.241050 483.694194
1186 846.819141 -883.328255 257.753417
1186 742.104034 -903.831040 479.933806
1187 830.591306 -889.851130 252.382523
1187 730.729537 -909.741715 477.057127
1188 818.020310 -896.004445 247.397046
1188 718.262869 -916.848670 472.821430
1189 804.727175 -901.770944 243.846627
1189 704.327406 -922.437681 468.484111
1190 792.966974 -907.472193 240.155450
1190 693.471863 -928.298679 464.712977
1191 777.849736 -913.800245 234.881535
1191 681.433704 -934.019307 460.867334
1192 763.878282 -919.324809 229.703283
1192 668.063931 -940.268258 456.198558
1193 751.382590 -924.845939 225.772149
1193 653.294936 -945.770910 451.858006
1194 738.612092 -929.703154 221.041606
1194 640.928577 -950.487045 447.072264
1195 719.297293 -936.550644 214.722532
1195 628.586852 -955.338181 443.062533
1196 706.994010 -940.740452 209.299460
1196 617.219804 -960.590730 438.486359
1197 695.336777 -944.956214 204.953251
1197 599.658848 -966.072709 432.992987
1198 679.531225 -949.582263 199.974467
1198 583.535682 -971.213345 427.801462
1199 667.275126 -954.991915 196.535896
1199 575.098310 -975.873712 424.049121
1200 653.544340 -959.987416 191.336989
1200 560.169198 -981.383564 419.342562
1201 637.140611 -966.019918 186.388518
1201 547.737565 -985.758788 415.790560
1202 626.760349 -969.813941 181.123447
1202 534.058466 -990.881557 410.675684
1203 605.213062 -975.657372 175.594027
1203 522.449862 -994.690747 406.522561
1204 594.482307 -980.215780 170.735527
1204 514.893593 -997.579961 404.124524
1205 581.427908 -983.643961 165.933274
1205 493.804748 -1003.199918 397.348554
1206 562.530403 -989.200552 160.325918
1206 482.069341 -1008.370043 392.583766
1207 550.427377 -992.748816 156.575406
1207 468.188997 -1011.562561 389.109457
1208 533.909864 -996.621041 151.234815
1208 453.388435 -1016.412831 384.264578
1209 518.254043 -1000.729453 145.750616
1209 442.949829 -1019.488393 380.943800
1210 504.113731 -1004.383026 141.136206
1210 430.020959 -1022.456689 377.210300
1211 488.267491 -1008.556413 136.210841
1211 419.590211 -1025.084416 373.601785
1212 477.453476 -1010.996882 134.496823
1212 404.832156 -1029.748264 369.259494
1213 455.073947 -1015.745283 127.219716
1213 387.800927 -1032.982095 364.225825
1214 441.286684 -1019.605617 123.190212
1214 378.715627 -1037.023504 362.047960
1215 430.534348 -1023.421620 121.413653
1215 359.736550 -1041.121183 357.493281
1216 414.293400 -1026.137142 117.388507
1216 350.915797 -1044.615363 355.384412
1217 395.551699 -1029.717036 112.302000
1217 337.997132 -1047.804293 352.622783
1218 382.487330 -1033.260459 109.130892
1218 326.724597 -1050.078759 349.644862
1219 372.149896 -1035.229329 108.675642
1219 312.746780 -1054.799983 346.485254
1220 355.140543 -1038.438539 104.621682
1220 303.090258 -1056.663395 345.043361
1221 345.436907 -1040.897631 102.755407
1221 286.330724 -1061.884843 342.241028
1222 328.232399 -1045.926661 99.675375
1222 276.377935 -1066.779754 339.340595
1223 316.689063 -1049.313578 98.715132
1223 260.695244 -1069.501628 337.741551
1224 299.623797 -1055.149695 94.124305
1224 254.247452 -1072.594082 334.379394
1225 290.962811 -1058.150205 93.935330
1225 235.990466 -1078.611663 332.645579
1226 276.312027 -1063.548499 90.975948
1226 227.197933 -1082.691787 332.350804
1227 265.536068 -1067.116940 89.918660
1227 220.471334 -1085.917072 332.495933
1228 253.020433 -1072.363955 87.744297
1228 209.218093 -1091.700299 329.616929
1229 242.502772 -1077.290079 85.966203
1229 195.873286 -1096.609945 327.097394
1230 228.509679 -1082.838958 82.896389
1230 187.237046 -1100.397162 326.373650
1231 221.912998 -1087.430310 83.518569
1231 184.046842 -1104.027555 326.230518
1232 209.069535 -1093.662237 81.670818
1232 168.746090 -1111.302150 324.178624
1233 198.186472 -1099.641858 80.022938
1233 161.832959 -1117.631345 323.211158
1234 182.448144 -1106.753804 76.763461
1234 153.955784 -1122.703392 323.416906
1235 176.140924 -1111.772423 78.328771
1235 142.091617 -1128.212736 320.552879
1236 169.855501 -1118.212216 77.686061
1236 133.151252 -1134.365507 320.563397
1237 159.047861 -1125.046801 77.243701
1237 125.919858 -1140.697246 322.199446
1238 146.682700 -1131.525260 75.938619
1238 110.745146 -1149.946703 318.777398
1239 144.673524 -1138.693034 81.973222
1239 110.522940 -1154.364796 321.752384
1240 128.552084 -1147.718669 77.938455
1240 99.118529 -1163.576427 320.968429
1241 126.340721 -1154.373984 79.314127
1241 91.028770 -1170.317299 322.496472
1242 114.960537 -1163.934271 80.132736
1242 87.266777 -1175.973129 323.402165
1243 108.141672 -1170.742093 81.074972
1243 71.096623 -1187.628410 321.228415
1244 98.859657 -1179.522463 81.255251
1244 71.487904 -1192.730706 325.690261
1245 92.976813 -1187.507431 84.677685
1245 67.336461 -1200.050300 327.236582
