# Supplementary material for: Action Sport Cameras as an Instrument to Perform a 3D Underwater Motion Analysis
Source: PLoS One. 2016 Aug 11;11(8):e0160490. doi: 10.1371/journal.pone.0160490 (PMC4981397; doi:10.1371/journal.pone.0160490)
Supplement: S1 Supporting Information — S1.1_Calibration Quality > S1.1.1_Underwater > S1.1.1.1_Highres > S1.1.1.1.1_Calibration > File A. This is the BUNDLE_CameraParameters. This is the camera calibration parameters. File B. This is the Triad. This is the 2D coordinates of the waterproof orthogonal triad structure carrying nine spherical black markers. File C. This is the WandCalibration. This is the 2D coordinates of the wand structure carrying one spherical black marker. S1.1.1.1.2_Accuracy > File D. This is the Trial_1. This is the 2D coordinates of the first rigid bar test acquisition, carrying two markers at known distance. File E. This is the Trial_2. This is the 2D coordinates of the second rigid bar test acquisition, carrying two markers at known distance. File F. This is the Trial_3. This is the 2D coordinates of the third rigid bar test acquisition, carrying two markers at known distance. File G. This is the Trial_4. This is the 2D coordinates of the fourth rigid bar test acquisition, carrying two markers at known distance. File H. This is the Trial_5. This is the 2D coordinates of the fifth rigid bar test acquisition, carrying two markers at known distance. File I. This is the MotionSequence3D_Trial_1. This is the 3D coordinates of the first rigid bar test acquisition. File J. This is the MotionSequence3D_Trial_2. This is the 3D coordinates of the second rigid bar test acquisition. File K. This is the MotionSequence3D_Trial_3. This is the 3D coordinates of the third rigid bar test acquisition. File L. This is the MotionSequence3D_Trial_4. This is the 3D coordinates of the fourth rigid bar test acquisition. File M. This is the MotionSequence3D_Trial_5. This is the 3D coordinates of the fifth rigid bar test acquisition. S1.1.1.2_Lowres > S1.1.1.2.1_Calibration > File N. This is the BUNDLE_CameraParameters. This is the camera calibration parameters. File O. This is the Triad. This is the 2D coordinates of the waterproof orthogonal triad structure carrying nine spherical black markers. File P. Th [file pone.0160490.s001.zip › S1_SupportingInformation/S1.2_Calibration_Dependability/S1.2.2_Accuracy/S1.2.2.4_Mov2_2p/File BR.txt]

0 -51.669461 -1427.155368 147.807470
0 -43.460653 -1385.255043 397.703226
1 -54.225292 -1422.245395 152.546550
1 -57.540621 -1380.402561 395.328363
2 -49.188175 -1412.968708 153.444802
2 -51.551632 -1370.697020 396.387961
3 -51.665060 -1406.845458 151.319513
3 -56.635582 -1364.854385 395.019355
4 -44.858140 -1395.517443 152.078661
4 -60.578403 -1358.423324 391.398769
5 -37.243793 -1382.798831 152.753853
5 -54.606989 -1346.892046 392.282253
6 -59.306331 -1383.169277 146.422879
6 -48.712250 -1336.704276 392.127385
7 -43.236462 -1366.431514 149.157285
7 -42.567916 -1325.736943 392.235606
8 -51.100817 -1360.949537 144.923290
8 -54.945342 -1319.251906 388.784088
9 -50.858306 -1352.835555 143.846949
9 -44.649020 -1308.764525 388.521532
10 -37.878771 -1338.694566 146.174017
10 -38.052997 -1298.443087 387.768256
11 -35.337136 -1327.032039 145.633286
11 -38.716939 -1289.467018 386.457864
12 -36.666862 -1317.459319 144.107451
12 -33.403524 -1278.663343 385.862856
13 -27.326212 -1303.742676 144.808160
13 -28.334541 -1266.975632 385.123995
14 -17.895444 -1293.760148 144.753291
14 -17.819103 -1256.119451 384.345985
15 -18.338931 -1283.258132 141.200862
15 -13.432733 -1245.019735 387.741446
16 -5.557423 -1270.519779 142.386637
16 -12.024578 -1237.743460 385.643913
17 -13.293036 -1263.493643 141.823420
17 -1.526903 -1225.011791 385.905041
18 1.842285 -1250.550742 143.124932
18 7.993355 -1213.815489 388.403210
19 9.133479 -1239.633170 144.603111
19 8.586831 -1206.704535 387.116548
20 14.475097 -1230.503219 146.480105
20 15.941780 -1199.315813 388.820834
21 18.438404 -1221.211655 145.768086
21 26.556956 -1188.779802 392.131422
22 28.056428 -1211.446419 148.141112
22 43.942658 -1178.191276 395.766024
23 38.086153 -1201.488968 152.675096
23 47.560942 -1169.197872 396.561224
24 45.228172 -1194.285170 153.194731
24 53.053171 -1162.624832 397.887630
25 61.674800 -1184.359438 158.278174
25 63.905108 -1155.546832 401.658395
26 73.810122 -1177.167892 160.972822
26 71.406262 -1147.868554 403.618267
27 79.777988 -1173.026213 162.611913
27 80.484170 -1140.615906 407.297945
28 96.610598 -1164.945863 167.341458
28 96.369150 -1135.992866 410.294787
29 112.096544 -1160.089528 171.192151
29 118.342120 -1128.602407 414.911708
30 126.533675 -1153.576086 175.122427
30 125.930997 -1123.698380 420.020485
31 144.140672 -1148.374969 179.997310
31 137.563508 -1120.590070 421.986031
32 165.986998 -1143.527252 182.126424
32 150.458570 -1116.707073 425.534367
33 168.618155 -1143.332258 183.151168
33 168.338821 -1112.704549 428.665437
34 190.389653 -1138.960084 188.018531
34 182.699010 -1109.252826 431.348042
35 198.770865 -1138.064611 189.178304
35 202.077229 -1106.134581 434.298443
36 219.815291 -1135.222707 191.836368
36 216.121682 -1103.888510 437.852496
37 236.254448 -1133.992135 193.956836
37 232.573131 -1101.488410 439.132546
38 255.099943 -1132.005805 196.716835
38 249.402283 -1099.098709 441.535524
39 280.086338 -1130.544509 200.782681
39 264.970104 -1097.604135 443.624101
40 300.732312 -1128.553391 203.968351
40 285.073154 -1095.565882 445.059612
41 313.633194 -1128.739305 205.118372
41 302.887235 -1092.467322 449.820328
42 337.918708 -1126.613201 209.034500
42 317.465729 -1091.432797 450.709537
43 353.281280 -1127.129726 209.298300
43 335.479948 -1088.865743 453.029806
44 377.985879 -1123.486568 214.556397
44 353.826090 -1086.059626 454.936468
45 397.122862 -1121.085501 217.549624
45 372.888646 -1083.273059 459.173026
46 413.334766 -1120.178911 219.425649
46 391.824198 -1079.405302 462.867012
47 434.721533 -1118.203188 222.276337
47 404.746017 -1076.456133 463.818425
48 451.064251 -1114.925676 225.106649
48 422.796264 -1072.728464 466.663218
49 475.209561 -1111.567057 229.198720
49 442.457960 -1066.746202 469.242951
50 494.345650 -1106.616305 233.544039
50 456.976772 -1061.775077 471.904833
51 508.720637 -1102.957781 235.536946
51 473.906448 -1055.337741 475.966205
52 525.259719 -1096.584580 239.147783
52 486.286550 -1050.062922 478.458425
53 546.031353 -1090.161837 244.705805
53 498.072033 -1044.904040 481.349728
54 561.471251 -1083.633983 248.122948
54 513.621756 -1036.049449 484.906988
55 580.741301 -1074.486247 253.778213
55 528.861260 -1028.120144 489.638793
56 591.785510 -1068.258871 256.736466
56 542.375448 -1020.079940 493.028224
57 604.422425 -1059.648769 260.838207
57 553.088181 -1009.904819 495.526698
58 625.057946 -1046.708293 266.691578
58 566.206926 -999.891406 499.582956
59 633.552853 -1035.893311 268.752603
59 575.418813 -989.663352 502.012706
60 649.081422 -1024.641626 272.853759
60 586.237823 -978.317574 506.957957
61 661.130755 -1013.280076 277.577224
61 596.778539 -966.707187 509.203136
62 664.327590 -1003.220528 277.890053
62 601.418948 -956.032768 511.542422
63 674.159622 -989.538940 280.297158
63 609.059160 -943.052378 513.769986
64 686.195608 -976.018828 284.601142
64 616.007728 -930.616093 514.823393
65 690.799288 -961.092137 285.746055
65 619.409663 -918.096920 517.248482
66 695.609604 -946.305210 286.458851
66 621.814667 -906.351754 517.758937
67 699.298709 -931.095785 287.537532
67 623.501294 -893.726884 517.909842
68 699.350522 -919.777343 287.337939
68 624.005330 -881.218543 518.163647
69 700.551368 -904.323049 287.195891
69 623.804090 -868.838021 518.912086
70 697.565290 -889.734619 285.216313
70 624.097074 -855.432497 519.158737
71 692.896807 -878.098291 283.877684
71 622.499598 -843.020397 518.797269
72 693.060808 -863.957958 285.389163
72 614.310009 -832.249592 515.910439
73 687.764073 -850.384746 282.792137
73 606.455830 -821.778068 514.435953
74 676.497882 -838.340867 279.166132
74 597.193981 -812.403472 512.546529
75 671.770279 -822.745609 279.232294
75 590.493963 -801.213980 511.155205
76 664.503177 -810.196561 276.575150
76 588.501537 -790.293796 511.152680
77 654.171380 -800.326955 274.487648
77 573.576593 -783.866761 507.574531
78 636.651068 -793.287613 271.216002
78 563.057572 -776.465457 505.773341
79 623.429109 -786.381425 268.149390
79 547.898971 -771.167215 502.709578
80 610.731973 -779.412493 263.203821
80 536.094197 -766.842472 499.490062
81 599.382980 -774.478462 261.524477
81 524.304996 -762.973597 496.946940
82 581.779003 -772.395482 255.745480
82 509.029843 -759.837808 493.463864
83 574.157290 -769.467953 254.003455
83 505.292527 -757.381742 492.170989
84 556.752846 -767.702823 250.544703
84 489.657443 -756.213776 488.164820
85 541.542229 -767.412834 246.326363
85 476.299046 -755.040064 484.659669
86 528.135715 -767.340530 241.751123
86 459.820624 -755.712206 480.026091
87 512.385402 -767.377674 236.793787
87 445.017502 -756.157025 475.625038
88 499.454943 -768.074742 233.847378
88 436.946148 -756.236710 472.300334
89 484.777313 -769.280781 227.255243
89 423.415441 -757.335311 468.023846
90 468.565872 -770.501807 222.810968
90 411.545863 -757.967893 464.229070
91 455.897130 -771.324962 218.560174
91 394.791449 -761.320048 459.143164
92 443.619209 -774.462666 214.906803
92 384.343996 -762.590921 456.021266
93 428.545965 -776.471028 209.172427
93 374.373083 -764.856389 452.080387
94 418.559512 -779.665041 206.360694
94 362.096475 -769.153937 448.564035
95 407.805270 -782.728578 203.919195
95 351.723234 -772.633457 445.160019
96 396.853700 -786.255063 200.593490
96 343.490536 -777.038336 442.585766
97 384.646473 -790.379761 197.110602
97 328.843055 -783.066252 438.049125
98 370.554490 -797.882933 192.196966
98 317.700777 -787.948633 434.142495
99 357.069568 -803.543705 188.324481
99 307.486622 -793.098443 431.513103
100 348.213887 -811.141377 185.816263
100 295.214165 -799.810225 427.848526
101 336.081463 -817.611258 181.019008
101 283.289833 -807.362360 424.297106
102 323.232167 -825.638459 178.417579
102 279.225904 -812.151238 422.363987
103 312.279207 -832.780172 175.038616
103 266.763846 -820.213039 419.367648
104 304.157370 -841.079949 173.930172
104 254.767669 -827.829411 416.422359
105 294.460052 -849.624361 172.137651
105 245.665038 -836.249890 414.027141
106 279.297602 -859.333896 168.782202
106 237.531244 -842.442779 412.172939
107 264.299203 -868.271797 165.814563
107 224.307781 -851.072494 409.959170
108 256.927545 -874.597883 165.085590
108 214.415327 -859.529100 408.896266
109 244.135847 -883.797884 163.739157
109 209.207800 -864.900290 408.229996
110 230.755129 -893.685739 162.338440
110 198.823271 -872.364755 406.703006
111 220.758501 -900.176183 161.189823
111 188.847779 -878.931509 405.914211
112 209.976859 -907.983382 160.306016
112 175.232565 -885.504143 403.463908
113 204.068499 -913.457023 160.267146
113 160.971205 -892.264398 400.700156
114 185.351267 -921.988204 155.905514
114 150.214973 -898.821404 399.458730
115 173.020004 -929.242090 156.062006
115 140.298551 -903.122257 398.308619
116 163.414353 -934.782429 156.131881
116 128.551470 -908.609295 398.242948
117 148.089309 -941.707074 153.657859
117 122.850349 -912.409177 399.182919
118 135.139138 -946.131845 153.116492
118 114.627057 -917.247996 396.856451
119 126.521917 -950.348243 152.312648
119 101.222863 -919.157526 396.503518
120 113.839783 -954.642453 150.750030
120 89.603054 -921.810062 397.119871
121 100.914515 -956.514209 151.075120
121 77.190308 -926.025718 394.905291
122 93.467443 -960.641193 152.359855
122 65.264518 -928.247510 394.245438
123 85.790727 -962.799394 152.378210
123 58.180950 -928.118263 395.061861
124 72.274813 -962.299976 152.571228
124 44.095526 -929.107218 393.605359
125 59.032578 -963.357772 150.498630
125 39.015398 -929.132552 394.839310
126 45.284149 -963.088958 149.868605
126 37.832632 -926.777173 397.040013
127 33.107610 -964.299861 150.689088
127 0.708065 -927.386197 392.610412
128 25.382834 -962.948383 152.580916
128 9.330650 -924.621293 394.920264
129 16.301404 -960.890424 153.045760
129 4.018225 -921.335428 396.278920
130 4.967781 -958.536622 152.467092
130 -9.870408 -919.544747 395.531038
131 0.085541 -954.691492 155.789723
131 -19.697606 -914.237661 394.733500
132 -14.801302 -951.563691 154.757403
132 -18.089971 -909.361327 399.322216
133 -30.918559 -948.678990 153.152115
133 -26.905559 -904.058817 397.785401
134 -27.925810 -942.876991 162.723410
134 -34.764993 -898.189653 399.986477
135 -35.619632 -938.233060 159.353584
135 -39.756159 -892.994910 401.072155
136 -46.183937 -929.540970 157.511884
136 -47.570759 -885.172476 400.184256
137 -58.068693 -924.218120 156.480376
137 -50.633182 -877.549282 400.906000
138 -58.444331 -915.942299 158.831120
138 -50.030869 -867.749377 402.821746
139 -63.102593 -908.214631 158.766135
139 -63.173209 -861.977643 400.890080
140 -66.204297 -898.533158 160.108306
140 -56.859410 -850.807590 403.737154
141 -74.054787 -892.042364 161.219207
141 -60.223844 -842.753615 403.493228
142 -61.093010 -879.540075 162.712777
142 -58.942275 -832.601163 403.654958
143 -64.739774 -871.118253 162.487893
143 -67.178522 -825.718186 401.488823
144 -64.970732 -858.788811 160.706560
144 -67.792390 -814.781425 400.750564
145 -62.619443 -850.227893 159.862535
145 -58.704236 -805.060749 400.400809
146 -59.138902 -841.192211 159.653397
146 -47.745525 -795.232480 403.042666
147 -57.980437 -832.027260 155.486459
147 -44.038298 -786.337122 401.093350
148 -48.954454 -820.540883 154.782079
148 -39.927631 -776.408371 398.711441
149 -35.647496 -810.714093 157.041035
149 -25.856953 -766.549593 401.342653
150 -28.905422 -802.082493 156.864270
150 -26.461250 -761.339531 399.906944
151 -20.552015 -794.890039 156.232728
151 -19.801729 -753.934457 397.455547
152 -14.332992 -788.655984 153.471804
152 -1.753931 -745.799749 398.088175
153 -2.144632 -778.545626 154.893876
153 -0.842008 -738.472703 396.250967
154 11.148958 -771.432920 154.885160
154 12.006607 -731.157830 396.547101
155 21.756276 -767.435765 153.701225
155 25.389940 -726.555269 397.487927
156 34.431869 -761.061166 154.927328
156 35.628256 -719.735994 398.838770
157 45.583869 -756.666427 154.031300
157 47.611674 -715.974880 398.021833
158 60.994393 -753.573923 156.090461
158 64.005971 -711.268004 400.478600
159 79.222013 -748.613009 158.163130
159 78.148331 -706.976385 401.056688
160 93.786105 -745.104530 159.040951
160 93.477236 -702.445213 404.426808
161 107.493459 -741.804271 159.562497
161 108.115034 -698.134505 404.384394
162 128.719834 -739.111073 164.616095
162 123.081430 -696.103425 406.021714
163 140.287406 -738.108676 165.128506
163 140.967773 -691.139205 410.307717
164 155.562136 -737.132397 168.274050
164 154.769157 -690.092118 413.455827
165 174.659317 -736.832033 170.592135
165 172.663655 -688.770252 416.800550
166 197.221078 -734.088100 176.762216
166 187.615798 -685.857700 419.514560
167 211.548979 -732.953069 179.866829
167 208.472851 -681.893060 424.108444
168 232.585604 -730.659519 184.646971
168 222.985619 -679.344693 427.993884
169 251.205091 -728.059515 191.249202
169 242.571175 -675.536224 432.723344
170 273.206119 -726.186312 196.308626
170 255.489636 -673.867219 436.228273
171 290.010690 -724.724662 200.685551
171 275.041686 -669.720529 441.727244
172 312.058817 -721.138418 206.138041
172 287.185530 -667.153298 445.219109
173 330.545813 -717.561715 210.133652
173 309.434334 -663.520716 450.839721
174 343.024903 -716.207873 214.883952
174 327.748461 -661.359978 456.123043
175 363.067520 -713.136372 220.498117
175 351.111691 -655.320101 461.903958
176 388.126425 -708.735841 227.425009
176 363.833715 -652.933921 466.070957
177 409.814481 -706.117669 233.183710
177 385.227787 -649.221797 473.310346
178 432.119792 -702.525804 238.422952
178 403.450430 -645.216511 477.675386
179 451.782173 -699.064633 244.987956
179 421.025913 -640.454643 482.574148
180 471.353723 -694.005931 250.072239
180 444.649462 -636.038784 488.762461
181 491.808081 -689.810202 254.790565
181 458.021705 -631.394886 493.582794
182 511.044144 -685.508523 261.369949
182 479.353250 -626.625089 499.643001
183 534.004616 -679.031288 267.415393
183 501.729664 -621.786181 505.390148
184 553.763640 -675.819086 272.399794
184 516.692224 -617.916129 510.130214
185 577.330847 -670.531600 280.447188
185 537.705753 -612.172490 516.250207
186 597.984085 -665.500629 285.993233
186 555.575000 -607.474522 521.758736
187 621.178470 -659.314686 292.707604
187 573.635441 -601.348505 527.194459
188 637.016364 -653.302620 295.740466
188 592.148112 -594.376159 532.685989
189 658.144736 -646.889050 302.563000
189 610.529071 -588.067469 537.941734
190 681.122689 -640.423470 308.561022
190 630.587448 -581.976157 543.377233
191 697.464956 -633.626853 312.368214
191 646.488757 -575.394138 548.829274
192 721.959880 -627.237909 319.957651
192 664.677583 -568.774968 554.484338
193 736.826832 -621.541124 324.826919
193 681.794741 -563.567919 559.939162
194 756.453816 -615.423993 331.767513
194 698.816716 -556.240558 565.500653
195 775.358166 -608.507693 336.552520
195 717.895383 -549.298995 571.802450
196 794.677291 -600.107369 343.386970
196 732.040013 -541.825197 575.778894
197 811.759946 -591.698052 348.556692
197 747.630334 -533.289972 581.032325
198 830.424849 -583.423662 354.255978
198 761.527593 -526.201686 585.245043
199 847.398384 -575.470699 359.807091
199 776.933704 -517.258226 590.733687
200 863.914434 -566.767184 365.937613
200 790.880230 -509.079799 595.209542
201 880.733590 -557.315066 371.829071
201 804.099778 -499.546021 600.350667
202 897.730009 -548.195231 377.828288
202 817.021637 -491.534089 605.205031
203 912.409479 -537.406999 384.400145
203 831.526538 -480.936354 610.943640
204 927.301755 -527.870838 388.935031
204 842.442175 -470.791570 614.641815
205 938.356704 -517.210306 393.073670
205 853.626609 -460.565606 619.580493
206 950.141103 -506.612332 398.159593
206 863.321955 -450.392041 622.836066
207 962.091077 -494.679860 403.077742
207 871.245715 -439.013351 626.855041
208 970.132563 -482.812643 406.286383
208 880.564716 -426.728571 631.234288
209 979.093455 -471.192546 410.336999
209 888.668326 -414.611273 634.599782
210 988.356206 -458.099550 414.181485
210 895.051900 -402.832525 637.599727
211 995.591224 -444.601522 417.363849
211 897.443137 -392.075475 639.436583
212 1001.345327 -432.720872 419.477071
212 903.082191 -379.816009 641.400989
213 1007.269179 -419.432934 421.630786
213 907.907060 -366.721101 643.171872
214 1009.333271 -406.478465 422.383388
214 908.875893 -353.924124 643.401043
215 1014.431809 -391.536085 423.439525
215 910.391763 -342.009927 643.775614
216 1016.192699 -375.819907 422.697803
216 911.928198 -328.157579 643.839493
217 1018.014670 -360.954514 422.821122
217 913.166271 -315.302517 643.332693
218 1016.105714 -347.206669 421.563221
218 907.731428 -303.022532 641.148365
219 1014.571453 -332.394233 419.484229
219 904.831062 -291.687837 639.048126
220 1012.288794 -319.415122 417.954817
220 899.895325 -278.891977 636.308306
221 1008.146213 -305.643320 414.534126
221 897.134376 -267.827573 634.228579
222 999.449373 -292.881567 410.518868
222 891.055464 -256.179603 630.286218
223 991.996650 -280.472339 406.486791
223 884.067755 -246.044039 626.388192
224 984.638866 -266.439620 402.145776
224 872.742874 -235.426084 621.667862
225 974.338839 -254.037669 396.938937
225 861.768687 -225.667581 617.125659
226 966.311349 -244.277866 392.743344
226 851.823170 -217.023268 612.536973
227 954.639468 -234.669900 386.786263
227 840.340192 -208.825549 607.445455
228 941.372476 -226.016813 381.291809
228 830.745982 -201.723084 602.735442
229 926.431726 -218.736257 374.814987
229 815.257419 -194.861630 596.865792
230 910.330725 -212.345759 367.837142
230 801.335977 -188.885022 591.401579
231 895.775189 -207.664894 360.907908
231 786.405304 -184.538954 585.177969
232 878.288961 -203.355723 354.631646
232 769.424395 -180.467902 578.351533
233 862.303588 -200.010385 348.151562
233 757.027441 -177.278705 573.254290
234 843.518523 -196.378439 340.794179
234 742.519305 -174.643726 567.493035
235 828.982160 -194.094650 335.278896
235 726.215281 -170.994921 560.491196
236 811.717593 -190.509624 328.104019
236 709.006205 -168.108697 554.113162
237 792.856805 -187.076128 320.273091
237 692.697037 -164.936204 547.640718
238 773.968308 -183.627014 313.011722
238 676.686282 -162.296640 542.077664
239 757.472049 -181.241974 305.941519
239 661.178274 -159.262978 535.170969
240 739.205242 -179.119592 299.425067
240 644.619859 -156.637770 529.537584
241 720.184208 -176.186653 292.732974
241 626.640641 -153.629721 522.423951
242 702.112819 -173.803170 285.038825
242 611.949680 -151.947687 516.505709
243 683.583550 -172.169926 277.904960
243 593.961719 -149.634401 510.291138
244 664.796382 -169.490307 271.249773
244 578.649165 -147.123700 503.548473
245 647.518216 -166.593187 265.677301
245 559.494366 -144.569366 497.607788
246 627.346019 -164.282265 257.580940
246 544.416675 -141.152148 491.996778
247 609.758329 -162.251340 251.283902
247 530.351966 -139.616747 486.676686
248 591.787132 -161.897112 245.293543
248 512.562707 -137.633361 481.235309
249 572.457216 -159.844525 238.589880
249 493.299679 -136.916962 474.938610
250 556.411304 -158.479723 233.494341
250 478.784423 -134.334958 470.130557
251 534.955978 -156.936574 226.631138
251 462.606927 -133.002289 464.899020
252 520.490045 -154.711025 222.267913
252 446.985162 -130.775308 460.270192
253 502.123008 -153.676517 216.224103
253 431.123501 -129.262292 455.040629
254 484.127391 -151.827977 211.147527
254 414.841742 -127.334836 450.307938
255 467.278218 -150.938257 206.583770
255 400.774269 -125.286967 446.442089
256 447.773591 -149.701532 199.991204
256 383.730632 -125.156831 441.218555
257 430.702356 -149.413569 194.967915
257 367.286661 -122.948000 435.624116
258 411.257421 -148.418359 189.176833
258 353.689948 -121.879163 431.426763
259 396.371977 -147.436861 184.562144
259 341.043994 -120.286704 427.776929
260 380.389167 -146.788642 181.092363
260 323.557208 -119.377383 423.198669
261 366.383401 -145.237112 177.451051
261 307.480481 -118.003207 419.291504
262 347.578475 -144.741034 172.571827
262 298.432303 -116.219140 416.299970
263 331.241638 -142.652136 169.146081
263 282.646054 -114.563952 412.465109
264 316.931672 -140.563376 166.455152
264 270.632782 -111.948207 410.365145
265 303.694124 -139.967101 163.766162
265 257.474714 -109.786919 407.944032
266 286.974752 -138.717873 159.169851
266 242.709617 -108.372938 404.915257
267 274.984950 -136.249775 159.041004
267 231.730981 -106.206136 402.953263
268 258.891294 -133.676674 156.526883
268 219.275806 -103.638404 401.014570
269 245.963237 -131.463770 155.268353
269 207.112150 -100.674340 399.983869
270 229.194530 -128.327684 152.694574
270 193.228045 -98.100481 398.914636
271 213.691493 -125.206175 149.834282
271 181.474719 -95.223970 396.961746
272 205.576790 -122.399746 151.423109
272 168.056437 -91.737984 396.227647
273 196.978598 -120.195362 152.312957
273 154.811964 -89.311024 395.885628
274 181.797820 -117.440202 150.828061
274 148.495332 -84.996142 395.807518
275 169.623714 -114.306859 150.956951
275 139.813116 -81.385811 396.769884
276 160.888280 -109.879065 151.582458
276 124.085120 -76.423789 394.652782
277 145.604338 -105.885018 149.319754
277 116.260559 -72.126302 395.520811
278 136.899738 -101.403612 149.821309
278 104.084490 -68.113402 394.452147
279 123.168357 -97.541735 148.817709
279 99.170901 -63.109969 394.788918
280 114.355687 -92.017240 149.561711
280 89.391162 -57.360969 395.005462
281 102.331518 -86.215866 149.544483
281 81.356673 -51.647525 395.172680
282 97.755351 -82.830516 149.531936
282 72.880032 -47.643223 395.051553
283 85.243210 -76.866976 147.218314
283 63.771380 -40.900678 394.511980
284 79.117868 -69.946364 148.460773
284 57.632424 -34.047841 395.097937
285 72.433624 -64.217018 148.141039
285 52.874904 -27.963978 395.291611
286 66.775532 -57.825762 148.920358
286 46.390128 -22.226110 394.152958
287 57.223397 -52.534008 147.969057
287 42.893908 -15.479414 395.519804
288 56.018288 -45.947369 149.774935
288 37.650725 -7.186708 395.849895
289 48.179409 -39.486773 148.918324
289 29.845223 -0.516368 394.881011
290 45.690165 -31.378591 148.256919
290 30.915169 7.101062 395.902043
291 40.292218 -23.846884 148.939989
291 24.618353 14.880367 395.060397
292 40.673722 -16.391960 148.511979
292 24.646868 23.213203 395.763934
293 41.337504 -9.846741 151.109682
293 26.828769 30.982890 396.347184
294 42.387792 -1.740901 152.895708
294 27.984413 37.578444 397.869956
295 40.998347 5.782151 153.038525
295 27.687166 46.484851 399.621343
296 44.579776 14.852511 156.408646
296 30.985153 54.220133 402.252383
297 44.923821 23.761830 156.603339
297 33.871128 63.231716 405.080720
298 47.294810 31.070316 159.227105
298 38.571703 71.709683 407.012458
299 53.767139 38.491636 163.073322
299 44.266696 81.057834 409.413905
300 64.635848 46.692021 166.359632
300 50.863210 87.981379 412.476978
301 70.010080 55.777814 167.479053
301 52.780010 96.457956 412.562876
302 78.687412 62.172564 170.086456
302 65.168019 105.355917 416.353858
303 87.842291 71.052636 173.617967
303 72.096970 113.145466 419.212940
304 97.824329 78.438127 175.973759
304 81.309622 121.662121 421.176278
305 107.984978 85.026548 178.509248
305 95.379538 127.895501 424.200131
306 121.098019 92.767596 181.107441
306 102.186743 135.981912 426.613415
307 132.115476 100.100005 181.729735
307 114.702732 142.729415 428.173440
308 148.591603 107.181898 185.635397
308 126.003044 149.149502 430.493761
309 162.148963 113.601383 188.669286
309 138.602339 156.690248 432.778826
310 172.542625 120.631536 190.287905
310 151.262695 162.824501 435.159264
311 186.537348 126.938422 191.116821
311 161.597863 169.840632 435.938932
312 200.756743 132.763010 193.525080
312 176.615938 176.738566 439.348589
313 214.146807 138.351257 195.642935
313 189.880595 181.203693 441.563934
314 227.480551 143.760503 197.869488
314 201.430520 187.918624 442.630866
315 242.361739 149.182177 200.482657
315 215.125001 193.388107 444.906720
316 260.364546 154.936744 203.707379
316 229.394284 197.961053 447.689611
317 273.555186 160.801348 203.785582
317 240.842857 204.062781 448.703615
318 290.242694 166.197797 207.997788
318 259.065950 209.314200 451.482205
319 301.485499 170.931878 209.132207
319 271.706839 214.277034 454.085502
320 318.516985 176.338360 212.265852
320 285.550697 220.878659 456.152609
321 331.030434 180.568000 214.778038
321 298.651362 226.414577 457.925372
322 348.660794 186.134077 216.769822
322 313.654643 230.989954 460.127582
323 366.771989 191.110990 219.566985
323 328.776911 237.455486 462.455116
324 380.026372 196.081979 222.253719
324 344.053281 242.531769 465.623935
325 396.370431 201.063036 224.804946
325 360.510644 248.171163 467.786431
326 412.796355 206.919015 227.518656
326 372.941785 252.808839 470.356971
327 428.494366 212.518734 230.352290
327 389.249476 259.289666 472.297390
328 445.766125 218.276180 233.521290
328 400.488585 265.474991 474.223385
329 462.716818 223.575881 236.408793
329 417.102758 271.189859 477.177534
330 478.295608 229.641541 239.215625
330 430.383065 277.057506 479.564043
331 495.827895 235.633238 242.425992
331 444.877024 283.141680 482.098181
332 510.914858 241.500475 246.158852
332 461.992331 289.714662 485.752681
333 527.221016 248.003278 248.862227
333 477.592948 295.567475 489.536084
334 542.593444 254.637822 252.862469
334 489.321518 301.652419 492.077928
335 555.663157 262.253926 256.565489
335 504.284480 308.930178 494.570630
336 570.074806 268.537285 258.923772
336 518.248032 316.414333 498.582766
337 584.850558 275.445176 263.152795
337 527.414759 323.231545 501.978880
338 600.824287 281.724503 268.120285
338 543.611345 329.927775 506.240122
339 615.605101 289.631458 272.023433
339 555.650270 337.312068 508.916135
340 629.827887 297.549080 275.637022
340 569.771885 345.644998 512.895567
341 642.244955 304.626964 279.936159
341 580.514621 351.799401 516.411390
342 656.034486 312.013672 284.213651
342 594.329404 359.282658 521.082205
343 669.599027 320.023589 288.389117
343 608.083838 368.340335 525.748470
344 683.582009 328.997604 292.976969
344 620.925964 375.946051 530.025601
345 697.450016 336.269652 297.386336
345 632.680126 384.140935 534.334583
346 709.046134 344.638954 301.470563
346 645.711027 392.595939 536.981804
347 721.666814 353.255538 305.405697
347 656.045625 400.686434 542.700911
348 734.105305 361.501183 310.550805
348 667.167294 409.608056 546.077688
349 747.261812 369.809622 314.852357
349 678.554446 417.745951 549.813574
350 760.280523 379.788934 319.650267
350 689.552626 426.992791 554.161777
351 773.472102 389.862190 324.190335
351 700.949389 436.301445 558.310064
352 785.461412 399.366189 328.465860
352 712.084022 445.049145 562.346252
353 799.285313 409.685848 332.792410
353 723.831069 454.684327 566.552017
354 811.181582 419.449079 337.273843
354 734.183404 464.076565 569.631869
355 825.206930 429.267702 341.242195
355 746.331856 473.424288 573.664591
356 836.400192 440.079617 344.555500
356 757.028210 483.971858 576.722930
357 846.292475 450.140568 346.636722
357 768.522162 494.490230 579.287048
358 858.324864 461.714281 349.605012
358 776.935364 503.287571 581.501802
359 869.974668 472.785064 351.980788
359 785.869442 513.726461 582.884506
360 880.068099 483.646197 353.510174
360 795.304212 524.846438 585.243051
361 892.887668 495.127438 356.522763
361 803.223905 533.469934 586.575048
362 901.830898 505.521932 358.241729
362 812.394231 543.490087 587.774356
363 909.529756 516.927668 359.016239
363 818.206770 554.344708 588.181385
364 917.628174 528.424488 359.457364
364 823.909773 563.697466 588.232986
365 923.054666 539.309869 359.280638
365 827.901351 574.347036 587.798122
366 929.014899 550.335677 359.896586
366 834.093396 584.477795 588.536260
367 932.392480 561.588225 358.774933
367 837.443008 594.766927 588.059279
368 938.477960 572.319739 359.668345
368 838.709383 604.447191 586.497434
369 939.746876 582.973269 357.595417
369 842.737750 613.756421 585.591584
370 940.418623 594.236883 357.131931
370 838.435312 624.684168 583.952961
371 940.664862 604.071115 356.259350
371 840.994134 633.688101 582.610462
372 938.872880 614.229963 353.879610
372 838.494710 642.535181 581.106082
373 938.739088 623.546045 353.117453
373 834.177573 652.173415 579.156991
374 932.690199 633.487745 349.820593
374 832.024527 660.473611 576.663556
375 928.020208 641.506772 347.513419
375 825.602120 668.423152 574.556701
376 920.766233 650.968339 345.282298
376 819.049946 677.021205 571.936942
377 914.202758 657.580363 342.316129
377 812.793716 683.765814 569.018858
378 906.648895 665.330472 339.286521
378 803.882828 691.234003 565.767532
379 897.741778 672.558649 336.025179
379 796.405076 697.430200 563.590250
380 887.928222 679.148145 331.893391
380 786.139539 704.291172 559.325273
381 877.382960 686.234594 328.293314
381 776.195843 710.557997 555.978756
382 865.922493 691.175297 324.276132
382 765.692920 715.741593 552.427065
383 854.585845 696.336868 320.271395
383 754.194368 721.311993 548.260773
384 841.828658 701.951731 315.469065
384 740.914068 726.031445 543.124000
385 827.646183 706.935229 310.579106
385 729.346138 730.576716 539.158471
386 815.294768 711.257299 305.665021
386 718.817216 734.272055 535.837305
387 802.210253 715.559573 301.242014
387 706.077987 738.309383 530.886492
388 789.062261 718.668084 297.118509
388 691.180512 743.259949 525.981683
389 774.325631 722.619991 292.019731
389 678.307435 746.348661 521.655853
390 760.533929 725.801346 287.169263
390 664.288874 749.782423 516.445599
391 745.169600 729.151707 282.535009
391 651.016979 752.760166 512.659070
392 729.979100 731.603517 277.813166
392 637.358948 755.671302 508.986858
393 715.168740 734.803536 272.971391
393 623.325926 758.576936 504.997649
394 698.372413 737.779786 267.603087
394 609.693862 761.295010 501.206298
395 682.646386 739.156692 263.662810
395 594.967280 762.714853 496.719716
396 665.961547 741.543547 259.206013
396 582.526488 764.398264 492.155752
397 649.945967 743.168148 254.234163
397 566.527465 767.078849 488.705698
398 637.516212 744.555072 250.470933
398 551.386058 768.096597 484.539814
399 620.367238 746.200844 246.519044
399 536.845666 770.053865 481.320324
400 604.390208 747.981686 243.301938
400 522.840887 771.935016 477.734726
401 588.050489 748.448151 238.869930
401 508.499405 773.022895 475.416538
402 573.650554 748.047917 236.151860
402 494.225923 774.040378 471.522940
403 559.834894 748.547780 233.330901
403 478.705872 774.320228 468.457503
404 542.298773 749.188894 228.494165
404 463.039278 775.812371 466.265650
405 526.106733 750.145997 225.498516
405 447.751179 776.493555 462.820350
406 509.456784 750.545944 221.811041
406 435.804855 777.086092 460.265557
407 491.838712 750.762519 216.998223
407 418.199129 777.823232 455.443920
408 478.413256 750.979530 214.837887
408 404.375482 778.892711 453.732002
409 463.027608 750.575338 212.338955
409 390.571462 779.076031 450.347037
410 446.926502 751.118040 210.301773
410 374.099357 780.511677 447.826674
411 428.421000 751.270348 205.314551
411 362.432176 780.811407 444.755839
412 415.380540 751.710902 202.597496
412 349.682166 782.028764 442.022865
413 396.929637 753.005200 197.750277
413 333.435795 782.872784 438.677892
414 381.599473 752.923984 195.800697
414 317.558447 783.786627 435.404019
415 366.299385 752.650635 192.293747
415 302.749164 784.756498 432.251600
416 350.983282 753.410688 188.518524
416 286.427618 785.326793 427.714100
417 335.386690 753.532198 187.025848
417 273.116169 786.077574 426.676859
418 315.841617 753.187171 181.920351
418 259.538233 786.826296 424.168308
419 300.211260 753.077772 179.094685
419 248.713899 788.832204 422.245442
420 282.398009 754.281819 176.547147
420 232.354072 789.429373 418.683759
421 269.103466 753.872335 175.361947
421 218.140454 790.586927 416.547275
422 252.000515 755.338247 171.602010
422 204.710334 791.265091 414.785065
423 235.639056 755.231906 168.555733
423 190.938106 794.207108 412.398332
424 219.225411 756.954596 166.951777
424 178.118909 795.200763 410.703203
425 205.409044 758.745884 165.638776
425 162.875236 798.224752 408.287222
426 191.461202 760.812260 162.222666
426 152.722642 800.300049 406.809846
427 174.576147 761.876551 160.617407
427 138.190356 803.407513 405.826953
428 160.766834 764.887802 158.817889
428 127.153904 806.345037 404.283727
429 147.471020 767.027266 157.439302
429 110.605242 810.530795 400.015277
430 134.085926 770.219124 155.966713
430 100.365557 813.827776 399.535298
431 117.787168 774.148971 153.111974
431 87.451355 819.672435 397.759469
432 106.721793 779.474956 152.740799
432 78.831221 824.388813 396.591949
433 91.734026 785.133613 152.105183
433 67.216017 829.305521 395.065568
434 82.964471 790.028850 151.457137
434 58.187470 836.472883 394.576871
435 73.165109 796.811643 151.291907
435 48.233734 841.900099 395.069288
436 59.448797 802.841100 151.007368
436 40.012554 850.339301 395.951176
437 52.674350 811.576475 151.000994
437 30.634906 858.219689 395.055138
438 39.332743 818.634198 150.936201
438 21.696565 865.326967 394.446499
439 32.004228 825.586455 152.782620
439 17.187226 873.359954 396.646788
440 23.213336 835.156483 152.299610
440 10.892775 884.094343 398.212202
441 16.667027 844.617356 154.306054
441 4.436915 892.807150 398.151270
442 10.638267 853.352471 156.179147
442 -3.450237 901.861181 396.661455
443 1.915099 865.760399 154.876161
443 -7.250919 913.085165 400.224870
444 -2.564164 875.401828 156.769690
444 -13.136258 925.404096 399.080386
445 -6.014445 887.215019 156.785513
445 -13.095909 935.429118 400.504137
446 -11.403589 898.112578 156.989900
446 -21.146318 947.410209 400.220692
447 -18.209079 911.069823 155.314043
447 -19.998360 958.785217 399.902999
448 -20.728493 924.635976 155.645685
448 -22.478622 972.586541 401.332923
449 -25.377200 936.509159 154.937975
449 -24.463378 984.099656 399.989266
450 -20.800449 951.975900 155.592452
450 -22.428529 994.647575 400.404707
451 -21.942665 963.741241 155.209131
451 -28.462506 1008.191877 399.892501
452 -18.815429 978.275273 156.700084
452 -22.388847 1020.482110 401.511395
453 -15.931100 992.975881 155.710161
453 -18.508236 1033.525021 400.003224
454 -8.373028 1003.542949 156.286525
454 -7.461098 1044.860186 401.858022
455 -7.315729 1018.473666 154.864217
455 0.120016 1055.686238 401.874673
456 -8.106705 1029.138672 151.688008
456 -1.769281 1068.601262 400.252311
457 1.237743 1042.497625 154.011668
457 2.732620 1080.071161 399.062513
458 14.408072 1054.342022 155.049622
458 14.561705 1090.325061 401.150337
459 23.015629 1067.922586 155.108112
459 21.598178 1102.056248 401.282864
460 31.122073 1078.778298 155.130321
460 31.321426 1112.303461 401.138369
461 44.548968 1088.531321 156.701011
461 45.452713 1123.634930 402.955571
462 57.117221 1098.348900 157.239111
462 47.925588 1133.442976 401.886410
463 63.279988 1108.961205 156.055648
463 55.638488 1144.799768 401.374898
464 72.604363 1118.494478 157.493406
464 64.984452 1153.276534 402.553999
465 84.412966 1127.337097 159.012921
465 77.417178 1161.074949 404.046662
466 100.760262 1135.005510 162.529548
466 93.210769 1168.495556 407.322351
467 113.870503 1143.680642 162.205099
467 102.500738 1177.841559 408.201108
468 127.072935 1152.610128 163.248601
468 116.506006 1185.712041 411.033027
469 138.293378 1159.672661 165.740841
469 124.822742 1194.273293 411.479914
470 151.767334 1168.421446 168.702392
470 135.645464 1202.510787 413.711958
471 167.412235 1174.481621 171.708173
471 146.613624 1210.427010 415.971680
472 186.803238 1181.822148 176.831649
472 159.075917 1218.288579 418.056730
473 195.553131 1189.115640 177.293251
473 168.913438 1226.399911 419.880197
474 205.203489 1196.771910 178.488328
474 180.459613 1234.895673 424.052851
475 224.031295 1204.734876 184.032813
475 188.312400 1243.926876 424.396320
476 229.761968 1213.067270 186.434707
476 200.261306 1251.314798 429.337736
477 243.836565 1220.577573 188.753186
477 211.190903 1259.347375 433.490898
478 251.902809 1229.286293 190.720180
478 218.841188 1268.582236 434.575978
479 263.988122 1237.074274 196.215124
479 225.748189 1278.135026 437.904467
480 273.128151 1246.545794 199.765746
480 235.082761 1285.718910 440.376428
481 282.224964 1254.063661 202.583556
481 238.456504 1296.660932 442.966210
482 285.895628 1263.180008 205.309938
482 248.215863 1305.524422 446.308638
483 293.805893 1274.456848 207.489695
483 250.480940 1315.567754 448.306048
484 303.770089 1283.874827 211.060746
484 260.693177 1324.499289 452.924200
485 304.308198 1295.495312 211.683967
485 257.901106 1335.955332 452.842204
486 309.179810 1307.932666 215.610215
486 266.867005 1346.450411 456.126101
487 312.242286 1319.133958 216.843195
487 260.943871 1358.872329 455.403489
488 312.161184 1330.217052 216.901705
488 267.573922 1369.717898 458.814945
489 320.273141 1339.606677 219.589129
489 272.188864 1378.615935 460.184119
490 317.604058 1350.781688 218.960061
490 264.189978 1392.412544 458.531082
491 317.968498 1363.551721 219.411645
491 264.246446 1403.308486 458.056925
492 319.509395 1374.678162 219.838932
492 263.672560 1414.675732 458.792193
493 318.395184 1385.076268 219.847453
493 262.399021 1425.053914 458.475843
494 311.910299 1398.386332 217.470522
494 260.942302 1437.125571 458.278664
495 310.119400 1411.260701 216.966819
495 262.471675 1447.704718 458.248788
496 312.946739 1422.675383 218.201407
496 260.930919 1457.984089 457.848451
497 305.058995 1434.394542 214.541053
497 250.355681 1472.528600 455.456715
498 301.066990 1447.412138 213.407861
498 251.765446 1481.813574 454.360158
499 291.016785 1459.099262 210.836360
499 244.899828 1493.944027 453.060404
500 290.271613 1469.200956 210.368257
500 238.262213 1504.243320 451.350834
501 283.553214 1480.357364 208.009726
501 232.580102 1514.633643 448.850820
502 270.647879 1493.123144 203.097701
502 224.876082 1526.921091 446.471202
503 268.439690 1502.668443 201.607726
503 217.245895 1537.798578 442.062684
504 264.800705 1513.582119 200.152536
504 213.674500 1547.852889 440.359185
505 258.126409 1524.269823 195.897638
505 202.764654 1559.779551 435.648864
506 245.037265 1536.389185 191.510682
506 199.717263 1567.061160 433.400347
507 237.661076 1545.993394 187.176479
507 190.230574 1579.106978 429.264717
508 236.056160 1556.104124 185.821407
508 185.705629 1587.456336 426.388934
509 225.519318 1566.017972 180.796635
509 175.275594 1596.272001 422.060531
510 207.788771 1578.250199 175.147537
510 164.506400 1606.584957 417.478461
511 207.755775 1585.920817 172.309179
511 157.117679 1615.489873 414.094759
512 193.055972 1596.187030 165.553955
512 149.497634 1623.320740 409.243662
513 186.186024 1604.833901 163.321588
513 137.487703 1631.397575 404.445553
514 173.584985 1615.849062 156.506072
514 129.221455 1639.436665 401.463850
515 160.963142 1624.589093 153.003128
515 121.370830 1645.398230 397.690204
516 156.941981 1630.363497 150.738896
516 111.447992 1652.051771 393.780635
517 140.955290 1640.601495 146.169995
517 98.331829 1658.308104 390.186712
518 130.690985 1645.811318 143.205468
518 88.220572 1663.941158 387.016740
519 114.315270 1652.303644 138.480598
519 75.796642 1667.900656 383.748415
520 99.356929 1656.940053 135.178274
520 69.936567 1670.543759 380.819755
521 86.599075 1662.309601 131.688180
521 56.379067 1674.350036 378.337130
522 75.701724 1663.327886 129.593806
522 47.937042 1675.234020 376.974957
523 63.730575 1666.139147 127.949578
523 35.055654 1677.003435 373.439976
524 51.018766 1667.052886 123.987528
524 29.626169 1676.209273 372.586433
525 49.004563 1663.288450 123.726131
525 10.131698 1678.392314 367.910730
526 32.305087 1664.968287 120.383954
526 5.343624 1675.145066 366.997628
527 20.049569 1662.634860 117.813536
527 1.570084 1672.679706 366.331823
528 1.279998 1660.802948 114.419261
528 -12.981550 1670.637465 362.933303
529 -2.887918 1658.609453 112.353761
529 -18.615305 1668.637981 362.215381
530 -8.380992 1653.486853 112.673759
530 -26.556359 1664.103352 360.790045
531 -8.977336 1648.499832 113.400228
531 -43.708496 1664.621800 357.586598
532 -19.924811 1644.965209 111.731530
532 -44.671306 1659.667889 357.856117
533 -32.081806 1640.411217 110.175552
533 -47.277652 1653.382837 357.410260
534 -37.273593 1633.574952 110.136940
534 -61.748114 1649.461481 355.375278
535 -44.774841 1629.509460 109.866689
535 -61.508826 1643.875899 356.170885
536 -48.836009 1623.432776 108.938077
536 -73.710776 1639.341496 354.418296
537 -66.253814 1617.640290 105.917964
537 -76.727018 1634.065880 353.921215
538 -67.168578 1609.860689 106.680398
538 -78.917939 1626.162531 353.945040
539 -72.768794 1604.145621 104.772120
539 -84.544851 1621.135576 354.094344
540 -80.488652 1597.658977 104.464309
540 -91.982188 1614.041204 353.554046
541 -89.856225 1591.886286 102.049232
541 -107.084331 1608.689960 348.350526
542 -91.418681 1582.976263 104.332495
542 -103.023914 1601.540582 351.115070
543 -92.665828 1574.856217 105.613993
543 -108.336823 1594.913715 351.426430
544 -100.726124 1567.741304 105.141346
544 -110.635656 1588.054973 352.846833
545 -104.064610 1560.894885 105.268002
545 -111.233854 1579.594422 354.897686
546 -105.974238 1549.848533 107.366444
546 -118.474498 1574.507507 354.400445
547 -111.054146 1542.485457 107.916535
547 -120.310384 1566.613774 355.332365
548 -106.083975 1532.630858 111.596023
548 -120.894894 1560.005293 355.810171
549 -115.974419 1527.452015 109.914180
549 -118.293734 1551.688120 358.113309
550 -122.661581 1521.960099 110.634711
550 -116.960050 1545.749460 361.201463
551 -112.682883 1511.748091 112.707853
551 -118.150209 1539.059441 362.868417
552 -115.453440 1503.870024 115.560420
552 -116.665710 1529.996225 364.954517
553 -103.271353 1494.711603 120.870638
553 -112.436560 1523.707415 367.383723
554 -106.321267 1488.201576 121.604357
554 -109.139058 1515.135670 368.650617
555 -92.763435 1475.241812 125.362350
555 -100.919582 1506.861905 374.245411
556 -94.695609 1468.752824 126.646999
556 -98.387032 1500.061866 375.514689
557 -82.325179 1460.329379 131.969729
557 -88.317842 1493.548221 378.528115
558 -69.799841 1449.668221 139.066643
558 -83.843708 1486.958425 380.628383
559 -68.894815 1443.635298 139.620346
559 -80.852189 1482.672877 385.179548
560 -58.712931 1435.901645 143.847467
560 -74.665654 1477.973063 387.200513
561 -54.141147 1430.755531 145.619770
561 -58.135273 1469.503562 393.885553
562 -41.078572 1423.708374 150.596808
562 -62.057510 1469.813311 393.311262
563 -30.314781 1418.602815 156.381114
563 -53.395496 1464.790324 398.621053
564 -18.334487 1414.079351 161.468072
564 -40.902091 1461.435661 403.386139
565 -7.938338 1411.079313 165.213423
565 -29.982182 1459.812120 407.975874
566 7.749873 1406.856980 170.999016
566 -18.606457 1458.359147 411.874226
567 16.388744 1406.031136 174.137053
567 -5.556544 1457.322990 417.048298
568 26.684482 1406.648901 179.138526
568 3.324547 1458.667412 420.913403
569 34.525601 1405.870378 181.264014
569 7.799730 1461.342680 422.375324
570 54.875061 1406.314869 189.167349
570 20.396216 1463.120122 427.865236
571 65.340526 1408.252246 193.329951
571 33.432229 1464.448549 432.756129
572 74.680646 1411.886252 196.591084
572 47.074823 1467.928425 436.467138
573 81.856078 1415.434799 198.760276
573 55.162415 1472.217860 439.568069
574 103.054063 1420.545338 205.165828
574 66.690709 1476.439822 443.102280
575 114.617878 1426.607480 207.783684
575 73.568066 1483.177828 445.098539
576 123.292641 1434.567749 210.369734
576 88.065305 1489.493696 449.892553
577 132.097750 1440.499256 212.299170
577 90.267551 1498.634652 449.454484
578 140.844724 1448.452994 213.586399
578 96.716187 1506.019598 451.956129
579 152.893254 1455.800651 217.910595
579 109.513321 1512.695857 454.692642
580 159.111217 1465.803041 219.205611
580 115.726289 1521.670911 456.019408
581 169.137351 1473.456571 220.724788
581 123.181077 1529.575622 457.470465
582 173.384659 1485.673572 220.835254
582 126.880796 1539.097375 458.270615
583 181.263632 1495.971457 221.551152
583 132.373092 1549.458737 459.644072
584 190.041302 1505.195806 223.434437
584 132.892442 1560.129353 458.884313
585 190.077179 1516.813465 224.419397
585 139.658366 1568.976065 460.677643
586 195.768825 1526.469478 223.834189
586 146.221182 1577.828509 461.439756
587 192.682583 1539.031030 221.994503
587 147.102697 1587.393565 460.852773
588 203.552196 1547.030807 225.067715
588 147.483033 1598.412070 460.398847
589 198.814195 1560.777934 219.866814
589 146.131261 1608.840148 459.605580
590 199.395869 1571.839489 221.263769
590 141.082915 1621.773624 457.236639
591 196.395378 1584.910583 220.465226
591 143.184284 1632.297119 456.745337
592 192.505438 1596.528514 217.572438
592 140.633011 1642.734259 456.640267
593 194.019334 1607.288399 217.383723
593 143.269074 1652.489064 456.191382
594 184.808543 1619.936073 213.873007
594 134.760613 1663.213294 454.374943
595 184.276363 1631.742986 213.021898
595 134.242838 1673.264330 451.588943
596 182.548731 1643.250670 212.143763
596 129.583088 1683.636516 451.275814
597 173.214931 1655.486309 208.703964
597 123.770484 1693.351453 448.953657
598 166.467917 1667.915396 205.967282
598 122.775903 1703.758949 448.282787
599 167.663574 1676.947749 205.792738
599 112.564511 1714.530967 443.822288
600 161.315708 1687.724014 203.703781
600 109.456017 1724.409851 443.520341
601 151.919809 1698.888019 200.088104
601 101.775159 1735.734446 439.956179
602 145.833868 1711.156750 197.920315
602 94.584109 1745.492782 437.131570
603 140.292885 1720.438569 194.405491
603 89.509414 1751.954214 434.735246
604 132.162582 1730.487862 190.311912
604 83.034409 1761.324790 431.964244
605 120.649138 1741.403480 185.891163
605 80.135753 1768.724074 428.534206
606 112.927226 1752.187092 181.841114
606 73.387682 1777.266610 425.294682
607 112.643461 1758.134212 179.025635
607 60.921426 1787.051547 420.605320
608 100.989612 1770.489743 173.807823
608 59.245488 1794.435052 417.939011
609 97.089728 1777.363132 170.703290
609 55.259617 1800.993077 415.278811
610 89.589684 1785.987296 167.995481
610 45.303408 1808.575387 411.131371
611 75.334265 1795.569645 162.771643
611 46.076679 1813.460538 409.142976
612 76.484693 1799.716975 160.716221
612 35.311705 1820.872065 404.556910
613 66.065786 1809.294437 156.145410
613 30.865079 1825.612021 400.686716
614 64.409936 1813.067191 152.393150
614 25.353652 1830.700348 397.416158
615 54.986765 1821.184390 147.544245
615 22.907864 1834.417500 392.914446
616 42.722564 1829.054719 142.057464
616 17.151533 1839.807571 389.241009
617 41.062360 1834.149777 137.990008
617 11.860052 1842.575709 385.809802
618 34.240456 1837.090318 134.137652
618 -1.611688 1848.850753 380.824853
619 21.527579 1844.587440 128.251103
619 -2.874309 1851.360131 377.880817
620 22.968121 1846.123111 127.578523
620 -8.557832 1853.958250 374.923965
621 20.796815 1848.665381 126.062620
621 -15.307570 1855.358535 370.673168
622 9.054208 1853.532345 121.526847
622 -11.398568 1855.446019 370.683732
623 6.999502 1852.967797 122.000714
623 -22.732905 1858.085131 366.860733
624 2.075533 1855.557794 118.972186
624 -30.669951 1858.844124 363.709277
625 -7.981980 1858.194435 116.401581
625 -38.194332 1862.042972 360.604082
626 -16.155898 1858.933276 112.438816
626 -39.337163 1858.824772 360.920061
627 -27.720182 1860.446043 109.699020
627 -47.411828 1858.003121 357.452062
628 -28.086639 1857.490514 110.244377
628 -49.505322 1856.581467 358.738845
629 -37.366527 1856.296412 109.394101
629 -58.782154 1854.845173 356.505546
630 -36.798167 1853.576993 111.085624
630 -62.761309 1851.135054 356.366194
631 -49.751163 1853.198983 108.377340
631 -74.046086 1850.649392 355.061366
632 -57.498336 1849.724474 107.190080
632 -69.851825 1843.979488 356.010464
633 -54.543114 1842.704105 109.033777
633 -78.560455 1838.800196 354.589151
634 -67.318133 1841.511103 107.864335
634 -76.053601 1833.737406 357.630775
635 -63.614619 1833.379932 110.411728
635 -85.639264 1828.837838 358.356907
636 -69.740960 1828.627868 108.645782
636 -82.996584 1821.880137 359.722198
637 -76.637998 1820.593841 110.840676
637 -86.307626 1814.915619 359.226084
638 -70.956170 1812.811087 112.781439
638 -84.579599 1807.165036 361.030801
639 -79.517257 1807.866372 112.831467
639 -89.131834 1799.788961 360.721876
640 -68.190481 1795.703258 118.591580
640 -91.885612 1792.598728 361.752670
641 -74.941390 1789.350742 116.037567
641 -100.226856 1787.443975 360.633509
642 -73.298381 1782.161827 115.837899
642 -85.170407 1773.184998 363.708856
643 -76.742722 1773.155423 118.150284
643 -93.178017 1767.534837 363.612159
644 -74.514486 1762.590046 118.519639
644 -84.807895 1757.210489 366.178394
645 -70.592147 1754.043217 119.559392
645 -82.078022 1747.744011 366.791712
646 -75.503192 1744.831531 119.086700
646 -83.207778 1739.794586 369.025546
647 -63.072655 1732.311289 121.944768
647 -83.647351 1729.281894 367.862411
648 -63.605644 1722.009696 123.640245
648 -71.733584 1719.215180 372.312119
649 -60.438481 1712.509539 123.935163
649 -65.048417 1708.968028 372.390613
650 -52.749132 1700.932256 124.841927
650 -59.032131 1700.077597 374.455031
651 -41.725653 1690.414968 127.723572
651 -49.291055 1688.736068 376.005869
652 -38.382883 1682.114831 128.000794
652 -45.034287 1679.570491 375.994738
653 -29.014609 1671.605258 130.014350
653 -32.320047 1666.843160 378.941602
654 -12.719295 1659.672048 133.361982
654 -26.852803 1660.982569 380.062503
655 -6.192971 1649.599293 132.737785
655 -16.624313 1651.372136 381.022754
656 9.819238 1641.322495 137.161615
656 -9.387218 1645.519341 382.453626
657 24.143632 1630.737556 139.644378
657 4.192618 1636.226000 384.421653
658 34.754783 1622.474824 140.653852
658 18.201949 1626.261078 387.581235
659 47.422539 1615.219630 142.927794
659 30.280587 1619.443899 389.539704
660 66.198757 1606.629774 144.346019
660 40.739356 1612.633477 391.867707
661 77.015474 1600.878057 145.864078
661 58.111100 1606.751381 392.415045
662 93.567645 1595.072868 147.666646
662 74.109499 1600.617226 395.835307
663 113.479176 1590.025294 149.914814
663 89.320844 1596.070285 397.010322
664 135.264467 1584.249733 153.614362
664 108.581315 1591.035729 400.123256
665 147.345105 1581.647700 153.589567
665 128.600214 1585.958352 402.349984
666 171.509270 1577.084940 156.183123
666 142.005599 1583.385607 402.578185
667 189.988618 1571.628776 158.309830
667 154.513081 1582.308537 404.206473
668 205.364396 1569.930377 160.642914
668 175.709941 1577.563766 407.167993
669 227.143234 1568.946700 161.957657
669 197.331481 1575.079644 411.250332
670 251.808268 1566.190032 167.142264
670 210.318866 1574.631755 411.833818
671 267.649921 1565.534626 169.513909
671 232.219097 1571.620834 415.098138
672 301.122528 1563.236016 180.139641
672 250.053837 1570.973369 417.992951
673 309.990851 1563.602960 175.703585
673 268.306415 1569.533775 420.753297
674 329.928903 1563.103838 178.572991
674 290.576308 1568.312455 423.402919
675 348.364471 1562.431921 181.531973
675 304.416947 1566.719337 425.246638
676 369.652178 1561.378521 184.452280
676 326.332446 1565.040162 429.936080
677 386.518351 1562.365527 186.828439
677 340.438698 1565.005475 431.619967
678 410.328124 1559.304364 191.500626
678 359.196875 1562.612528 434.931597
679 426.180737 1558.960767 193.667071
679 375.514325 1562.806460 436.721968
680 451.473461 1558.027227 197.894904
680 394.013310 1561.440024 440.868470
681 463.829261 1557.787556 200.282636
681 408.775237 1561.628538 443.807103
682 484.212601 1555.761077 204.564573
682 429.110455 1559.228652 448.391908
683 505.317287 1554.721228 208.802908
683 444.509031 1557.124459 449.815368
684 526.661215 1553.304159 213.607383
684 464.045595 1555.222414 453.712316
685 542.213975 1551.857776 217.080730
685 481.727712 1553.367817 457.583242
686 559.426876 1550.881650 222.117465
686 497.898899 1551.692318 461.733637
687 577.585878 1547.637050 225.100153
687 515.400955 1548.779479 465.917279
688 595.584324 1546.555936 228.758956
688 532.093654 1547.031062 469.783362
689 618.028739 1544.554526 234.172222
689 549.042333 1544.385821 473.629732
690 633.843796 1543.515579 239.006680
690 567.668656 1542.031892 478.633598
691 649.757242 1540.434071 241.831350
691 579.658518 1539.480237 481.214862
692 668.061961 1537.565976 247.431175
692 596.013004 1536.271986 485.130068
693 689.159211 1533.432854 252.893962
693 616.275015 1532.177851 490.636160
694 705.523948 1529.886481 257.865803
694 630.180662 1528.565482 494.908358
695 722.097597 1525.413848 263.203215
695 648.652381 1523.984299 500.201047
696 741.188818 1522.035423 268.667930
696 662.986030 1520.558945 506.508252
697 761.234759 1517.892814 274.987132
697 678.776942 1517.096949 511.023742
698 776.742311 1515.407875 281.218989
698 694.657988 1513.551738 516.246643
699 792.591784 1512.671274 286.784570
699 710.378418 1510.180176 521.996125
700 808.359346 1509.311355 291.996742
700 722.500391 1506.246142 526.113332
701 825.450895 1504.688009 297.903844
701 738.049290 1501.273230 530.122479
702 838.346110 1499.730409 302.034783
702 749.800056 1496.530194 534.167767
703 853.609042 1494.731709 306.959213
703 763.778903 1491.526627 539.869042
704 864.282401 1489.335217 311.073474
704 776.633320 1485.503839 543.711515
705 878.151055 1483.318473 316.064971
705 784.163988 1480.639773 547.258625
706 890.037965 1478.116069 321.187006
706 795.979849 1474.197512 551.907699
707 898.098954 1472.839213 325.655845
707 804.665330 1468.237551 556.111482
708 908.998821 1466.959825 330.652861
708 812.503638 1462.987658 560.795715
709 917.635728 1460.232664 335.712226
709 818.610572 1457.542168 565.298634
710 923.014809 1454.607353 339.203337
710 825.247190 1451.263489 568.076727
711 926.280375 1448.642052 342.800955
711 828.615214 1444.981364 571.176030
712 929.951661 1441.994875 346.867247
712 828.517694 1438.674246 574.269338
713 934.901910 1435.072886 350.514616
713 831.407549 1431.299696 578.115689
714 934.169413 1427.875652 353.398855
714 831.907265 1426.092014 581.214297
715 934.950082 1421.456712 356.529919
715 831.453512 1419.400067 583.038239
716 933.408747 1414.946051 357.349469
716 826.425280 1413.470343 583.790413
717 928.949597 1409.048147 358.080700
717 827.745070 1406.645988 586.378147
718 924.486600 1402.684947 358.583572
718 822.134142 1400.601198 585.367593
719 920.117194 1396.406769 358.557156
719 816.581214 1393.484451 585.687703
720 912.117318 1389.966513 358.285267
720 810.296293 1386.642715 585.761319
721 905.527478 1384.433844 357.514034
721 803.306769 1381.738256 584.252801
722 895.975572 1378.639820 354.610887
722 791.284018 1376.666567 581.663363
723 885.185832 1373.289814 350.885638
723 783.343132 1370.216294 579.255091
724 874.389176 1368.209455 346.526515
724 773.402539 1365.903190 574.264638
725 861.946922 1364.553183 341.037761
725 764.210352 1361.129198 570.470737
726 850.923568 1359.773752 335.344107
726 753.626904 1355.775078 565.359348
727 840.908044 1356.194596 330.414920
727 741.092238 1353.383749 559.122871
728 826.012942 1353.545697 322.236469
728 728.721966 1349.025220 552.190483
729 817.408700 1350.681681 317.091120
729 718.884196 1345.876515 547.123055
730 800.745378 1349.154853 310.128821
730 704.717552 1344.257426 541.086275
731 785.908131 1347.757720 303.325597
731 692.593222 1341.390101 535.637461
732 770.213271 1345.950354 297.822152
732 678.153823 1339.185484 529.659751
733 754.906089 1344.480803 292.251288
733 661.333184 1336.521780 523.012914
734 741.269288 1342.715374 287.354116
734 647.548260 1334.321011 518.778837
735 722.059838 1341.819337 280.729495
735 635.092562 1331.655854 513.801801
736 705.784971 1339.167648 275.151353
736 620.343839 1330.306648 509.310671
737 687.994466 1338.407703 269.370530
737 602.192197 1327.144516 503.897403
738 668.949031 1336.354183 263.711368
738 586.830247 1324.707671 499.357315
739 655.617482 1334.092650 260.813899
739 571.197694 1323.659784 495.322667
740 630.347976 1333.000092 253.418477
740 555.168592 1320.620643 490.605360
741 611.648383 1331.009983 249.237251
741 539.056552 1317.689127 487.604506
742 592.728142 1329.753428 245.117588
742 523.804244 1316.312747 484.088444
743 576.704394 1327.438496 241.802337
743 507.458097 1313.778161 480.728440
744 561.064186 1325.107237 237.910876
744 490.736182 1310.627753 477.859335
745 544.531083 1323.226187 234.938947
745 475.012574 1308.389373 474.593399
746 530.035044 1320.037038 232.170014
746 459.288097 1305.399328 471.808650
747 506.589297 1318.996391 226.511077
747 443.885624 1303.272232 468.167937
748 493.920248 1317.257860 224.428893
748 429.166529 1300.617534 464.728044
749 474.966333 1315.695910 220.552652
749 414.076422 1299.182131 461.123606
750 455.072118 1314.036766 216.179180
750 397.719354 1295.758792 458.251627
751 444.320651 1309.971271 215.566493
751 385.649126 1292.854485 456.443185
752 427.420412 1307.670490 211.768038
752 370.601920 1289.571545 452.827654
753 409.377156 1305.092686 207.711554
753 356.401131 1286.684941 450.229393
754 390.072357 1302.757429 203.637268
754 341.637715 1284.119956 447.923955
755 376.171494 1300.862563 202.017816
755 330.754787 1280.587354 446.995074
756 358.574977 1298.649649 199.341241
756 313.592260 1278.571292 443.688673
757 345.866862 1295.767878 197.636494
757 303.350947 1274.402932 442.413632
758 328.320988 1294.850066 194.563151
758 287.887914 1271.574840 439.230767
759 316.286774 1290.740417 192.970504
759 274.247841 1269.164805 438.952312
760 300.460522 1287.402468 190.955180
760 269.104296 1265.804577 438.945903
761 285.224334 1284.250817 190.863541
761 248.423967 1261.528745 436.007967
762 270.147605 1281.217694 189.630057
762 237.512664 1258.658821 436.211797
763 261.544047 1277.663945 190.136469
763 223.186452 1255.003834 435.225704
764 248.382386 1274.081722 190.543998
764 211.261110 1249.890919 434.330512
765 235.070472 1270.435372 190.378906
765 199.835587 1246.050400 435.450598
766 224.832093 1265.479123 190.900936
766 190.055968 1241.401654 436.185513
767 200.955969 1263.575948 187.501238
767 180.001105 1236.675013 435.951384
768 193.766186 1259.031764 189.688719
768 165.054559 1232.312984 436.699017
769 186.146226 1253.785824 191.734578
769 152.716424 1228.581395 436.988401
770 170.284916 1248.696497 191.339623
770 143.643829 1222.515405 437.291349
771 155.104263 1243.479128 191.135521
771 135.238502 1216.345769 439.171562
772 147.628277 1239.389118 193.920841
772 124.757178 1211.524615 440.588912
773 130.797309 1234.103765 192.248446
773 115.555981 1205.124535 440.853964
774 123.529318 1226.779384 194.928351
774 103.129716 1198.915323 443.087838
775 115.726433 1220.675618 198.229306
775 94.347761 1193.792926 444.519066
776 100.804700 1213.280298 196.967934
776 80.726479 1187.692930 444.086192
777 92.356462 1208.402665 198.973304
777 74.705757 1181.586333 445.609707
778 82.286925 1200.419862 199.131956
778 65.557329 1174.605257 446.339591
779 74.594135 1194.886824 200.852111
779 59.764050 1168.034201 448.828984
780 65.057131 1187.835261 201.025084
780 44.424575 1163.114059 448.217179
781 54.123715 1181.477744 201.114056
781 40.464088 1156.442431 448.769660
782 48.218698 1174.255116 202.928289
782 32.822992 1148.485587 448.992399
783 38.374975 1167.373595 203.163462
783 22.973687 1143.590731 449.993833
784 34.186938 1160.397455 203.128750
784 18.283996 1134.918707 451.282681
785 21.655816 1154.225724 200.607098
785 15.131020 1128.336740 453.165055
786 13.256538 1145.486390 202.438268
786 0.654121 1121.165009 450.820247
787 9.530603 1137.102320 203.842415
787 -1.979918 1113.307592 452.484547
788 2.907851 1128.703995 203.699626
788 -4.256782 1105.754397 452.571748
789 2.239797 1119.012552 206.109750
789 -12.229043 1098.624225 453.184629
790 -5.442530 1111.759936 204.418906
790 -14.178837 1089.942531 453.051472
791 -9.052266 1101.042186 203.359221
791 -15.100177 1081.740644 453.728309
792 -6.887200 1090.352255 205.106336
792 -18.299462 1072.931208 452.794290
793 -5.453346 1082.463614 204.338489
793 -17.577916 1065.297087 452.308783
794 -6.203665 1072.715457 202.751327
794 -16.128523 1057.082121 452.101397
795 -1.431970 1064.516420 202.582940
795 -13.445203 1050.825291 451.323199
796 2.795699 1055.859956 201.901135
796 -13.842153 1041.789397 450.271720
797 13.666946 1047.685448 202.129973
797 -0.910282 1033.240586 450.424024
798 18.826907 1038.412937 200.827966
798 -2.008309 1024.604037 448.979286
799 25.706916 1031.331038 200.631900
799 11.149617 1017.173904 448.409675
800 37.213403 1020.531360 199.862467
800 21.723729 1009.015207 449.139727
801 49.097470 1012.820552 201.062506
801 31.027390 1002.101100 449.223232
802 62.213925 1005.130272 201.860172
802 42.834064 993.702549 450.418298
803 75.947013 996.701193 202.798427
803 56.650773 987.340576 451.141217
804 94.200787 988.870276 204.943471
804 66.679102 979.919282 452.086985
805 107.814634 982.422604 207.088638
805 78.164237 973.982647 453.589780
806 116.712665 977.422469 207.163629
806 94.575932 968.826577 455.782236
807 136.622159 970.986333 209.339802
807 110.449635 961.874250 457.035191
808 154.241759 964.984765 211.715515
808 124.402693 955.805580 459.014799
809 167.927119 958.173576 212.604121
809 142.872994 951.151540 461.739200
810 187.959750 953.388277 214.892804
810 157.116567 944.671777 463.943225
811 209.913515 946.560491 219.101582
811 172.912029 940.701020 465.414796
812 230.372526 942.260658 223.523852
812 192.525162 935.812492 468.948901
813 245.088629 937.010531 225.206209
813 203.446477 930.786055 470.551333
814 265.073963 931.071802 229.770223
814 220.444940 924.809885 474.879260
815 282.013879 926.939437 234.426368
815 239.610504 919.495573 478.754000
816 301.235933 920.329440 236.437133
816 253.396527 915.516917 482.072203
817 314.122736 914.675022 239.880409
817 271.869350 909.415630 486.199528
818 336.539385 909.327716 245.559307
818 287.345226 904.227100 490.823989
819 355.232271 903.907886 251.445928
819 304.056183 898.863919 494.298811
820 372.205763 898.745506 253.502481
820 319.317367 893.362887 497.726590
821 390.734802 893.680548 258.851435
821 336.030792 889.304535 501.294337
822 409.093926 888.595465 262.135322
822 352.810320 884.535178 505.635091
823 427.659273 885.785601 266.154459
823 371.221972 879.334524 510.070944
824 443.986137 880.827267 269.558200
824 388.467471 875.138827 512.973081
825 463.510884 876.162490 273.820739
825 403.217952 870.512658 516.305895
826 479.902843 872.457790 276.705208
826 421.543975 864.720808 519.496200
827 497.878974 867.433683 280.958910
827 437.174039 860.538301 523.154805
828 516.907513 862.582994 285.542761
828 455.206937 855.294985 526.421749
829 535.886001 858.274474 288.778712
829 472.308908 850.246569 529.657377
830 556.005563 853.744094 293.320657
830 489.389057 845.336043 533.268771
831 574.672372 848.785732 296.868669
831 505.202325 840.916429 536.512294
832 592.048606 844.910329 300.679208
832 522.311417 836.666564 539.844811
833 609.722458 840.412869 303.832185
833 537.305357 831.738819 543.684717
834 629.698440 835.369205 308.683949
834 556.908664 826.280747 547.504760
835 647.553057 829.948250 312.279182
835 571.505358 821.716934 550.574078
836 665.908763 825.732443 316.875639
836 591.440948 815.119617 554.955309
837 682.266831 820.266416 320.031951
837 607.422164 810.035734 558.694742
838 702.761161 815.864943 325.310732
838 621.775543 805.103063 561.861352
839 716.901324 810.526607 327.289980
839 637.761734 799.940379 565.648617
840 735.556684 805.869037 332.878050
840 652.247952 794.895390 568.763461
841 750.825582 800.229433 336.399609
841 669.106448 788.536095 573.024872
842 768.605435 794.196280 341.231952
842 682.857478 783.217719 576.391045
843 784.901856 788.712560 345.552247
843 699.627806 777.192050 580.627405
844 802.216674 782.543581 350.450475
844 714.778452 770.690397 584.380012
845 817.439898 776.939862 354.847380
845 727.227701 765.768238 587.824955
846 830.404860 771.402710 357.780075
846 741.798790 758.591482 590.837876
847 843.801565 765.006272 360.591081
847 753.915292 752.270758 594.233609
848 861.036188 757.837442 365.276007
848 767.348004 744.655489 597.398736
849 873.957461 750.647274 368.377232
849 781.163685 737.964383 600.191721
850 890.722346 742.844136 372.771940
850 792.018502 730.968919 603.123894
851 901.664494 735.253582 375.233999
851 804.368401 723.030774 605.589908
852 913.818164 727.694198 377.267693
852 816.513058 714.771392 607.670400
853 925.913273 719.355263 380.595757
853 826.930690 706.986096 609.786206
854 936.336053 712.031164 382.257049
854 835.463441 699.543710 610.829144
855 946.836282 702.971694 383.886619
855 844.205022 691.006396 612.760194
856 955.491239 694.084988 386.019412
856 849.982097 682.396934 612.914742
857 964.112852 685.036311 388.008455
857 860.971430 672.363909 614.767371
858 969.697032 676.202077 387.986124
858 864.814294 663.428880 615.331910
859 973.299853 667.108293 388.534165
859 869.221047 654.055742 615.606020
860 979.012376 656.751132 389.778628
860 870.638174 645.158231 615.074980
861 981.389735 647.317828 389.814503
861 872.836380 635.801150 615.782261
862 981.446255 637.457967 390.289851
862 873.846792 626.623326 615.510635
863 981.936575 627.023654 389.929201
863 872.019368 616.395553 615.099911
864 981.186218 617.328171 390.200531
864 869.645311 606.470103 614.573244
865 977.432811 609.046025 389.421810
865 865.958839 596.884878 613.643252
866 973.240547 599.577630 388.288629
866 863.394445 588.587393 613.131595
867 968.553716 591.237661 387.273528
867 857.449382 579.421670 611.829342
868 960.374354 581.807447 385.930832
868 851.729898 570.388242 610.487720
869 953.832973 572.678958 384.044044
869 841.979264 561.299427 608.196096
870 944.001448 564.683780 381.900799
870 833.364166 553.131835 605.557701
871 935.496665 555.498982 380.560636
871 824.248278 544.538248 604.645034
872 924.467038 549.141082 377.854159
872 815.521305 538.127811 603.406931
873 913.195292 541.881803 375.489225
873 805.261952 529.839254 600.112741
874 900.961402 535.944935 373.048879
874 791.060367 522.879441 597.663074
875 884.550499 528.927853 369.650006
875 778.318168 516.602116 595.198780
876 873.407336 522.582504 367.293724
876 761.860991 509.810925 591.920193
877 857.711552 516.681101 363.868990
877 752.084195 503.286126 590.749045
878 843.423104 510.044893 360.612599
878 738.007159 498.016983 587.234932
879 827.132289 505.265340 356.729029
879 722.957190 490.892171 583.821139
880 811.424923 500.404889 353.028060
880 708.316219 485.969745 580.748624
881 794.159198 494.711392 348.814295
881 691.892066 480.853015 577.041538
882 778.140395 490.084604 344.081884
882 678.305419 476.375366 573.201119
883 763.578146 484.596963 340.712723
883 662.933201 471.587156 569.598552
884 746.511109 479.605624 336.200854
884 646.787438 466.123399 565.994304
885 730.508153 475.032925 331.902934
885 633.273591 461.553008 562.401156
886 712.897003 470.209159 326.962960
886 615.577196 456.370088 558.011518
887 694.576789 466.070755 322.341890
887 602.177366 451.412937 554.511702
888 679.702685 462.228174 319.281064
888 586.271168 446.566105 550.977319
889 663.055665 457.259395 314.154754
889 570.197952 441.562335 546.455946
890 646.709374 452.592240 310.168943
890 556.734491 436.978369 543.793074
891 630.842906 447.691495 306.410045
891 538.079382 432.488482 538.873234
892 614.534404 442.962278 301.615608
892 522.969054 427.234758 534.182749
893 593.955059 438.053639 296.460670
893 507.705370 422.665521 530.685699
894 578.394518 432.963701 291.761204
894 492.111248 417.612615 526.654810
895 561.043464 427.324366 286.960232
895 476.561770 411.547893 522.874011
896 543.563362 423.115855 282.094680
896 461.351103 408.404154 518.578292
897 525.782991 419.362384 277.936123
897 445.550618 403.597908 513.930871
898 508.051905 414.253744 273.074093
898 429.425699 398.506699 509.212696
899 490.854721 408.600685 268.023280
899 413.745443 392.748992 505.353675
900 474.635179 403.856787 263.685191
900 397.393923 387.264166 501.429531
901 458.317640 398.943602 258.682151
901 383.993741 382.131254 497.279350
902 438.528295 393.602290 253.943037
902 367.557296 376.770682 493.218027
903 421.908636 388.766940 248.621789
903 351.852731 372.061208 488.213801
904 405.219629 384.859550 244.551953
904 336.279385 368.568217 484.809723
905 388.930734 380.129013 239.987442
905 323.203218 362.944864 481.761477
906 370.358860 375.380043 234.167621
906 307.862202 358.669798 477.599166
907 356.162051 369.945223 230.351771
907 293.707767 354.310097 472.287411
908 338.175614 364.844089 225.176136
908 281.507335 349.806837 469.440111
909 321.364499 360.105456 220.674291
909 264.035820 343.647725 465.200122
910 301.210519 354.818435 214.825059
910 247.439233 338.942541 459.303330
911 288.625258 350.124032 211.371744
911 233.012041 332.759856 454.815739
912 273.325732 346.741555 207.543405
912 219.779647 328.260024 452.558775
913 251.869751 342.304339 203.042868
913 202.876764 323.206203 447.620143
914 239.352715 336.496646 200.469678
914 187.808403 318.221322 444.444678
915 222.284026 331.935350 195.692776
915 173.637079 313.337264 440.566246
916 201.561480 327.222252 191.163004
916 162.976136 307.571436 439.661549
917 188.813853 320.457673 189.616284
917 146.527112 301.749138 435.616259
918 170.526568 314.818854 186.892280
918 129.128151 295.702976 432.467886
919 155.154582 307.984257 184.182912
919 120.445543 288.517507 431.735560
920 144.964499 303.475844 184.885310
920 109.638861 282.337937 430.976377
921 126.871844 297.348542 181.623991
921 93.744217 275.951884 429.013633
922 106.132765 291.893332 179.150003
922 80.716553 270.394415 427.679201
923 98.045171 285.295336 179.119973
923 67.650865 263.721131 426.320311
924 75.332396 277.300459 175.959313
924 55.104574 256.155150 425.303815
925 68.224462 269.292149 176.181368
925 39.655962 250.348219 424.389363
926 50.414261 263.161790 175.388500
926 27.393741 241.530487 423.468849
927 40.759778 255.450013 174.406801
927 19.742015 233.590353 423.371671
928 29.640621 247.922977 175.606995
928 10.334507 226.824746 423.902840
929 10.997263 239.159067 173.776162
929 -1.310057 218.389929 423.950793
930 1.294073 229.207229 174.381393
930 -7.821017 210.739200 425.138357
931 -10.491872 221.198026 174.379621
931 -19.391741 200.244737 424.309095
932 -25.249356 211.472895 171.857344
932 -32.267703 192.181260 424.234930
933 -31.341763 200.499979 173.227642
933 -37.240331 183.412488 423.832068
934 -39.839796 192.169048 173.855184
934 -42.653099 174.486894 425.301808
935 -44.739857 180.618924 175.041303
935 -52.663766 164.672784 424.182824
936 -49.916536 169.104845 176.141143
936 -57.918114 154.761921 424.383585
937 -63.775225 156.747326 174.485556
937 -59.396207 143.566981 426.425032
938 -70.394859 145.593235 172.728545
938 -61.627772 132.288745 427.829665
939 -70.199126 131.697198 176.843164
939 -68.655629 123.329189 427.852507
940 -76.841450 119.991988 176.836477
940 -74.830958 113.137502 428.191539
941 -73.940483 105.725397 178.463536
941 -70.707813 101.208834 429.923810
942 -76.271078 96.398069 179.638802
942 -69.541290 91.249333 432.092852
943 -72.746917 82.257241 181.710441
943 -68.114542 81.263491 433.369540
944 -69.117015 68.101723 184.017964
944 -66.805791 71.929749 434.531671
945 -63.035620 55.190873 187.025916
945 -65.499087 59.654603 436.346428
946 -57.537410 43.310810 188.907529
946 -56.314007 49.259182 438.758382
947 -50.366303 31.645055 191.469742
947 -54.852257 39.313413 440.447885
948 -41.209023 22.047093 194.097799
948 -43.656601 30.705260 441.661231
949 -33.823798 11.311519 193.964219
949 -31.623463 21.399114 445.622250
950 -24.760649 2.690336 196.219570
950 -28.029314 13.381390 445.599350
951 -18.059289 -7.217097 196.664372
951 -13.222365 6.319655 448.886435
952 -4.703822 -15.867677 199.191097
952 -1.826974 -1.910692 451.222824
953 10.604331 -27.663183 201.828418
953 7.574676 -8.724456 451.118152
954 27.764560 -35.837834 203.718684
954 19.663092 -15.239785 453.276953
955 39.679016 -42.766045 204.732456
955 37.417525 -20.658302 455.528263
956 63.025135 -47.830366 209.426338
956 50.754700 -25.075428 457.370365
957 74.657410 -53.713528 208.929064
957 59.927238 -28.662794 458.367434
958 91.545412 -57.321759 209.972934
958 78.602989 -32.573623 460.845434
959 111.833806 -61.411133 214.020153
959 88.415690 -34.499258 459.819855
960 132.423434 -64.292093 215.790521
960 113.172908 -36.117296 462.426762
961 154.511473 -65.989316 218.913523
961 127.771265 -38.639876 464.385022
962 173.496067 -68.010350 220.011369
962 148.262227 -38.271021 466.435144
963 191.105269 -68.900380 220.811291
963 160.737221 -39.768758 467.364679
964 208.340624 -68.050799 222.736388
964 181.402308 -39.564039 468.613232
965 228.980102 -67.055200 224.554927
965 194.389649 -38.489874 470.025907
966 249.792616 -66.372025 227.574606
966 212.214965 -37.112934 471.371632
967 269.068051 -63.247156 228.302318
967 231.186759 -34.305768 475.005417
968 287.069361 -61.988690 230.701666
968 247.422901 -32.276404 476.407448
969 306.803998 -59.000028 234.448682
969 262.579938 -30.790175 477.788095
970 324.434604 -56.219852 235.285727
970 279.297598 -28.106709 479.028337
971 344.147343 -52.219694 237.737694
971 297.598217 -25.222061 480.088201
972 361.626155 -48.166205 239.127461
972 313.481718 -21.976400 483.453892
973 377.427062 -42.661657 241.577411
973 325.556069 -18.973899 485.320016
974 395.517253 -37.526578 243.720539
974 342.304568 -15.167851 487.162311
975 414.581714 -32.094414 245.842523
975 360.785546 -10.855337 489.345716
976 430.954624 -26.611188 248.735574
976 376.347979 -6.501546 491.670951
977 447.922630 -19.780060 251.068276
977 392.280759 -3.033110 493.593980
978 466.190160 -13.661015 253.938980
978 407.453481 1.335059 495.862539
979 479.601115 -8.152883 255.972136
979 420.261449 4.246940 498.104621
980 494.007202 -3.213435 258.351055
980 434.438613 8.552091 500.317012
981 509.894107 1.446295 260.853854
981 449.476339 12.311405 502.593637
982 526.450547 7.619870 263.416096
982 463.065156 14.449066 504.323027
983 542.709388 11.927317 265.947520
983 478.741393 18.017651 507.818268
984 559.675691 15.884718 269.943384
984 489.063938 19.340621 509.401173
985 574.231420 19.696107 273.017607
985 506.752831 21.374572 513.013462
986 591.475484 23.251633 275.397692
986 521.929052 22.838147 515.121085
987 606.327059 25.723489 279.114117
987 538.480836 23.267772 518.374574
988 619.335632 28.230908 280.009814
988 550.084201 24.250787 521.006945
989 636.514354 28.695980 284.675873
989 564.356337 23.994434 522.825278
990 652.238381 28.897291 287.247492
990 578.555688 23.147767 526.440644
991 666.033019 29.628710 290.722859
991 594.078585 21.767117 529.754936
992 681.624488 29.201416 295.060450
992 607.225224 20.062195 533.587662
993 697.383335 28.472898 298.908793
993 620.705789 17.592079 537.357489
994 711.091472 26.779658 303.514283
994 632.466401 14.495320 539.960481
995 726.607827 24.960345 307.588251
995 646.478975 11.932213 544.134970
996 738.609208 21.707507 311.104867
996 656.815801 7.552634 547.524468
997 753.144149 17.482111 315.597969
997 672.559910 3.087873 551.996665
998 765.831026 13.361711 319.931453
998 683.859472 -2.508959 555.980383
999 778.982942 7.381433 324.270533
999 695.658902 -8.842336 559.140044
1000 790.725271 2.384440 327.194090
1000 707.423224 -15.645172 562.536613
1001 804.114185 -4.589712 331.754713
1001 717.475489 -22.380432 565.742135
1002 813.203765 -10.383679 334.595333
1002 730.006092 -29.508541 569.902489
1003 826.456089 -18.363497 338.777464
1003 741.226772 -37.884229 573.106617
1004 840.657843 -26.393138 343.752887
1004 750.377327 -45.893984 576.525839
1005 850.307173 -35.476408 346.582639
1005 763.373745 -55.194061 579.874430
1006 860.666915 -44.767386 349.987169
1006 772.938018 -64.754846 583.176506
1007 870.221460 -54.331008 353.545183
1007 782.076755 -74.626861 586.912195
1008 881.682010 -64.659312 358.149709
1008 791.674176 -85.788160 590.128724
1009 892.905849 -75.289976 361.928291
1009 803.331930 -96.623461 593.127347
1010 901.462137 -86.703843 364.630509
1010 810.677090 -108.095368 596.245611
1011 913.104910 -97.839278 368.453228
1011 817.069337 -118.522850 599.187945
1012 921.984740 -110.638993 371.501322
1012 827.886921 -131.319754 601.626586
1013 932.639918 -122.533980 375.151969
1013 834.733893 -143.108007 604.522302
1014 935.364242 -135.856571 375.537885
1014 841.585689 -155.184182 606.620193
1015 946.575262 -149.150216 379.035422
1015 846.063830 -168.237947 607.909535
1016 950.281930 -162.495246 381.003859
1016 853.400198 -179.972612 610.297903
1017 959.360285 -176.377161 384.244021
1017 857.155531 -192.863739 611.460045
1018 964.827066 -189.600374 385.938609
1018 862.242426 -207.297815 612.771344
1019 966.994568 -203.421560 386.692807
1019 863.504528 -219.919070 614.092976
1020 973.792812 -218.025001 388.783006
1020 868.098875 -232.307461 615.663730
1021 975.012515 -230.758335 389.865500
1021 871.015771 -245.373172 616.932433
1022 974.788278 -244.501887 390.163157
1022 872.764257 -258.454028 617.147013
1023 976.939958 -257.814969 390.761622
1023 871.433502 -270.373184 617.463695
1024 975.895390 -270.329285 391.406156
1024 869.748401 -284.446603 616.674750
1025 974.621310 -284.757074 390.829139
1025 869.007807 -296.127568 616.747392
1026 971.289962 -296.525560 390.322798
1026 865.977783 -308.582301 616.207409
1027 968.726945 -307.429468 389.722901
1027 864.053163 -319.770126 615.233252
1028 963.619981 -318.870823 387.957410
1028 860.068976 -330.169615 613.754537
1029 958.747967 -330.515118 386.354191
1029 851.960064 -341.313472 611.904416
1030 953.140847 -340.666657 384.460321
1030 846.866588 -351.352235 610.422454
1031 945.700401 -350.697451 381.803980
1031 838.418520 -361.305138 607.211924
1032 936.316189 -361.148037 379.461422
1032 832.459193 -370.303721 604.735361
1033 927.705662 -369.419974 375.664413
1033 822.123964 -379.101811 601.946246
1034 919.262368 -377.337769 373.168860
1034 813.985688 -387.372926 599.024269
1035 905.984189 -384.886149 369.032633
1035 802.700110 -395.207752 595.808357
1036 896.381971 -392.301157 366.519936
1036 792.066264 -402.003312 592.264239
1037 885.465297 -399.046040 362.875114
1037 780.415705 -408.636680 588.613257
1038 871.044051 -405.323182 358.766485
1038 768.355238 -415.524218 585.913521
1039 857.768458 -411.032341 354.789467
1039 755.557454 -421.193572 581.505549
1040 843.985859 -416.237422 350.290317
1040 742.403047 -426.536973 578.612602
1041 830.407239 -420.526537 346.372140
1041 728.701712 -432.150157 574.219430
1042 818.037418 -424.688374 343.074923
1042 714.202067 -435.641252 569.225376
1043 802.122769 -429.219171 337.474200
1043 702.077663 -440.347098 565.704672
1044 788.499979 -430.810975 333.048938
1044 689.187555 -442.867890 561.572397
1045 770.171783 -434.067209 327.188559
1045 672.326928 -446.356856 556.429995
1046 755.287905 -437.305578 322.664067
1046 660.239902 -448.991020 552.727439
1047 741.389990 -439.355318 317.767063
1047 643.950343 -453.238633 547.465351
1048 724.425378 -442.197993 312.758348
1048 628.449754 -455.370087 542.120094
1049 711.361342 -443.285217 308.166725
1049 612.731413 -457.568671 537.523096
1050 694.701071 -444.121469 302.026244
1050 599.925069 -459.690848 532.937993
1051 675.358379 -446.057423 295.880249
1051 584.807018 -460.885953 528.239550
1052 663.884441 -447.592877 292.499508
1052 573.117579 -462.876595 523.770841
1053 646.198921 -448.254544 287.919861
1053 557.057083 -464.157531 519.125360
1054 630.187356 -449.084908 282.654472
1054 540.467582 -465.616771 514.613786
1055 612.608313 -450.480269 278.206082
1055 525.939475 -467.951764 510.741434
1056 593.883614 -451.526487 272.552262
1056 508.618292 -470.261596 506.593548
1057 576.413224 -452.602333 267.423770
1057 492.826949 -471.585160 501.937707
1058 559.730948 -453.724960 263.810329
1058 477.904196 -472.885096 498.191820
1059 545.272074 -455.759179 260.624461
1059 465.529888 -475.132145 495.621995
1060 526.565825 -455.996904 255.724079
1060 451.054219 -475.815986 491.775662
1061 511.267027 -457.920286 252.748190
1061 435.424860 -477.978162 489.142687
1062 490.986284 -457.562962 248.468404
1062 422.013628 -480.123746 485.234867
1063 475.321082 -458.837556 244.232658
1063 402.585931 -481.862633 481.164880
1064 456.982917 -460.975844 240.999182
1064 383.584385 -484.847632 476.068502
1065 437.548776 -463.058827 236.224951
1065 370.241478 -485.550941 474.936585
1066 421.553859 -463.883852 232.451085
1066 356.112525 -488.198744 472.543949
1067 400.571794 -464.931332 228.787921
1067 338.300683 -491.131767 469.024715
1068 384.547557 -466.359429 226.665051
1068 325.700875 -492.112070 466.282798
1069 365.631142 -467.522535 223.616561
1069 307.316739 -494.083095 463.134773
1070 349.150963 -468.510699 221.188343
1070 294.037897 -497.160595 460.983403
1071 332.069422 -471.133547 218.485237
1071 274.479126 -500.421751 458.104744
1072 317.508201 -473.452901 216.868187
1072 257.440879 -503.844273 455.136863
1073 296.722516 -475.505735 213.594152
1073 244.473060 -505.994924 454.086804
1074 280.260468 -480.000356 211.650051
1074 229.107391 -510.070659 453.164625
1075 262.646758 -482.390022 208.750848
1075 216.257844 -513.341057 450.735891
1076 240.926101 -485.626302 206.395937
1076 199.599690 -517.076966 449.663659
1077 229.043128 -489.729996 206.140382
1077 184.662121 -522.852834 447.668860
1078 209.718747 -494.126511 204.164075
1078 169.877837 -528.113062 447.100162
1079 194.524619 -498.194899 203.737790
1079 156.845100 -531.050816 445.526776
1080 179.390928 -504.527908 200.960622
1080 144.005272 -538.246614 445.452527
1081 161.603881 -508.949142 200.133818
1081 121.147110 -543.737301 442.865615
1082 143.808915 -516.434277 198.013821
1082 113.297798 -549.836315 444.714202
1083 129.053059 -524.022335 196.788195
1083 98.473471 -557.345975 442.239132
1084 117.913866 -529.413464 197.513194
1084 83.221240 -564.532173 440.496853
1085 104.902585 -535.682233 195.544236
1085 72.656953 -572.280443 440.779350
1086 85.322904 -544.773583 192.923130
1086 58.650038 -580.212315 438.158327
1087 72.597372 -552.458528 191.536019
1087 44.177352 -587.723619 435.879786
1088 58.797718 -561.463935 191.105278
1088 35.231166 -595.215022 435.544209
1089 44.055068 -571.130907 188.274143
1089 24.045987 -604.854157 433.922319
1090 38.229800 -579.529079 188.665730
1090 12.735292 -613.074755 432.612262
1091 23.231018 -590.290516 185.157176
1091 8.167872 -621.353926 431.475229
1092 13.147785 -600.758771 182.718387
1092 -4.787537 -632.272120 428.692336
1093 -0.579721 -612.512881 180.303795
1093 -16.912517 -644.561291 425.774282
1094 -13.055044 -625.468061 175.993484
1094 -21.753686 -654.434538 424.967183
1095 -26.960349 -636.893486 172.088496
1095 -32.990460 -664.283713 421.609644
1096 -35.619764 -649.977804 171.572433
1096 -40.957913 -677.241544 419.387914
1097 -32.231464 -662.800200 169.495184
1097 -49.380186 -686.708983 416.490779
1098 -42.648948 -675.749764 167.010694
1098 -48.703818 -696.447212 414.876468
1099 -44.101427 -690.162723 165.355512
1099 -56.084655 -712.384114 412.753325
1100 -53.388237 -703.613022 162.660916
1100 -61.595805 -727.060474 408.502902
1101 -58.765195 -717.376625 159.734964
1101 -64.115103 -739.424783 407.136217
1102 -49.426116 -731.360673 163.203346
1102 -60.623342 -752.308327 408.482585
1103 -52.424238 -749.638021 160.434684
1103 -65.219542 -767.430945 405.749929
1104 -67.596879 -766.050611 155.034064
1104 -71.453060 -780.874663 404.555599
1105 -52.173143 -777.384418 154.233542
1105 -55.307403 -791.930107 405.579690
1106 -55.960445 -792.181098 153.454966
1106 -52.731289 -804.999696 405.254393
1107 -54.846420 -808.392133 150.752421
1107 -54.584787 -817.255376 403.675512
1108 -38.138568 -819.857596 154.071695
1108 -53.242956 -832.912517 402.782427
1109 -41.816100 -838.255566 150.951908
1109 -51.128665 -845.592910 397.941774
1110 -53.497470 -853.186348 144.683544
1110 -51.941433 -858.309080 397.101450
1111 -33.540378 -867.091665 150.452094
1111 -33.132159 -867.871390 398.504290
1112 -31.084395 -881.811648 148.951106
1112 -37.536150 -883.508903 396.649831
1113 -29.055680 -895.029017 147.340126
1113 -30.738777 -895.290335 395.845679
1114 -15.514679 -907.028622 146.264552
1114 -29.897648 -908.990061 394.918988
1115 -4.061294 -916.082507 150.085689
1115 -14.427865 -921.509748 397.098566
1116 -2.441862 -932.409026 148.312452
1116 -9.481801 -933.844141 394.555769
1117 7.540449 -943.117637 147.812342
1117 -10.196818 -945.058305 393.086396
1118 15.909615 -955.779781 148.972889
1118 -1.055839 -955.338719 393.755658
1119 25.783805 -967.694089 150.517702
1119 4.157694 -966.523675 393.491786
1120 37.188845 -976.603843 149.120146
1120 12.799737 -976.823590 393.692971
1121 37.494588 -988.477673 147.393160
1121 33.798836 -984.275941 397.527495
1122 55.198826 -996.392716 148.730835
1122 28.354080 -996.575096 394.324073
1123 56.690226 -1009.212612 146.555064
1123 38.732443 -1007.430466 394.356712
1124 61.619877 -1020.212970 147.430994
1124 45.371189 -1018.489896 392.647682
1125 64.788249 -1032.450089 144.682391
1125 53.955805 -1028.338730 392.641792
1126 85.805794 -1039.742486 148.409151
1126 60.559374 -1037.371512 393.119980
1127 91.787993 -1049.477396 148.900534
1127 61.440587 -1050.022392 391.043845
1128 99.152036 -1060.866092 145.941635
1128 74.665075 -1057.941324 393.633022
1129 110.165040 -1068.161643 147.993211
1129 85.296332 -1066.415028 393.597890
1130 112.148483 -1079.185677 145.392424
1130 94.821040 -1074.917633 393.605520
1131 131.729772 -1087.230723 149.155159
1131 101.878006 -1084.738849 394.246119
1132 138.780825 -1097.517942 145.857028
1132 107.570463 -1095.244758 393.960628
1133 146.609188 -1106.838579 148.269651
1133 114.343780 -1105.608109 393.113049
1134 150.526356 -1117.677615 149.486466
1134 123.388958 -1114.361888 395.268895
1135 149.821728 -1129.721581 147.986216
1135 121.431087 -1124.999541 394.664236
1136 159.006883 -1140.804334 148.005677
1136 132.449862 -1134.879697 395.875378
1137 169.074156 -1149.738179 150.880017
1137 142.271328 -1144.798698 396.765994
1138 173.244205 -1162.182002 150.897113
1138 147.408741 -1153.650044 397.992323
1139 184.696968 -1169.155353 153.363432
1139 143.145425 -1167.309704 396.152374
1140 194.557191 -1177.914837 154.831439
1140 152.428293 -1176.435898 399.183899
1141 193.621949 -1188.369233 155.359566
1141 158.985458 -1187.006231 400.180770
1142 199.620303 -1199.997500 156.669354
1142 167.279825 -1196.565869 400.515560
1143 201.761771 -1209.673605 155.953521
1143 165.299055 -1207.051686 400.408952
1144 198.673753 -1223.107524 154.271968
1144 171.784389 -1216.783067 403.463786
1145 207.456210 -1231.982624 156.439833
1145 177.575366 -1226.421456 403.109733
1146 211.185364 -1240.812735 157.786442
1146 175.338541 -1238.851627 401.923945
1147 208.727151 -1254.028683 157.319519
1147 175.552758 -1249.276810 401.701202
1148 214.176319 -1262.339695 157.170604
1148 183.744652 -1257.498706 404.229252
1149 221.598743 -1272.341185 159.064411
1149 185.996651 -1267.676632 405.172451
1150 229.508234 -1281.314537 161.585816
1150 188.477012 -1277.309839 406.432373
1151 222.057106 -1295.426848 159.083905
1151 183.910463 -1289.466606 403.152159
1152 223.680009 -1306.595082 160.058733
1152 180.153337 -1299.503921 403.272332
1153 226.547598 -1315.286375 160.653493
1153 187.142979 -1309.190079 403.373487
