# Supplementary material for: Action Sport Cameras as an Instrument to Perform a 3D Underwater Motion Analysis
Source: PLoS One. 2016 Aug 11;11(8):e0160490. doi: 10.1371/journal.pone.0160490 (PMC4981397; doi:10.1371/journal.pone.0160490)
Supplement: S1 Supporting Information — S1.1_Calibration Quality > S1.1.1_Underwater > S1.1.1.1_Highres > S1.1.1.1.1_Calibration > File A. This is the BUNDLE_CameraParameters. This is the camera calibration parameters. File B. This is the Triad. This is the 2D coordinates of the waterproof orthogonal triad structure carrying nine spherical black markers. File C. This is the WandCalibration. This is the 2D coordinates of the wand structure carrying one spherical black marker. S1.1.1.1.2_Accuracy > File D. This is the Trial_1. This is the 2D coordinates of the first rigid bar test acquisition, carrying two markers at known distance. File E. This is the Trial_2. This is the 2D coordinates of the second rigid bar test acquisition, carrying two markers at known distance. File F. This is the Trial_3. This is the 2D coordinates of the third rigid bar test acquisition, carrying two markers at known distance. File G. This is the Trial_4. This is the 2D coordinates of the fourth rigid bar test acquisition, carrying two markers at known distance. File H. This is the Trial_5. This is the 2D coordinates of the fifth rigid bar test acquisition, carrying two markers at known distance. File I. This is the MotionSequence3D_Trial_1. This is the 3D coordinates of the first rigid bar test acquisition. File J. This is the MotionSequence3D_Trial_2. This is the 3D coordinates of the second rigid bar test acquisition. File K. This is the MotionSequence3D_Trial_3. This is the 3D coordinates of the third rigid bar test acquisition. File L. This is the MotionSequence3D_Trial_4. This is the 3D coordinates of the fourth rigid bar test acquisition. File M. This is the MotionSequence3D_Trial_5. This is the 3D coordinates of the fifth rigid bar test acquisition. S1.1.1.2_Lowres > S1.1.1.2.1_Calibration > File N. This is the BUNDLE_CameraParameters. This is the camera calibration parameters. File O. This is the Triad. This is the 2D coordinates of the waterproof orthogonal triad structure carrying nine spherical black markers. File P. Th [file pone.0160490.s001.zip › S1_SupportingInformation/S1.2_Calibration_Dependability/S1.2.2_Accuracy/S1.2.2.4_Mov2_2p/File BS.txt]

0 55.637746 -1429.437059 121.362979
0 31.386644 -1405.941740 367.290195
1 61.726080 -1431.586511 127.670564
1 40.471444 -1406.397578 371.832403
2 53.683361 -1434.831521 124.425091
2 31.960057 -1407.591229 369.960777
3 59.625571 -1430.487062 127.291238
3 38.792908 -1407.098599 372.535748
4 52.486322 -1433.817414 123.842282
4 39.016293 -1407.522492 372.159493
5 61.084131 -1430.846434 125.800135
5 38.732354 -1406.698380 371.396622
6 52.801197 -1432.280084 124.867734
6 32.141888 -1409.384214 367.842240
7 53.503841 -1432.634488 124.500310
7 38.514041 -1407.408189 370.790104
8 53.907672 -1434.693922 125.600247
8 36.830247 -1406.411969 370.823342
9 50.204274 -1433.177455 122.945863
9 34.381226 -1406.165225 369.062683
10 46.856238 -1433.255037 121.937360
10 30.207832 -1406.060920 367.318111
11 50.199306 -1433.131595 121.819663
11 28.421468 -1406.697554 365.471931
12 46.046896 -1432.815883 120.430219
12 26.515369 -1405.481566 364.237975
13 46.052083 -1429.090244 119.675149
13 25.165692 -1403.226840 364.183373
14 56.356485 -1424.627291 122.441704
14 17.847282 -1402.670715 362.053913
15 41.238143 -1426.046476 118.797992
15 19.323677 -1398.930953 362.823397
16 24.897269 -1427.754956 113.208048
16 13.833003 -1397.375306 359.801452
17 31.603332 -1422.748875 113.852551
17 15.857173 -1391.246279 361.204218
18 33.790188 -1414.955789 117.368936
18 12.264201 -1387.884239 357.349484
19 27.078380 -1414.718570 113.498564
19 20.041145 -1380.975344 359.850340
20 21.354314 -1410.153175 111.888941
20 13.008560 -1377.417202 356.290478
21 35.114138 -1399.768690 116.339114
21 13.095566 -1370.591126 357.673521
22 27.327830 -1396.067892 110.638606
22 9.114256 -1365.531224 354.341469
23 31.047121 -1389.034433 110.794296
23 9.406165 -1357.274854 353.273974
24 24.550580 -1383.286586 107.507703
24 21.867031 -1347.729908 353.923909
25 23.886725 -1372.820685 104.173007
25 10.795497 -1342.405758 350.507794
26 25.759069 -1362.953245 102.944627
26 12.377434 -1332.742487 349.740523
27 32.217044 -1354.578867 104.138907
27 14.521820 -1324.235945 347.781904
28 27.412392 -1346.486817 99.756686
28 17.824006 -1313.585362 346.387363
29 36.118689 -1334.665092 101.457029
29 19.965511 -1304.604808 343.769988
30 41.413034 -1322.353620 100.815215
30 25.850870 -1295.167968 344.897130
31 44.451124 -1312.519784 99.204757
31 24.564290 -1286.825947 343.904518
32 39.863848 -1301.814130 96.954731
32 28.546391 -1276.360257 344.148156
33 47.918962 -1291.761750 96.543968
33 32.346390 -1266.424032 342.411032
34 48.506275 -1280.185971 96.034302
34 41.408853 -1253.679276 345.038801
35 60.556531 -1268.779161 98.318745
35 45.278879 -1245.664795 344.957633
36 70.978826 -1254.100658 101.470562
36 57.953828 -1231.245194 346.201332
37 72.812816 -1243.971457 99.471893
37 61.325903 -1220.463893 345.241297
38 83.797245 -1231.270215 101.391398
38 70.209055 -1211.168254 347.015954
39 95.056084 -1220.169576 101.924541
39 82.949470 -1198.049529 350.100628
40 105.729131 -1209.098695 103.941740
40 84.641699 -1190.995880 347.510226
41 114.367099 -1198.288246 104.212764
41 98.910109 -1178.918219 350.526058
42 128.014875 -1185.638016 106.650917
42 108.483378 -1170.510804 352.023388
43 144.284111 -1175.056429 109.520385
43 127.938236 -1156.486582 357.643069
44 144.883116 -1166.789561 107.906565
44 130.746642 -1148.474252 355.776020
45 163.400746 -1156.016941 112.455803
45 145.143444 -1139.048149 357.198679
46 181.487770 -1143.321540 115.402515
46 161.658801 -1126.897884 360.519416
47 192.649280 -1134.876564 114.821850
47 169.896070 -1119.463777 361.898234
48 210.708945 -1124.420103 118.534768
48 194.523637 -1106.275491 366.229836
49 226.293082 -1111.063968 120.608977
49 194.103241 -1099.721996 364.149753
50 240.599411 -1102.416645 121.805522
50 218.001341 -1088.441689 366.565860
51 256.648679 -1092.480111 125.162839
51 235.182809 -1077.575663 369.657456
52 271.435860 -1080.805918 123.996381
52 245.070121 -1069.776522 370.786090
53 285.154282 -1070.420926 125.652957
53 260.320179 -1058.708402 372.702533
54 306.556942 -1057.334385 129.414331
54 272.614964 -1049.712466 372.086536
55 324.466113 -1046.823062 131.514646
55 288.915525 -1040.841406 375.010245
56 340.966868 -1036.509626 131.535610
56 305.940019 -1030.765726 376.193958
57 359.583984 -1025.102913 134.649911
57 321.550310 -1020.208243 378.943686
58 375.187163 -1016.389541 137.309045
58 334.008962 -1012.776668 379.414141
59 399.692896 -1004.568563 140.720920
59 355.708609 -1002.784713 382.316698
60 410.563842 -1000.110409 141.772032
60 371.706844 -994.922291 386.445075
61 432.616993 -989.696562 144.394342
61 388.001597 -986.099808 387.941836
62 451.996755 -980.919674 147.138729
62 407.183986 -978.114727 390.139836
63 471.419753 -971.660816 150.650581
63 424.666220 -971.463268 392.624169
64 485.135092 -965.930294 153.478222
64 440.780136 -964.456709 396.215386
65 511.147146 -957.688500 158.330165
65 458.137260 -958.243923 400.239811
66 527.304283 -952.711351 162.017194
66 469.871970 -955.884780 400.949924
67 543.873157 -946.629187 165.941613
67 493.717586 -949.427260 406.405996
68 566.060034 -941.012037 171.135700
68 508.624747 -944.808811 409.802150
69 584.965091 -936.787857 176.493217
69 528.575740 -939.916510 415.658782
70 598.055565 -933.216424 178.436190
70 545.845010 -936.078633 420.356028
71 619.699449 -929.762763 185.392911
71 558.561596 -933.237727 424.366503
72 638.047148 -927.153041 191.162026
72 577.303281 -930.377602 430.527428
73 653.914765 -924.735075 196.927514
73 595.144220 -927.171296 436.696982
74 672.558812 -921.880488 204.241808
74 609.690742 -925.714529 442.132561
75 691.794430 -919.689122 210.752910
75 626.314082 -922.754964 448.224406
76 708.556436 -918.005127 216.573987
76 640.546857 -921.754230 454.283871
77 730.937502 -916.279918 226.156001
77 656.401089 -919.415931 460.744498
78 753.161991 -913.452961 234.393904
78 674.916674 -917.257394 468.694997
79 770.205738 -912.715222 241.473857
79 695.424353 -914.123296 475.995063
80 786.400557 -911.338877 248.789749
80 708.800394 -911.612701 482.697017
81 803.627478 -910.041938 255.559231
81 724.357015 -909.827601 488.619595
82 820.242194 -907.906418 262.227966
82 737.176757 -907.808566 494.353430
83 837.849755 -906.152239 269.054641
83 754.883302 -904.010574 501.458192
84 854.281746 -903.219127 275.195976
84 769.750557 -900.869430 506.858755
85 873.318350 -899.702983 282.191246
85 783.066395 -897.683628 511.366119
86 888.939574 -895.542991 287.820231
86 797.145146 -893.517936 517.435709
87 904.834858 -891.015284 293.862777
87 808.685600 -888.445129 521.950037
88 919.807396 -885.576618 300.761068
88 824.789895 -883.297273 528.434494
89 932.996348 -879.573450 306.147678
89 834.243388 -877.624929 532.627808
90 949.851847 -872.017430 313.174081
90 847.219345 -870.773815 538.358262
91 960.507423 -866.441530 318.811728
91 856.883157 -864.543781 543.315506
92 970.700958 -859.450139 324.217525
92 866.455472 -857.572210 548.162854
93 982.349787 -852.270678 330.014335
93 874.540194 -850.210868 552.958713
94 990.175129 -843.926413 334.836646
94 882.765588 -842.741542 557.066118
95 1000.368802 -835.081373 340.112346
95 886.241219 -835.346220 560.854807
96 1004.930420 -826.448484 344.203573
96 891.434497 -826.825216 564.261736
97 1013.926272 -816.235703 349.063197
97 895.408777 -817.532788 567.677618
98 1017.310837 -806.585071 352.534985
98 899.303464 -808.501032 571.981548
99 1020.796326 -797.112408 357.001423
99 899.671453 -800.215041 574.244779
100 1021.410777 -788.612662 360.413007
100 900.363564 -791.417132 577.418574
101 1022.708522 -779.024313 362.811008
101 900.151269 -783.440912 579.831209
102 1021.169037 -769.655500 365.779283
102 898.870954 -775.149377 582.916211
103 1019.011520 -761.507482 368.079368
103 895.395887 -766.302561 584.833983
104 1014.534336 -753.597811 369.921150
104 892.231090 -759.973697 586.320219
105 1012.167392 -745.611496 372.124930
105 888.338710 -752.841196 588.567936
106 1002.560689 -739.849756 372.225391
106 879.713263 -745.766221 587.782773
107 997.079396 -733.179540 372.225388
107 874.696682 -739.800517 588.119308
108 986.632411 -728.375186 370.720210
108 868.729152 -734.300281 588.672817
109 980.015444 -722.757121 370.724080
109 857.708074 -730.016894 586.459974
110 971.454520 -718.825832 369.630856
110 846.079441 -726.635955 585.783943
111 960.915296 -716.357721 367.678635
111 839.096674 -722.772098 583.638399
112 948.539146 -714.169043 364.370418
112 826.876225 -721.465412 580.935468
113 937.293173 -713.071218 360.901961
113 815.391964 -719.044509 577.818671
114 923.731275 -712.266124 356.857564
114 803.053003 -718.590953 574.240150
115 911.571828 -712.126856 352.851426
115 793.916725 -718.228513 571.139651
116 898.700848 -712.639154 348.441367
116 782.592318 -717.759823 566.152278
117 886.650011 -713.204987 342.819009
117 767.317431 -719.002096 562.033686
118 869.701800 -714.690826 336.726596
118 754.375753 -720.507967 556.332359
119 856.670148 -717.248457 331.473266
119 740.491536 -722.477976 551.242351
120 843.379923 -719.499703 325.851939
120 729.261793 -723.903685 546.709256
121 826.539630 -722.719672 320.210460
121 710.648341 -727.450708 539.820579
122 812.556274 -726.630293 314.333182
122 699.444193 -730.506883 535.206647
123 795.332088 -731.630338 308.002025
123 684.635180 -734.659167 529.489362
124 780.109911 -737.471552 301.168409
124 670.354457 -739.211486 524.200080
125 767.313907 -742.881529 295.784745
125 656.917886 -744.392270 519.366884
126 752.409819 -748.779837 289.367393
126 644.504306 -749.342494 513.613143
127 736.063722 -756.120744 282.932856
127 630.950347 -754.740461 507.449750
128 721.587633 -761.558751 277.365827
128 617.307118 -760.130789 502.178740
129 705.105755 -769.734015 270.751628
129 606.012981 -766.094884 497.736039
130 687.003325 -777.178167 262.703887
130 587.984006 -772.216010 490.030413
131 674.856641 -783.360472 258.101139
131 577.662651 -778.095660 484.752829
132 657.478551 -790.958183 251.159328
132 567.304465 -783.315577 481.134030
133 644.278158 -797.991358 245.295251
133 548.215934 -790.184270 473.666478
134 629.271158 -804.526939 239.803955
134 537.278715 -795.420235 468.727987
135 615.879554 -811.657879 233.391755
135 522.091243 -802.234230 464.055382
136 599.535137 -818.898962 226.891046
136 506.258720 -807.196039 456.798096
137 582.975364 -825.340342 220.989896
137 496.302038 -812.978547 453.007282
138 567.179775 -831.256376 214.835762
138 481.801273 -818.223037 447.343720
139 551.344644 -838.752066 209.185118
139 463.054198 -823.460963 440.305210
140 536.012546 -844.497026 204.359689
140 450.082877 -828.521122 435.836380
141 522.885383 -849.442983 199.062065
141 441.714320 -831.027055 433.039722
142 507.187451 -854.295422 194.501600
142 425.335831 -836.324604 428.553543
143 490.061080 -860.796753 190.587379
143 410.817727 -840.925982 423.710199
144 472.267061 -865.502734 184.947048
144 395.968250 -844.008630 420.997331
145 458.905946 -870.554465 182.699808
145 382.554497 -847.978835 417.736565
146 440.437644 -875.209029 179.056500
146 370.415739 -851.194109 415.413905
147 426.555961 -878.652230 175.142352
147 353.179135 -854.207142 412.481043
148 411.904619 -881.848348 173.665708
148 339.951962 -857.260803 408.237966
149 393.903694 -886.118700 169.071262
149 324.100008 -860.841492 405.568728
150 384.131971 -888.108233 167.653971
150 312.532055 -862.223915 403.784354
151 360.871220 -892.324812 162.420455
151 301.909350 -862.825180 400.958078
152 346.214332 -893.894475 159.370250
152 284.889197 -865.874165 398.368291
153 333.120455 -895.928788 158.104977
153 266.690088 -866.159152 394.268975
154 317.440969 -897.867410 154.059579
154 261.618386 -866.860341 394.059286
155 303.824637 -898.354994 153.662294
155 239.017451 -867.904468 389.864880
156 289.108389 -899.335068 151.985751
156 233.354683 -867.121481 390.294047
157 270.579401 -900.859047 146.370371
157 214.737657 -866.973718 387.161840
158 262.313585 -898.651963 147.091864
158 211.899373 -865.398434 390.008359
159 244.105706 -896.981163 145.104242
159 196.361905 -863.641764 385.758078
160 233.218674 -895.764676 142.864086
160 178.914452 -862.809051 383.513682
161 220.939183 -893.773498 142.277707
161 169.960586 -860.040864 383.266332
162 205.817976 -892.463529 141.746546
162 158.133525 -857.196490 382.016834
163 195.684510 -890.032623 141.162828
163 142.789824 -854.672632 380.388513
164 179.122265 -886.644642 138.433247
164 133.065629 -851.248266 378.263789
165 168.171400 -884.027932 137.161840
165 121.087760 -846.293427 377.419588
166 151.867284 -879.394616 136.690070
166 110.258260 -842.597725 375.597557
167 136.609493 -875.557141 131.024747
167 99.091356 -837.190377 375.987551
168 132.945944 -868.130221 132.659418
168 87.161597 -832.161170 372.931341
169 110.773967 -866.126913 129.480176
169 77.262640 -826.236783 372.205995
170 105.855014 -859.346247 126.988745
170 66.493662 -821.521503 370.625107
171 98.493908 -851.919107 127.229970
171 65.286166 -812.975805 369.597558
172 84.888374 -844.509048 124.052898
172 51.134518 -806.974270 366.929527
173 79.997211 -835.083987 124.486576
173 42.843521 -798.573448 366.615699
174 63.066904 -829.492337 121.858180
174 32.195835 -790.576236 366.459024
175 57.791805 -821.880972 121.563674
175 27.936074 -782.154730 365.056346
176 61.470973 -810.795454 123.175273
176 28.531291 -771.111124 366.633992
177 48.831590 -803.034813 119.567471
177 17.567040 -763.548737 365.009598
178 42.979304 -791.632099 118.784267
178 15.307904 -754.469913 364.033091
179 39.696819 -781.751746 117.191501
179 13.920450 -743.446953 362.516666
180 30.822336 -774.174612 114.512801
180 8.442410 -734.200802 360.894278
181 35.732924 -758.249687 115.670622
181 21.588063 -721.455156 362.006781
182 30.793670 -748.724324 112.715509
182 19.007521 -711.088160 361.654382
183 30.884657 -735.416727 111.850998
183 21.288736 -700.392716 361.812703
184 50.253243 -721.891027 116.654678
184 23.720234 -690.253891 360.108913
185 49.159578 -710.832719 113.814868
185 30.721244 -678.714885 360.410053
186 66.338048 -699.235466 115.115939
186 38.362199 -669.657014 360.183479
187 74.053232 -689.227846 113.026655
187 51.255103 -658.086086 359.762652
188 81.550719 -678.054487 112.746851
188 57.741942 -647.893584 357.991966
189 95.938461 -668.026066 114.315759
189 70.260359 -639.115445 358.063630
190 108.377974 -659.759171 114.812803
190 83.698524 -631.455286 357.514701
191 128.801796 -651.548241 114.938283
191 97.738311 -622.685906 359.452638
192 145.506121 -644.844044 116.975962
192 112.221265 -617.137828 358.775914
193 164.082806 -637.355598 118.960845
193 126.434945 -610.005124 360.848679
194 178.455085 -632.812404 118.683036
194 146.414780 -604.168606 362.735347
195 191.553727 -626.995272 119.963676
195 164.245563 -597.571185 363.852430
196 210.049709 -621.752225 122.111034
196 177.477379 -592.646023 367.279033
197 229.926798 -616.829019 125.754663
197 193.329958 -587.598335 367.958000
198 247.964683 -610.850727 129.402927
198 211.358854 -582.656335 370.934553
199 262.567163 -606.674048 130.215765
199 226.445671 -576.136204 375.168001
200 284.487401 -600.353462 134.441901
200 246.997077 -571.144184 379.322198
201 302.830637 -595.572589 138.947759
201 262.001686 -565.489559 381.157690
202 317.661984 -591.456358 142.237085
202 280.086028 -559.956496 385.101959
203 341.947443 -585.298215 147.585250
203 298.941284 -555.382719 390.523310
204 358.552503 -579.790460 151.752871
204 316.219090 -551.050072 394.533130
205 375.885936 -575.462797 156.074389
205 336.830650 -544.198278 400.402928
206 397.294456 -570.259537 163.332760
206 354.878823 -538.864726 406.208035
207 417.345620 -564.653517 168.771128
207 366.736847 -534.760552 408.691987
208 437.122958 -559.130278 172.546202
208 390.341279 -529.760887 414.504212
209 457.796960 -555.752960 179.310950
209 408.192219 -525.190000 419.219437
210 480.528416 -551.230041 184.128129
210 423.641942 -519.354989 424.853609
211 501.402532 -545.721026 189.982283
211 448.161930 -515.755420 431.096382
212 519.805292 -542.112644 195.297961
212 466.811231 -510.360266 436.258406
213 538.268288 -537.625123 199.993639
213 481.949166 -506.365931 439.838062
214 561.441986 -532.710336 206.176627
214 500.464871 -500.640534 445.069638
215 580.173638 -527.194184 211.554052
215 519.148155 -495.941066 450.127216
216 602.415143 -522.405099 217.124239
216 537.597997 -491.104211 454.715885
217 622.800217 -517.287811 223.395288
217 560.812608 -485.186673 462.057828
218 644.830988 -511.435309 229.122440
218 577.515266 -479.249351 466.485273
219 663.604169 -506.594650 234.973864
219 593.163547 -474.715948 471.167357
220 683.928124 -500.509560 240.011513
220 613.192488 -469.547708 476.349298
221 704.266655 -494.895053 245.925874
221 631.521000 -463.255180 481.581134
222 725.525003 -489.247306 252.879789
222 650.347690 -456.798688 487.748011
223 744.313717 -483.325308 259.646592
223 669.331023 -450.653405 493.657322
224 762.589766 -477.459524 265.550343
224 685.222904 -444.971267 499.395276
225 781.508982 -469.172818 272.158333
225 701.846688 -438.149113 505.668581
226 802.477283 -460.863059 280.051532
226 717.857305 -430.061116 511.728584
227 821.223280 -453.516403 286.967358
227 732.518396 -423.036874 517.916577
228 836.747573 -446.759580 294.234949
228 749.581683 -415.419186 524.445511
229 855.202002 -437.973392 301.877543
229 763.850580 -407.716733 531.428888
230 871.563506 -429.659872 309.221267
230 778.245359 -400.013329 537.847384
231 886.911510 -421.763332 316.694667
231 792.171089 -391.077051 545.812540
232 903.723355 -412.333925 325.218079
232 808.255672 -381.302564 552.817831
233 918.676359 -402.658710 333.329279
233 819.959282 -372.757036 559.727311
234 931.661344 -393.887947 340.872117
234 834.660791 -363.471603 568.001417
235 947.901469 -383.791162 348.563326
235 845.874519 -354.532195 574.757359
236 961.858133 -373.144321 356.821885
236 858.912609 -343.543533 582.411192
237 975.186073 -362.913137 364.376861
237 871.353627 -332.878364 589.793971
238 989.360498 -351.072585 372.484058
238 882.498094 -322.110131 596.316955
239 1002.050634 -339.547479 379.628562
239 894.375161 -310.510546 603.174911
240 1014.557686 -327.905946 386.700514
240 904.770742 -298.647218 609.745060
241 1028.399999 -315.115656 395.243450
241 912.322284 -288.383456 615.213601
242 1038.112754 -303.656364 401.224910
242 922.263199 -276.545117 621.817475
243 1050.324594 -289.976667 408.360466
243 932.007650 -263.592117 627.701424
244 1058.939090 -278.672395 414.672624
244 939.663627 -252.060589 632.779803
245 1067.493666 -265.229003 420.427389
245 947.572816 -238.999995 638.011213
246 1075.262633 -251.772038 424.221583
246 951.512452 -226.481017 642.054413
247 1080.374016 -238.594058 428.613592
247 958.532558 -213.520415 645.464847
248 1088.417591 -223.944590 432.794544
248 962.868456 -198.414527 648.771510
249 1091.030985 -209.844794 435.099129
249 966.286825 -185.676066 651.322459
250 1096.936812 -194.359855 438.154852
250 967.589532 -172.558333 652.917858
251 1099.664580 -178.995536 439.991489
251 970.621686 -157.761685 654.107727
252 1099.202365 -164.447290 440.587378
252 972.172303 -145.163197 655.080830
253 1102.943718 -150.622171 441.852503
253 970.166440 -132.235266 654.151386
254 1103.875138 -136.206945 441.611670
254 967.182642 -120.620016 653.279953
255 1100.961000 -124.186761 440.621106
255 964.955901 -109.054591 651.974528
256 1098.082988 -112.681050 439.034833
256 960.371008 -97.841752 649.334783
257 1092.865286 -100.819735 435.969561
257 956.678317 -87.501535 646.508981
258 1086.655740 -90.492966 433.201488
258 950.661105 -77.929400 643.782072
259 1077.645702 -79.648305 428.845163
259 941.495123 -68.703961 639.638868
260 1068.855834 -71.059136 424.805107
260 936.033236 -60.940273 636.151709
261 1060.204302 -62.827251 419.555068
261 927.236143 -53.969006 631.556453
262 1049.270667 -55.357975 414.980490
262 916.620917 -47.743536 626.802880
263 1039.456706 -50.011261 409.463955
263 907.214250 -43.067053 622.180345
264 1027.162466 -45.352325 404.107939
264 894.196754 -38.260793 616.963017
265 1013.477297 -41.641803 398.793270
265 882.855058 -34.869738 612.197654
266 1000.602364 -38.664437 393.634169
266 869.362911 -32.854314 607.121529
267 986.789799 -37.901075 388.567154
267 856.220283 -31.378935 602.140095
268 970.718702 -37.807099 382.466449
268 843.165621 -31.003308 597.612923
269 957.257512 -38.697762 377.324740
269 830.458354 -31.576974 592.596381
270 942.862460 -40.737330 372.793127
270 813.678616 -32.180817 587.165362
271 927.885301 -43.551609 367.235921
271 801.442396 -34.307234 582.448683
272 909.977703 -46.921739 360.980966
272 785.672701 -35.986950 577.871423
273 892.207694 -48.447854 354.642135
273 770.141317 -37.566301 572.856166
274 877.116137 -52.884356 350.350209
274 755.623441 -39.888026 567.331195
275 860.378419 -55.683429 344.647849
275 739.731084 -42.446976 562.742006
276 843.026053 -59.206689 338.578422
276 721.213573 -45.104956 556.636526
277 825.196517 -62.233147 332.897680
277 708.164413 -46.501796 551.855657
278 809.994833 -65.478844 326.253203
278 691.710839 -49.588879 547.412168
279 790.415313 -69.365613 319.827991
279 675.133925 -52.263548 540.774766
280 774.070203 -72.825626 313.528054
280 659.869195 -55.355042 535.107740
281 754.453784 -76.993202 306.875705
281 643.512886 -57.817525 530.010642
282 737.570578 -79.961711 300.911368
282 627.094180 -60.225909 524.211344
283 719.648387 -83.863832 295.071734
283 610.671122 -63.616734 518.501706
284 704.476173 -87.234940 289.147413
284 594.346685 -66.013997 512.225342
285 687.134373 -90.657571 282.828208
285 578.490378 -67.902024 507.264308
286 667.259988 -93.964115 275.630288
286 561.310008 -70.747352 501.389498
287 649.173317 -97.095612 269.079524
287 547.382822 -73.228057 496.236821
288 630.530634 -100.551905 261.950621
288 528.348428 -75.634104 489.167201
289 614.270143 -104.728730 255.747939
289 515.135152 -78.015122 483.562758
290 597.275986 -107.822980 248.142588
290 498.956279 -80.737917 477.417034
291 580.977595 -111.715618 242.581386
291 481.920405 -82.466169 471.008273
292 561.152079 -114.778334 235.544031
292 467.123390 -85.249543 465.602839
293 545.909453 -117.706161 229.721732
293 451.876983 -86.768870 459.430852
294 527.106021 -120.149620 223.652173
294 436.371666 -88.282851 453.949897
295 509.988713 -123.157946 217.007317
295 418.107914 -90.617760 447.651850
296 493.545107 -126.088647 210.493399
296 405.893055 -90.889008 442.686610
297 474.399815 -129.212979 204.755967
297 389.919141 -93.788359 437.671597
298 458.961965 -131.132134 199.599127
298 373.915251 -95.235193 432.287534
299 441.852103 -132.766320 194.495585
299 357.898725 -95.020016 427.066714
300 423.809874 -134.799036 189.816864
300 346.824886 -95.390738 424.389287
301 407.385792 -135.613061 184.554441
301 326.274144 -95.437679 418.404257
302 390.089037 -137.081043 180.454320
302 312.141498 -95.927299 414.626004
303 368.940364 -137.329748 174.672440
303 298.076594 -94.606700 410.287849
304 351.309111 -136.998083 171.978862
304 280.835562 -93.915461 406.549616
305 335.434341 -137.152093 168.429207
305 267.896284 -92.462272 404.702450
306 318.606465 -135.247127 165.377109
306 253.472378 -90.468023 402.438286
307 298.560651 -133.790071 161.445478
307 234.780911 -87.876969 399.863031
308 279.781558 -132.346940 159.327084
308 216.697615 -86.017461 395.893953
309 266.396989 -130.464305 158.403970
309 202.259464 -81.843368 396.035652
310 244.888994 -128.084014 155.481039
310 187.176918 -79.620286 394.137005
311 227.639306 -124.475597 155.300942
311 173.163725 -75.905714 393.564649
312 215.612238 -120.127624 154.715417
312 159.193691 -69.952364 394.122147
313 197.233381 -115.909370 153.436382
313 147.283988 -65.428013 394.302939
314 181.851220 -112.197716 153.136798
314 133.934322 -60.936919 393.661497
315 166.676584 -106.802654 153.267364
315 119.494108 -53.946016 394.301372
316 151.191842 -100.460055 153.291639
316 102.255836 -47.859468 392.319545
317 137.173492 -95.531764 153.423216
317 92.557303 -40.167031 393.923594
318 123.045182 -86.510132 152.909221
318 80.734917 -33.318660 393.207547
319 114.945204 -79.681743 153.382438
319 67.805885 -25.224119 393.640715
320 98.329601 -72.272495 151.637905
320 57.517097 -17.743994 393.846474
321 87.055600 -64.593575 151.990725
321 48.407595 -9.074482 394.179303
322 67.167181 -55.745510 149.257624
322 39.311404 0.799257 393.186675
323 61.298874 -46.276144 150.835764
323 28.529210 9.275069 393.117274
324 51.339093 -37.637853 150.216089
324 19.994315 18.328469 393.370859
325 38.901281 -27.224289 149.016852
325 11.241235 28.103597 392.450214
326 29.146521 -16.222934 148.486584
326 0.171546 41.850603 391.261040
327 25.185335 -5.033604 149.965037
327 -1.770315 54.671577 391.492494
328 16.144713 6.740754 147.214085
328 -3.059225 65.535540 390.369941
329 13.272280 19.639494 145.385875
329 -8.592686 78.681296 389.015508
330 9.242314 35.216875 145.284580
330 -10.069096 90.924592 388.702400
331 12.995454 47.786898 145.553940
331 -8.410605 104.999230 387.646240
332 12.677377 63.032228 144.181446
332 -1.339911 120.087246 387.986847
333 11.974364 78.062210 141.464890
333 1.271310 133.314463 387.477708
334 24.374931 93.521750 142.487816
334 8.560319 145.077133 387.608959
335 31.476353 106.594770 140.262785
335 16.360448 159.881909 386.855912
336 41.932981 120.256192 139.197158
336 23.392255 172.945749 384.670168
337 51.755610 135.366957 138.612393
337 33.221828 185.694045 383.478416
338 60.734132 151.241596 136.981963
338 48.944241 197.209947 385.292372
339 72.209088 163.529805 136.863155
339 57.461747 208.858020 385.166433
340 88.355443 174.067609 138.216811
340 66.725499 219.523791 384.489550
341 103.653290 186.590616 138.498211
341 84.053155 228.131117 386.299280
342 117.422625 196.959531 139.988915
342 93.290857 238.130840 386.672557
343 136.878230 207.069828 141.505547
343 107.170722 246.583621 387.574096
344 145.584779 216.240821 143.750061
344 123.584686 254.114791 389.961266
345 163.094310 223.659359 145.739304
345 139.365452 261.201949 392.240456
346 176.646964 231.161828 148.050928
346 149.956767 267.310319 394.780209
347 193.750547 236.828647 151.212324
347 167.487130 273.548161 398.458729
348 208.263968 242.497395 153.408953
348 181.045184 279.426677 401.025704
349 226.674683 247.418351 158.320372
349 196.867470 283.306366 404.703524
350 244.227889 251.824465 162.807949
350 210.707814 286.333862 408.736041
351 261.598778 253.363812 166.519265
351 227.223262 289.661657 412.509965
352 279.465210 256.650868 171.794883
352 241.332527 291.893321 416.160049
353 297.690075 259.704048 177.056506
353 259.979840 294.905687 421.403044
354 316.615414 261.632363 182.607048
354 276.067110 296.435464 425.971819
355 329.770403 261.013428 185.555554
355 291.451595 297.471868 430.555059
356 347.424904 262.506864 191.493126
356 308.321019 299.466995 436.107237
357 366.316936 261.274740 198.244583
357 323.996289 298.874336 441.015739
358 382.782651 260.886919 203.387901
358 340.487017 299.315974 446.746424
359 404.324976 259.555346 209.257837
359 359.509123 298.818683 452.481778
360 419.706798 258.420293 215.073102
360 371.387656 298.871410 456.600067
361 438.050696 257.817835 220.676323
361 389.785554 298.671301 462.236546
362 457.407813 255.785122 228.257947
362 406.498362 299.267471 468.968599
363 475.886984 254.690311 234.618970
363 420.833845 299.164296 473.045518
364 493.140650 254.710537 239.576685
364 439.061051 298.010977 478.646036
365 511.929385 253.979957 244.905772
365 457.165391 299.214931 484.178972
366 532.381817 251.657530 252.458871
366 472.163694 299.162374 489.556381
367 551.592279 251.870088 258.532254
367 491.139781 299.413779 495.391508
368 568.627766 251.271997 263.016827
368 504.990468 300.567498 500.155830
369 586.553623 251.313460 269.000109
369 523.039825 301.962040 505.639932
370 605.986406 250.902437 275.894014
370 540.564467 302.239042 511.370470
371 623.405435 251.437452 281.483930
371 556.072319 304.133082 516.514463
372 640.808008 252.726347 286.824756
372 572.273829 305.725811 521.325819
373 658.711494 254.322480 292.707155
373 587.040608 308.467024 526.518563
374 673.560820 257.042355 298.250605
374 606.065959 312.986701 531.819521
375 691.037760 259.464794 303.714823
375 619.353656 315.721789 536.512118
376 709.056994 263.301870 309.539689
376 635.381752 320.052214 541.715995
377 727.455563 266.464803 315.597449
377 650.518266 324.314555 547.088090
378 745.261564 271.191568 321.950805
378 665.214078 329.146937 552.186480
379 761.922093 275.656921 327.373381
379 681.702298 334.698719 557.297849
380 777.156459 281.449854 333.122343
380 696.540643 340.778599 561.976460
381 792.942536 287.629000 338.030012
381 708.647610 346.124866 567.011648
382 809.637582 294.860944 343.841298
382 723.001733 353.274170 571.676494
383 825.062091 300.290358 348.515706
383 739.367295 360.987201 576.738817
384 840.230142 309.079886 353.774523
384 751.844998 367.694146 580.527895
385 854.245079 316.816286 358.414117
385 765.026813 376.117049 584.825726
386 866.244688 325.297213 362.775169
386 776.880956 384.469992 589.139584
387 881.870119 334.140230 367.999565
387 789.937094 394.534066 594.327496
388 893.837918 343.249203 372.127015
388 802.516814 403.153468 597.870545
389 908.728714 352.728299 377.605508
389 815.152486 412.028439 601.428268
390 921.987161 364.459015 381.590436
390 824.195567 422.239592 605.577884
391 933.012878 374.448852 385.366765
391 834.820674 432.589440 608.864486
392 943.891383 387.170229 388.986045
392 844.141148 443.601953 612.139385
393 953.544373 399.018473 392.328278
393 854.665406 455.840589 615.126772
394 965.940983 411.446872 395.888112
394 862.266657 466.596905 617.623589
395 976.451752 423.985411 398.544677
395 871.488248 478.536891 619.965665
396 988.186670 438.661458 402.771155
396 879.783831 490.508507 622.883086
397 996.504701 450.536557 404.800253
397 888.291649 503.660529 624.857945
398 1004.564630 464.781970 406.291767
398 894.252659 515.773810 625.872163
399 1013.586526 478.864284 408.245798
399 901.527096 528.311156 628.083060
400 1015.829119 492.284706 408.699153
400 909.171737 541.769614 629.012807
401 1021.762387 505.380205 409.709905
401 912.838911 552.925592 629.630350
402 1026.887134 520.498210 410.138425
402 912.108362 567.055921 628.824051
403 1032.939747 534.506016 411.149159
403 917.905807 579.057665 629.604196
404 1033.372116 548.559822 409.585671
404 920.623818 591.503915 629.067859
405 1036.574044 561.544309 409.831538
405 921.274334 603.566004 628.148600
406 1037.237040 575.554032 408.797599
406 919.678985 615.954842 626.578408
407 1037.455367 589.243346 407.080043
407 918.368431 629.673755 624.399967
408 1039.449593 601.933512 405.949735
408 915.134678 640.117009 622.312027
409 1037.324901 613.896464 404.155718
409 913.550839 652.212658 620.134453
410 1032.696634 626.882265 400.684035
410 911.096554 661.834890 618.163170
411 1027.043105 639.007319 398.476471
411 905.260069 671.471622 614.049822
412 1021.425311 649.155225 394.817486
412 901.544787 681.439796 611.736812
413 1016.777646 659.519726 391.673463
413 892.163158 691.414197 608.141792
414 1010.683308 668.709882 388.783895
414 885.271612 699.700951 604.841864
415 1001.535060 677.492142 385.166547
415 878.138727 707.804907 601.521288
416 991.372933 686.219933 381.264443
416 870.824267 714.982196 598.281596
417 982.270969 692.594952 377.797352
417 861.079610 721.142853 594.915874
418 971.349622 699.691360 373.564184
418 849.619060 727.971319 590.902935
419 960.224851 705.259387 370.224405
419 840.016943 733.210618 587.591667
420 946.499910 710.149806 365.789748
420 829.333592 737.982345 584.555642
421 935.403340 714.925708 362.487628
421 816.548729 742.306669 579.891470
422 923.279609 718.162509 358.580016
422 804.562489 745.709984 577.010688
423 911.029841 721.009099 355.068620
423 791.681906 749.350014 573.838852
424 897.433061 724.132590 351.091472
424 777.881972 751.170285 569.563942
425 882.011587 725.362547 346.455923
425 764.027806 753.901970 565.747192
426 868.490181 727.538226 342.834728
426 750.484793 756.129842 561.914972
427 854.027291 729.572750 338.278630
427 736.968627 757.619216 557.978998
428 839.103362 729.550190 334.024080
428 723.578337 759.793297 554.146148
429 823.548184 731.554693 329.561694
429 708.017945 761.296687 549.507985
430 808.643782 731.679439 326.170076
430 695.702569 761.950628 546.640549
431 792.812748 732.570339 321.168580
431 680.582312 762.162626 542.925252
432 778.576691 732.981746 317.714175
432 666.398068 763.689708 538.959947
433 761.513014 733.112306 313.176416
433 651.288812 764.022793 535.207556
434 746.503185 732.472033 308.212567
434 635.533781 764.747248 530.536092
435 730.831147 733.685753 304.132215
435 619.799135 765.049321 526.033941
436 716.020509 733.195204 299.493663
436 608.222547 765.079786 522.764461
437 700.854640 732.723681 295.281983
437 591.333134 766.157951 518.337249
438 683.867988 732.964256 290.170221
438 575.767756 766.900672 514.297814
439 668.075253 733.081273 285.149351
439 563.952451 766.637832 510.469886
440 651.022128 733.369194 280.071694
440 548.493138 767.562717 504.814662
441 635.692377 732.846327 274.585257
441 535.113506 767.912861 500.641214
442 621.424825 733.163529 270.124442
442 517.442141 767.838942 496.181821
443 603.693048 733.666771 264.876408
443 505.113118 768.403433 491.766160
444 587.827591 732.625815 259.834749
444 489.291167 768.774548 486.749030
445 572.369663 731.821883 256.058966
445 476.008147 769.033113 483.182376
446 555.880548 732.120140 251.113444
446 458.707374 769.231963 478.052300
447 539.901402 732.195673 246.064345
447 444.074867 770.072674 474.164691
448 521.627319 731.631392 241.191081
448 429.665337 770.842386 471.061747
449 507.152061 731.103585 237.509068
449 418.341112 770.877106 466.944197
450 489.589821 731.382967 233.137131
450 400.256536 771.483056 462.716594
451 472.689795 731.704024 228.879440
451 387.512583 772.910539 459.659859
452 454.918104 732.052835 224.260161
452 373.662373 774.634141 456.148850
453 439.574832 732.534533 220.444975
453 358.199822 775.987762 453.219691
454 426.006587 733.626702 217.889757
454 342.324802 777.593654 450.522667
455 408.585487 733.436877 214.462496
455 324.595971 779.106709 446.158619
456 388.613366 735.617745 210.082471
456 316.032242 781.910103 444.410476
457 372.283634 736.501339 206.306890
457 299.744386 785.024502 440.018989
458 355.601105 738.880907 203.056426
458 283.797839 786.929537 437.080178
459 344.158585 741.775989 199.724169
459 270.796939 791.057130 433.729556
460 328.481928 745.403719 196.244759
460 257.477039 794.676685 431.075165
461 312.248085 749.058708 191.502971
461 243.561985 799.605584 427.558118
462 301.454910 753.264604 188.795364
462 232.794179 803.998860 424.076726
463 283.936190 758.567622 183.092772
463 221.046558 809.722577 421.651523
464 271.233459 763.963008 181.354508
464 209.488612 814.673383 418.166377
465 254.047487 769.498492 175.611704
465 195.290580 821.994485 414.340274
466 243.016701 775.252512 173.468765
466 186.604770 826.542119 411.891979
467 229.212444 781.934198 169.519384
467 171.942598 835.572506 407.586752
468 219.308116 789.411982 166.915304
468 160.612892 843.369156 404.250135
469 205.735877 797.242455 164.346608
469 150.227953 851.253606 402.428198
470 193.287948 804.291671 161.988458
470 140.631733 859.225921 400.915977
471 183.771315 813.150475 161.151334
471 130.303552 868.164127 398.022633
472 169.731318 822.366593 156.491160
472 118.462297 877.971998 396.338535
473 154.584476 832.472958 153.835961
473 109.815031 886.795093 393.969974
474 145.478836 841.286861 153.014808
474 101.657298 895.626415 394.315585
475 137.935635 850.115491 153.062040
475 92.253272 904.969071 391.819788
476 124.501235 861.196454 149.943019
476 83.332967 915.203765 391.018274
477 114.278497 872.291393 147.639903
477 72.404387 927.506740 388.717190
478 103.411136 882.924213 145.630362
478 64.849447 938.572568 387.046430
479 99.013376 895.045256 146.229071
479 61.623561 949.950927 388.117108
480 91.730686 907.406486 146.215828
480 53.422752 961.509806 388.131598
481 82.493622 918.882277 144.723830
481 44.770947 975.429980 385.592368
482 74.788974 930.262069 145.133473
482 42.901074 986.318872 386.083891
483 72.100058 945.567802 144.142009
483 38.731993 998.684162 385.674121
484 69.167275 957.552704 145.138702
484 33.383857 1012.086600 386.518950
485 60.427430 973.445583 143.283352
485 27.606903 1026.435943 384.540833
486 60.081687 986.772610 142.938537
486 30.321293 1038.835106 385.225416
487 60.172577 1000.199260 141.922815
487 27.447668 1053.103602 384.533402
488 54.585723 1015.294925 140.494205
488 34.446539 1065.565681 385.977080
489 57.261235 1030.722655 141.123755
489 29.102988 1080.735277 383.946426
490 61.509757 1044.634955 140.357676
490 34.517944 1095.083177 384.866527
491 62.297441 1057.926204 140.119249
491 37.058687 1107.608829 385.480289
492 70.497689 1071.817891 141.403409
492 39.123043 1122.170254 383.538763
493 81.015724 1085.031454 142.553259
493 46.845125 1135.946522 385.765430
494 81.492468 1100.246351 141.281387
494 56.633696 1147.337397 386.162035
495 89.731760 1114.217420 142.248353
495 72.621805 1158.757656 388.084415
496 102.131331 1126.279403 144.113627
496 76.548776 1171.693860 388.770708
497 111.121506 1140.042131 145.579340
497 85.277267 1182.360194 391.162156
498 125.008878 1151.177354 147.632528
498 89.714699 1195.678884 390.726794
499 137.999962 1163.356622 151.646219
499 106.864375 1205.516993 395.147630
500 144.397127 1176.247714 152.179520
500 114.086663 1218.284385 396.751199
501 156.011436 1188.818610 154.569537
501 125.978936 1229.137302 400.714018
502 172.586384 1199.782505 159.899373
502 140.640686 1238.273927 405.029137
503 188.216077 1209.479210 164.791476
503 148.177229 1250.734286 408.639139
504 199.872533 1219.942879 170.321355
504 164.635998 1259.426691 413.158040
505 214.243285 1228.493517 174.239638
505 179.112423 1267.842246 418.878621
506 228.650539 1237.865038 179.117900
506 196.311228 1277.384224 424.780987
507 240.544916 1247.034875 182.341164
507 204.113936 1285.750735 426.885208
508 257.518361 1254.988081 188.991737
508 214.475802 1293.743233 431.066948
509 270.298288 1263.032880 192.937902
509 222.982987 1301.298884 435.144284
510 287.234219 1271.269485 198.235829
510 239.206287 1309.261194 440.897932
511 301.363537 1277.141424 204.084657
511 246.337754 1319.965340 445.452871
512 310.759623 1286.511767 207.978641
512 256.978062 1326.754401 449.318017
513 321.548131 1294.192582 211.586934
513 271.789396 1333.039339 453.993863
514 341.014230 1299.752328 218.827725
514 279.866626 1342.287221 456.403232
515 352.164766 1306.648634 222.093415
515 292.974760 1349.216545 461.594579
516 364.921753 1314.429659 225.789611
516 303.986645 1356.621458 464.334040
517 371.774432 1324.508715 226.781276
517 315.859944 1364.314996 467.651269
518 378.654982 1332.187726 228.310185
518 325.280214 1372.361014 469.818123
519 397.316136 1338.370535 233.785016
519 332.585576 1381.591611 471.826525
520 408.586512 1346.614334 236.616842
520 344.459050 1388.334375 474.138564
521 416.057179 1354.994933 237.528093
521 349.883103 1398.285120 475.680841
522 423.285665 1364.225285 239.477322
522 352.780152 1408.728334 474.766578
523 429.789694 1373.157387 240.440201
523 359.495303 1417.791302 475.413064
524 439.472592 1383.952024 240.426853
524 369.166520 1426.020463 477.087198
525 445.195618 1393.384179 241.446325
525 369.008972 1437.037226 476.165186
526 446.989295 1404.300841 241.097370
526 378.468822 1446.675353 477.589413
527 458.811806 1414.329064 243.308351
527 377.980296 1458.095781 476.825346
528 458.067549 1426.533433 241.199092
528 380.401805 1469.453626 474.799894
529 463.343122 1436.590933 241.419395
529 385.924862 1478.257615 476.942611
530 457.609359 1450.242685 239.820205
530 381.536926 1489.907521 473.865275
531 460.700239 1462.104512 239.845516
531 381.735158 1503.749562 474.146113
532 457.950331 1473.925319 239.398747
532 382.034403 1513.649741 473.645938
533 454.229366 1487.339246 238.347182
533 380.576816 1527.157001 472.704437
534 452.027904 1499.978398 236.191763
534 381.414871 1537.474455 473.147045
535 455.852678 1509.551826 237.818844
535 374.746582 1549.230667 471.794113
536 450.291104 1524.277812 235.889267
536 378.899086 1560.116517 472.393233
537 449.297562 1535.300050 235.679950
537 371.018755 1573.039457 470.314788
538 441.489154 1549.749664 232.921030
538 366.045285 1585.627516 469.569901
539 440.324902 1563.037300 233.569920
539 362.884806 1596.930340 467.989492
540 431.563198 1576.038324 231.728603
540 358.605874 1608.415213 467.399532
541 421.845078 1589.800980 228.033756
541 353.240493 1621.496367 466.282153
542 421.110557 1600.983700 227.096050
542 348.709052 1632.520907 464.442407
543 413.146541 1614.576918 224.084105
543 337.622323 1643.945126 460.734708
544 406.171693 1625.951562 221.327563
544 331.911999 1653.641597 457.910002
545 394.966485 1637.743255 216.376584
545 328.121286 1662.739123 455.082021
546 389.520702 1647.301489 213.284437
546 318.799827 1673.411557 451.367595
547 377.400737 1659.633223 207.610787
547 306.974359 1682.425468 446.670074
548 373.472769 1668.896821 205.151524
548 298.533536 1692.116896 441.132572
549 358.155444 1678.897503 197.312641
549 287.091124 1701.087165 436.491564
550 347.648751 1687.802129 192.661603
550 279.582907 1706.998000 431.174279
551 337.373645 1695.715558 187.751728
551 274.461257 1711.373784 427.973979
552 326.136103 1703.515216 181.916985
552 259.239469 1721.221394 421.040659
553 312.258811 1711.087220 177.032239
553 247.950653 1725.021294 417.502570
554 298.940963 1717.525857 171.972844
554 243.175610 1729.505047 413.931708
555 286.631763 1721.765860 167.051194
555 234.990285 1732.455156 410.655018
556 275.879263 1725.376146 163.780997
556 220.718161 1735.166278 406.201813
557 262.354260 1728.662591 160.568993
557 206.069474 1737.599285 402.303185
558 253.462355 1730.455638 157.546350
558 198.608122 1738.383769 400.075679
559 235.535833 1732.574402 153.052532
559 186.757938 1738.792613 398.202043
560 222.953757 1731.787257 152.097034
560 176.572336 1737.651477 396.924497
561 217.919587 1726.709300 152.369472
561 166.565787 1735.237016 394.347164
562 200.118459 1727.270698 148.865128
562 150.841514 1732.559345 391.633335
563 188.060618 1721.936991 146.030464
563 154.195333 1726.704587 393.131594
564 175.766888 1717.477508 145.160466
564 137.367780 1724.171227 389.720396
565 170.174378 1711.741258 143.161111
565 127.536601 1719.310323 388.943090
566 157.245604 1706.306347 142.428716
566 118.826389 1713.448312 387.121965
567 151.167880 1699.150115 144.576391
567 111.142676 1707.540134 386.858609
568 136.499875 1693.420618 142.428139
568 98.298635 1701.540403 385.247860
569 123.345815 1686.772511 138.715943
569 90.320485 1694.700604 383.914375
570 118.929407 1679.045435 140.518429
570 70.326243 1691.040749 382.078648
571 106.458352 1670.646565 137.717238
571 74.789948 1682.446467 383.346601
572 94.176569 1664.639032 136.103131
572 59.249335 1677.149133 379.786025
573 89.789141 1653.969948 135.488721
573 52.582050 1668.743241 379.440385
574 81.307336 1646.069546 134.957874
574 54.146727 1658.777384 381.717132
575 78.561016 1637.074160 137.181366
575 34.498254 1655.129605 375.423815
576 66.122502 1627.484607 135.182347
576 31.024238 1644.810028 376.911187
577 60.753080 1618.525267 133.515581
577 24.122207 1639.730147 376.671885
578 55.625736 1608.609026 133.176601
578 23.552341 1630.267778 378.486293
579 44.814183 1599.328147 132.412606
579 20.737212 1622.803691 377.288338
580 49.672461 1591.363035 133.560138
580 11.589915 1614.938796 376.694269
581 35.518337 1581.755421 132.522757
581 7.033007 1606.912638 376.144810
582 36.002135 1573.252629 135.892385
582 4.141105 1598.568272 378.347492
583 26.752324 1562.710175 132.813660
583 3.182517 1588.618479 377.928406
584 30.092758 1552.991745 137.773338
584 8.866573 1576.986686 380.858101
585 21.544120 1543.572232 140.484204
585 4.595499 1570.242873 382.081042
586 24.274639 1534.309951 137.819711
586 1.847890 1561.457454 382.971701
587 26.050782 1525.486918 141.074373
587 3.587387 1554.062130 384.418990
588 25.298207 1515.001251 141.067041
588 3.469724 1547.276516 385.545187
589 33.567396 1505.062632 145.074625
589 6.602320 1538.297017 388.903184
590 34.725857 1495.453996 146.833254
590 8.271563 1531.559545 390.846887
591 35.503342 1487.933843 149.476878
591 18.833272 1523.486857 394.374874
592 45.958267 1477.817858 153.278925
592 13.484131 1519.257397 395.459213
593 46.506116 1470.888853 156.092921
593 20.092478 1512.810573 398.230790
594 52.944398 1463.869607 160.113120
594 28.857568 1505.721815 403.711909
595 60.243533 1457.614386 163.412098
595 35.396425 1501.472218 406.494045
596 70.990366 1453.776481 168.234210
596 39.647074 1501.027095 407.776111
597 77.595226 1450.587493 170.803788
597 44.775379 1499.194946 411.815529
598 88.117476 1449.408420 174.232411
598 58.191721 1498.691089 416.456063
599 99.459951 1448.716595 177.577956
599 66.244782 1499.579463 418.795061
600 114.720682 1448.753141 183.495322
600 81.938204 1500.380379 424.630881
601 123.249616 1451.940518 185.544637
601 89.840810 1502.527074 427.570021
602 135.920065 1455.191898 189.223253
602 96.641184 1506.700213 429.946363
603 148.598906 1459.222842 192.986345
603 102.553976 1514.311562 432.508703
604 160.785372 1465.745145 195.900205
604 119.541891 1518.869562 436.108519
605 170.025283 1472.825121 199.036877
605 128.093988 1525.540265 440.719490
606 180.803379 1482.120690 201.203374
606 134.224157 1535.788964 441.897864
607 198.522353 1489.138863 206.136551
607 141.041776 1544.222274 444.206363
608 206.911524 1501.512878 207.551172
608 158.092729 1553.868981 447.686449
609 218.910382 1511.820076 210.832213
609 168.772932 1563.762926 450.532090
610 234.209479 1522.023353 215.939140
610 178.203816 1573.396455 454.685411
611 238.027480 1537.319507 215.524929
611 181.469408 1587.840905 454.836381
612 245.959062 1552.558504 217.892034
612 192.871854 1600.003684 457.907430
613 259.147191 1564.352502 221.092503
613 207.271515 1610.814059 460.176481
614 268.707491 1578.523862 225.569885
614 215.313172 1625.205603 465.134105
615 287.804624 1590.443291 229.737770
615 219.101534 1638.940492 466.865365
616 297.406962 1604.323432 231.521493
616 233.645659 1651.886013 469.682108
617 301.407379 1620.433999 232.854718
617 236.518217 1668.074387 470.504717
618 312.043694 1633.917299 235.864168
618 247.857569 1678.600011 473.406654
619 316.865117 1651.841573 237.645712
619 252.805402 1693.845712 476.316337
620 322.492891 1668.108185 238.061793
620 255.283554 1707.570975 476.486659
621 334.819303 1681.675179 242.746827
621 261.662585 1721.530858 478.622978
622 346.982126 1695.344743 246.145379
622 265.535801 1736.930016 479.523256
623 334.713207 1714.834792 242.602977
623 259.713898 1755.926464 478.996408
624 346.544272 1728.919252 246.585245
624 269.121134 1767.815583 481.330725
625 349.512976 1742.965975 247.017772
625 263.231204 1782.738883 479.870440
626 348.845656 1758.816647 247.841626
626 266.787969 1797.092592 480.675120
627 353.006030 1771.745086 248.154002
627 270.555697 1808.792993 481.748843
628 353.012875 1786.810356 248.202079
628 264.163084 1826.920353 480.013902
629 346.898945 1803.730094 248.061280
629 263.741318 1839.968777 480.252794
630 344.659919 1820.778280 245.379879
630 265.574427 1854.114253 480.151408
631 340.649172 1836.857464 245.054432
631 257.601768 1869.317942 478.282436
632 340.649172 1836.857464 245.054432
632 259.115453 1880.139324 477.561181
633 334.994664 1866.319985 242.424195
633 254.053348 1894.524041 478.722374
634 328.588573 1880.170367 241.074925
634 242.555109 1909.753153 475.213261
635 322.037466 1894.784197 238.388353
635 244.648077 1919.804716 476.733514
636 321.155748 1907.505928 238.283472
636 236.474569 1932.447019 473.241287
637 311.221797 1920.717397 234.881912
637 227.503451 1945.923608 470.234293
638 300.895972 1935.036035 231.252575
638 222.403705 1956.912300 468.462329
639 294.105107 1947.088749 228.361944
639 222.198624 1966.426946 467.359087
640 288.343469 1959.433986 225.859203
640 212.867825 1977.381992 463.288048
641 272.377353 1973.180090 219.930124
641 202.032575 1988.228501 459.752901
642 269.811729 1981.455543 217.163306
642 194.799143 1997.724150 454.514826
643 260.516330 1992.503606 212.383443
643 182.818004 2007.856999 449.910506
644 256.296754 2001.338648 208.921393
644 177.671311 2016.103158 446.607030
645 249.252830 2008.874791 206.737388
645 170.921548 2022.603842 444.066528
646 233.455338 2018.396131 199.528506
646 164.290016 2027.471052 440.622676
647 219.627301 2027.727689 193.429955
647 158.278478 2033.498662 435.947658
648 213.372812 2033.479191 190.320591
648 143.502868 2041.284038 431.101647
649 204.769602 2039.885207 186.849969
649 138.353699 2045.387186 427.036797
650 193.548880 2044.809025 181.547774
650 125.936794 2049.856862 421.861255
651 180.915672 2051.071994 175.229449
651 122.287220 2053.586470 418.569544
652 166.580099 2058.155174 171.010893
652 112.953862 2055.823440 415.202893
653 162.296641 2059.740445 168.254338
653 99.149460 2060.594284 410.098712
654 143.448121 2065.176826 162.749263
654 94.032796 2061.159536 407.850864
655 142.681474 2065.594219 162.231351
655 84.173471 2062.883036 404.718200
656 136.083137 2065.718609 158.265471
656 75.569241 2062.736849 401.117928
657 119.662391 2070.022239 153.704520
657 70.567971 2062.995880 398.980041
658 111.426554 2069.622295 151.916874
658 56.482699 2063.033015 392.919746
659 100.513371 2068.364949 146.775740
659 53.710574 2060.911867 391.392075
660 102.113146 2063.985662 148.214545
660 45.430726 2056.753282 389.340128
661 84.695782 2064.500676 143.635915
661 42.938244 2053.067251 388.620767
662 77.976753 2060.383096 140.331917
662 40.217402 2047.334995 386.690324
663 72.872334 2054.178842 138.461103
663 30.403369 2042.867408 382.696095
664 58.159400 2052.407820 134.472715
664 24.298404 2037.314069 380.573436
665 52.118658 2047.672548 134.150681
665 15.946203 2033.311625 378.571827
666 42.453616 2042.189628 128.670851
666 10.374150 2028.706374 375.846879
667 31.063660 2038.351448 124.283026
667 -1.542541 2024.412603 372.365968
668 24.801558 2031.355610 123.348054
668 -1.188726 2015.937168 371.242177
669 29.029294 2018.939249 123.387365
669 -1.590031 2006.120717 370.214109
670 22.221137 2012.289043 120.720715
670 -6.970549 1999.351424 367.016856
671 20.537529 2001.596474 121.107439
671 -9.990135 1992.636039 364.104368
672 8.627115 1996.564263 117.069230
672 -22.918732 1987.286786 360.830951
673 12.017423 1985.028485 116.126203
673 -20.531226 1977.642908 361.716297
674 10.683554 1976.556850 116.740718
674 -30.537713 1973.685175 358.151682
675 -0.077622 1972.949610 113.114172
675 -25.754381 1962.591671 360.149343
676 -6.389130 1967.219604 110.219582
676 -20.957463 1953.794299 359.848826
677 -5.101350 1960.247247 109.907376
677 -26.145849 1949.186098 358.277319
678 9.867489 1949.281921 114.420117
678 -25.064216 1943.757817 357.341861
679 -0.726287 1947.649462 110.116041
679 -16.898329 1936.755492 358.916408
680 2.831683 1942.683550 111.095505
680 -15.735899 1931.224432 358.403796
681 11.592422 1934.712751 113.376858
681 -2.678672 1923.078353 359.985656
682 19.454085 1928.211352 115.066747
682 0.949094 1918.798125 360.806647
683 27.402980 1924.843387 114.718520
683 12.719205 1912.621522 362.322736
684 36.100722 1922.453348 115.242102
684 15.833527 1909.107420 361.343305
685 64.312538 1912.502342 126.540323
685 30.681550 1904.348145 365.292545
686 60.503430 1913.093974 119.806325
686 37.190225 1902.690429 366.384265
687 69.387805 1911.628880 121.820962
687 46.892236 1899.754259 368.307561
688 83.956333 1912.309487 124.819894
688 62.944306 1896.904520 372.642020
689 102.443642 1908.498738 127.879643
689 79.465647 1895.240616 376.777030
690 110.178930 1909.676551 129.290737
690 88.363480 1893.878922 377.153723
691 125.325234 1908.628409 130.369341
691 109.563526 1890.286610 380.871976
692 145.351910 1907.438121 135.442981
692 124.076759 1888.126440 385.004260
693 167.296474 1904.642590 140.638327
693 140.675602 1886.086577 388.052919
694 181.524644 1903.041501 144.232514
694 161.401887 1882.713790 393.156044
695 209.792547 1900.060237 150.109349
695 178.698461 1880.766608 395.899787
696 221.620030 1899.997994 150.946432
696 192.879693 1880.148312 400.543370
697 250.027713 1895.800635 159.496252
697 214.174994 1877.249381 405.062834
698 270.295053 1896.376980 163.770305
698 232.232380 1876.289365 409.571803
699 281.260560 1897.034036 166.340880
699 250.516292 1875.287240 413.961526
700 307.353905 1894.241247 174.099284
700 269.718258 1873.537803 419.532515
701 326.322057 1893.416420 178.136954
701 291.392158 1870.247334 424.549676
702 342.914194 1894.665805 181.255120
702 306.104388 1868.954408 428.933186
703 372.751175 1888.640980 188.846245
703 328.090359 1867.337904 434.532537
704 389.518625 1889.546090 194.006800
704 348.378389 1865.163874 439.344182
705 412.235584 1887.485681 199.771153
705 362.041084 1864.118152 443.676066
706 430.499308 1885.918717 204.470456
706 379.563536 1861.039235 448.329928
707 451.633895 1881.385844 209.629311
707 398.968216 1859.067586 454.694467
708 471.429286 1878.671151 216.191165
708 418.612848 1855.632717 457.895792
709 498.059178 1874.949675 224.208465
709 440.436284 1850.942324 464.571855
710 522.299666 1871.001073 231.171756
710 462.567341 1847.641082 470.589756
711 536.611032 1868.783962 234.472239
711 477.808867 1845.461929 476.036937
712 560.036696 1864.165040 241.698053
712 506.359246 1838.196801 485.286868
713 579.174341 1860.312452 248.983640
713 513.997455 1837.878754 489.454603
714 596.879054 1856.581437 254.752293
714 530.521659 1834.250315 494.737353
715 619.400201 1852.511742 263.627786
715 549.602420 1829.899662 502.343102
716 639.010252 1848.406874 271.533209
716 568.583089 1826.025723 509.460197
717 657.614885 1845.536788 278.047893
717 585.576447 1822.135145 516.754976
718 677.648934 1841.220061 285.430643
718 598.614481 1818.763060 521.503594
719 696.151781 1836.991735 292.717304
719 618.265156 1815.128066 529.222037
720 715.618907 1833.404934 300.550666
720 634.810035 1809.824959 536.312028
721 739.264516 1827.965680 310.415680
721 652.362965 1806.619561 543.367865
722 751.227893 1825.656918 315.855682
722 668.166565 1801.936770 549.448498
723 772.855852 1820.132009 323.843211
723 685.370571 1797.517812 556.593641
724 788.384262 1816.196078 330.870271
724 704.430097 1793.382738 564.130144
725 806.710539 1812.127150 338.121221
725 717.232266 1789.620146 570.706756
726 822.703716 1808.523101 346.440010
726 729.816515 1786.187498 576.875158
727 843.278806 1803.449875 354.675167
727 745.992923 1781.487643 583.660970
728 855.780581 1800.641663 361.034713
728 763.375942 1777.268486 592.055265
729 875.114095 1795.056383 370.633073
729 779.534496 1771.820929 598.319558
730 892.905805 1790.095911 378.175123
730 794.350460 1766.333786 606.581061
731 907.511747 1785.174738 385.714547
731 809.671563 1761.851210 612.953118
732 924.657285 1780.361481 394.257957
732 823.806820 1755.889472 620.187088
733 942.525982 1774.077658 403.556025
733 837.329762 1751.045757 627.281973
734 959.911855 1767.590067 411.699148
734 851.147100 1744.811301 634.296494
735 976.065828 1760.590787 419.571167
735 860.234815 1738.985394 639.411510
736 988.681925 1753.654677 426.347154
736 875.818212 1730.504908 647.035920
737 999.012113 1747.681207 431.553233
737 884.629595 1724.854667 652.046067
738 1013.787103 1738.574159 438.812031
738 896.685188 1717.194436 656.961644
739 1026.231139 1730.002040 445.605698
739 907.611731 1708.689526 662.758629
740 1035.245424 1721.578296 450.616035
740 915.136885 1701.137529 667.012639
741 1044.463838 1712.324567 456.075260
741 921.528475 1692.909650 671.591279
742 1054.236720 1703.140405 460.880000
742 928.616377 1683.703832 675.282630
743 1061.618419 1692.491841 465.819183
743 936.990409 1674.405892 679.245364
744 1066.830177 1683.984833 469.425309
744 943.064828 1665.469704 683.249730
745 1067.992562 1674.543412 471.155151
745 944.548119 1655.409690 684.475029
746 1069.385705 1665.221212 473.309672
746 946.509203 1645.407051 687.303638
747 1075.394817 1653.119169 476.860134
747 946.260885 1636.745055 688.814601
748 1074.324253 1643.074821 478.952863
748 942.399804 1627.326532 688.622264
749 1070.443777 1632.368278 478.652137
749 943.559784 1616.703480 690.642244
750 1068.083965 1622.695167 478.997555
750 941.667732 1606.882081 690.579909
751 1059.847198 1612.898474 477.116064
751 933.843401 1597.872903 688.497204
752 1057.638596 1601.720268 476.495138
752 927.336919 1588.182674 687.466259
753 1053.865286 1590.131992 475.550036
753 920.012158 1578.082290 685.044776
754 1043.202952 1581.078130 471.592092
754 909.831909 1570.281654 681.055058
755 1033.537148 1571.622671 468.416304
755 900.155845 1561.381667 677.809537
756 1025.270728 1561.942194 463.749944
756 891.545850 1552.288455 673.580143
757 1009.644883 1554.845663 457.021985
757 882.372374 1542.955374 668.680506
758 1001.772985 1544.387441 452.157218
758 870.216557 1536.163564 663.809639
759 991.316422 1536.202626 446.681688
759 857.234497 1528.508876 657.899771
760 973.826209 1530.410312 439.130332
760 846.041714 1522.217592 651.972145
761 959.152265 1523.725255 430.836667
761 833.212056 1516.390556 645.057564
762 944.028901 1517.407188 423.322744
762 818.447294 1511.627669 637.763167
763 928.505159 1512.112460 416.058041
763 806.694769 1504.863966 631.358599
764 912.201578 1507.407960 408.303445
764 789.860245 1500.236770 624.364585
765 894.216610 1503.422584 400.128579
765 774.597638 1496.753974 617.685445
766 878.004088 1499.562759 392.949157
766 758.999752 1492.766547 610.456110
767 861.317663 1495.893014 386.034991
767 739.904745 1489.619344 602.637256
768 844.234019 1492.139621 378.048786
768 726.465504 1485.150862 597.043681
769 823.357830 1489.585547 370.770896
769 712.729480 1482.282818 591.527009
770 804.642423 1487.451503 362.988963
770 694.696828 1479.728998 585.157403
771 787.440867 1483.964775 356.767293
771 677.259893 1476.612931 578.432921
772 765.447201 1482.541578 347.983533
772 661.290776 1474.176668 572.575336
773 747.355541 1480.192646 341.639980
773 645.386910 1470.926819 566.714345
774 726.837759 1477.722652 333.982075
774 627.740460 1468.777348 560.934306
775 713.424537 1475.649513 329.210936
775 610.110727 1466.688338 554.262273
776 693.569838 1472.415072 321.385432
776 591.349381 1464.335074 548.253892
777 673.796347 1470.912664 314.726876
777 575.480685 1461.791729 542.940047
778 654.297273 1468.880293 307.754744
778 562.635757 1458.371950 538.395774
779 635.479590 1467.505040 301.597042
779 542.156282 1456.915752 531.142947
780 619.255720 1464.850678 295.932018
780 524.487802 1454.704562 525.402177
781 599.422391 1463.958197 288.669052
781 514.861971 1452.022001 522.336516
782 582.125547 1461.728162 283.387237
782 498.840299 1450.392850 516.814373
783 564.434107 1459.132399 278.349419
783 481.650476 1447.691247 511.732293
784 546.545865 1458.391660 272.606672
784 463.723342 1446.956356 507.198733
785 529.665165 1455.477118 266.980566
785 451.555732 1443.431371 503.486117
786 514.805164 1452.840107 262.101433
786 434.299429 1440.109616 497.653994
787 500.054009 1450.792646 258.655180
787 419.096674 1438.333273 493.046178
788 483.535573 1448.602840 253.426196
788 409.976336 1435.132165 489.847956
789 462.769667 1446.443173 246.982600
789 389.818294 1434.011450 484.702581
790 447.407764 1444.265929 243.390577
790 377.407405 1431.441223 480.881263
791 428.857657 1442.676321 238.636506
791 359.304779 1428.844180 476.688728
792 409.284509 1441.772724 233.372716
792 342.882448 1426.423449 472.541967
793 393.816233 1439.047728 229.712257
793 327.085421 1424.329946 467.652581
794 381.435834 1437.305238 227.416689
794 315.947515 1421.442940 465.522279
795 362.855211 1435.101087 221.652787
795 299.754254 1418.637136 462.288206
796 344.649610 1432.918750 218.715018
796 286.605928 1415.586572 458.994452
797 329.951900 1429.660482 215.126556
797 271.692081 1412.495938 455.359084
798 309.833980 1428.690114 210.263778
798 257.519312 1409.951368 453.104008
799 293.833699 1426.419858 206.811226
799 242.470633 1406.867145 448.674046
800 282.914297 1423.188077 204.466401
800 225.044018 1405.453277 445.504506
801 265.825652 1419.726457 201.528805
801 216.800546 1399.788369 443.084999
802 248.968418 1418.075441 197.272693
802 198.130439 1398.489598 439.737760
803 230.263869 1416.079387 194.322355
803 184.844200 1394.554596 437.195066
804 219.168308 1412.975294 192.947536
804 170.775954 1391.692544 435.721870
805 197.938614 1410.919889 189.373202
805 160.891521 1386.569714 434.994383
806 187.542223 1405.724116 188.482799
806 142.056800 1383.293907 432.331530
807 169.750571 1401.530574 185.658289
807 130.376727 1378.773570 430.874281
808 160.541204 1397.310521 186.933336
808 117.201795 1374.345952 429.833139
809 145.414330 1392.344903 184.527884
809 107.596378 1367.814817 429.254457
810 130.720986 1386.041795 185.266413
810 95.754713 1363.455914 428.764851
811 117.952388 1381.881574 183.655771
811 87.446887 1357.869385 429.380691
812 112.947142 1375.156145 187.432511
812 76.042967 1352.385602 429.881771
813 101.306565 1368.860780 186.940095
813 63.330301 1345.395167 428.500205
814 90.520525 1362.299188 186.395631
814 57.036506 1338.051643 428.811069
815 72.340917 1356.678513 185.077689
815 44.459570 1331.926038 429.753915
816 64.291265 1348.792928 185.323214
816 37.763532 1324.997327 430.288544
817 54.727156 1340.977432 186.414456
817 27.656723 1317.403352 431.956659
818 44.241966 1331.413223 187.321827
818 18.458959 1310.282330 431.815989
819 36.862539 1323.534037 187.294877
819 7.096330 1302.852050 432.416203
820 27.132539 1315.656993 186.104246
820 -1.772827 1295.142851 431.122922
821 24.256009 1305.037829 186.634209
821 -6.943378 1286.840251 430.237299
822 15.246128 1297.886181 185.315970
822 -9.596490 1278.658419 430.522952
823 8.638101 1287.966656 184.073371
823 -18.610849 1270.569890 428.096660
824 -0.958519 1281.610599 182.216235
824 -24.149284 1261.710843 427.952995
825 -4.960012 1271.472880 180.284911
825 -29.027089 1254.547697 426.405287
826 -8.170030 1261.996573 178.984570
826 -35.806743 1245.457471 423.425201
827 -12.012940 1253.176917 178.884001
827 -36.893054 1237.449589 423.480557
828 -12.212583 1242.019070 178.091490
828 -39.444202 1227.243097 422.793659
829 -16.498265 1233.038975 176.361491
829 -41.481321 1217.517357 422.316776
830 -19.772980 1224.018855 174.717384
830 -42.944622 1207.998933 421.981722
831 -18.682779 1212.423265 177.065506
831 -41.961467 1198.553580 423.194873
832 -20.773765 1202.106864 176.976893
832 -45.428557 1188.808921 423.506125
833 -22.744415 1193.541014 176.511842
833 -36.711114 1179.807314 428.573911
834 -16.871688 1180.776891 182.073921
834 -39.010880 1168.047656 428.286732
835 -20.162569 1171.543405 182.246149
835 -34.889714 1159.089054 430.327406
836 -10.878484 1160.084902 185.591047
836 -34.188852 1147.346369 433.632172
837 -5.274113 1149.252534 189.556630
837 -29.600779 1137.472841 436.850661
838 -4.823390 1138.693754 192.718008
838 -24.054607 1126.061389 441.246019
839 1.387299 1126.917574 197.569564
839 -21.124067 1116.231116 444.229115
840 5.897595 1114.093376 201.357791
840 -13.211285 1105.062890 447.907412
841 15.641246 1102.679982 205.975246
841 -6.944876 1095.644113 451.699368
842 29.259899 1090.833526 212.370601
842 -0.811938 1085.431477 456.445841
843 30.607989 1081.243551 213.971784
843 7.996699 1074.729226 460.531837
844 43.098938 1068.600286 218.625206
844 15.480002 1065.834153 464.760150
845 51.027489 1059.467765 220.902394
845 24.679397 1055.838207 468.332103
846 65.635199 1049.495820 225.618094
846 38.980676 1046.798172 473.151187
847 74.963510 1040.314691 228.231171
847 50.751989 1038.383216 475.731644
848 93.144675 1029.255676 231.725454
848 61.283188 1031.700040 477.954591
849 104.604504 1023.362078 233.929655
849 76.702537 1023.801671 481.599066
850 118.881754 1016.181498 236.203896
850 86.214095 1018.482554 482.447681
851 135.340298 1009.254288 237.691931
851 97.590763 1012.810462 483.405918
852 149.565605 1005.650165 237.312702
852 116.568328 1007.161601 485.846257
853 171.578393 1001.255038 240.502341
853 134.139170 1004.305743 486.988736
854 188.771512 997.997237 241.772479
854 152.132093 1001.391198 487.731137
855 207.751181 997.046145 242.694449
855 165.136943 1000.515174 488.541369
856 227.538878 996.646654 243.546917
856 180.273340 998.957644 488.656747
857 244.052818 997.215070 243.421581
857 202.512671 997.827285 490.199365
858 259.487887 999.296887 243.266179
858 219.026867 998.424997 490.291241
859 284.090018 999.643296 244.598457
859 235.384309 998.559934 491.146678
860 301.559806 1000.887942 245.355432
860 249.122337 999.596094 490.324404
861 318.612939 1002.741683 245.470939
861 274.518342 1000.140437 491.610440
862 340.218209 1005.081828 247.350072
862 291.664879 1001.998255 493.244468
863 357.841185 1007.452535 249.183546
863 302.266873 1005.514786 492.594585
864 371.878080 1011.138748 247.929910
864 323.450033 1006.895639 494.022294
865 395.534788 1015.105799 252.042378
865 341.023474 1009.997611 496.562225
866 411.364125 1019.092248 252.434635
866 360.167756 1013.496226 497.686578
867 431.474135 1024.519724 254.380445
867 374.400102 1016.378507 499.039396
868 453.547730 1028.720695 258.052258
868 393.118730 1020.612651 500.393201
869 473.498796 1032.418202 260.862608
869 412.603739 1023.599382 504.163693
870 490.731408 1037.145455 263.598970
870 431.031053 1027.583783 506.157247
871 510.831847 1041.339433 265.888844
871 447.921519 1030.449916 508.468749
872 529.456674 1045.934192 268.835158
872 466.551617 1033.910482 512.133192
873 550.930507 1050.249472 273.989111
873 484.516285 1036.895198 516.033536
874 567.669998 1054.550346 277.156354
874 504.939420 1040.667466 519.721065
875 594.082372 1058.517401 283.928761
875 520.237385 1042.585931 522.943514
876 610.543236 1062.014581 287.706553
876 537.553458 1045.108666 527.316024
877 631.299354 1063.065876 292.601587
877 557.666168 1046.589995 531.411109
878 648.674541 1065.507403 297.314158
878 576.825931 1048.421724 536.509393
879 674.036971 1067.734962 304.770831
879 594.507207 1048.516909 541.683673
880 692.712079 1069.312341 310.420754
880 611.283818 1049.375149 546.248077
881 711.402025 1069.698709 316.658455
881 626.924807 1050.437486 551.032718
882 731.781172 1069.495531 322.488046
882 647.591992 1048.772466 557.536574
883 751.942047 1069.932210 329.867934
883 661.945349 1049.506091 562.553145
884 767.565602 1069.506877 335.952146
884 680.336832 1048.705283 568.277045
885 786.629466 1068.458202 342.307715
885 696.829353 1047.306500 574.266214
886 805.717489 1067.300493 348.418620
886 713.121291 1045.348534 580.945303
887 822.334639 1065.443541 355.697732
887 730.844556 1043.809610 586.761995
888 840.022325 1063.746048 362.429749
888 746.632414 1041.548303 592.791855
889 857.566633 1061.812387 370.157062
889 758.274993 1039.107244 598.448496
890 873.492504 1058.339077 377.166428
890 772.592085 1036.052342 604.651883
891 892.050870 1054.306886 385.244561
891 788.456196 1032.179584 611.532650
892 905.066585 1050.289899 391.271582
892 803.211789 1028.366263 618.011247
893 920.346070 1045.378144 399.032352
893 815.875112 1024.192710 624.470717
894 935.681483 1041.014503 406.415063
894 828.611575 1019.430313 630.373668
895 948.480462 1035.832195 413.142308
895 841.427558 1014.263483 637.354386
896 963.632170 1030.935146 421.386849
896 853.863599 1009.439883 643.821048
897 976.142090 1024.863271 429.009623
897 867.239981 1004.608601 651.754997
898 988.763662 1018.987179 436.076286
898 877.292264 998.570485 658.222073
899 1002.636869 1012.406438 444.076874
899 887.717068 991.878753 664.796103
900 1013.600870 1004.251516 451.023125
900 898.268521 985.576962 671.187114
901 1025.866149 997.691662 458.447461
901 906.916790 979.519637 677.111847
902 1036.992711 990.670576 465.105370
902 917.795760 972.737594 683.197101
903 1047.087662 982.903160 470.665033
903 926.663604 964.982912 688.560323
904 1056.180442 975.657148 475.754907
904 935.582713 957.744993 693.633797
905 1066.740480 967.431390 481.977731
905 944.183673 950.118462 698.217501
906 1075.671872 959.468635 486.350715
906 951.581748 942.640405 702.878095
907 1084.585898 951.084995 491.487046
907 958.087044 935.025735 705.607985
908 1091.121369 943.105271 494.981608
908 964.129464 926.908396 709.357731
909 1095.892170 935.925951 497.775688
909 969.569694 918.512828 711.921582
910 1102.306756 926.758964 501.346636
910 973.044600 910.870443 714.395149
911 1105.221034 917.433629 503.471807
911 975.198450 902.999693 715.105853
912 1105.267696 909.727296 503.615100
912 976.668131 893.278314 716.343105
913 1107.370561 900.507870 505.275890
913 976.413000 885.771499 716.822089
914 1105.481163 891.934300 505.080527
914 977.307353 876.200260 717.134709
915 1105.393356 882.416054 505.807203
915 975.039892 867.179938 716.921783
916 1102.199968 872.553651 504.809642
916 972.372452 858.204908 715.859756
917 1099.042148 862.634707 503.896128
917 968.645788 848.785274 715.197954
918 1096.268766 853.434964 503.155840
918 964.652890 839.595168 713.828664
919 1088.341963 843.719908 499.712178
919 960.299952 831.378193 711.254602
920 1083.262278 834.221373 497.114895
920 950.769671 822.050422 708.042667
921 1073.464520 825.592870 492.779724
921 943.169172 813.081254 704.373298
922 1064.443326 817.263335 488.928228
922 933.628437 805.191415 700.732749
923 1057.597610 809.026221 485.024172
923 927.623744 798.054499 697.222994
924 1044.699329 800.409079 479.846453
924 914.954009 789.788379 692.586167
925 1032.973642 792.697987 474.384507
925 905.771423 781.700873 687.729902
926 1021.095302 785.626597 469.650007
926 892.566495 774.892817 682.984404
927 1006.635355 777.835390 463.240153
927 879.358294 768.382422 678.015199
928 995.255212 770.902448 457.955261
928 868.434562 761.292024 672.929453
929 979.185217 763.719916 450.928007
929 853.011387 755.251153 666.747255
930 965.631491 758.444872 445.014994
930 840.266417 749.361785 660.916978
931 949.467891 753.765602 438.013823
931 825.859000 743.405033 654.634029
932 932.075874 748.904658 430.675417
932 812.505989 738.011158 649.022067
933 917.329310 743.722341 423.789666
933 797.984801 733.962236 642.833323
934 901.279539 739.129226 416.915952
934 782.787366 730.604146 636.227976
935 884.432413 735.381162 408.838613
935 766.157421 725.112178 629.972029
936 866.970221 731.332908 402.292260
936 754.080065 721.959084 623.398716
937 850.407497 727.208051 394.620595
937 739.227101 717.166501 617.676699
938 833.127460 723.776657 386.302446
938 723.890602 712.837524 610.307783
939 816.437452 719.935446 378.381831
939 705.839627 708.735224 602.605154
940 798.521754 717.958058 369.837626
940 690.639588 705.703467 596.038677
941 781.208801 714.710940 363.376622
941 672.867208 703.075662 589.099137
942 761.164596 712.872936 354.787637
942 656.591385 700.193029 581.512284
943 745.485176 710.160483 349.069942
943 641.071276 697.186006 575.792063
944 726.559560 709.073329 340.740188
944 626.327505 694.725913 568.821835
945 708.606927 707.407651 333.245453
945 611.794836 692.701360 564.050039
946 689.070064 705.382334 326.302066
946 594.147431 690.907723 556.675748
947 668.696991 703.969666 318.649307
947 576.468078 689.172408 550.348507
948 654.428224 703.297611 311.812133
948 565.701698 686.977935 544.378696
949 636.070002 702.059815 305.003569
949 547.810119 685.090321 538.027976
950 617.812129 700.879695 298.595224
950 532.282005 683.317277 532.471611
951 601.858502 699.983878 292.363115
951 514.989296 681.640864 525.914687
952 583.773799 700.146528 285.061143
952 500.676424 680.038685 519.781426
953 562.796313 698.452866 277.396007
953 483.269068 676.886413 513.841085
954 547.017508 696.673308 272.180371
954 468.297426 675.623825 509.106172
955 528.762188 695.655395 265.897998
955 456.227717 673.116445 503.960090
956 510.372593 693.381844 260.154902
956 439.943881 670.501021 499.023618
957 493.436916 692.039677 254.520493
957 421.798281 667.619706 492.222661
958 476.559771 689.488125 248.941788
958 407.067212 664.371578 488.604893
959 461.249794 686.836826 245.388894
959 392.769675 661.329461 485.024121
960 444.694980 683.595898 241.335186
960 378.443647 657.848774 480.806843
961 425.876655 680.127495 237.209230
961 364.607399 654.106203 477.095406
962 408.869119 677.856716 232.553509
962 348.168848 648.986226 473.600874
963 392.063206 674.126373 229.825493
963 331.528139 645.851183 470.597542
964 373.104748 670.312906 226.730758
964 319.259303 641.845649 468.875510
965 358.956674 665.406941 224.735685
965 301.822847 636.469297 465.613107
966 340.426359 660.793664 221.651498
966 287.057218 633.085860 463.427716
967 323.956909 656.492507 219.744320
967 272.293083 626.936872 461.787487
968 306.016772 652.004265 217.564149
968 254.372301 621.968466 459.984192
969 285.115281 645.375599 214.624778
969 243.889222 615.624172 459.522594
970 273.434196 640.089375 215.067694
970 225.674727 609.648043 457.060717
971 255.788231 633.328352 213.503116
971 213.527560 604.295623 457.228675
972 240.341911 629.283295 212.361143
972 198.974698 597.741192 456.033269
973 225.198729 622.748398 211.031437
973 181.894903 591.913339 455.225180
974 210.031146 617.096182 211.249864
974 173.049816 584.471295 455.051247
975 190.945144 611.099212 209.737731
975 155.778670 578.616112 455.001598
976 175.349047 602.799492 209.031699
976 144.765191 572.369760 453.632935
977 159.585425 597.185501 209.163076
977 129.443675 565.649545 453.360386
978 143.970827 589.443733 207.929332
978 113.382528 559.522302 452.556159
979 132.703532 582.425312 208.338423
979 101.761058 551.606908 453.780358
980 118.627391 575.035257 209.531927
980 87.792775 545.431913 453.029494
981 107.912714 567.724398 209.004953
981 73.933070 537.216874 453.679221
982 90.349259 560.809072 210.156903
982 64.206495 529.790845 455.825826
983 79.393638 551.882976 211.204996
983 53.788283 522.547493 456.399004
984 61.863407 542.417998 211.142021
984 39.276584 514.564304 456.693400
985 52.416919 534.393063 211.926073
985 27.050388 507.453782 458.610771
986 39.361965 525.032789 213.020544
986 17.272009 498.540396 459.949215
987 30.343585 515.979754 215.684373
987 3.219972 490.362644 459.755988
988 10.970054 507.360137 213.491185
988 -1.272247 480.785187 462.551964
989 0.404682 497.129531 215.627832
989 -9.501970 472.497265 463.809819
990 -6.091913 487.354468 217.836257
990 -24.998036 462.814686 463.478899
991 -6.367843 477.168039 220.398826
991 -30.221289 453.549341 466.770886
992 -19.441527 467.606718 222.404975
992 -31.208970 442.647377 470.946818
993 -28.828319 455.227737 222.074052
993 -44.112062 434.497725 470.704328
994 -37.503578 443.140568 222.585185
994 -50.459099 425.912363 471.319222
995 -40.050992 434.211751 225.388185
995 -56.293042 414.360141 472.461842
996 -47.901396 422.036814 225.494092
996 -59.762679 404.823574 472.720082
997 -51.844131 409.162144 225.608941
997 -61.435902 393.539055 475.001466
998 -54.776117 398.719314 228.206031
998 -69.343985 384.676415 476.711979
999 -56.740613 385.643662 228.120608
999 -70.532581 374.404060 474.579746
1000 -58.771266 374.506816 227.452353
1000 -73.330505 362.686706 475.097183
1001 -55.647078 361.851761 228.605596
1001 -67.744248 352.814125 477.449508
1002 -57.238499 346.813226 228.909413
1002 -65.751220 342.609496 477.056555
1003 -51.483149 335.730804 228.849085
1003 -70.468536 330.396215 475.115606
1004 -52.823901 323.306642 226.635269
1004 -66.876843 320.786927 474.863816
1005 -46.721101 312.675442 226.915392
1005 -61.890922 309.792278 474.779691
1006 -39.749019 299.678852 226.618356
1006 -55.311135 298.841054 476.612604
1007 -30.597149 287.744970 228.081150
1007 -46.459729 288.596584 476.064980
1008 -17.965978 277.537085 229.741065
1008 -40.228370 280.575674 477.481089
1009 -8.623946 268.465959 230.221779
1009 -25.283891 272.385415 480.431488
1010 3.266817 261.076616 232.509810
1010 -18.801176 265.249226 479.396956
1011 13.213277 251.742707 230.983637
1011 -7.964135 259.088927 481.207230
1012 27.065952 246.352312 232.024764
1012 0.114334 252.391003 480.894477
1013 42.836009 241.019377 234.886396
1013 11.454093 248.197047 482.284126
1014 55.736375 236.921269 235.150428
1014 25.480574 243.572851 481.843198
1015 68.932373 231.901173 234.422066
1015 44.748221 241.096916 484.286131
1016 88.204104 228.204960 234.393064
1016 56.824185 238.456317 482.544329
1017 106.050728 227.126033 236.043072
1017 72.926270 236.443171 483.213366
1018 121.673276 225.578565 235.127329
1018 87.635221 235.502961 483.761833
1019 138.897923 225.223553 235.585661
1019 105.185186 236.203872 483.286556
1020 161.327237 227.121373 234.829764
1020 119.554361 236.816745 482.340445
1021 178.651390 229.328233 235.667938
1021 134.333672 238.188475 482.079813
1022 196.917682 232.811021 234.273224
1022 154.753960 240.273044 481.868393
1023 215.797675 238.166469 234.534284
1023 172.904341 243.273712 482.579635
1024 235.649366 241.655609 232.991608
1024 189.432305 248.457031 481.202989
1025 256.394732 246.979014 234.296593
1025 209.450695 251.698280 480.921706
1026 277.335302 253.449842 234.083487
1026 228.307452 255.933557 481.263070
1027 294.774527 258.460071 233.118498
1027 245.655171 261.146756 480.738306
1028 318.301124 267.084812 234.776290
1028 263.242723 266.143425 480.420727
1029 335.475524 272.219207 235.113371
1029 283.703653 270.819560 480.385989
1030 357.733457 278.317338 237.096259
1030 304.276062 276.411974 481.452848
1031 378.448810 285.118861 238.296422
1031 319.823644 280.347053 482.778303
1032 397.785243 292.283531 239.360125
1032 341.759188 284.717103 485.141063
1033 422.199172 297.229870 243.960306
1033 361.016474 289.245905 487.620163
1034 440.157978 301.285345 246.084743
1034 380.077732 292.519066 488.953779
1035 462.729967 305.497126 249.867202
1035 401.274965 295.816050 493.320242
1036 482.683760 308.074579 253.994369
1036 421.015735 297.858154 496.735489
1037 502.826798 311.951107 258.166572
1037 439.548934 300.172883 500.285466
1038 521.801695 315.558724 262.234326
1038 458.672549 302.106997 504.524918
1039 543.013796 317.191681 268.712099
1039 476.361656 303.687967 509.320351
1040 561.972298 319.325048 274.110679
1040 495.457805 303.176006 515.191749
1041 586.036821 318.996287 281.629411
1041 513.100721 304.423410 520.374046
1042 602.481183 320.144602 287.692271
1042 530.412460 304.948579 526.791658
1043 622.155420 320.351509 295.107942
1043 549.973527 303.699740 534.088223
1044 643.545630 318.207042 303.349925
1044 565.012664 302.193805 540.519058
1045 660.971400 318.434638 310.231535
1045 584.565358 301.188325 548.070284
1046 678.854570 316.851168 318.579231
1046 601.579111 299.185925 555.757827
1047 698.553831 316.153280 327.011732
1047 617.683025 297.157272 562.330942
1048 714.475943 314.329363 333.959057
1048 635.671853 295.195349 569.716487
1049 736.222944 312.046834 342.895572
1049 654.543235 291.951369 577.738825
1050 754.577073 309.189299 350.711923
1050 671.788783 288.492103 585.054899
1051 772.484512 305.517943 358.531761
1051 687.774686 285.041925 592.309584
1052 790.208109 302.101913 365.525768
1052 703.850634 280.813228 598.947646
1053 810.854654 297.615787 373.467389
1053 720.418763 276.975152 605.571122
1054 828.223870 293.335786 381.206864
1054 738.018128 271.925321 612.408112
1055 845.822877 288.696514 388.545761
1055 752.792652 266.935294 619.061707
1056 864.155031 282.911592 396.077023
1056 769.036806 261.172422 625.488304
1057 881.872233 277.323186 403.629898
1057 784.047639 255.240631 632.061501
1058 898.164774 271.357447 410.543604
1058 800.417236 248.411314 638.786595
1059 914.670907 264.362963 417.819187
1059 812.101094 241.444520 644.171463
1060 930.247701 255.880949 424.659258
1060 830.497505 233.105774 651.139835
1061 945.046941 248.783032 431.080661
1061 839.388312 225.397589 656.186920
1062 957.680636 240.473161 437.732632
1062 852.589847 217.133166 662.620302
1063 972.331961 230.610872 444.496278
1063 866.033376 207.323561 667.657186
1064 987.484545 221.445848 452.022982
1064 875.055647 197.745082 672.571641
1065 994.496189 212.695862 456.460415
1065 883.365041 188.405522 677.685776
1066 1008.095592 200.827399 462.990357
1066 892.426824 177.061709 683.142477
1067 1013.663298 190.651281 467.145062
1067 900.758766 165.799883 687.671935
1068 1024.452021 177.194050 471.542583
1068 911.395695 153.823288 691.870826
1069 1030.998989 164.586498 476.125258
1069 918.404259 140.731833 697.068801
1070 1039.615374 150.648516 481.148429
1070 923.278969 128.767324 699.670792
1071 1043.384131 136.703818 483.895468
1071 931.399731 114.451229 702.932872
1072 1048.625708 122.712736 486.623785
1072 930.758586 102.177095 704.182017
1073 1054.908720 106.276705 489.931309
1073 936.031630 88.700234 706.772480
1074 1058.243210 93.840590 491.153381
1074 939.391336 75.157152 708.981186
1075 1060.178216 79.861593 492.194072
1075 934.851840 60.912958 708.315297
1076 1058.826062 65.198192 492.536581
1076 938.986760 48.141730 709.329142
1077 1059.376048 51.054383 491.591478
1077 939.754715 35.715234 709.027784
1078 1058.439956 36.205975 490.777454
1078 937.954254 21.892056 706.742602
1079 1058.490823 22.788867 489.355329
1079 936.585463 8.470147 706.112237
1080 1053.609899 9.471325 487.377889
1080 927.161366 -5.853066 701.462705
1081 1052.008808 -4.514823 484.547376
1081 926.925667 -16.718403 699.872607
1082 1043.128303 -18.435397 480.236624
1082 922.749429 -28.265808 697.057731
1083 1037.571586 -30.289181 475.782821
1083 912.125606 -41.839438 691.976964
1084 1031.323278 -42.413134 472.205000
1084 906.438711 -52.717502 687.715447
1085 1021.505181 -53.662410 466.612301
1085 897.901986 -63.192576 682.897034
1086 1012.019556 -65.037392 461.862861
1086 889.473724 -73.749128 678.767903
1087 1000.106449 -75.309564 455.898359
1087 878.635040 -82.756778 673.284386
1088 985.419375 -84.667950 448.972434
1088 865.438736 -92.958117 667.285689
1089 972.669476 -92.834553 442.670475
1089 851.771738 -100.967648 661.232984
1090 958.491025 -100.102518 436.762601
1090 838.401823 -108.738705 654.997508
1091 943.301944 -107.773445 429.585614
1091 825.863326 -115.081276 648.364376
1092 927.379411 -114.083058 422.782726
1092 809.198853 -121.196036 642.357561
1093 910.202102 -119.231144 415.366382
1093 795.620675 -126.622034 636.439766
1094 892.583329 -124.297664 407.713929
1094 777.755711 -132.752327 628.413456
1095 876.117223 -127.594443 400.814074
1095 760.277881 -136.748288 622.358927
1096 857.223010 -131.908745 393.102474
1096 745.529433 -141.245027 616.083392
1097 837.333969 -134.858203 385.025881
1097 728.826083 -143.745031 609.650233
1098 819.498658 -136.522682 378.354517
1098 710.511001 -147.529134 602.720587
1099 799.947229 -138.912508 369.771309
1099 694.937438 -149.107868 596.235514
1100 780.304870 -141.101888 363.002257
1100 677.968245 -152.313113 589.207866
1101 762.592951 -142.077193 355.973434
1101 659.758141 -153.939898 583.519626
1102 744.185784 -142.384526 349.302546
1102 640.379466 -156.513247 575.829780
1103 721.926987 -144.189861 340.686159
1103 622.563463 -157.029284 569.987198
1104 703.440972 -144.381605 333.748861
1104 603.829436 -159.614437 562.988637
1105 682.660158 -146.033348 326.136825
1105 588.536247 -160.598301 557.373848
1106 663.968989 -145.558359 318.600550
1106 570.848634 -162.347676 551.243271
1107 645.820242 -146.705810 313.391449
1107 554.389048 -163.316149 546.343807
1108 628.647172 -147.332950 307.990173
1108 539.772654 -165.645569 539.884236
1109 607.027361 -148.567883 301.092127
1109 520.291868 -167.531710 532.886615
1110 590.238244 -149.860079 294.870647
1110 505.456625 -169.778210 528.759098
1111 569.122348 -150.055799 288.225965
1111 488.905874 -170.903506 522.916309
1112 553.731351 -151.959112 283.482293
1112 471.306385 -172.360390 517.671225
1113 535.578869 -152.808987 277.842363
1113 457.854161 -174.530619 513.504758
1114 517.726293 -153.907920 271.867851
1114 438.577921 -176.123230 507.874947
1115 499.289807 -155.875854 265.600363
1115 421.234571 -179.710274 502.850771
1116 480.897898 -158.265846 261.095065
1116 407.938749 -181.902511 498.408824
1117 464.211871 -159.345162 256.410239
1117 389.347874 -184.321339 493.688149
1118 445.926623 -161.487409 250.646269
1118 373.740588 -186.943032 488.810270
1119 427.583346 -164.810507 245.070529
1119 359.577815 -190.386142 484.487568
1120 411.135395 -166.821743 241.641097
1120 344.673553 -193.090987 480.063407
1121 394.349965 -170.814702 237.845591
1121 329.294513 -196.531071 476.815764
1122 376.862815 -172.939233 232.598834
1122 314.278180 -199.789048 473.050503
1123 357.293944 -176.127802 227.117604
1123 296.631351 -204.485772 467.868475
1124 340.632347 -179.382192 225.040241
1124 277.363903 -208.835551 464.397980
1125 322.262968 -182.957359 219.682821
1125 264.251070 -213.419222 461.770104
1126 304.887618 -188.092934 216.063028
1126 250.468776 -216.614830 458.565135
1127 289.393850 -190.780502 212.881847
1127 235.057406 -222.042534 455.035529
1128 270.485018 -196.375726 209.174342
1128 222.234865 -226.467900 452.619074
1129 254.290180 -200.117739 206.183794
1129 208.065709 -231.361794 449.760044
1130 234.971729 -206.639246 202.449460
1130 195.479557 -235.818447 446.293359
1131 216.728438 -211.326907 198.287723
1131 178.464925 -241.934483 444.002475
1132 205.215673 -217.335852 197.388242
1132 166.093289 -246.825879 441.932746
1133 188.337582 -221.492222 194.640520
1133 152.254758 -252.915823 439.336063
1134 174.366487 -227.140542 192.053566
1134 137.842213 -259.476028 437.102765
1135 160.604799 -233.017711 189.915548
1135 121.414988 -265.330524 434.713855
1136 141.128481 -239.711973 187.537321
1136 108.080872 -271.690376 432.195823
1137 128.615859 -245.977262 185.566953
1137 96.711569 -277.924222 430.633545
1138 115.228593 -254.464924 183.213499
1138 82.624329 -285.240738 427.423727
1139 98.260994 -261.849275 179.720629
1139 71.514039 -292.253966 425.572717
1140 84.250133 -269.761759 178.133270
1140 60.384774 -300.035184 424.191595
1141 73.832412 -279.156676 176.958296
1141 43.751461 -309.128974 420.831904
1142 62.333461 -283.707263 175.463052
1142 29.470295 -317.054538 418.568006
1143 39.878360 -295.487465 170.683776
1143 20.736622 -324.739843 417.464037
1144 33.787568 -304.975192 170.138983
1144 14.335870 -334.827171 416.148221
1145 16.344385 -315.271436 166.579870
1145 -0.999206 -345.488873 414.444950
1146 10.431808 -325.651336 166.389771
1146 -7.968082 -353.601946 413.098952
1147 -5.630133 -336.905158 163.371562
1147 -22.703116 -365.660681 410.538613
1148 -18.549941 -348.576314 159.084016
1148 -28.659515 -373.608518 409.202827
1149 -18.405779 -359.125865 164.829975
1149 -40.107821 -386.084688 407.573140
1150 -24.434464 -372.008558 162.445580
1150 -42.034687 -397.418769 407.827092
1151 -28.778739 -386.293880 163.445042
1151 -50.824626 -408.658486 407.192562
1152 -48.951688 -401.813501 159.544863
1152 -53.185457 -419.829474 409.578251
1153 -52.651383 -413.351889 161.285593
1153 -58.845692 -433.512483 408.394166
1154 -55.778738 -427.835037 161.214670
1154 -69.239251 -446.956466 407.518410
1155 -60.383644 -442.762270 161.108302
1155 -65.343949 -458.014064 407.766675
1156 -67.425532 -458.210066 158.432203
1156 -71.164148 -471.862685 407.330891
1157 -71.567085 -472.639431 157.106949
1157 -72.153279 -484.179540 408.106099
1158 -60.306071 -487.386997 162.450196
1158 -72.053658 -498.144444 406.654938
1159 -63.237050 -501.061055 160.730415
1159 -72.658127 -509.245838 406.966051
1160 -65.978564 -515.917072 158.648363
1160 -62.698963 -521.446033 407.934043
1161 -53.500320 -528.892518 161.907947
1161 -59.112705 -533.757607 406.612113
1162 -49.116041 -545.052277 161.556953
1162 -58.758811 -545.796345 407.296682
1163 -40.868964 -555.057789 160.899892
1163 -46.834408 -555.498607 407.970297
1164 -33.604277 -568.839806 159.493628
1164 -40.512108 -566.374969 406.870340
1165 -28.471559 -578.890326 158.931486
1165 -31.964196 -576.421134 405.395924
1166 -17.133343 -588.615365 157.457129
1166 -30.663124 -585.913571 403.841154
1167 -6.719452 -596.021454 156.364738
1167 -13.526421 -594.279797 404.560793
1168 13.394611 -606.653244 157.511562
1168 -6.019323 -603.489084 404.002108
1169 24.041446 -613.559742 157.990158
1169 10.789499 -611.131600 404.533235
1170 36.622770 -622.369347 156.472329
1170 20.336445 -617.956074 403.071015
1171 57.297005 -629.903537 159.287684
1171 42.896269 -625.731551 406.218870
1172 70.705636 -637.625878 157.089824
1172 58.284166 -634.141946 406.003988
1173 99.748194 -642.774953 163.440349
1173 72.165517 -640.900049 406.691037
1174 104.190214 -652.320850 159.795236
1174 83.954034 -647.185088 406.106995
1175 119.224658 -657.389841 160.387379
1175 99.320766 -653.255960 407.032392
1176 142.903968 -664.068093 164.248574
1176 116.989461 -662.196290 408.946677
1177 157.447778 -669.908693 163.462624
1177 131.368296 -668.864863 409.617657
1178 176.586400 -677.329477 167.220187
1178 150.848401 -675.932987 413.110956
1179 193.206560 -683.089755 169.088584
1179 175.512750 -682.757790 414.703561
1180 207.336262 -692.351775 170.807601
1180 178.144947 -691.675225 415.034819
1181 223.877699 -700.451148 172.992833
1181 191.266612 -699.501178 416.741923
1182 236.434890 -708.141525 174.493442
1182 212.961829 -705.385552 422.656922
1183 261.220746 -713.417154 180.789431
1183 225.146205 -715.156656 423.992470
1184 268.159665 -723.136709 178.835619
1184 236.370774 -723.886084 424.870608
1185 289.634150 -730.387920 185.674545
1185 251.987855 -731.762707 429.010982
1186 302.328121 -738.699302 187.347863
1186 262.999010 -739.716147 430.570972
1187 318.465312 -747.837310 191.527861
1187 278.792132 -749.160498 434.191862
1188 329.443342 -758.306328 194.165472
1188 284.011032 -759.559527 436.770338
1189 344.585860 -765.731383 198.852081
1189 294.884496 -768.008286 438.677875
1190 351.778757 -778.520099 199.673632
1190 304.057094 -776.905572 440.151276
1191 360.868327 -788.619786 200.365785
1191 316.534360 -787.637610 443.790588
1192 375.245197 -797.486005 203.908269
1192 329.948271 -797.889028 445.147526
1193 381.494692 -808.307221 204.440680
1193 339.053884 -807.449653 447.348947
1194 393.601018 -816.461115 206.201605
1194 347.812190 -817.666569 449.810333
1195 407.000273 -825.304993 209.826730
1195 354.939149 -828.075192 450.158747
1196 408.684670 -837.433543 209.959110
1196 366.862597 -838.763929 453.759853
1197 424.388145 -846.695610 213.737727
1197 371.698525 -849.000990 454.802040
1198 428.099925 -859.230216 213.292322
1198 378.775666 -860.378213 455.107044
1199 439.398808 -870.268225 215.595456
1199 387.782517 -871.577960 457.799892
1200 449.981281 -880.442669 219.600841
1200 397.037047 -882.339019 458.093361
1201 455.447651 -894.352697 219.474695
1201 402.876210 -893.635969 459.999599
1202 464.209699 -907.397514 220.257348
1202 404.342107 -906.704291 460.262468
1203 470.639135 -918.200180 222.354151
1203 412.341350 -918.236602 461.265877
1204 475.649111 -930.099228 222.571455
1204 417.533991 -929.741509 461.956104
1205 479.253931 -943.797520 225.014998
1205 419.244264 -941.227948 462.220709
1206 488.634771 -954.621324 226.669391
1206 423.573921 -952.693058 463.667005
1207 484.403857 -969.465705 225.237052
1207 419.804447 -966.269047 463.142743
1208 491.445315 -981.215096 227.856316
1208 429.133465 -977.020888 465.728137
1209 493.727878 -994.335090 227.770753
1209 430.297897 -989.461173 465.416816
1210 489.745474 -1008.585078 227.136353
1210 424.222810 -1003.365101 465.034384
1211 489.374144 -1021.680970 227.825803
1211 421.513070 -1015.068708 463.365796
1212 488.306238 -1033.964835 228.526073
1212 419.038572 -1027.676250 463.770938
1213 490.008344 -1046.528166 229.473423
1213 414.673115 -1040.699363 462.702599
1214 477.321934 -1061.276961 225.727442
1214 411.979973 -1051.695439 462.719992
1215 475.239467 -1072.728494 226.390227
1215 403.472903 -1063.090920 462.156523
1216 462.552933 -1086.975822 223.403012
1216 397.895285 -1074.180569 460.902748
1217 459.732632 -1096.997511 224.302714
1217 395.316277 -1084.493762 461.876473
1218 448.350485 -1110.375598 221.564107
1218 389.308152 -1093.702363 461.880786
1219 441.303184 -1121.017968 221.861535
1219 375.679913 -1104.742634 459.572584
1220 433.003042 -1131.546082 220.222618
1220 369.273658 -1114.233096 459.286050
1221 416.649330 -1140.707643 219.201334
1221 358.153668 -1121.996319 457.991397
1222 404.881846 -1151.136267 217.148479
1222 347.370057 -1129.671466 457.226591
1223 395.150537 -1158.044893 218.152098
1223 336.222212 -1137.670340 456.347384
1224 382.214946 -1167.443361 216.491126
1224 323.050380 -1144.568740 456.887483
1225 369.903087 -1172.334495 214.686391
1225 307.444914 -1151.819588 453.408977
1226 359.242694 -1178.661941 215.268818
1226 303.077984 -1155.840828 454.073013
1227 340.109039 -1186.075812 212.908874
1227 287.470687 -1161.209723 452.672373
1228 329.475746 -1191.616594 213.493694
1228 272.482945 -1166.001865 450.492096
1229 312.445691 -1196.103906 209.873142
1229 258.355630 -1170.209435 449.143689
1230 295.496341 -1200.337671 207.894117
1230 245.276403 -1173.919172 447.359559
1231 286.276362 -1201.886647 207.397842
1231 231.124981 -1177.061982 444.915471
1232 271.523117 -1205.621942 203.536533
1232 221.020108 -1177.801438 442.385683
1233 255.212035 -1207.493250 200.632857
1233 207.153523 -1179.515805 442.201263
1234 239.408843 -1208.796883 197.697709
1234 193.625180 -1181.011682 441.189754
1235 228.866142 -1208.068512 196.613543
1235 182.494692 -1181.166682 439.190231
1236 210.136909 -1210.330767 192.697376
1236 166.387563 -1181.086199 435.603271
1237 200.501124 -1209.129587 192.267067
1237 158.111445 -1178.547438 435.139762
1238 189.865178 -1206.462168 192.835353
1238 144.217157 -1177.019008 432.969152
1239 173.640819 -1205.605842 190.009600
1239 130.285476 -1175.197270 429.795168
1240 164.443135 -1200.688418 187.814698
1240 119.264177 -1173.154387 428.784860
1241 143.315015 -1199.080804 185.593374
1241 112.377413 -1168.657825 428.734064
1242 128.830238 -1194.530149 183.424487
1242 104.994917 -1163.010751 426.944348
1243 113.567010 -1190.708161 180.807210
1243 88.569999 -1158.947750 424.738723
1244 102.154192 -1185.668793 179.104653
1244 83.541349 -1151.816128 425.792758
1245 92.666041 -1178.116673 179.458732
1245 68.646668 -1146.515901 424.091964
1246 77.489270 -1169.780261 176.969934
1246 58.397030 -1139.823530 422.889386
1247 68.144820 -1161.894077 175.712658
1247 42.632227 -1133.832437 420.821877
1248 58.813496 -1154.661588 175.514409
1248 38.255347 -1124.145594 422.747356
1249 51.214020 -1142.528348 175.247694
1249 28.266517 -1115.671456 420.893674
1250 39.541719 -1134.873419 173.951933
1250 13.280414 -1109.200191 419.855803
1251 35.097196 -1123.810816 175.533542
1251 8.484592 -1098.506737 419.454639
1252 22.441276 -1114.214561 172.674722
1252 1.020887 -1089.269930 420.032046
1253 14.577749 -1103.198129 173.380560
1253 -2.662696 -1080.653101 419.791393
1254 0.987347 -1092.305901 171.142656
1254 -16.441796 -1071.073676 419.045124
1255 -3.689061 -1078.564689 173.155410
1255 -20.311997 -1060.527711 418.433067
1256 -10.931101 -1066.939127 173.720634
1256 -20.713250 -1046.997245 421.911167
1257 -13.473157 -1055.860913 174.551293
1257 -16.774269 -1035.332911 423.555161
1258 -15.223398 -1041.396751 175.034660
1258 -37.116353 -1026.877665 418.633524
1259 -33.069405 -1031.269728 172.181758
1259 -36.028638 -1016.518086 419.603262
1260 -35.849530 -1019.505674 171.826675
1260 -43.068924 -1005.463879 420.291799
1261 -33.672115 -1005.489718 174.579748
1261 -40.567820 -994.934395 422.234661
1262 -32.357064 -993.154312 173.870692
1262 -44.446092 -986.145592 420.063559
1263 -35.578827 -980.117035 174.546904
1263 -41.605280 -973.663765 421.573839
1264 -44.848267 -970.282496 170.594268
1264 -46.400061 -964.566681 421.957045
1265 -36.297278 -961.225804 173.343595
1265 -42.022068 -957.095291 423.368780
1266 -28.838300 -946.031260 174.149778
1266 -43.158956 -947.892840 422.949226
1267 -31.112358 -941.715430 174.073272
1267 -34.576304 -940.020685 424.111453
1268 -20.241460 -930.864675 176.136778
1268 -34.810342 -934.607247 423.976370
1269 -16.656206 -922.564608 176.684951
1269 -30.418304 -927.845271 425.055357
1270 -12.379112 -916.071977 177.259625
1270 -23.839009 -923.810848 425.483733
1271 -12.626874 -912.619305 176.038643
1271 -27.666912 -921.560386 423.196581
1272 -5.042298 -908.387676 177.622068
1272 -26.040023 -917.897274 422.699872
1273 1.343291 -905.025357 177.556150
1273 -20.097318 -914.764726 422.987424
1274 5.155240 -902.566950 177.050344
1274 -12.309041 -915.199482 423.595327
1275 12.591808 -901.492075 180.379656
1275 -5.756205 -915.366376 424.042860
1276 21.750504 -901.573871 177.800689
1276 6.312368 -915.707067 425.740119
1277 27.968570 -905.389847 178.281984
1277 8.742648 -920.488982 425.100570
1278 40.921571 -905.869076 182.013700
1278 15.444601 -922.234626 426.013547
1279 46.462253 -910.184271 183.497595
1279 16.651641 -928.294156 425.522389
1280 42.499595 -918.548142 180.289136
1280 22.101817 -933.844228 426.142623
1281 57.641920 -922.382787 184.841385
1281 30.385738 -939.845269 428.560490
1282 52.498989 -931.235086 182.117362
1282 40.614965 -945.520448 429.188007
1283 66.031567 -938.234028 186.247089
1283 41.931204 -954.638681 430.768755
1284 70.498836 -946.833654 185.482555
1284 57.767932 -960.992629 434.122132
1285 76.236089 -956.741525 186.899026
1285 54.413037 -970.813792 433.522433
1286 83.580976 -962.648915 189.840659
1286 68.572063 -981.077123 435.782455
1287 81.863998 -978.048464 190.075479
1287 57.447332 -993.218646 435.223605
1288 90.194479 -987.374032 191.520849
1288 65.542476 -1001.870739 436.830874
1289 82.774037 -1000.309117 190.735009
1289 67.357507 -1015.104147 436.064847
1290 87.460412 -1012.748737 189.697587
1290 64.445125 -1025.867524 435.687677
1291 88.275170 -1024.017983 190.391098
1291 67.459485 -1037.768224 436.674464
1292 89.454297 -1037.158491 190.398682
1292 61.323768 -1051.077160 434.900616
1293 88.904126 -1046.951144 190.185212
1293 72.701136 -1059.294980 437.166740
1294 105.563862 -1055.755441 194.190720
1294 68.031046 -1071.536439 436.334403
1295 99.381936 -1068.794958 192.915093
1295 69.767811 -1083.556649 436.108463
1296 100.891381 -1079.662565 193.246961
1296 67.607317 -1097.115134 434.910898
1297 100.849927 -1091.902201 191.518197
1297 71.999848 -1106.303239 436.651182
1298 101.751212 -1105.572980 192.633861
1298 72.065500 -1116.991637 435.889335
1299 96.728667 -1117.846459 189.941093
1299 66.677593 -1129.651736 434.056805
1300 106.327671 -1127.983529 190.825932
1300 74.608894 -1138.258698 434.534794
1301 96.791665 -1142.933644 187.595226
1301 75.812635 -1150.388098 436.002237
1302 94.972073 -1156.429144 187.190652
1302 64.148938 -1163.140069 430.581203
1303 97.157512 -1166.306223 186.877622
1303 62.228070 -1175.676684 428.568782
1304 88.332502 -1181.135876 183.635535
1304 63.421378 -1186.991174 428.788396
1305 86.709785 -1192.306835 179.998366
1305 64.556002 -1196.273842 428.221211
1306 94.564483 -1203.002892 182.764788
1306 65.083217 -1206.304649 425.380496
1307 98.260846 -1211.918954 182.165539
1307 57.115126 -1219.483994 421.542607
1308 88.372284 -1225.453627 178.141877
1308 53.990186 -1229.874366 421.699737
1309 84.081198 -1238.166747 174.435975
1309 61.486849 -1236.748342 419.671409
1310 91.964854 -1244.365373 175.802565
1310 56.323253 -1249.030393 416.968418
1311 85.649601 -1255.201811 171.108683
1311 54.906097 -1258.418773 416.056864
1312 82.188177 -1265.580788 172.861189
1312 67.322612 -1261.664262 419.319745
1313 82.913749 -1273.819750 170.074974
1313 54.518677 -1272.556303 413.753315
