# Supplementary material for: Action Sport Cameras as an Instrument to Perform a 3D Underwater Motion Analysis
Source: PLoS One. 2016 Aug 11;11(8):e0160490. doi: 10.1371/journal.pone.0160490 (PMC4981397; doi:10.1371/journal.pone.0160490)
Supplement: S1 Supporting Information — S1.1_Calibration Quality > S1.1.1_Underwater > S1.1.1.1_Highres > S1.1.1.1.1_Calibration > File A. This is the BUNDLE_CameraParameters. This is the camera calibration parameters. File B. This is the Triad. This is the 2D coordinates of the waterproof orthogonal triad structure carrying nine spherical black markers. File C. This is the WandCalibration. This is the 2D coordinates of the wand structure carrying one spherical black marker. S1.1.1.1.2_Accuracy > File D. This is the Trial_1. This is the 2D coordinates of the first rigid bar test acquisition, carrying two markers at known distance. File E. This is the Trial_2. This is the 2D coordinates of the second rigid bar test acquisition, carrying two markers at known distance. File F. This is the Trial_3. This is the 2D coordinates of the third rigid bar test acquisition, carrying two markers at known distance. File G. This is the Trial_4. This is the 2D coordinates of the fourth rigid bar test acquisition, carrying two markers at known distance. File H. This is the Trial_5. This is the 2D coordinates of the fifth rigid bar test acquisition, carrying two markers at known distance. File I. This is the MotionSequence3D_Trial_1. This is the 3D coordinates of the first rigid bar test acquisition. File J. This is the MotionSequence3D_Trial_2. This is the 3D coordinates of the second rigid bar test acquisition. File K. This is the MotionSequence3D_Trial_3. This is the 3D coordinates of the third rigid bar test acquisition. File L. This is the MotionSequence3D_Trial_4. This is the 3D coordinates of the fourth rigid bar test acquisition. File M. This is the MotionSequence3D_Trial_5. This is the 3D coordinates of the fifth rigid bar test acquisition. S1.1.1.2_Lowres > S1.1.1.2.1_Calibration > File N. This is the BUNDLE_CameraParameters. This is the camera calibration parameters. File O. This is the Triad. This is the 2D coordinates of the waterproof orthogonal triad structure carrying nine spherical black markers. File P. Th [file pone.0160490.s001.zip › S1_SupportingInformation/S1.2_Calibration_Dependability/S1.2.2_Accuracy/S1.2.2.4_Mov2_2p/File BT.txt]

0 -51.387844 -1143.261284 148.102311
0 -50.001621 -1136.063455 393.285655
1 -45.348792 -1145.939686 150.604871
1 -48.705170 -1139.171066 397.198962
2 -48.078293 -1148.295195 149.843082
2 -49.024180 -1140.005990 396.014550
3 -41.946881 -1149.329596 150.213188
3 -48.378695 -1142.015353 397.432600
4 -54.069361 -1153.837604 146.670824
4 -46.689131 -1143.092615 397.091456
5 -48.322300 -1153.767132 148.224178
5 -47.816267 -1144.146913 396.419032
6 -40.031459 -1153.503743 149.577211
6 -53.855177 -1146.001262 394.937799
7 -40.229851 -1154.642307 147.534490
7 -47.195497 -1147.627722 394.508460
8 -40.260968 -1158.318375 147.456539
8 -39.800492 -1145.953354 397.130063
9 -42.843844 -1158.001986 147.803865
9 -34.707702 -1147.107781 396.543719
10 -42.620028 -1160.397587 147.988820
10 -46.024953 -1149.271234 393.352040
11 -33.574165 -1160.636238 148.586761
11 -36.520603 -1150.169681 395.806277
12 -35.975100 -1161.713756 145.688880
12 -36.293551 -1151.148909 392.307166
13 -37.036890 -1163.642074 145.243416
13 -47.740593 -1154.136868 389.411198
14 -33.247036 -1164.024746 143.343289
14 -49.749226 -1155.817054 389.907218
15 -34.970499 -1166.557908 142.741857
15 -43.872263 -1154.536411 389.085940
16 -37.182469 -1167.737476 141.473354
16 -43.515901 -1156.146119 389.229910
17 -36.484993 -1168.391007 140.828309
17 -42.045159 -1156.494264 387.512840
18 -30.876549 -1167.740706 141.506042
18 -34.386115 -1155.220042 389.978158
19 -25.026459 -1165.983311 141.476049
19 -40.536731 -1158.103956 387.835951
20 -33.354037 -1168.237208 140.468634
20 -39.734201 -1158.176895 386.648655
21 -33.649451 -1170.091068 141.350396
21 -40.281153 -1158.828769 384.986736
22 -49.906154 -1173.110241 133.036551
22 -44.011315 -1161.625813 384.808243
23 -26.182621 -1169.107705 138.551113
23 -46.483433 -1162.431084 385.127039
24 -23.033048 -1169.704207 140.732192
24 -38.526977 -1161.587625 385.496021
25 -22.311657 -1168.838000 139.867673
25 -27.835462 -1158.584462 387.211884
26 -20.088882 -1170.068498 139.677996
26 -33.073415 -1161.197607 384.161349
27 -25.769686 -1172.475970 136.311526
27 -39.524037 -1164.332800 382.534410
28 -21.523068 -1172.114843 138.748706
28 -29.629463 -1160.827900 386.796776
29 -18.124284 -1171.659859 139.625913
29 -34.351276 -1163.885718 384.907368
30 -20.992866 -1174.099201 138.201713
30 -33.143289 -1163.464195 384.505586
31 -18.191053 -1173.651552 136.875887
31 -29.796026 -1163.624942 385.319382
32 -15.622255 -1174.131106 139.614930
32 -29.283987 -1164.007784 384.756976
33 -17.676540 -1175.987356 138.657563
33 -41.567855 -1168.285110 385.228935
34 -16.377689 -1176.946339 138.195089
34 -49.580348 -1171.110889 384.495588
35 -3.291821 -1175.897785 144.219194
35 -24.112381 -1168.167893 387.353720
36 -9.370258 -1178.168926 142.184013
36 -17.970244 -1166.401981 388.849890
37 -16.587112 -1181.285181 139.508791
37 -25.991182 -1170.507284 387.625624
38 -5.031448 -1178.784366 143.504887
38 -23.210229 -1171.436090 386.532782
39 -14.638085 -1183.928803 140.741961
39 -16.866254 -1171.511782 388.500291
40 -1.225640 -1182.291063 142.462617
40 -22.335839 -1174.266508 389.342322
41 8.515571 -1184.461348 146.383671
41 -14.643442 -1174.454073 388.208601
42 -12.589277 -1187.935786 142.613816
42 -14.208810 -1176.657609 390.046834
43 4.051393 -1184.873076 147.221072
43 -18.221787 -1178.575188 387.172939
44 -0.293996 -1188.526828 143.645717
44 -22.064374 -1180.030926 387.188379
45 -2.997351 -1192.747512 142.006122
45 -32.287572 -1184.823795 385.324333
46 -8.060671 -1194.586663 139.770765
46 -15.018629 -1182.944193 387.434955
47 -4.577933 -1195.503654 141.288529
47 -21.596806 -1185.911563 386.304103
48 -6.103153 -1197.938766 141.513706
48 -15.164533 -1186.995530 388.996222
49 -1.862618 -1199.446384 142.617529
49 -17.725758 -1187.674175 388.839742
50 4.435719 -1199.183389 144.184639
50 -13.801727 -1190.363678 389.979392
51 -1.061434 -1203.467532 142.321880
51 -9.270032 -1190.184209 389.499474
52 1.796666 -1203.776864 142.320239
52 -6.485577 -1191.083327 391.354198
53 7.239553 -1204.767705 144.978160
53 -8.687998 -1194.022224 389.660980
54 3.526278 -1207.384445 142.445352
54 -12.857139 -1195.464891 389.522308
55 -0.569621 -1211.012742 140.608552
55 -23.029957 -1200.659750 385.269949
56 0.705730 -1211.894798 143.121326
56 -6.519660 -1199.350073 385.932128
57 2.064741 -1214.152474 139.854648
57 -9.781343 -1202.603998 383.374355
58 -3.901232 -1219.096149 137.733744
58 -9.165359 -1202.327522 384.948653
59 13.851885 -1214.638862 140.389066
59 -8.313442 -1203.175815 384.509783
60 4.544960 -1219.778139 137.503654
60 -15.127278 -1206.548154 381.182426
61 9.238075 -1221.351848 135.536353
61 -15.513364 -1209.591429 377.691086
62 1.275608 -1224.799246 130.958235
62 -13.260555 -1208.970871 377.793408
63 -1.802764 -1226.057049 132.162012
63 -13.559677 -1209.482451 374.440097
64 -1.101619 -1231.249562 127.225035
64 -17.780825 -1213.835449 373.153907
65 3.068482 -1229.442459 128.336394
65 -16.563704 -1214.793487 371.066065
66 4.567058 -1230.151573 126.955929
66 -18.658966 -1214.843466 369.156532
67 2.646229 -1231.583990 125.190914
67 -16.980075 -1214.507809 369.358377
68 -2.497986 -1232.451629 122.318433
68 -14.874523 -1213.772557 368.802383
69 -11.261323 -1236.715651 117.904930
69 -13.176846 -1213.910114 367.264853
70 1.803835 -1234.753437 122.043588
70 -19.855646 -1214.133247 365.190444
71 4.061316 -1233.779775 121.421912
71 -9.370572 -1210.821307 366.406110
72 -2.852443 -1234.705528 119.117247
72 -10.575621 -1209.273929 365.919182
73 -6.198958 -1233.414897 117.801639
73 -18.838915 -1209.139834 361.135078
74 0.359255 -1230.492772 121.010273
74 -7.935457 -1204.436185 364.749971
75 -1.733838 -1227.737079 120.664342
75 -7.040762 -1202.368946 363.966596
76 0.657954 -1225.482823 118.563575
76 -2.261198 -1197.746129 363.543026
77 9.057623 -1221.262613 120.046137
77 2.285623 -1192.617555 365.174914
78 4.461806 -1217.871175 118.378000
78 0.442771 -1189.865078 363.954242
79 10.166647 -1214.387846 117.203542
79 0.769443 -1184.277426 364.194692
80 11.017545 -1208.178508 117.692303
80 -6.288326 -1181.539375 354.390855
81 15.945637 -1201.819344 116.861444
81 21.244465 -1171.861621 364.270811
82 31.502727 -1191.428861 120.475250
82 19.472523 -1165.716252 362.661941
83 27.595244 -1186.146585 115.999751
83 31.745683 -1159.219742 366.338517
84 47.109240 -1177.251070 120.783285
84 32.178200 -1154.517724 366.709155
85 48.533858 -1172.625935 120.442523
85 37.594823 -1148.276301 364.938317
86 61.935313 -1166.153194 122.381710
86 43.740908 -1144.444317 364.092585
87 68.590984 -1161.742840 123.997422
87 54.661247 -1139.601098 366.993544
88 84.306629 -1156.439767 125.563688
88 63.459822 -1134.711702 365.447115
89 94.346997 -1152.061910 126.167933
89 85.171930 -1127.378126 371.666351
90 104.094891 -1148.755976 127.770784
90 93.134373 -1125.122846 371.538360
91 122.188411 -1144.835483 129.108797
91 102.473527 -1121.966034 372.030897
92 133.452293 -1143.369920 129.482167
92 118.474974 -1118.203865 374.850526
93 155.674358 -1141.350299 135.434863
93 130.704963 -1117.118706 377.434989
94 166.272886 -1142.450660 134.457056
94 144.307289 -1115.627963 380.538222
95 180.473773 -1141.372528 137.789452
95 158.055737 -1114.064166 383.776809
96 199.472004 -1140.277401 141.503180
96 178.445356 -1112.770851 386.125235
97 214.761319 -1139.989075 142.862957
97 190.296681 -1111.468226 388.571501
98 234.097223 -1140.426125 148.654730
98 210.983067 -1108.932733 392.517734
99 244.990776 -1140.552068 149.177121
99 214.120464 -1109.212054 393.560613
100 264.848878 -1139.404399 156.009892
100 233.103587 -1108.763242 398.503343
101 284.212151 -1138.992784 160.820959
101 256.982425 -1105.335568 404.052174
102 314.861226 -1134.435689 169.361620
102 270.264978 -1102.967836 408.158472
103 332.628976 -1132.728858 173.356132
103 288.664212 -1100.329097 413.633720
104 340.158642 -1133.659437 177.452498
104 298.642193 -1099.097746 418.144977
105 356.378934 -1133.103301 183.819191
105 315.736835 -1096.998566 424.552693
106 377.475483 -1131.311345 190.652288
106 329.288232 -1094.522012 428.992351
107 398.051862 -1128.137627 199.634189
107 343.916259 -1093.361997 435.865969
108 414.328590 -1125.745010 203.892792
108 360.656689 -1090.831866 441.357711
109 431.126396 -1122.644296 209.160160
109 382.466110 -1084.111690 449.887964
110 445.924809 -1120.268870 215.727811
110 389.390204 -1082.762895 452.718852
111 463.360378 -1117.038424 222.116251
111 401.744941 -1079.959928 458.217111
112 482.641366 -1112.979539 230.063466
112 420.195712 -1075.353118 464.436040
113 491.113905 -1110.092471 232.440442
113 438.944981 -1068.888869 470.778108
114 505.256546 -1105.970779 237.939503
114 447.211512 -1065.985431 473.328782
115 522.746410 -1100.324605 243.043081
115 457.185158 -1063.116227 478.442636
116 536.717913 -1094.787170 247.202554
116 470.751156 -1056.055915 482.141905
117 551.195349 -1089.477843 252.354659
117 486.360108 -1049.659345 486.919141
118 562.022818 -1083.999745 255.725132
118 496.442816 -1044.163941 490.307233
119 577.248858 -1077.266792 261.644112
119 510.396623 -1037.358478 494.670089
120 587.925296 -1071.964045 266.180495
120 518.085336 -1033.456704 499.111762
121 597.588506 -1066.198324 269.134984
121 526.557646 -1026.315471 502.553162
122 611.832061 -1057.681361 275.039107
122 535.005574 -1019.071673 505.182609
123 617.890738 -1050.748854 278.359367
123 544.537008 -1011.911505 510.014593
124 628.001915 -1043.709351 282.461394
124 553.968834 -1003.662814 513.998004
125 640.031167 -1034.912661 287.016080
125 560.604528 -995.876443 516.713339
126 648.733238 -1026.041521 290.454776
126 568.747770 -987.010814 519.638283
127 654.299831 -1018.749165 293.691474
127 575.247492 -978.498394 523.218010
128 663.716863 -1009.401527 296.954417
128 580.108996 -969.367829 525.249896
129 670.088423 -1000.670474 299.878420
129 586.474289 -959.555019 527.685274
130 673.438185 -990.965815 300.314785
130 592.016671 -950.592743 529.079010
131 683.059130 -980.262725 303.542569
131 598.763616 -939.070092 531.668383
132 688.017137 -969.189090 305.704874
132 604.451665 -928.911257 533.993522
133 695.924064 -959.094097 307.414266
133 601.583621 -919.089984 533.383477
134 698.187152 -947.203989 308.198990
134 611.017734 -906.734988 535.310969
135 703.533468 -932.897596 308.777058
135 608.757877 -894.849918 533.815243
136 697.618834 -923.491906 304.766374
136 616.570126 -883.721694 534.316389
137 706.530482 -908.774550 305.444715
137 613.136880 -872.334559 530.700485
138 702.820065 -895.771734 302.732537
138 616.379786 -861.048690 530.366059
139 704.268528 -883.751054 301.092578
139 612.126152 -849.955661 526.863991
140 700.115527 -873.325306 296.647241
140 610.546700 -839.752391 525.221685
141 693.994394 -862.522191 292.954430
141 604.100164 -829.704527 520.631751
142 693.760734 -851.974722 291.210977
142 601.894239 -820.418041 518.644888
143 686.879082 -842.173641 286.896897
143 601.559594 -810.164827 516.402282
144 688.341592 -829.510904 284.994214
144 590.559128 -801.023155 511.582127
145 677.795746 -820.158142 279.281648
145 591.481453 -791.499749 508.765614
146 664.190149 -812.774831 272.867079
146 576.510929 -785.313392 503.066983
147 656.654035 -803.477865 269.179115
147 573.438075 -775.355022 501.267793
148 651.451619 -793.186101 266.512192
148 563.397341 -767.799761 495.590168
149 635.696017 -786.893456 260.976538
149 553.056590 -761.157296 492.184743
150 636.305105 -777.750008 259.740380
150 549.252642 -754.043146 489.954541
151 615.473859 -771.443895 252.721259
151 538.530147 -747.734044 485.835884
152 608.610739 -765.738107 249.278632
152 524.936698 -742.092776 480.482820
153 593.584677 -759.782200 243.703640
153 509.246683 -738.023741 476.657681
154 580.083761 -753.458670 238.995806
154 499.770053 -734.196911 473.338327
155 563.884173 -749.508860 233.669912
155 493.424001 -728.133894 470.277294
156 557.602643 -743.992240 231.274940
156 482.793020 -724.867698 467.545846
157 543.355675 -740.498092 227.790944
157 467.103206 -721.378829 462.755311
158 526.627429 -736.821464 222.975882
158 453.013654 -718.550152 458.281335
159 515.037124 -733.677813 218.476730
159 439.544007 -716.246975 454.387259
160 501.833689 -731.146345 213.363234
160 430.411441 -713.285047 450.311523
161 490.331946 -728.116181 209.818715
161 415.630265 -711.955748 447.603189
162 470.732850 -727.135835 205.196759
162 406.670774 -710.805446 444.962885
163 461.582015 -725.248071 203.128884
163 393.033403 -710.581993 440.230258
164 445.547358 -724.400145 198.768318
164 375.932035 -709.738877 436.311889
165 434.507935 -723.897159 196.110603
165 369.795441 -709.176286 434.616640
166 419.962646 -724.684427 192.023084
166 355.528561 -709.789207 430.560802
167 407.659216 -725.233353 189.354744
167 345.409889 -710.097952 429.013294
168 392.961538 -727.451830 185.831914
168 331.178926 -712.345340 425.799144
169 380.790258 -728.901359 183.748367
169 306.767676 -713.438270 419.743845
170 370.675879 -731.621076 182.915014
170 308.689650 -716.253973 421.774204
171 355.235628 -734.840801 179.385302
171 295.548324 -718.019836 419.393661
172 345.234614 -738.459109 179.050523
172 286.328733 -720.947301 418.852646
173 334.782680 -741.674160 176.504487
173 272.973877 -724.593349 415.955381
174 321.694176 -745.758748 174.988424
174 264.563669 -725.459523 415.891484
175 306.508862 -749.983123 171.954345
175 249.134650 -729.026968 413.079535
176 298.593075 -752.343085 171.852001
176 240.484488 -731.202106 411.270289
177 283.775852 -754.911119 168.582678
177 232.065562 -733.079538 411.345397
178 271.884909 -759.337852 167.186576
178 217.745784 -734.706333 407.584830
179 260.143679 -761.791231 164.432285
179 212.646047 -736.038373 407.666203
180 250.272920 -763.643976 165.438243
180 195.688319 -738.290096 404.421548
181 236.743422 -766.480128 163.038791
181 189.701632 -739.841223 403.883276
182 228.219656 -768.845343 162.034736
182 174.338980 -739.670768 403.208309
183 221.821641 -769.658076 162.630637
183 163.613088 -741.086071 400.614589
184 204.631867 -771.062425 160.413653
184 153.775508 -741.988238 399.664065
185 191.367673 -771.658987 159.140955
185 147.819616 -741.965013 398.820828
186 177.266929 -771.631960 158.050662
186 138.275699 -741.216364 399.997110
187 162.979361 -771.920720 156.074213
187 120.123782 -739.786905 397.781918
188 154.915725 -770.015997 156.878710
188 108.493937 -739.369961 396.440898
189 144.537656 -766.996815 154.834308
189 100.775059 -736.431382 397.218116
190 127.999355 -764.674290 152.623455
190 90.736790 -734.191293 394.336681
191 122.851348 -762.880132 151.185322
191 84.264845 -730.857550 393.699134
192 105.648354 -760.754256 146.908606
192 71.048286 -729.247958 391.390270
193 96.017027 -756.386311 145.557746
193 66.218232 -724.478694 391.449179
194 89.052658 -750.994471 144.208105
194 55.095550 -720.572776 389.070369
195 81.228129 -748.532037 143.920166
195 47.055418 -716.895475 387.988611
196 77.770457 -742.893519 144.074590
196 52.277819 -711.555682 387.317903
197 64.310345 -739.400726 139.328115
197 36.381775 -706.901164 382.105169
198 64.216970 -732.266199 138.937154
198 35.725935 -702.354154 380.560267
199 53.360469 -728.425511 131.950672
199 26.358154 -696.743331 379.038655
200 41.281274 -720.988406 126.942925
200 25.049255 -691.297145 375.117383
201 32.061334 -713.793522 121.057540
201 21.883354 -686.812287 373.159969
202 39.006394 -708.088809 120.249612
202 16.627888 -679.348347 367.648253
203 34.810263 -703.899108 122.128809
203 20.478665 -672.388835 367.213079
204 41.319037 -695.210577 118.479609
204 20.377521 -667.292180 363.477102
205 31.921288 -690.310185 112.996497
205 15.428034 -662.073670 359.742476
206 42.426878 -680.954109 112.899471
206 20.566827 -656.747609 357.954443
207 34.204338 -677.533110 107.499771
207 26.000615 -651.019048 355.448688
208 41.190566 -670.312734 107.049230
208 27.653807 -644.998401 353.908751
209 45.889176 -666.638186 103.558071
209 34.881371 -640.892477 352.305357
210 54.177451 -659.550377 101.368332
210 41.516534 -635.553865 349.385383
211 67.527271 -654.096671 103.143310
211 48.071869 -631.113242 349.491220
212 78.202187 -650.139099 104.034314
212 61.666362 -628.487934 349.370207
213 86.832792 -646.350695 105.133668
213 67.762995 -625.864624 348.527966
214 97.549287 -642.176582 101.529078
214 86.468575 -621.273153 349.732348
215 105.255940 -641.007251 101.810275
215 93.857490 -618.629086 349.484026
216 117.821058 -638.468371 100.916137
216 106.396587 -615.580763 349.321461
217 133.558828 -637.241822 101.546543
217 116.330147 -613.764401 347.824833
218 142.744527 -634.431273 98.812344
218 132.048928 -611.623329 347.567149
219 158.419359 -634.133802 101.261421
219 148.891685 -610.598499 349.844530
220 178.917190 -633.127618 102.503896
220 165.891773 -608.622973 347.773957
221 193.836522 -631.446662 101.681100
221 177.628076 -608.280278 349.084903
222 212.207007 -631.713427 103.496821
222 185.442327 -606.761325 347.166841
223 232.931105 -631.330685 104.155367
223 212.423339 -604.903143 351.682585
224 249.404060 -630.872968 105.194466
224 230.353645 -604.799820 351.909064
225 272.711274 -630.109590 107.443160
225 245.151758 -602.531756 350.218060
226 289.480130 -629.045897 107.936218
226 260.855178 -602.133453 352.245261
227 309.277552 -629.984537 110.014323
227 276.486907 -601.466461 354.245337
228 333.292526 -628.222113 113.541116
228 301.883499 -599.561658 356.058006
229 345.544688 -630.579218 111.681709
229 315.006772 -599.674504 355.462468
230 372.086453 -628.289540 114.992332
230 334.811694 -596.829429 357.390042
231 395.914145 -625.794851 118.451119
231 363.921984 -593.881961 362.006164
232 412.207706 -625.407417 120.494193
232 375.983981 -593.639102 362.688295
233 431.690794 -624.673179 123.229162
233 398.624485 -591.168844 366.416038
234 455.416428 -622.594998 125.675594
234 422.568905 -589.433655 369.059810
235 478.925163 -619.180736 128.754113
235 434.543344 -586.532283 370.529171
236 497.628074 -619.081343 130.524008
236 453.056491 -584.109001 372.714307
237 521.418792 -616.108249 134.658538
237 475.258793 -581.373473 375.603279
238 545.712457 -613.013099 138.490252
238 497.582554 -579.086536 379.797051
239 564.666277 -610.377143 140.769298
239 519.268872 -576.375902 383.113246
240 586.696615 -607.024125 145.160295
240 538.593503 -573.228884 386.094614
241 610.110303 -603.948240 148.324514
241 558.067023 -569.089012 389.117535
242 635.131725 -600.907801 154.364177
242 580.409247 -565.336535 392.800926
243 654.642900 -598.012969 157.985794
243 598.410435 -561.833976 396.912159
244 677.982942 -592.805296 162.599863
244 617.902180 -557.672989 400.014014
245 700.235836 -588.632174 168.373463
245 636.716548 -553.004974 404.506743
246 720.136933 -584.010591 172.837300
246 656.837358 -548.637478 410.482855
247 737.983573 -580.419671 176.771132
247 671.871622 -543.867176 414.232762
248 764.431284 -575.143774 185.663818
248 692.814308 -540.170666 420.466924
249 783.338922 -569.556985 191.626555
249 710.343662 -533.870558 425.237113
250 803.756440 -564.764815 197.552563
250 728.465409 -528.436267 431.112239
251 824.858582 -559.404596 205.269241
251 747.288701 -522.723993 438.007554
252 848.482560 -553.389893 213.340937
252 766.431688 -516.552618 443.937252
253 866.543150 -546.793042 220.606082
253 783.676681 -509.810053 452.143966
254 889.107380 -540.210190 229.222352
254 803.001819 -503.780396 458.795961
255 908.007629 -533.481580 237.773273
255 820.948099 -496.632854 467.158149
256 927.666745 -526.219440 245.574932
256 839.134948 -489.108443 475.224417
257 946.827912 -518.935082 254.081350
257 857.207248 -482.088339 482.523064
258 966.438309 -510.958141 263.288402
258 871.992753 -474.490749 489.789401
259 985.343125 -502.771638 271.959207
259 889.712086 -465.464261 497.803582
260 1004.258368 -493.142878 279.927329
260 910.056688 -456.625985 506.665847
261 1023.238228 -484.153052 289.489269
261 922.954619 -448.723801 513.264417
262 1041.771759 -474.545933 297.918273
262 940.011264 -439.237494 520.805914
263 1061.646682 -464.212241 306.119578
263 958.199311 -429.163400 528.764413
264 1076.926479 -453.367965 313.972419
264 970.174396 -419.681830 534.479050
265 1095.636383 -442.656847 320.787515
265 986.915393 -409.782459 541.667678
266 1111.699156 -431.818216 328.001106
266 998.832087 -400.650916 547.725843
267 1129.537600 -421.778238 335.320323
267 1013.600688 -389.750458 553.716948
268 1143.886462 -410.457437 342.080672
268 1026.812613 -381.550173 559.648891
269 1159.866944 -398.786469 348.881521
269 1037.972881 -371.637912 564.574142
270 1172.510653 -388.633513 354.741830
270 1050.676809 -361.338106 570.042563
271 1183.322825 -379.281143 359.174359
271 1060.083853 -351.171235 573.389686
272 1196.774998 -367.413299 365.465375
272 1070.317696 -342.353447 577.559030
273 1207.422754 -357.501607 369.841247
273 1079.438917 -331.792737 582.174638
274 1217.257885 -346.099210 373.930350
274 1087.914313 -322.378018 584.932529
275 1226.600617 -337.137494 377.857377
275 1095.076489 -313.366995 587.909461
276 1235.458615 -326.630599 380.844490
276 1103.115505 -303.941613 590.661207
277 1241.472056 -317.678332 384.058403
277 1105.799000 -294.428493 592.143023
278 1247.497983 -307.650610 386.022436
278 1110.922151 -286.104568 593.072487
279 1251.681667 -298.974025 387.186416
279 1114.187500 -278.118049 593.788889
280 1254.174498 -290.013687 387.021096
280 1114.802864 -269.113875 593.203252
281 1255.498740 -280.370925 387.476336
281 1117.442202 -260.447000 593.203718
282 1255.017369 -271.854688 386.593688
282 1117.246951 -252.483995 592.362766
283 1254.025178 -263.532482 385.897255
283 1115.239729 -244.733076 591.033582
284 1248.391793 -255.275860 382.229641
284 1109.385405 -236.900144 587.513024
285 1245.106650 -247.952103 380.830244
285 1104.465990 -230.121182 585.624666
286 1238.260780 -240.533440 377.608915
286 1098.340413 -222.360644 582.268267
287 1231.493031 -235.082776 374.194158
287 1091.806083 -216.346651 579.531331
288 1222.448154 -227.898893 370.042277
288 1084.099909 -210.464273 576.293302
289 1214.854436 -221.898660 367.088106
289 1073.966900 -205.186112 572.686417
290 1204.107041 -216.699842 363.032770
290 1065.852858 -200.157280 569.188863
291 1195.342355 -212.794331 359.423398
291 1054.351184 -195.731023 564.585817
292 1180.778643 -207.735788 354.096832
292 1043.098683 -191.492716 560.535386
293 1167.571316 -204.757718 349.409312
293 1029.631560 -188.046420 556.360354
294 1154.951420 -202.080239 345.569571
294 1017.562566 -185.009968 552.790471
295 1140.950180 -199.138630 341.435861
295 1004.082776 -182.293408 548.876283
296 1127.595004 -197.437856 338.049510
296 990.500501 -178.743124 545.829398
297 1113.779670 -194.899116 334.863787
297 975.953637 -177.399113 542.255135
298 1096.379257 -193.388360 330.384681
298 964.118185 -175.469406 540.867515
299 1081.569523 -193.284688 327.050845
299 949.172998 -174.347843 537.739439
300 1066.474386 -191.848438 324.565335
300 933.543535 -172.573065 534.262938
301 1049.564513 -191.084751 320.857706
301 917.560424 -172.127453 531.118898
302 1031.439580 -190.322960 317.088809
302 903.205657 -170.404649 529.151271
303 1016.659517 -189.615669 315.142882
303 886.857713 -169.494398 526.659744
304 1000.213733 -188.375758 311.925224
304 871.442546 -167.259011 524.943425
305 984.832186 -187.943370 309.308921
305 856.914646 -167.354149 522.204486
306 967.846975 -187.552524 306.699965
306 841.854944 -166.652973 519.708839
307 950.269490 -187.345972 302.899302
307 826.342274 -165.576171 517.978235
308 936.300426 -186.380646 300.844082
308 811.079656 -164.884570 515.768585
309 916.264705 -184.669209 296.644189
309 794.651269 -163.405943 512.531411
310 903.499843 -183.774394 295.577702
310 778.973622 -162.076230 510.679946
311 887.010209 -182.197930 292.076588
311 764.098753 -159.781209 508.241189
312 870.030941 -180.448763 288.749347
312 749.025279 -158.460471 504.677272
313 855.019877 -178.012260 285.356712
313 733.264853 -157.735522 501.206432
314 838.883029 -177.135225 281.299747
314 715.255618 -155.194877 498.294442
315 822.626002 -174.925011 276.582570
315 704.561472 -153.306172 495.473476
316 806.564402 -174.322372 273.003252
316 686.295358 -152.079319 490.652587
317 790.113390 -172.677427 267.692358
317 672.438526 -150.758056 486.814722
318 772.053674 -172.025336 262.036903
318 657.417423 -149.135585 483.053942
319 754.676891 -170.725108 256.777555
319 640.515576 -148.163068 477.457518
320 738.550184 -169.456514 252.676283
320 624.033326 -146.681466 473.858726
321 718.623465 -169.187793 246.001767
321 607.421972 -145.485340 467.952067
322 701.265105 -169.332412 239.930682
322 592.120336 -145.399934 464.133375
323 683.875325 -169.249021 235.454416
323 576.978308 -144.137708 458.855457
324 665.986795 -168.537859 230.005164
324 559.936951 -142.728315 454.450925
325 646.855477 -167.760485 223.891436
325 542.025490 -142.806934 449.789636
326 629.867024 -167.648593 218.321035
326 526.144599 -143.026221 445.114553
327 613.787252 -167.474074 214.006654
327 508.390612 -140.737816 439.237098
328 597.953730 -168.184149 209.743328
328 492.621302 -141.047553 436.178158
329 578.225243 -168.122351 203.640430
329 475.549097 -138.757729 430.782019
330 557.319834 -167.738139 198.104633
330 461.820924 -137.770877 426.064820
331 538.598488 -167.180476 192.300644
331 444.986379 -136.855919 421.971014
332 524.045352 -166.218073 187.752380
332 430.191915 -136.307274 417.972767
333 501.764079 -165.868755 182.895987
333 413.972846 -134.739629 414.388486
334 486.550041 -164.107068 178.201804
334 395.987722 -132.631276 409.796940
335 469.159630 -162.835707 173.497346
335 382.011005 -130.996592 406.304913
336 452.286775 -161.977964 169.794487
336 367.294536 -130.017013 403.637029
337 432.364966 -159.961913 163.435015
337 346.658841 -126.601555 397.426939
338 414.155480 -159.248163 159.799260
338 331.993125 -124.580653 393.503278
339 396.525073 -156.846638 154.755622
339 315.996227 -121.681878 389.163383
340 379.492362 -155.384923 150.829489
340 302.090753 -119.497486 386.068650
341 361.094726 -152.898431 145.963826
341 283.717421 -116.135267 381.571721
342 345.471975 -150.241377 141.189510
342 271.739690 -112.080411 378.737011
343 326.040050 -146.172082 136.945278
343 254.562966 -107.877344 374.446067
344 309.887064 -143.130601 132.467224
344 243.192712 -103.591159 370.949183
345 288.578361 -137.448453 127.710084
345 224.698258 -99.805006 366.560237
346 274.446407 -133.070665 124.441136
346 212.944334 -93.572432 363.481296
347 256.889210 -127.544947 119.340068
347 199.167158 -88.366627 358.856772
348 238.070829 -122.153624 113.642834
348 185.261411 -82.713635 355.599114
349 221.496140 -116.247339 109.849421
349 163.208512 -75.119632 349.927774
350 207.349715 -109.318238 105.941319
350 155.884995 -70.215218 347.902594
351 191.561753 -102.370487 101.989947
351 143.777581 -62.427578 343.346827
352 178.013258 -95.475664 99.582504
352 126.930944 -55.544527 341.383369
353 161.613480 -88.735554 93.930157
353 114.333796 -49.115751 337.517408
354 141.842583 -80.619657 88.429544
354 99.580042 -40.080160 334.189342
355 132.564855 -71.195774 87.040496
355 88.170946 -33.012218 329.934126
356 123.159069 -62.179293 84.717577
356 81.865808 -25.303263 329.065843
357 105.189543 -53.369322 79.644905
357 66.531880 -16.796726 323.723112
358 94.311895 -44.683133 77.398299
358 58.072646 -8.849428 320.234029
359 72.667774 -35.224243 69.498079
359 50.451121 0.093409 317.034886
360 62.469270 -26.447226 66.073459
360 41.669122 8.661554 312.798525
361 57.071964 -15.973365 63.620234
361 31.353532 16.488956 308.805600
362 43.897962 -7.694414 58.306563
362 20.910574 24.743423 304.524198
363 33.398624 3.356124 52.689148
363 23.501585 32.437786 302.398768
364 26.221739 12.180869 48.769319
364 17.268370 40.653637 299.609088
365 22.179226 22.124847 45.568276
365 12.235629 48.852582 294.910395
366 14.686821 31.569051 41.464501
366 6.324017 55.932711 291.119122
367 8.159150 39.997060 39.947064
367 0.857767 65.430161 289.296546
368 3.923099 47.993702 34.044317
368 -0.246592 72.808785 285.139291
369 3.503284 56.019383 32.446485
369 -1.137695 81.553161 285.274282
370 4.086116 63.220035 32.953807
370 0.627372 87.521518 283.374175
371 2.212432 72.700712 31.578536
371 5.199560 94.623677 282.974629
372 6.985750 80.330772 32.248650
372 8.140881 100.877016 282.991298
373 7.988101 85.565408 32.024988
373 13.048895 106.051742 283.198316
374 18.210749 89.845527 33.853136
374 16.065034 111.846224 284.348039
375 23.630277 94.028012 34.160256
375 24.230168 115.727766 284.530014
376 35.666494 97.288279 36.251357
376 32.817403 118.147207 286.413279
377 41.524665 99.283044 38.136451
377 40.783338 119.577571 286.670285
378 59.666826 100.592060 42.681908
378 56.956225 121.606802 291.304594
379 68.415040 100.784911 43.938228
379 67.580025 122.283643 294.345445
380 83.525154 100.901941 47.661550
380 82.121945 123.678280 297.839285
381 104.523155 98.656493 52.910019
381 99.100598 123.270277 301.928824
382 118.955395 99.117489 57.134856
382 113.047113 123.942371 305.419496
383 135.167971 96.590761 59.468449
383 133.526862 122.509015 311.880880
384 163.867796 95.619586 67.327926
384 152.657636 122.760641 316.622221
385 182.249933 94.086304 70.050549
385 172.238167 122.982636 321.279651
386 205.176083 92.943846 78.018535
386 191.015837 122.499430 324.113522
387 229.233313 91.526761 83.017271
387 209.767538 122.998720 329.697941
388 248.866656 91.934653 87.334130
388 232.971722 125.159797 334.103687
389 274.499110 93.812564 90.380542
389 253.281759 125.660184 339.092964
390 295.608134 93.830362 95.067321
390 276.118483 126.888733 344.218817
391 324.193699 95.171064 100.919101
391 298.827874 129.895725 348.527700
392 352.328749 96.119483 109.527837
392 322.978303 132.214996 354.613137
393 373.198338 97.388259 113.134709
393 337.912965 135.280406 356.389196
394 393.018172 101.125747 116.868283
394 364.114496 138.597463 362.769225
395 420.868210 103.512276 123.512201
395 388.334336 141.727663 369.261068
396 445.843388 106.622901 127.972053
396 409.172242 145.270715 372.984547
397 474.117922 111.349118 135.092775
397 428.486939 149.654517 377.965818
398 496.545095 115.675947 140.663750
398 453.350469 153.648665 384.100549
399 523.781394 120.586049 147.323075
399 474.849367 160.327064 388.857902
400 546.710792 124.547945 152.777792
400 496.103615 165.513086 393.438470
401 568.421965 130.030616 158.474492
401 518.073590 171.513231 399.352914
402 596.651652 135.926985 164.751151
402 538.504505 175.902639 404.330487
403 620.271756 141.927111 171.973075
403 556.081296 182.008888 408.937816
404 643.887947 147.562193 178.371328
404 580.446272 188.270209 415.285246
405 665.324243 154.138737 183.013069
405 598.169810 195.445436 420.446445
406 684.755101 161.081321 188.684492
406 620.037466 202.924377 426.259500
407 711.083533 170.271131 195.943206
407 639.098657 210.075615 431.521263
408 729.862343 177.927005 202.045342
408 657.960412 218.562136 437.655311
409 752.860269 185.917509 210.154348
409 675.669426 226.071070 443.312279
410 771.768565 192.720608 216.051418
410 697.534176 234.987098 449.135165
411 791.635182 201.349913 222.422931
411 715.300037 242.149723 456.795965
412 813.572901 209.630098 230.097889
412 731.318082 249.644189 461.744075
413 832.643667 218.814633 237.089724
413 750.877621 258.687446 469.693561
414 854.840590 228.548863 244.780230
414 770.344527 267.430420 475.242344
415 874.795561 239.366890 251.292992
415 783.878707 276.237169 480.740494
416 893.625241 249.150419 258.157710
416 801.947529 286.713864 488.007134
417 912.026171 260.030714 265.262029
417 817.610479 296.524299 493.438505
418 931.521734 271.190505 271.853911
418 833.891641 305.593126 500.105079
419 949.212133 280.821620 280.396630
419 847.880793 315.907368 506.101227
420 967.650304 292.272485 287.866874
420 864.915356 326.469332 512.458565
421 984.151950 303.972499 294.530750
421 880.940670 337.722985 519.439084
422 999.078685 315.898527 300.866218
422 893.629244 347.249776 524.901225
423 1017.116811 328.537960 308.635039
423 905.377727 357.756291 529.911157
424 1032.094656 340.916675 315.338350
424 921.152514 369.821351 536.630616
425 1048.599217 352.328885 322.408580
425 931.761481 380.156531 541.539043
426 1063.703164 364.808707 329.128857
426 945.432694 392.305420 547.430775
427 1076.499759 376.031967 335.877771
427 957.419989 402.494571 553.926369
428 1091.013939 387.404131 342.883793
428 968.816933 412.703079 559.610863
429 1101.499747 398.861568 348.402127
429 979.568188 423.136222 564.380044
430 1115.350826 411.384980 354.787345
430 987.302342 435.114197 569.085524
431 1123.761036 423.534305 359.792278
431 995.340348 445.912715 573.075688
432 1132.919518 436.665306 365.590209
432 1003.624098 456.398291 577.863620
433 1139.229974 448.168244 370.808734
433 1009.453304 468.088181 582.838617
434 1148.357302 459.038642 376.631924
434 1015.067408 477.627375 586.124561
435 1154.019839 469.424895 381.241783
435 1018.026809 488.758034 590.024652
436 1158.832083 479.673510 385.957227
436 1022.938179 498.363293 594.366188
437 1163.098025 490.786257 390.031640
437 1025.004866 507.828388 597.391934
438 1163.382742 500.390809 392.700559
438 1025.194535 517.455121 599.813411
439 1165.630051 511.646475 396.360929
439 1025.807944 526.821367 602.358132
440 1162.921495 522.369566 398.663212
440 1024.054512 536.341478 604.398600
441 1165.313187 530.774388 402.540554
441 1019.217037 545.457911 606.117659
442 1160.236453 541.125259 402.734098
442 1014.036057 554.930049 605.878423
443 1156.122187 550.895654 403.786962
443 1010.913167 563.129029 606.557300
444 1149.262036 559.949299 403.818142
444 1004.373390 572.174693 606.762401
445 1142.219991 568.588827 402.855752
445 997.362635 579.179818 606.019643
446 1133.319086 576.593278 400.954394
446 987.224558 587.001768 603.791562
447 1123.866900 584.228273 399.569904
447 978.509976 593.715541 602.041319
448 1112.811262 591.145322 396.524934
448 968.752064 599.369965 600.837894
449 1102.495529 597.534456 394.901178
449 957.677377 605.125910 598.110025
450 1091.239952 602.447301 391.771878
450 947.019773 609.182453 595.620492
451 1078.130501 607.601051 388.057817
451 934.600751 613.851714 592.471489
452 1064.046389 612.226586 384.021388
452 920.095158 617.850185 589.493761
453 1050.097788 615.768640 381.029670
453 907.024395 621.038738 586.181577
454 1033.898522 617.770265 376.070425
454 893.927349 623.495944 582.717338
455 1021.118293 618.765191 372.323803
455 878.897313 624.722481 578.434042
456 1005.478181 620.230630 366.916590
456 866.114394 626.258859 574.044619
457 990.927568 620.343846 362.260191
457 850.841486 627.240576 569.672054
458 976.238939 620.897869 357.529971
458 833.858745 628.306317 565.417394
459 960.296643 619.861897 352.041934
459 822.150136 629.246474 559.893036
460 945.047000 619.225169 346.382352
460 807.521936 629.562428 555.461311
461 928.782830 618.500467 340.450298
461 793.335596 628.498146 550.182003
462 913.942596 618.026824 334.885009
462 778.838745 628.676335 545.672122
463 897.399437 617.947500 329.562280
463 762.705027 629.339502 540.062131
464 881.180176 617.510569 323.926034
464 746.806342 630.106219 534.359588
465 865.137580 615.811223 317.496648
465 733.049080 629.503277 529.325587
466 848.321154 615.270020 311.258941
466 716.821602 630.131836 523.802632
467 833.101478 615.017833 304.934070
467 700.711816 629.803927 518.215073
468 813.987315 615.571681 297.142430
468 686.225927 630.521635 511.739128
469 798.911466 616.019895 291.106681
469 671.930620 631.092430 505.604536
470 781.459298 615.978176 284.659331
470 654.280687 632.210496 498.897008
471 765.589978 616.921115 276.599228
471 638.796507 633.651632 493.194387
472 748.491718 617.009038 270.364473
472 624.388457 634.145135 486.932288
473 731.863024 617.294197 262.839172
473 608.949762 634.526792 481.159838
474 714.684899 617.017659 256.168131
474 593.635067 636.237673 474.246083
475 697.977889 617.396815 248.826226
475 577.650127 637.012381 467.654690
476 679.106973 617.977831 240.757050
476 561.092146 638.009960 461.139110
477 662.490392 618.151660 234.529004
477 544.754661 639.566128 455.155324
478 644.446928 617.773936 226.394452
478 528.876229 640.048020 448.273244
479 627.005522 616.703553 219.442853
479 513.180140 640.488204 442.183507
480 608.114611 618.311774 212.769124
480 499.535517 641.746982 435.986303
481 591.018962 618.971167 206.346397
481 480.975283 643.205566 430.425225
482 573.497920 618.452817 199.410253
482 464.594470 645.156365 423.332357
483 554.463945 618.718284 191.703065
483 447.134522 645.734994 417.744807
484 533.520632 619.169933 184.611775
484 432.417119 646.949319 411.814160
485 518.237565 621.446085 179.001630
485 418.200967 648.726041 406.655981
486 500.649465 622.987096 173.111202
486 403.304908 652.461514 401.097004
487 478.492000 625.390881 165.324772
487 385.435096 655.079443 395.632470
488 463.639876 627.932069 160.203935
488 368.681330 658.637640 390.307577
489 445.809126 630.515153 154.486694
489 355.672679 661.028822 385.381281
490 425.027275 632.236624 147.572119
490 336.503530 665.026446 379.695379
491 404.251334 636.168679 141.823923
491 323.387681 666.928533 375.881220
492 388.589763 639.506513 135.795992
492 305.773034 671.479175 370.633324
493 370.694388 643.494000 131.106156
493 290.366619 676.144772 366.288862
494 355.374983 646.650204 126.290709
494 278.237990 681.063540 362.064930
495 336.427012 651.102893 120.197362
495 263.797123 684.136443 357.759050
496 319.166034 656.089540 114.455663
496 246.573437 688.161197 351.723260
497 304.541099 661.545334 109.935056
497 232.446017 694.082279 347.046912
498 287.630787 667.079047 104.281318
498 226.262572 698.140113 345.815818
499 276.036776 671.703171 100.202575
499 211.581689 704.307389 339.616197
500 263.858526 677.112808 96.062479
500 199.686754 710.494310 334.911236
501 245.684617 684.611545 89.781259
501 186.114490 716.477557 331.519467
502 233.056095 690.703709 85.937182
502 174.848275 723.147597 327.100727
503 223.337115 695.342789 84.052931
503 167.376093 727.368537 324.148075
504 209.664850 702.670344 79.087751
504 159.257345 734.145870 321.689363
505 196.639745 710.350882 74.948905
505 148.245794 740.788950 318.539451
506 186.898201 716.872264 71.543442
506 142.576011 746.609881 315.442137
507 177.159008 724.071683 67.443637
507 137.709754 753.629801 313.544805
508 171.691079 730.530500 65.171813
508 129.006627 759.800359 310.883590
509 161.113603 738.774648 64.073269
509 118.643354 766.740918 308.352242
510 154.052119 744.746288 62.649453
510 113.176619 773.871826 306.179661
511 147.052941 752.024104 60.372822
511 108.542103 780.785808 304.742415
512 141.118324 758.486963 59.676699
512 105.126942 788.563304 305.631419
513 131.831623 767.002784 56.284602
513 105.445882 794.861630 306.401648
514 135.005827 774.406704 59.527309
514 99.888650 801.790819 303.765887
515 129.568150 782.141210 57.516129
515 103.059393 808.327890 306.434275
516 128.087804 789.993665 57.514580
516 100.111770 815.369375 305.784981
517 124.700323 796.862317 57.424566
517 100.447309 822.518254 305.737023
518 130.452619 803.233107 60.315208
518 103.155058 829.349327 307.701497
519 133.763003 808.904782 62.783028
519 104.124064 836.455794 306.758487
520 136.143470 816.639800 62.486953
520 109.787990 841.840009 309.931917
521 140.999225 821.761821 63.664216
521 119.785014 848.360640 311.662780
522 151.321256 828.404805 66.192318
522 121.660724 853.525615 313.000747
523 156.373840 833.117252 68.024977
523 132.661126 857.467764 317.727394
524 170.705500 838.377832 73.001359
524 142.016555 862.149866 321.219656
525 177.772216 841.536262 75.462287
525 152.847420 866.517016 324.276855
526 190.819253 844.601717 80.002296
526 159.410471 871.474904 326.725749
527 201.196046 848.251252 84.596266
527 171.758532 873.767528 330.417765
528 216.004950 849.947158 89.032173
528 186.734747 876.214449 334.741837
529 229.353205 851.215148 92.605819
529 198.405831 877.938797 338.546940
530 242.956978 851.039633 96.799719
530 216.067167 880.481300 343.954100
531 261.000860 851.716736 101.606716
531 229.508497 880.979787 346.920186
532 276.392171 852.381864 105.002849
532 241.898248 882.321249 351.952148
533 294.092335 852.749052 110.560124
533 254.282347 883.991043 355.103300
534 311.943375 851.035894 115.171796
534 273.385400 884.373570 360.384762
535 328.182596 849.689658 119.801850
535 289.622580 883.112646 364.090708
536 347.392093 849.775891 124.984546
536 307.469801 882.978615 368.616037
537 363.493539 849.656541 128.850543
537 321.401356 886.160161 372.335375
538 380.885366 848.498335 131.853093
538 338.238667 887.670893 375.834961
539 400.144606 848.255159 137.005171
539 352.919550 888.288226 379.441324
540 420.253201 847.858282 142.435287
540 371.372386 888.650584 383.731179
541 440.241265 849.904469 148.195982
541 388.645006 891.026911 388.528543
542 461.837292 849.888423 154.737621
542 407.361543 893.187072 392.609077
543 475.555561 851.740271 157.813427
543 425.386154 896.018679 398.221123
544 495.348240 854.460503 162.683978
544 440.968644 898.427604 402.898650
545 512.252769 856.695851 168.508167
545 457.300395 902.771300 408.154183
546 533.865577 859.869149 175.260540
546 474.724596 906.185998 413.171735
547 551.001266 862.198060 180.306204
547 488.411979 910.528446 416.277017
548 570.340664 866.080584 186.306319
548 507.943366 915.002085 422.105135
549 587.960884 870.540148 191.195319
549 523.690268 919.500669 426.590402
550 606.289207 875.182007 196.668527
550 540.207626 926.086190 431.929413
551 625.086046 882.203702 201.635283
551 559.689327 932.764138 437.110150
552 643.565286 888.757634 206.643949
552 575.621742 938.889294 441.798192
553 661.332195 896.394735 211.666259
553 589.129645 945.239055 445.064710
554 679.263118 902.775386 216.457400
554 606.175416 953.411790 449.283586
555 694.591628 909.733902 220.518870
555 617.269649 960.434623 452.759376
556 709.567671 919.481277 222.805360
556 636.370977 968.106195 457.815720
557 725.192446 927.648924 228.973967
557 649.621538 976.873101 460.428798
558 743.682438 936.922323 231.717558
558 664.534382 985.653707 463.828186
559 756.383203 945.079588 234.261339
559 677.410078 995.239159 467.124649
560 772.748904 955.112731 239.087750
560 692.137566 1002.914821 470.086567
561 785.126374 965.100894 242.273044
561 702.746775 1013.368885 472.371574
562 799.754025 975.602505 244.759739
562 715.483923 1022.481148 475.176937
563 822.926050 986.275412 250.485909
563 730.201242 1031.756458 478.361164
564 834.431690 996.002172 252.627883
564 746.143429 1043.055463 481.825163
565 844.113826 1007.126808 254.815019
565 755.171439 1051.678550 484.731519
566 856.692407 1017.765463 259.114164
566 768.185203 1062.191459 487.091907
567 875.486729 1029.620512 264.324591
567 778.603023 1074.040853 490.446683
568 885.383245 1040.669552 266.712125
568 792.930255 1084.537822 494.258700
569 898.364574 1051.412010 270.809826
569 800.918544 1095.551676 497.205969
570 913.014211 1063.965374 275.142311
570 814.444009 1106.592514 501.104744
571 923.816579 1075.329903 279.523677
571 824.350500 1118.322357 504.827767
572 934.569128 1088.208219 282.815444
572 835.678047 1128.904292 508.217674
573 942.953882 1099.635917 286.905792
573 845.403820 1140.489569 511.682883
574 957.231486 1112.710454 291.903262
574 857.358857 1151.618259 516.487286
575 974.323933 1124.700425 298.244703
575 867.198560 1164.379420 520.618537
576 983.514006 1138.073905 302.262920
576 876.583464 1175.963511 524.894728
577 996.075249 1150.859501 307.173157
577 886.498552 1186.809642 528.795626
578 1001.995729 1165.257479 310.370970
578 894.697788 1200.150147 532.719935
579 1015.175133 1176.779281 317.205236
579 901.175694 1212.651712 535.492433
580 1023.741972 1190.656883 321.223375
580 908.690779 1224.103657 539.760958
581 1030.946933 1203.452305 325.273133
581 916.943483 1235.587871 544.975709
582 1038.466564 1217.199266 329.482030
582 922.532274 1248.351351 547.289120
583 1046.420078 1230.218257 334.222756
583 926.373692 1261.837638 551.061411
584 1050.558939 1244.529274 338.114408
584 927.259690 1272.442261 553.098417
585 1059.241981 1256.471632 342.743892
585 933.414987 1285.163300 556.047657
586 1060.725559 1269.918349 345.018953
586 934.583610 1297.493003 558.810188
587 1063.805463 1281.885100 348.103971
587 938.543822 1308.852404 561.432725
588 1065.395382 1295.047014 349.992197
588 939.053809 1320.249648 563.492918
589 1063.048789 1308.141976 351.524641
589 934.512201 1332.273585 563.743669
590 1063.663255 1319.434597 354.374588
590 930.829741 1342.949933 563.864154
591 1059.046915 1331.988611 354.053080
591 927.062710 1353.651940 565.155115
592 1054.179290 1342.951525 354.752214
592 923.569074 1363.584651 565.590626
593 1047.120150 1354.815450 353.987347
593 919.144317 1371.742045 566.511483
594 1041.845862 1363.892274 354.213682
594 908.050094 1382.706432 564.518993
595 1033.537772 1372.365487 353.248644
595 899.931158 1390.407311 563.192475
596 1022.483504 1380.875193 351.296187
596 891.424407 1397.128404 562.347946
597 1007.795589 1389.041661 348.165568
597 878.222822 1403.829818 560.172865
598 998.528616 1394.210428 346.832058
598 868.132326 1409.090682 557.856232
599 985.806089 1399.772678 343.731523
599 853.184826 1414.088749 555.061818
600 970.245450 1404.159722 340.140715
600 841.160750 1417.663302 552.655547
601 954.646896 1407.588051 336.131083
601 827.553459 1419.101382 549.509822
602 938.547155 1409.549124 331.792618
602 814.090560 1422.051954 547.487181
603 922.626365 1410.477713 328.364679
603 798.579477 1422.818206 543.332430
604 906.837441 1410.114366 324.390908
604 783.764171 1423.963090 540.526661
605 894.091099 1408.792091 321.708380
605 768.981551 1423.053270 536.839415
606 877.925196 1407.348119 317.559387
606 754.706683 1422.283519 534.099705
607 861.688190 1404.560762 313.647413
607 741.130113 1420.734652 531.038756
608 845.830209 1402.529880 310.046323
608 724.079295 1418.014006 526.418991
609 828.832525 1399.769805 305.816464
609 710.977199 1416.520472 524.346746
610 811.261978 1397.874788 299.862390
610 691.749494 1415.834988 518.213012
611 796.850504 1395.292534 295.465806
611 677.540413 1413.465863 514.344834
612 780.552937 1392.662024 290.653961
612 661.080778 1411.680060 508.976424
613 764.665287 1389.519275 285.966394
613 648.738657 1409.020934 505.571705
614 748.491004 1385.607972 280.130773
614 633.085876 1407.059949 500.441435
615 730.303883 1383.314518 274.690587
615 615.611045 1406.089346 495.609612
616 717.606604 1380.621338 270.586470
616 603.883241 1403.186995 491.304999
617 698.536748 1379.041439 264.103617
617 586.377465 1401.711000 485.458643
618 686.463183 1376.114793 259.404364
618 570.351571 1401.226575 481.228226
619 666.014041 1374.829927 252.847387
619 556.479554 1398.839721 475.981765
620 653.591605 1372.363466 249.099712
620 541.238898 1398.059470 471.439977
621 637.519334 1371.145945 243.797407
621 526.610109 1397.290468 466.637978
622 617.262821 1370.329479 236.723811
622 514.623678 1396.592964 461.868581
623 597.772835 1369.589871 230.758739
623 499.247220 1395.801836 457.289160
624 584.383258 1367.459426 226.760609
624 479.362311 1394.308685 450.853216
625 568.901222 1366.593036 221.796373
625 467.870598 1394.105330 446.703551
626 550.317165 1365.387375 214.987347
626 452.271214 1394.503327 442.835275
627 533.544061 1364.539558 208.893845
627 437.876499 1393.728585 437.256680
628 515.804634 1364.333546 204.600649
628 423.224727 1393.100549 433.090654
629 501.411462 1363.436020 199.423784
629 410.000016 1393.868726 429.033524
630 485.356076 1363.880813 193.725132
630 393.119831 1396.038810 422.973908
631 466.992026 1363.758426 187.729881
631 380.252788 1396.542729 419.534599
632 454.222828 1363.535038 183.903411
632 364.044306 1398.341155 413.809953
633 438.105684 1364.315918 179.271652
633 349.229613 1400.782180 408.993460
634 425.774393 1365.877819 175.551293
634 338.993070 1401.956615 406.711436
635 407.021105 1366.713638 169.201141
635 325.215468 1405.685187 402.887721
636 391.342048 1369.605541 165.117914
636 313.054554 1407.399385 398.478317
637 375.860522 1372.073102 159.711974
637 299.124281 1409.633439 394.786165
638 366.513102 1374.000585 157.752914
638 281.417808 1413.334592 388.110009
639 344.146107 1378.594291 149.638559
639 271.504395 1417.840130 384.577666
640 332.184479 1381.852772 145.640474
640 254.439260 1423.484042 379.669359
641 320.733248 1386.470096 141.564389
641 244.168196 1427.289307 376.541650
642 308.499287 1390.230772 139.003267
642 229.022036 1432.548775 372.097383
643 290.159585 1397.764160 132.759242
643 220.123300 1439.098039 368.207284
644 278.201900 1401.358076 129.667084
644 213.112855 1442.847620 366.217415
645 261.526353 1408.100341 123.703227
645 193.287077 1452.667995 361.452287
646 247.713145 1415.608076 120.703145
646 186.644272 1457.044584 358.988828
647 234.089030 1421.517499 116.777910
647 171.005956 1465.343808 354.118544
648 222.852631 1428.624535 113.546772
648 167.031734 1473.269860 354.465812
649 209.902189 1434.961958 110.444867
649 144.378229 1481.525595 346.844053
650 202.271533 1443.416010 109.108383
650 136.919998 1489.155969 345.493630
651 181.121189 1453.677343 102.850064
651 125.289155 1497.791996 342.559454
652 171.068099 1463.794230 99.676667
652 117.818279 1504.988577 341.023827
653 159.447278 1474.556365 97.872558
653 106.655700 1515.668102 337.756990
654 152.144532 1483.727769 95.367372
654 97.991414 1526.093926 336.336520
655 135.932368 1497.575464 91.620138
655 90.120254 1534.519372 333.889281
656 132.804499 1506.669796 91.246795
656 83.679483 1547.195726 331.423513
657 117.726522 1518.982170 87.235132
657 78.408787 1558.196585 330.776034
658 111.423459 1532.300324 86.684882
658 71.489421 1569.361678 328.999379
659 110.321323 1544.217213 86.380638
659 62.165692 1582.031565 326.031596
660 92.087624 1559.752406 81.026697
660 56.818782 1594.801220 325.272961
661 92.812510 1570.820942 82.344436
661 52.726266 1606.826551 323.954377
662 97.670423 1579.932335 85.173264
662 43.620410 1619.225400 322.214279
663 79.388217 1599.444898 79.639582
663 43.344903 1632.287819 322.900014
664 78.298865 1613.191658 79.129204
664 38.057122 1644.800659 322.306425
665 71.538636 1626.293512 78.433450
665 37.547318 1657.336549 323.198635
666 69.045784 1642.760482 79.331200
666 27.293887 1673.335458 321.527320
667 63.181326 1655.819017 77.246935
667 24.940123 1684.063385 322.173786
668 64.714851 1667.881426 79.166538
668 24.824951 1695.691807 322.443177
669 59.499825 1680.975105 79.209732
669 16.628298 1710.083640 321.503806
670 58.233678 1695.638926 78.897144
670 21.633621 1722.557469 323.003855
671 48.145727 1712.341853 76.218282
671 23.688629 1733.351302 324.779803
672 55.736089 1724.236870 81.291483
672 18.821869 1747.630530 324.369140
673 56.148459 1734.965084 81.285581
673 23.393116 1758.253076 326.876452
674 60.259076 1746.449659 84.479869
674 12.734000 1773.476244 326.836406
675 64.280596 1757.287325 85.500530
675 18.994342 1782.723584 329.390702
676 51.184071 1773.971717 79.288638
676 14.424922 1796.710145 329.166161
677 61.298099 1785.113397 88.874446
677 12.692305 1808.559012 327.898991
678 55.794530 1798.954092 87.486277
678 27.508590 1816.686587 333.507478
679 66.597333 1810.561483 92.583649
679 25.095324 1826.969215 335.538422
680 64.748381 1821.300991 93.889728
680 33.187421 1837.589629 339.077410
681 57.835741 1837.367543 94.902260
681 30.490075 1849.548243 340.443853
682 73.412310 1847.467324 96.934996
682 28.046350 1861.442223 339.795894
683 71.948788 1857.680929 94.895795
683 39.318909 1871.336381 344.045032
684 73.930931 1869.701226 98.640939
684 32.095656 1884.635272 342.811479
685 78.345250 1880.858324 99.645827
685 38.380287 1892.735717 344.558392
686 85.086707 1891.478656 102.470085
686 39.551554 1902.489143 345.607718
687 87.386446 1903.295995 101.784084
687 46.581162 1913.572752 348.152063
688 97.378184 1908.582004 106.447661
688 63.814410 1916.696326 354.089196
689 93.809302 1922.545617 105.170375
689 49.946159 1929.964433 348.442826
690 105.268222 1931.566305 107.921729
690 69.165345 1934.429790 353.266557
691 111.173132 1936.898748 107.378544
691 63.785099 1948.323531 352.364940
692 115.213262 1949.197629 110.060150
692 66.486131 1956.275437 352.917701
693 129.784590 1954.020579 113.033705
693 80.312782 1961.572411 358.986653
694 135.294430 1961.247166 118.373969
694 85.154567 1970.030222 357.985969
695 134.063475 1971.850678 113.000043
695 90.570604 1976.482473 359.079828
696 144.089637 1979.626963 114.833625
696 99.916155 1980.115655 359.063972
697 138.559136 1991.326280 111.738593
697 103.713876 1987.889187 359.990487
698 153.066389 1996.249515 114.491708
698 107.750580 1994.125829 360.528919
699 155.709837 2003.765192 112.904409
699 113.683212 2001.313222 359.372467
700 158.495166 2012.373343 111.399603
700 107.433996 2007.811102 357.030582
701 171.811681 2012.566751 113.889958
701 127.221995 2008.328754 358.739648
702 170.399786 2022.224288 111.653379
702 114.852987 2017.118659 354.847834
703 170.521322 2028.485775 110.862810
703 125.157085 2019.305324 355.964279
704 177.051153 2030.159389 110.011900
704 134.557953 2020.852638 356.146938
705 183.374308 2033.490578 110.531728
705 131.599409 2024.460492 354.357710
706 182.612131 2037.026313 108.707028
706 123.045456 2029.474785 350.922772
707 184.480794 2040.181733 107.322080
707 130.166527 2030.104724 350.864428
708 182.182825 2042.865164 105.768287
708 131.452540 2030.106003 348.718040
709 186.096895 2044.268747 105.520905
709 136.245465 2029.536322 348.292651
710 178.251014 2047.335445 102.313368
710 137.436408 2029.000276 347.429087
711 178.795314 2047.708294 100.074428
711 134.623607 2029.512874 346.676943
712 177.357440 2047.505405 98.568625
712 136.566231 2027.127322 345.776295
713 174.206479 2046.804615 96.932823
713 129.751773 2028.685317 342.352582
714 173.472447 2043.756328 95.294055
714 126.984172 2024.028522 340.649967
715 168.926928 2040.720476 93.790943
715 124.574048 2019.286827 339.636826
716 164.056508 2037.515845 91.004012
716 124.065696 2015.574680 337.848616
717 156.860912 2033.106031 89.078627
717 115.658790 2012.606832 334.480408
718 155.782946 2027.957405 87.376227
718 116.953661 2007.050618 335.280298
719 156.924212 2021.810185 87.264396
719 107.253672 2002.290047 331.032002
720 143.076796 2019.302069 83.074663
720 110.202286 1996.200983 330.714687
721 134.771239 2015.846628 80.456841
721 105.218962 1991.672351 329.100291
722 129.963996 2009.661042 79.611744
722 95.717754 1988.464046 326.612339
723 122.994070 2004.358349 78.274873
723 85.159495 1984.676098 324.154699
724 115.481489 1998.729791 77.156394
724 85.072423 1977.997284 324.363685
725 108.266866 1994.075503 75.763381
725 71.495384 1973.700038 319.408780
726 102.626031 1988.439503 73.200151
726 68.337169 1967.638857 319.235548
727 98.000951 1982.266498 73.221687
727 62.989951 1961.279824 316.995283
728 89.279480 1976.582810 71.965360
728 53.529519 1957.127544 316.187855
729 85.920677 1969.888092 72.060766
729 49.711357 1950.123029 316.421411
730 69.057877 1970.098763 68.603958
730 42.417644 1944.220597 314.552612
731 61.660605 1962.727432 67.563488
731 37.075053 1939.489379 313.899992
732 55.564746 1958.406009 67.291075
732 30.804817 1930.456234 314.466727
733 49.461054 1951.226620 67.328830
733 18.486479 1926.761483 312.000616
734 37.539350 1945.231801 65.925422
734 8.338512 1919.945496 312.296938
735 18.296684 1943.388950 62.090054
735 8.040283 1910.093052 313.899890
736 25.380102 1927.371111 68.042594
736 0.437338 1903.546455 313.554832
737 17.611872 1918.710742 66.331857
737 0.954794 1894.802311 314.213737
738 5.468903 1915.413611 65.444843
738 -14.994103 1889.287062 313.400968
739 -4.966896 1907.110089 64.453760
739 -16.567435 1879.402256 313.589585
740 -8.541841 1899.617615 65.166141
740 -31.412081 1874.469332 311.906255
741 -11.320908 1887.747791 68.538770
741 -27.460783 1863.846817 315.478782
742 -24.587877 1881.202394 65.980471
742 -40.502271 1856.457529 313.224360
743 -31.460270 1872.310604 67.104789
743 -34.708812 1843.225775 317.934894
744 -40.237978 1865.041044 67.389568
744 -49.877474 1837.077070 315.908401
745 -43.055750 1852.516918 66.583713
745 -53.241301 1826.208745 317.182282
746 -48.357231 1839.639054 68.899314
746 -61.441291 1818.634339 317.664099
747 -61.883572 1833.020589 70.617170
747 -64.700810 1809.283627 318.566673
748 -55.706451 1820.714434 72.433726
748 -61.570104 1797.699164 319.409104
749 -50.840348 1809.732238 74.747422
749 -65.906795 1787.793310 320.232908
750 -56.016693 1796.244679 74.781120
750 -76.847040 1778.491260 319.181395
751 -70.486420 1788.600288 72.373159
751 -73.605280 1767.121219 320.511179
752 -82.914832 1775.698544 71.875888
752 -75.799051 1756.825482 322.670272
753 -73.742762 1766.206220 76.131133
753 -83.983728 1747.867266 321.761124
754 -70.678023 1751.266826 77.384007
754 -87.665239 1737.999708 322.653305
755 -69.409458 1737.117518 76.805459
755 -80.823659 1724.094491 324.463805
756 -68.523249 1728.004421 77.889413
756 -76.976936 1713.421183 324.822391
757 -71.419964 1717.418273 78.590360
757 -79.490010 1704.985060 324.809753
758 -69.421990 1706.313706 75.375130
758 -72.868708 1691.426274 325.623572
759 -57.253646 1692.858308 78.632656
759 -59.544495 1681.153636 328.759871
760 -52.841582 1683.591278 77.422502
760 -60.526055 1673.216463 327.813329
761 -43.693394 1672.602213 78.181954
761 -48.086576 1662.881045 328.843571
762 -37.015002 1662.704202 79.811110
762 -40.724643 1654.125475 329.954155
763 -23.268655 1651.031635 81.373775
763 -31.975471 1645.634657 330.259571
764 -13.876934 1644.602946 81.718870
764 -20.947924 1637.896976 331.243488
765 -2.103422 1636.424233 81.741160
765 -12.210117 1630.454714 331.716815
766 15.090673 1630.695455 85.220489
766 0.181546 1624.006182 331.239803
767 30.635758 1623.007253 86.588357
767 11.558629 1618.066510 332.994977
768 43.505150 1615.889905 85.557413
768 25.101400 1611.340463 334.016908
769 61.534484 1610.643909 88.661523
769 37.564158 1607.233220 337.213876
770 77.441727 1605.530480 90.785594
770 48.908783 1603.884162 336.565572
771 93.503941 1600.900525 93.216148
771 62.852093 1599.869959 337.448437
772 103.625519 1599.627574 92.299847
772 85.562579 1594.221595 341.570724
773 124.719738 1594.431130 97.334087
773 100.676219 1591.968181 345.158944
774 138.496889 1591.457071 97.516748
774 112.879225 1588.280408 346.317861
775 158.449408 1586.997141 101.947716
775 129.309328 1584.324205 349.357378
776 174.232068 1583.577355 106.007647
776 140.886174 1581.593031 351.662542
777 192.276814 1581.145198 109.079615
777 160.663963 1579.372064 354.462287
778 215.656768 1577.503058 114.814520
778 175.301141 1575.220194 358.667765
779 230.088892 1576.200465 118.303771
779 191.218481 1573.041956 363.061487
780 245.707556 1573.148411 121.781315
780 207.987821 1569.209766 366.830138
781 257.426475 1571.721150 123.702079
781 226.229955 1566.739511 371.540382
782 278.578322 1567.701361 129.960463
782 243.402302 1563.474415 376.034298
783 297.497096 1565.458766 134.291083
783 259.884533 1560.963383 379.892061
784 316.187972 1563.465913 139.461437
784 278.733319 1557.998288 386.591601
785 333.049224 1561.965586 143.580012
785 292.063796 1556.037486 389.401973
786 351.351381 1559.042407 149.549126
786 301.927859 1554.301130 393.377631
787 369.771015 1554.791983 155.843651
787 322.849106 1550.717120 399.578884
788 383.856912 1552.732414 160.464074
788 335.745980 1549.291243 404.195918
789 403.911662 1550.912824 167.065282
789 352.117884 1547.014245 409.058443
790 419.999844 1549.113579 172.529433
790 369.801212 1544.669990 415.817910
791 436.260385 1546.682644 178.153306
791 382.294649 1542.926210 420.598816
792 457.750115 1544.022894 185.459254
792 390.610705 1543.052923 423.772032
793 469.379336 1544.908688 188.849864
793 409.823327 1540.547446 430.201328
794 489.472048 1543.739937 195.846364
794 426.558571 1538.698272 436.006014
795 509.950142 1540.413901 202.223013
795 443.841263 1537.018607 440.070501
796 527.506379 1540.662875 207.175411
796 460.041579 1535.193105 447.199732
797 539.079001 1541.483183 210.644360
797 474.886378 1534.044945 451.125669
798 558.458994 1540.213566 216.984011
798 491.981053 1532.459249 455.859850
799 575.949282 1538.136497 222.933729
799 507.778494 1530.288059 461.167686
800 591.486192 1537.760757 228.064260
800 517.189006 1529.144724 465.062058
801 606.647857 1537.904009 231.715649
801 535.725672 1527.347302 471.048810
802 623.482221 1536.505709 238.190152
802 548.592870 1525.311493 474.385742
803 638.874242 1536.310956 242.735155
803 563.589594 1522.867964 479.244846
804 655.342682 1532.760275 249.514833
804 577.368228 1520.673925 484.446668
805 672.103168 1530.772960 254.351520
805 590.376676 1518.831459 488.123625
806 686.160535 1528.637402 258.434257
806 603.954961 1514.765083 492.888189
807 699.833941 1525.432178 262.458885
807 612.850484 1511.034137 495.654567
808 712.460914 1522.431097 266.622519
808 625.022378 1508.062048 499.248076
809 721.545923 1519.667463 269.304755
809 634.862108 1504.267236 501.490483
810 731.924382 1515.630277 272.257797
810 642.460394 1499.752484 504.474086
811 743.106739 1511.318171 275.506692
811 649.428285 1495.913724 506.029211
812 751.002378 1507.191095 277.377810
812 655.898479 1491.495848 507.370073
813 756.692615 1503.039302 279.110226
813 663.440607 1485.982379 508.981065
814 762.042014 1498.073599 280.624859
814 670.541026 1480.846174 509.913690
815 767.613334 1492.862071 281.369230
815 674.738969 1475.244444 511.245317
816 769.728943 1487.456888 280.906789
816 673.218755 1470.295758 510.526827
817 769.442523 1482.109347 280.491559
817 671.876318 1464.919620 508.653157
818 766.915995 1476.583156 278.719996
818 673.319562 1458.593238 508.897713
819 766.208632 1470.187386 277.853821
819 670.565729 1452.422724 506.955239
820 762.039895 1463.922846 276.150935
820 666.074365 1446.633667 505.837264
821 755.085587 1458.414259 272.953571
821 663.571159 1440.422921 503.953850
822 750.606604 1451.550311 271.679810
822 657.072531 1434.056466 502.047135
823 740.261319 1445.276239 267.710774
823 645.435483 1429.309873 498.502255
824 732.213770 1440.405797 265.857387
824 641.242676 1422.757015 496.399587
825 723.243595 1435.440064 262.879465
825 630.473125 1418.050185 493.666203
826 714.097937 1429.514719 258.492063
826 624.114149 1412.776323 490.516919
827 699.445771 1425.140095 253.860811
827 612.016893 1408.569988 487.584517
828 687.774698 1421.214632 251.079751
828 604.118827 1403.422359 483.844903
829 674.715836 1416.221926 246.113450
829 594.157830 1398.672412 480.977244
830 665.029525 1411.313066 243.726841
830 578.200649 1394.276796 476.699154
831 650.523118 1408.164424 238.630837
831 566.602126 1390.769453 473.449014
832 633.185018 1404.956485 232.888239
832 555.422818 1386.585709 469.334540
833 621.425940 1401.370647 229.019576
833 537.623971 1382.745796 463.369723
834 609.650272 1399.376039 226.470737
834 525.247245 1381.025091 458.882818
835 593.555035 1396.520058 220.949844
835 508.667543 1378.671692 454.368693
836 581.720397 1391.457455 216.471994
836 499.894920 1374.273924 451.783137
837 566.352480 1389.018379 211.667651
837 483.878629 1370.526111 446.568976
838 548.615193 1386.067981 206.710672
838 472.230019 1366.476485 442.183035
839 533.359866 1383.632222 201.539184
839 453.138129 1365.432699 436.495549
840 519.592081 1381.432025 197.048467
840 442.093227 1361.172045 433.370032
841 500.183955 1378.855722 191.824094
841 427.969323 1359.393115 428.763954
842 487.500871 1375.399772 186.720521
842 412.414955 1355.651866 423.599467
843 471.908008 1371.229944 181.194044
843 399.546911 1350.913609 419.968376
844 451.502501 1367.985834 174.409535
844 383.735393 1347.901134 414.251563
845 440.405839 1365.122656 170.693125
845 367.760491 1344.174688 408.821437
846 417.852321 1361.528353 163.522186
846 355.918903 1339.772126 404.939378
847 406.639670 1356.552610 160.482528
847 339.974160 1335.330198 399.605753
848 390.438995 1354.017668 155.266851
848 325.109869 1332.622439 394.763793
849 374.103087 1349.393796 150.221846
849 311.362334 1328.755330 390.634448
850 356.681384 1346.883472 145.176792
850 298.342557 1325.660274 386.585452
851 341.623996 1343.754454 140.243327
851 283.694220 1322.096101 382.905300
852 328.537770 1339.061925 137.534733
852 270.263326 1317.488194 378.185619
853 308.399208 1335.128807 131.452186
853 250.687511 1314.055016 373.427740
854 291.275100 1331.341276 126.549953
854 236.510677 1308.606072 368.146598
855 274.163164 1326.739235 120.981524
855 226.896514 1304.148198 365.906763
856 259.315147 1322.978697 117.269458
856 212.154158 1300.689407 361.948525
857 250.680707 1316.722611 115.793562
857 199.860638 1295.227343 359.206335
858 232.375561 1312.040214 110.910048
858 184.096044 1290.796411 355.345993
859 214.633716 1306.940906 106.312403
859 174.878733 1284.246362 352.748171
860 197.511443 1300.439328 101.801604
860 158.687838 1279.452994 348.874668
861 188.907509 1295.022300 100.963188
861 146.393372 1274.243935 345.702757
862 170.486584 1292.115101 94.949624
862 137.178081 1267.734742 342.593515
863 159.564916 1283.976459 92.308004
863 125.501254 1261.242050 339.104068
864 144.343893 1279.806589 88.882223
864 109.679379 1256.978225 335.728457
865 122.524243 1275.315670 82.332604
865 93.178661 1251.619173 331.452230
866 110.885733 1268.415235 80.244603
866 84.085794 1246.164437 328.781104
867 103.138590 1260.445890 79.860152
867 72.266945 1238.673815 326.009897
868 85.341730 1255.003488 74.772309
868 58.673448 1232.157327 322.623941
869 76.055086 1248.438326 71.732261
869 45.522746 1227.164136 319.418508
870 59.265988 1242.203493 68.473550
870 35.878086 1220.548355 317.070895
871 47.698363 1234.608691 65.132743
871 19.259337 1213.657072 310.524428
872 19.313699 1229.416671 56.717136
872 13.283177 1208.046132 309.121584
873 14.152508 1222.776422 56.127089
873 1.287313 1200.257152 306.624058
874 0.371679 1214.792519 54.298677
874 -8.442795 1193.713971 304.153136
875 -10.268952 1206.310043 51.048741
875 -22.246878 1187.323007 298.878934
876 -16.536356 1197.236008 50.520164
876 -24.965536 1178.675404 299.491989
877 -30.866169 1191.400821 46.627328
877 -33.929208 1173.042122 297.263587
878 -41.041772 1184.884715 43.597713
878 -45.836311 1164.239233 294.761289
879 -50.521250 1177.678281 42.031060
879 -57.923564 1158.343332 291.394441
880 -61.374191 1168.972472 39.395972
880 -62.948006 1150.274080 291.923548
881 -62.552965 1161.333793 41.129563
881 -69.426395 1142.884707 288.679716
882 -74.636269 1151.754821 37.592845
882 -75.663567 1133.555597 286.592384
883 -79.918605 1143.423245 38.022728
883 -80.154871 1126.186288 285.691640
884 -87.029371 1132.139254 36.297093
884 -83.775750 1117.695261 284.661709
885 -96.423314 1121.981756 31.987976
885 -84.852755 1108.558944 282.857511
886 -107.844922 1113.779717 32.023116
886 -86.704529 1099.480382 283.054177
887 -99.822847 1103.410542 29.757113
887 -83.998423 1090.509276 282.975948
888 -82.931514 1090.503606 33.121747
888 -77.471747 1080.060414 280.945398
889 -91.858333 1082.850902 26.951637
889 -73.393835 1074.389768 282.180932
890 -68.644752 1071.250783 34.955748
890 -66.358576 1065.893972 283.375518
891 -64.043113 1065.419134 35.410400
891 -48.516202 1056.390535 285.576106
892 -50.589402 1057.457624 34.974856
892 -42.724472 1052.683111 286.775770
893 -36.054344 1052.368091 37.703819
893 -28.573469 1046.221670 288.897888
894 -15.907189 1046.087749 41.156631
894 -18.443651 1041.129675 289.134236
895 0.448246 1040.183211 41.260576
895 -2.173197 1036.728897 291.105000
896 18.657550 1036.756014 44.497745
896 16.404308 1033.134061 294.103185
897 38.920951 1034.235809 48.265417
897 31.345267 1030.266345 294.883135
898 56.156565 1029.125761 50.542603
898 55.037910 1026.284495 300.832060
899 81.013767 1027.660733 55.009733
899 68.440503 1025.872914 301.321931
900 100.538824 1028.275565 57.282316
900 92.266303 1024.139347 306.832588
901 122.906291 1025.764840 60.741090
901 114.923697 1021.793651 311.058414
902 149.440619 1025.394842 66.337309
902 133.209364 1022.767402 314.429104
903 165.503035 1024.140464 68.821457
903 152.042299 1021.965905 318.510581
904 190.080141 1024.161828 72.599884
904 173.614549 1020.483047 323.119275
905 213.348638 1022.936656 77.531209
905 198.776184 1019.762007 328.180538
906 237.938974 1021.670092 83.849095
906 217.571321 1020.237531 331.553074
907 264.068296 1020.494486 89.538524
907 241.620409 1018.744798 338.396315
908 287.007515 1020.488625 95.532875
908 264.957840 1018.866902 342.832452
909 310.867057 1020.683274 100.714734
909 285.172233 1017.284116 348.519998
910 331.616858 1020.340754 105.467841
910 303.554828 1017.796565 353.913942
911 358.280233 1020.160655 113.141612
911 327.372179 1017.376970 359.989765
912 379.542006 1020.890194 117.879330
912 344.825663 1017.536395 365.076807
913 407.415905 1019.910387 126.038150
913 370.573336 1017.240943 371.386661
914 427.639488 1019.951467 130.792449
914 390.138811 1016.750760 377.303979
915 453.885045 1018.933060 137.480249
915 412.943044 1015.860192 383.490247
916 471.962767 1019.784853 142.226843
916 431.452091 1015.708987 388.213157
917 499.581986 1018.502334 149.299772
917 452.560204 1015.060547 393.670256
918 522.090052 1018.702720 154.813169
918 474.113454 1014.662994 399.813360
919 543.685427 1018.424998 161.200168
919 497.725880 1014.743215 405.540743
920 567.346473 1018.261962 166.192509
920 517.710317 1013.359318 410.712791
921 597.108939 1016.854943 174.574843
921 542.801406 1011.906246 417.184557
922 615.233207 1017.796352 177.567230
922 564.173908 1012.106616 421.476036
923 636.951763 1016.171145 181.693733
923 584.158035 1010.523243 426.552626
924 659.740462 1015.273410 187.230969
924 604.738986 1011.295310 430.670992
925 683.213234 1014.982962 192.953393
925 625.537431 1009.964683 435.392735
926 706.697094 1013.837984 197.495303
926 646.353067 1008.667194 440.240122
927 730.869308 1012.620655 203.810333
927 665.190688 1006.804889 444.212512
928 754.204789 1011.391621 208.636231
928 686.819105 1005.104049 448.111887
929 778.104949 1009.954780 213.348679
929 704.493346 1003.604631 452.642876
930 796.223235 1008.089520 218.255213
930 724.665448 1001.019796 457.135761
931 823.342327 1006.664547 223.987400
931 744.973014 998.763729 461.346106
932 842.653576 1003.217535 228.164222
932 765.126257 996.841237 466.089961
933 862.181494 999.768658 232.497245
933 783.570889 993.338624 469.408674
934 886.267996 995.878944 238.419505
934 804.193544 989.916528 473.875858
935 906.805722 992.869547 241.499583
935 821.996627 985.858346 477.760324
936 927.745756 988.665985 248.004270
936 841.769472 982.734287 481.913103
937 946.909406 984.899033 252.312315
937 859.859365 978.282614 485.830153
938 967.588854 981.636605 256.271314
938 878.037721 975.051382 489.346646
939 984.986560 977.463694 259.726892
939 895.316272 971.293851 493.258908
940 1003.514670 972.237740 265.117160
940 911.982709 966.686090 496.869908
941 1024.964553 966.746193 269.694243
941 930.053988 961.186203 501.438541
942 1040.654595 961.213443 274.380715
942 945.328174 955.591797 505.074444
943 1060.353937 956.455727 279.383363
943 961.739858 951.233055 509.154237
944 1078.010968 950.720350 283.433658
944 977.877951 946.584196 512.976766
945 1095.844419 945.164511 288.460715
945 992.643730 940.615402 516.097259
946 1113.457513 940.405133 293.126775
946 1007.830475 935.326500 520.062200
947 1130.156648 934.588927 297.673697
947 1023.438592 929.805682 524.080530
948 1146.253719 928.028655 302.378132
948 1037.438662 923.795666 527.638840
949 1161.219555 921.350090 306.343053
949 1051.337476 917.069970 530.982583
950 1175.519635 914.479085 309.294974
950 1063.527311 911.176943 533.508837
951 1187.798083 907.289046 312.713996
951 1074.430018 904.004078 535.741159
952 1200.652060 899.730014 315.258255
952 1084.926595 897.046542 537.773189
953 1209.531431 892.837175 317.389872
953 1093.417156 889.721244 539.169122
954 1221.291561 884.031947 320.649545
954 1103.373084 881.757492 541.321462
955 1228.873807 876.509399 321.702486
955 1108.806422 874.949970 542.155005
956 1234.985475 869.738192 323.787578
956 1116.863378 867.918722 543.312502
957 1239.927199 862.906051 324.041747
957 1120.240704 860.076259 543.386400
958 1244.266852 856.300403 325.630700
958 1123.085339 852.788485 544.486380
959 1246.462367 848.522314 326.244487
959 1124.572953 845.194062 544.469392
960 1245.212321 841.398171 326.114511
960 1123.513998 838.377350 544.265060
961 1244.582249 834.153838 326.251173
961 1121.135708 831.308790 544.305912
962 1241.305244 826.358592 325.373463
962 1120.440625 823.420068 543.952440
963 1235.937068 818.968377 323.138486
963 1114.970863 817.512220 542.123637
964 1230.767525 812.002926 321.482307
964 1108.315180 809.216805 540.390235
965 1224.369089 804.702854 319.741296
965 1103.719964 803.050574 539.025019
966 1213.902588 798.537083 315.860359
966 1094.931654 795.634198 535.310897
967 1204.839117 792.648464 312.801189
967 1084.050827 789.656437 531.983922
968 1193.604119 786.280189 308.716918
968 1074.658641 783.913383 528.692990
969 1183.696296 780.759641 304.736225
969 1061.845284 778.462326 524.180816
970 1169.309156 775.161187 299.930480
970 1051.119002 773.168190 520.148634
971 1156.737917 770.164796 295.369000
971 1041.142047 768.866714 515.915390
972 1143.511619 765.557381 289.854009
972 1026.023259 763.978851 511.031991
973 1129.927569 761.685723 285.173567
973 1014.619012 760.692671 506.983797
974 1114.788195 758.501079 279.955764
974 999.617389 756.978224 501.913809
975 1099.823216 755.302727 275.360071
975 985.307799 753.263597 497.907753
976 1083.383220 752.698815 270.919156
976 971.477613 750.860214 494.534183
977 1065.484864 750.885556 267.005486
977 954.127861 747.849379 489.927534
978 1048.186556 748.591690 262.530350
978 937.662377 746.486759 485.811829
979 1031.142170 747.250360 258.836487
979 921.853219 744.702227 482.722997
980 1014.612964 746.565400 255.257721
980 904.956102 742.702301 479.192214
981 990.604249 743.442250 249.100654
981 887.362654 739.487064 475.737118
982 973.449854 740.731004 245.780302
982 870.273523 737.077494 472.043236
983 955.416973 738.401860 242.028226
983 851.366630 735.293395 468.904092
984 938.383892 736.535736 238.811001
984 834.996823 733.527289 465.169311
985 916.459492 734.420923 233.870054
985 814.282338 731.486465 460.703647
986 895.713566 732.431620 228.617840
986 797.657262 728.629811 458.474481
987 877.555072 730.991853 224.694727
987 780.591813 726.934266 454.617450
988 857.464720 728.404781 219.778038
988 761.160899 724.350825 449.616470
989 837.015119 726.608410 215.690416
989 744.065832 721.816784 447.157027
990 820.676968 724.447346 212.723062
990 726.680502 720.220738 443.423179
991 801.561814 722.534857 207.648356
991 710.809009 717.670668 440.317532
992 781.832180 719.419293 203.528145
992 690.919532 714.859730 436.412303
993 761.664627 716.048989 199.012170
993 673.187338 712.802636 431.893845
994 740.847703 713.714908 192.919280
994 655.842645 710.153462 429.374987
995 724.464484 711.378854 189.917393
995 637.888947 706.914236 424.707491
996 702.773470 709.502859 185.193189
996 618.758518 704.973314 420.127134
997 685.962511 706.953953 181.517979
997 603.403631 702.168308 417.088486
998 666.322360 703.874624 176.355858
998 584.742125 698.713277 412.710749
999 646.816368 700.350507 172.907904
999 567.981682 695.779320 409.426453
1000 627.956939 696.463832 168.129217
1000 548.786636 693.032310 405.939240
1001 608.496665 693.334906 164.736130
1001 530.044183 689.053969 401.902349
1002 587.209947 690.839112 161.404337
1002 513.652433 686.078384 399.266698
1003 567.082449 687.816900 156.639576
1003 492.675941 683.202209 395.836841
1004 548.852483 684.982269 154.244489
1004 472.789162 680.566270 392.092327
1005 522.030287 682.602102 149.568181
1005 454.429293 677.381276 389.935145
1006 504.625337 679.544455 147.029397
1006 435.600652 674.911233 387.163567
1007 482.381812 677.810586 142.603247
1007 416.000868 672.483546 384.368199
1008 461.192038 674.034860 139.435509
1008 395.308063 670.238015 381.430690
1009 440.147520 672.229937 136.716474
1009 379.282977 668.127786 379.399002
1010 416.020952 670.824832 131.644238
1010 356.645573 666.095685 375.065892
1011 396.008332 668.922009 129.256337
1011 343.055335 663.339625 373.882709
1012 377.910612 666.685091 126.746745
1012 322.231290 659.739958 370.259408
1013 357.529713 665.045445 123.084323
1013 304.305737 657.495619 367.130927
1014 337.806873 661.468584 119.237367
1014 281.392864 655.247434 363.105606
1015 313.084244 658.258760 114.811423
1015 266.126555 651.763363 360.759245
1016 296.517900 654.612928 112.560560
1016 247.120783 647.133759 357.868947
1017 277.804535 652.093519 109.702670
1017 230.444090 644.622352 355.095781
1018 258.100301 648.459258 105.203970
1018 214.202902 640.769793 352.596262
1019 236.436958 645.507378 102.732453
1019 197.717115 636.624741 350.892475
1020 217.497135 642.003857 99.396287
1020 176.488026 632.380185 346.142987
1021 195.694864 636.788156 95.125563
1021 158.259811 627.297668 343.240225
1022 178.621365 632.408955 93.193715
1022 143.287892 622.349121 341.109130
1023 160.316005 625.607762 91.065575
1023 129.313613 615.363518 338.844435
1024 137.901815 619.568879 86.433665
1024 112.019986 611.382649 336.609986
1025 117.248063 612.044750 83.503582
1025 95.812138 604.583144 335.327944
1026 107.027167 606.917618 85.620807
1026 83.391424 599.828934 334.034071
1027 86.128275 600.348935 82.445594
1027 70.304525 592.979987 335.137294
1028 72.893474 593.267024 82.977458
1028 53.202247 586.539413 331.420620
1029 61.524783 586.062420 83.519382
1029 46.723413 579.860748 331.739128
1030 45.345988 578.533393 79.551994
1030 36.325949 570.363838 331.911050
1031 40.091907 568.009813 82.224138
1031 21.257598 562.133546 329.323140
1032 19.201998 560.475441 77.101407
1032 11.473189 556.024615 328.393762
1033 13.046059 549.483953 77.874810
1033 6.130177 545.861698 330.422979
1034 4.451928 540.934476 77.185593
1034 4.449640 536.771242 329.418840
1035 -1.455742 531.502497 76.378536
1035 -7.472044 527.867119 328.031793
1036 -2.675629 520.061652 79.351240
1036 -11.006732 519.275949 328.181490
1037 -16.537603 512.501998 75.022036
1037 -12.101444 511.277322 327.953597
1038 -16.458025 499.937915 75.004282
1038 -19.883896 501.113705 326.566140
1039 -26.674073 490.665492 74.547378
1039 -16.399913 491.316049 327.025544
1040 -17.142379 477.950223 74.938062
1040 -20.263724 482.904439 326.422532
1041 -22.618569 467.104514 73.864255
1041 -18.210834 472.678426 326.428360
1042 -21.092897 456.099635 74.536609
1042 -16.372968 462.689037 324.634169
1043 -18.941489 444.695466 74.741951
1043 -13.502287 454.612782 325.147070
1044 -3.433023 434.184386 76.841368
1044 -7.942370 444.661794 322.597448
1045 -0.438093 425.866322 73.420052
1045 -1.396588 435.756956 322.813781
1046 10.855678 417.803454 74.253089
1046 12.933834 429.565789 324.460524
1047 15.994705 412.939407 73.248682
1047 25.068518 422.380055 323.438773
1048 41.917208 404.594248 74.260458
1048 37.542858 417.293352 324.217968
1049 56.886944 400.286017 75.185026
1049 51.526002 412.627864 324.605720
1050 74.054921 396.568769 76.214914
1050 66.324826 408.962599 324.961577
1051 90.537316 392.832894 75.480164
1051 85.758758 406.209594 325.129317
1052 107.335660 390.343967 74.800310
1052 104.408020 402.264382 326.970906
1053 132.400488 388.453993 77.424541
1053 119.568189 401.301134 326.749325
1054 152.167369 387.592725 79.028555
1054 139.977278 399.382237 328.532694
1055 171.166098 387.089648 78.747578
1055 156.767036 398.766188 328.158475
1056 195.819158 386.945503 81.951362
1056 181.093707 398.946808 331.139056
1057 214.291151 388.718671 82.726449
1057 199.615985 398.617746 332.136432
1058 239.602342 387.817667 85.994620
1058 220.379681 399.107920 335.172018
1059 264.120482 388.012594 89.178141
1059 239.388366 398.078302 338.077472
1060 285.436233 386.864827 92.441177
1060 261.866479 398.080759 342.139345
1061 308.060561 387.487754 96.474992
1061 281.324367 397.096834 345.468464
1062 330.011579 388.838374 100.695901
1062 302.477549 397.849696 349.171609
1063 354.777460 388.863620 105.843734
1063 324.142548 396.785690 353.112751
1064 374.153830 389.334748 109.128786
1064 344.850791 397.123155 358.155685
1065 399.815561 389.348411 114.922758
1065 365.084210 395.279840 362.410225
1066 421.247275 388.006906 120.009845
1066 386.809657 396.115866 367.691788
1067 446.181333 387.492612 126.941889
1067 405.904644 393.803418 372.615149
1068 465.972210 387.774253 131.882790
1068 425.506358 393.354693 378.204235
1069 489.760713 386.120583 137.816494
1069 446.868107 391.935852 383.640825
1070 511.852392 385.189585 143.498032
1070 467.731382 390.444558 389.218912
1071 537.851905 383.795402 150.268209
1071 490.081752 390.015126 395.605148
1072 561.683624 382.091497 157.317329
1072 510.744557 388.484577 401.245627
1073 582.840277 382.558448 164.091262
1073 534.134885 385.954741 408.913688
1074 604.415351 380.633612 169.515494
1074 553.329958 384.290646 414.655433
1075 627.210630 379.948512 176.261130
1075 571.795318 382.883937 420.230320
1076 653.008780 376.464830 185.318861
1076 594.298212 380.611590 427.717997
1077 672.793726 374.729220 191.382614
1077 612.565309 378.150943 433.877837
1078 695.055452 373.534772 198.205034
1078 631.734846 376.153996 440.459322
1079 716.239156 370.198727 205.911319
1079 653.767502 373.282257 447.602971
1080 741.516419 367.773154 213.938432
1080 672.704242 370.412787 453.864033
1081 764.447536 365.133860 222.114719
1081 690.397459 367.662822 459.368682
1082 785.369999 362.436810 228.379412
1082 711.698747 364.518111 467.313151
1083 811.199166 358.907590 237.036274
1083 731.740842 361.411595 473.444643
1084 827.440916 355.816203 242.453187
1084 751.104824 356.983179 480.919397
1085 848.420231 352.050677 250.056353
1085 767.383920 353.775764 486.655762
1086 869.370927 348.720690 257.627019
1086 785.829283 350.357419 492.922095
1087 888.974438 345.194776 264.852539
1087 803.833021 346.555148 499.657004
1088 908.504577 340.859720 271.704307
1088 819.905241 342.710976 505.357886
1089 925.806351 337.581401 278.079804
1089 836.261633 337.472343 511.802790
1090 945.816789 332.185886 285.659514
1090 852.759537 332.367623 517.305419
1091 960.620953 326.987518 291.400623
1091 867.332297 327.957343 523.313797
1092 979.395998 321.787567 299.436258
1092 882.359445 323.479150 528.942087
1093 995.438313 317.568861 305.143742
1093 898.034277 317.669837 535.452967
1094 1011.376189 311.542451 311.015729
1094 910.969829 313.488516 540.785702
1095 1027.395274 305.620806 319.165408
1095 924.912354 307.433582 546.011580
1096 1040.681794 300.667721 324.027561
1096 934.206545 302.586948 549.885034
1097 1051.768966 294.546932 329.014318
1097 945.745619 297.029994 555.586905
1098 1062.423076 289.072390 333.936468
1098 954.670990 290.556604 559.470874
1099 1074.256682 283.299651 338.923438
1099 964.852000 285.426717 564.194995
1100 1083.081900 277.032502 343.042952
1100 972.926218 279.010258 567.444761
1101 1093.137310 270.987053 348.021268
1101 981.305120 273.029635 571.823021
1102 1100.066469 265.652478 350.647394
1102 989.639650 266.845638 574.954046
1103 1107.612127 258.999227 354.817377
1103 994.227345 260.981109 577.172029
1104 1113.241051 252.778824 356.884403
1104 999.585073 254.378936 580.331798
1105 1119.404607 246.252762 360.139510
1105 1005.762809 247.411547 582.540283
1106 1123.654927 239.800275 362.361241
1106 1008.042295 240.154428 583.989179
1107 1127.164005 232.821580 364.435958
1107 1012.078389 233.305188 586.110915
1108 1128.238791 226.135187 365.670831
1108 1010.951785 226.970300 586.815605
1109 1130.641458 219.551923 367.645981
1109 1012.276402 219.865778 587.501498
1110 1131.487699 213.064859 368.492207
1110 1013.185669 212.135816 589.057626
1111 1130.744781 205.952812 369.105467
1111 1011.737850 205.355944 589.711231
1112 1129.339608 199.632077 370.294460
1112 1007.839454 197.464532 589.160025
1113 1124.708461 192.183445 369.045351
1113 1007.015431 190.290651 589.192156
1114 1121.169300 186.643535 368.061632
1114 1000.044433 183.809369 587.330517
1115 1113.959717 179.722698 365.976544
1115 995.850500 177.058994 586.142164
1116 1108.483962 174.390069 364.348043
1116 988.331676 169.947389 583.832661
1117 1102.177337 167.461980 362.900747
1117 980.966422 163.932966 580.950346
1118 1090.893708 161.343823 359.239768
1118 971.839866 157.664107 578.491519
1119 1080.919034 155.432019 356.308129
1119 962.216719 151.433790 575.742530
1120 1070.674383 150.435015 352.452594
1120 951.149106 145.763120 572.261827
1121 1058.946675 144.916884 348.700342
1121 940.066340 140.631881 569.312766
1122 1044.677809 141.050212 345.297460
1122 928.124505 135.627398 565.469976
1123 1032.453464 137.838559 341.258312
1123 915.122602 131.877201 561.437617
1124 1017.316994 134.980098 336.477523
1124 900.419924 128.120250 557.628020
1125 999.831095 132.168159 331.048118
1125 885.421785 124.151292 552.900919
1126 982.802179 129.179564 325.370691
1126 869.930573 121.726175 547.630870
1127 966.451574 127.071361 320.371871
1127 853.905594 117.977740 542.737298
1128 947.816301 125.117953 314.365230
1128 837.178444 114.783807 537.416474
1129 930.167654 123.323736 307.534991
1129 821.221095 112.011118 532.184951
1130 912.894721 120.631761 301.214291
1130 803.183901 109.504738 526.444845
1131 893.878762 118.683233 295.325340
1131 786.255030 106.828578 520.701550
1132 874.911723 116.774318 288.358881
1132 769.254658 104.273801 514.330071
1133 856.117290 114.056020 281.786064
1133 752.253237 101.220114 509.680540
1134 834.529370 113.066640 274.989156
1134 734.343253 99.560658 503.180843
1135 814.059101 110.408128 267.737994
1135 716.272833 95.744764 497.767224
1136 795.283765 108.025075 261.846223
1136 698.938829 92.918078 492.453535
1137 778.628583 104.872309 256.598794
1137 682.331628 89.591417 486.108185
1138 757.292790 103.118015 249.097778
1138 662.363396 87.357974 480.468237
1139 738.293101 100.219822 243.863019
1139 647.267299 83.475140 476.151523
1140 717.766439 97.358733 236.767300
1140 629.547770 81.160324 470.052815
1141 700.826746 94.653006 231.604326
1141 613.528892 77.548329 465.465822
1142 682.473444 92.647232 225.889092
1142 594.073725 74.255015 459.687600
1143 661.916829 89.740471 219.982832
1143 575.924298 71.267050 454.340605
1144 643.188199 86.984485 214.094356
1144 563.361639 67.818043 449.906363
1145 624.702774 83.864971 207.991617
1145 542.461442 64.231266 444.157140
1146 605.944144 79.499696 203.222851
1146 527.136534 59.873283 439.249684
1147 585.638254 76.012177 196.693581
1147 511.203737 55.995196 435.147372
1148 567.973909 73.604317 191.643040
1148 494.543031 52.539631 430.368495
1149 550.888288 69.788777 187.190814
1149 475.940616 48.097409 425.207565
1150 530.265089 65.516251 181.659589
1150 461.873090 43.143888 421.712154
1151 511.827931 61.537772 176.676841
1151 444.704844 39.115471 416.236135
1152 492.803976 57.561099 170.725936
1152 428.534124 34.440211 411.814982
1153 470.665102 53.416257 166.183268
1153 410.612616 29.834243 408.298851
1154 454.263597 49.617633 161.926255
1154 393.075817 24.685417 403.505810
1155 437.621660 45.129749 158.300268
1155 374.708285 20.223520 399.477053
1156 417.740824 41.023512 153.399812
1156 361.818311 14.278912 396.260899
1157 400.879779 35.289416 149.836348
1157 345.889597 9.482057 392.321114
1158 383.922252 28.944211 146.466444
1158 328.934482 3.475592 389.357035
1159 364.440786 24.688032 141.678431
1159 311.977734 -1.737035 385.385785
1160 350.042673 18.293892 139.218426
1160 297.051829 -6.747385 382.204535
1161 327.933483 13.302539 133.806038
1161 278.218674 -12.897025 378.332882
1162 310.419490 6.050372 130.797684
1162 264.199908 -20.013398 375.221654
1163 293.606267 -0.298846 126.319926
1163 252.341099 -26.587849 372.605383
1164 277.313043 -7.442832 122.139721
1164 236.127358 -33.991021 368.327490
1165 264.278068 -14.183276 120.338020
1165 221.746774 -41.966026 365.128591
1166 245.168649 -22.546789 116.104423
1166 204.997148 -48.965141 361.811651
1167 232.276720 -29.053865 113.100630
1167 191.454884 -55.838839 358.925490
1168 213.245691 -38.080027 108.470340
1168 177.570407 -66.115601 356.727874
1169 195.781358 -46.585882 106.011987
1169 160.328118 -72.018097 354.774071
1170 184.019396 -56.323802 103.326170
1170 146.794055 -80.852412 351.662770
1171 166.577500 -64.511498 101.321764
1171 132.715499 -89.592544 349.212181
1172 153.425125 -75.287836 99.825898
1172 121.117470 -98.745568 347.454348
1173 140.039190 -85.619442 98.075214
1173 106.394742 -108.367244 344.622814
1174 122.245944 -95.686007 94.541632
1174 89.685924 -118.516058 343.222406
1175 104.864347 -105.461314 92.459989
1175 77.162452 -128.838339 341.418019
1176 94.876450 -115.126172 92.402520
1176 62.703593 -138.477319 340.209888
1177 83.714906 -127.776775 93.251151
1177 52.651070 -147.253804 339.327206
1178 63.906097 -138.739089 90.355914
1178 34.656817 -157.936930 336.842111
1179 59.495426 -151.094621 94.529222
1179 30.116964 -168.556261 339.698742
1180 37.368382 -160.060788 89.856965
1180 19.992799 -179.590310 338.052373
1181 25.087033 -172.964144 85.587324
1181 6.343556 -189.966884 335.657392
1182 12.242096 -184.184321 85.863663
1182 -2.084112 -200.472006 335.332099
1183 3.188196 -197.176382 86.231398
1183 -15.624522 -211.260211 335.512271
1184 -11.967784 -208.489728 84.764034
1184 -15.838454 -221.149292 338.115672
1185 -13.513814 -215.803494 88.077226
1185 -36.614475 -232.367922 331.276314
1186 -33.717052 -232.975459 82.571034
1186 -41.613434 -244.864697 333.750823
1187 -38.336349 -247.023490 82.783345
1187 -55.805613 -256.701048 330.150578
1188 -45.787067 -259.511002 81.028409
1188 -53.075319 -265.759907 332.568867
1189 -51.441829 -273.366040 82.772039
1189 -60.596277 -279.494571 331.339303
1190 -54.365420 -284.853965 81.795958
1190 -63.294660 -290.771268 331.361898
1191 -67.074028 -300.166343 79.799375
1191 -63.522305 -302.964463 332.934620
1192 -72.674248 -316.541417 81.651273
1192 -59.155279 -316.065292 336.754283
1193 -71.754187 -328.048468 82.622118
1193 -67.476590 -323.939645 331.985473
1194 -72.053188 -342.862507 82.922977
1194 -61.273807 -338.774631 336.143161
1195 -66.922716 -356.420082 85.544126
1195 -63.958018 -350.438689 334.713296
1196 -64.710950 -369.207099 86.275789
1196 -58.395065 -362.290556 337.029013
1197 -41.095082 -381.743108 94.430175
1197 -54.026548 -373.422703 337.660024
1198 -50.900241 -395.313277 88.378803
1198 -40.977168 -382.079482 339.992605
1199 -39.265062 -404.915524 91.256958
1199 -28.146146 -393.708635 342.262159
1200 -22.422770 -414.314276 93.848522
1200 -21.259576 -400.909403 342.576117
1201 -14.196992 -422.623208 94.357882
1201 -8.898679 -410.068063 344.906324
1202 -1.845988 -430.091144 94.223420
1202 5.234867 -415.883532 346.726803
1203 26.039775 -438.309760 99.197841
1203 20.497033 -422.595023 344.135160
1204 38.982450 -442.761745 97.318369
1204 38.831109 -427.932524 347.327275
1205 52.700854 -447.558083 97.575362
1205 50.910660 -432.288085 347.534107
1206 75.806372 -451.365637 99.671296
1206 71.182165 -434.553102 346.824796
1207 95.011061 -452.835467 100.443877
1207 89.950215 -436.601121 348.459748
1208 116.315393 -455.435240 97.695166
1208 104.293941 -440.222982 345.989468
1209 137.887051 -457.178382 99.362379
1209 121.721592 -441.972172 346.877399
1210 156.847391 -458.033177 96.645796
1210 144.212615 -443.640242 345.370896
1211 179.537936 -458.688795 96.488805
1211 167.069674 -443.076542 345.788503
1212 195.434070 -459.401118 95.520774
1212 188.094105 -442.970469 346.361484
1213 226.230662 -456.131392 98.031340
1213 205.189692 -442.858755 344.973417
1214 247.686404 -454.954831 98.169431
1214 222.299071 -441.481629 344.931185
1215 265.741727 -452.980743 97.641624
1215 241.318783 -440.511382 344.591775
1216 287.788858 -450.276336 98.278599
1216 266.664727 -439.978812 346.676153
1217 315.860233 -448.118263 100.166713
1217 286.741550 -437.317082 347.078677
1218 338.676988 -445.985472 104.432776
1218 308.966380 -436.850031 348.409596
1219 364.415645 -443.970203 104.585754
1219 323.836160 -435.434270 349.788526
1220 380.906857 -441.651377 105.436686
1220 347.729991 -434.138976 352.334144
1221 401.715202 -438.773685 107.171542
1221 367.014256 -433.774691 353.254576
1222 424.516884 -435.472220 110.852297
1222 389.009712 -432.483406 355.697170
1223 448.816233 -432.844791 113.851786
1223 409.851175 -430.646723 359.109537
1224 467.587805 -430.508796 115.037856
1224 428.203188 -430.196646 362.720303
1225 491.468552 -429.060606 120.823323
1225 446.274689 -429.238192 365.603428
1226 511.299213 -428.243226 124.354534
1226 461.346095 -430.034199 369.191327
1227 533.703379 -428.358812 129.630286
1227 484.329404 -429.599430 373.065198
1228 551.156127 -426.700087 134.206688
1228 505.437955 -430.558880 378.818148
1229 569.952849 -427.461636 139.439993
1229 522.368770 -431.436454 383.149645
1230 591.734539 -426.640740 146.431544
1230 537.487904 -432.514410 388.542847
1231 611.382849 -427.546908 153.254765
1231 558.091310 -433.905546 394.840384
1232 628.055995 -428.137750 157.809232
1232 573.689094 -434.471739 401.250279
1233 650.833557 -429.150372 167.811827
1233 595.274290 -437.980490 410.315256
1234 668.997174 -431.113184 175.544119
1234 611.144278 -439.493301 417.355303
1235 690.302869 -433.830181 184.423129
1235 630.530080 -442.782420 426.338663
1236 708.997982 -436.627469 193.017954
1236 649.691906 -445.738612 434.505537
1237 723.020497 -439.343117 199.096510
1237 664.407458 -449.445018 441.425298
1238 746.466074 -442.874551 209.728224
1238 679.617385 -451.897322 449.477209
1239 762.919569 -444.950225 217.749339
1239 698.817270 -455.063681 458.386244
1240 787.774088 -447.961016 229.506606
1240 712.408344 -458.436093 466.197734
1241 803.722076 -451.736132 236.262486
1241 733.151827 -462.387045 474.596161
1242 821.153038 -456.277005 243.944568
1242 748.639834 -466.758298 481.827413
1243 842.425226 -460.840042 253.657335
1243 766.921000 -471.769432 489.667869
1244 854.264857 -465.528013 259.416367
1244 775.442645 -476.445979 495.558696
1245 873.778862 -469.443781 267.444788
1245 798.176714 -481.200204 504.764742
1246 891.388633 -474.321788 274.574931
1246 812.133379 -484.988971 510.896226
1247 910.563134 -479.296896 282.646576
1247 828.094202 -490.504636 517.566791
1248 928.262140 -484.084443 289.829915
1248 841.014652 -495.142256 523.681913
1249 946.325963 -490.297687 298.047158
1249 854.005026 -501.386508 529.214625
1250 962.328583 -496.480700 304.692107
1250 870.297295 -506.963631 535.551313
1251 973.278147 -502.453629 309.530467
1251 887.718808 -512.704971 542.682185
1252 992.529878 -508.964905 316.917750
1252 894.465249 -519.051516 546.198091
1253 1004.691735 -515.353223 321.250935
1253 908.453133 -524.443987 551.157862
1254 1019.303864 -520.649247 326.923683
1254 920.206610 -530.652977 555.252049
1255 1030.781407 -529.229350 330.790299
1255 932.605875 -538.059525 559.676958
1256 1039.875965 -536.381195 334.947253
1256 939.392871 -544.892377 561.877251
1257 1049.153987 -543.447895 338.686407
1257 945.609445 -553.375984 564.159348
1258 1057.209731 -552.314081 342.147395
1258 953.387292 -560.474511 567.618838
1259 1062.813206 -559.986941 345.089060
1259 958.874888 -567.461316 570.122151
1260 1067.834541 -566.766779 347.668081
1260 962.387609 -575.040278 572.266320
1261 1071.469837 -575.001778 350.452419
1261 964.317264 -582.736529 574.091253
1262 1073.067453 -583.086132 352.014994
1262 965.535819 -590.283054 575.944716
1263 1071.219188 -591.376261 352.201423
1263 966.483902 -597.775591 577.834792
1264 1075.217597 -599.580251 355.212857
1264 963.610593 -606.145195 577.883173
1265 1071.796901 -606.628456 355.993178
1265 962.784300 -613.754535 579.144698
1266 1068.296561 -613.644284 356.795428
1266 958.195480 -620.072895 578.954923
1267 1067.733956 -619.882855 357.823515
1267 955.893888 -626.767188 579.672589
1268 1062.502225 -626.766746 357.175052
1268 949.690982 -633.358099 578.536584
1269 1054.409531 -633.806028 354.900675
1269 942.779894 -639.737353 576.967577
1270 1049.769649 -638.629174 354.980184
1270 937.466983 -646.180871 576.275628
1271 1039.207149 -644.828528 351.878540
1271 929.074749 -651.906987 573.603428
1272 1030.041775 -651.458803 349.920642
1272 917.850559 -657.444558 571.006030
1273 1020.513439 -657.299562 347.110293
1273 910.399401 -662.696884 569.500319
1274 1010.130714 -662.004623 344.178033
1274 899.295495 -667.840592 565.549727
1275 1000.987806 -666.797756 341.331367
1275 890.147424 -671.564907 562.952924
1276 986.955019 -671.182475 337.245878
1276 875.900407 -676.097763 558.227628
1277 974.052700 -675.687353 333.791689
1277 865.606773 -679.410861 555.670749
1278 957.200524 -678.762776 327.774250
1278 849.660842 -683.058190 550.650921
1279 944.754680 -680.959701 324.118381
1279 837.576436 -685.912886 546.257394
1280 929.073168 -683.090816 318.722764
1280 822.736105 -688.801630 542.207647
1281 913.861931 -685.849316 314.361149
1281 811.814112 -690.130626 538.838578
1282 900.489920 -686.615943 309.640735
1282 792.943258 -692.495127 534.331373
1283 881.260861 -688.104417 303.798822
1283 777.785651 -693.900697 529.896098
1284 867.324134 -689.235152 300.097624
1284 763.438840 -694.392050 526.160966
1285 848.963320 -690.032548 294.818947
1285 747.379463 -695.596213 521.472593
1286 834.789854 -689.817984 292.526474
1286 733.730631 -694.944101 517.778982
1287 814.991078 -690.022442 286.191635
1287 718.357774 -696.595052 514.814786
1288 797.686437 -689.360921 281.464276
1288 699.874556 -697.358709 510.101567
1289 780.478418 -689.545226 277.743960
1289 684.258281 -697.665897 506.077944
1290 761.784418 -689.364631 273.291252
1290 669.201926 -698.280733 503.155298
1291 744.659537 -688.789714 268.725536
1291 656.650550 -696.913061 500.353913
1292 733.704259 -686.859192 267.301975
1292 637.693896 -697.134081 496.992392
1293 714.944784 -686.360583 262.546448
1293 625.479698 -696.799220 494.229524
1294 694.957768 -685.980578 258.447653
1294 606.707134 -696.263627 489.756564
1295 676.745486 -684.538659 253.437936
1295 591.122635 -696.284088 485.808320
1296 658.802408 -683.313217 249.782178
1296 572.115568 -695.038747 481.205322
1297 644.117490 -682.270098 246.326957
1297 560.340431 -694.322781 479.311293
1298 626.771516 -679.909088 241.953865
1298 545.212532 -692.900420 475.720571
1299 608.884696 -678.266877 237.384578
1299 528.327209 -692.222500 471.297687
1300 601.265006 -676.054988 236.755045
1300 511.357126 -691.956761 467.528041
1301 572.272047 -673.993609 230.482665
1301 499.431625 -690.600381 465.595563
1302 559.798547 -671.828942 227.667079
1302 479.313791 -689.228174 460.351172
1303 542.378164 -671.291814 222.848400
1303 463.267304 -689.253827 458.085840
1304 524.934840 -669.957557 219.740826
1304 451.917951 -688.243952 455.953024
1305 501.968346 -669.651583 214.626587
1305 435.640638 -688.813381 452.496398
1306 486.096541 -668.889563 211.671870
1306 420.882732 -688.035655 450.057806
1307 474.058776 -666.925321 209.483288
1307 405.015730 -688.119591 448.608355
1308 458.584481 -666.779040 206.432059
1308 389.864719 -688.200125 444.711853
1309 441.837129 -665.282081 203.935606
1309 372.086051 -688.388654 442.328608
1310 421.555221 -664.928326 200.577337
1310 358.623387 -688.967061 439.653497
1311 411.628576 -665.102739 202.350538
1311 340.797785 -690.808569 436.736256
1312 386.776461 -666.586448 194.839892
1312 321.617738 -692.850406 433.465312
1313 369.794700 -667.188329 192.875773
1313 312.938421 -694.444637 432.212355
1314 344.241410 -668.678904 189.254986
1314 296.198294 -696.051676 430.376350
1315 340.492666 -670.853121 189.696368
1315 279.678095 -698.100484 428.204216
1316 322.851107 -671.975111 188.628480
1316 262.165102 -701.151978 426.144950
1317 301.965808 -674.120041 184.787153
1317 246.539350 -704.942874 423.956653
1318 280.545451 -676.614401 181.019221
1318 234.314793 -708.213578 423.870323
1319 265.519727 -679.375968 179.520659
1319 219.694611 -711.183106 421.991968
1320 248.983114 -683.081613 177.352128
1320 198.346887 -715.463378 418.743180
1321 235.787832 -687.924395 177.028244
1321 189.208854 -721.396998 417.374736
1322 218.957920 -692.979973 173.208488
1322 171.216610 -725.962065 413.512888
1323 206.026706 -698.169432 173.578299
1323 160.359745 -729.970584 414.856170
1324 184.476849 -706.015655 171.065638
1324 144.545139 -734.778338 412.808556
1325 169.931576 -711.480957 169.214789
1325 126.262385 -742.678027 412.655501
1326 150.855485 -717.192584 165.104434
1326 114.493419 -748.303475 410.057360
1327 139.828876 -722.196908 166.737957
1327 102.388843 -755.199723 408.857085
1328 126.659798 -728.815692 165.220071
1328 95.832421 -760.182915 409.045631
1329 108.760557 -737.274962 160.871371
1329 78.793541 -767.730153 406.345078
1330 95.510876 -744.773498 160.753815
1330 63.211976 -775.329641 403.999832
1331 79.479052 -754.258610 158.561195
1331 58.282341 -783.344863 404.234803
1332 71.563973 -762.513429 158.707488
1332 46.207526 -792.032695 403.141713
1333 54.107383 -772.632469 156.210009
1333 26.698197 -801.338511 401.286784
1334 46.343137 -780.711480 156.591034
1334 20.326214 -809.937281 401.769179
1335 33.700469 -790.022143 156.272152
1335 16.494399 -817.478484 402.051680
1336 17.134453 -800.609461 153.650598
1336 16.494399 -817.478484 402.051680
1337 8.437669 -810.733199 154.135466
1337 5.612686 -834.566358 402.065964
1338 -9.345196 -825.271420 148.045342
1338 -15.806377 -845.153208 398.449655
1339 -12.515272 -834.886921 150.697522
1339 -30.619799 -855.461670 395.467035
1340 -23.483655 -848.205780 148.173519
1340 -35.179520 -865.204336 396.820672
1341 -15.717924 -857.186791 150.782261
1341 -35.328059 -877.561186 394.936185
1342 -33.181807 -872.549961 149.231341
1342 -44.661228 -888.030735 393.591413
1343 -41.859374 -886.437352 145.593692
1343 -50.096406 -900.961251 393.005720
1344 -51.438373 -899.516922 144.557225
1344 -51.562608 -910.762644 392.798599
1345 -53.831312 -912.675648 142.527105
1345 -59.011787 -922.205383 389.531209
1346 -41.359726 -921.325675 145.828230
1346 -65.397325 -932.896058 388.079029
1347 -45.137205 -935.200432 143.544649
1347 -58.208798 -941.117419 391.267915
1348 -49.686467 -948.912085 142.030294
1348 -57.032310 -953.500193 388.902416
1349 -48.427273 -961.258738 141.343838
1349 -49.451476 -966.229779 389.915623
1350 -38.615895 -970.620274 142.606791
1350 -47.833139 -976.501367 388.806380
1351 -25.896008 -982.406420 145.446045
1351 -48.646004 -988.356635 388.664566
1352 -25.169903 -994.649143 141.182641
1352 -36.588734 -997.504993 389.548698
1353 -26.945937 -1008.146898 138.641736
1353 -24.285508 -1007.915064 389.016000
1354 -14.505198 -1019.166712 140.335610
1354 -31.624757 -1017.775913 389.485269
1355 -12.574265 -1028.210127 137.982551
1355 -14.414399 -1027.423698 388.892792
1356 2.361222 -1039.982278 140.180525
1356 -25.423923 -1040.847779 384.295733
1357 19.446464 -1049.363291 143.358472
1357 -0.599024 -1048.282813 388.126539
1358 30.963312 -1058.936312 143.741963
1358 13.781345 -1056.918214 388.519062
1359 35.288911 -1069.663057 141.961274
1359 36.568555 -1064.078401 392.418992
1360 47.489699 -1078.704017 142.651419
1360 37.729231 -1076.291391 392.937197
1361 65.934884 -1088.660954 146.078383
1361 45.533760 -1084.703868 393.683957
1362 79.646719 -1099.434212 148.191956
1362 55.001846 -1094.981783 392.795039
1363 86.112501 -1112.330258 146.052595
1363 59.012096 -1106.266484 391.879631
1364 100.973026 -1118.534295 147.990969
1364 76.313128 -1114.410811 392.946995
1365 117.586034 -1128.864003 151.609060
1365 84.291447 -1124.922453 395.233146
1366 121.964990 -1141.616563 149.533492
1366 94.222433 -1134.793237 395.852569
1367 128.360188 -1151.506643 148.429051
1367 104.027319 -1144.893422 397.061163
1368 139.339532 -1161.692052 150.575080
1368 103.917723 -1154.931612 394.977116
1369 143.937620 -1175.399074 149.570039
1369 114.996132 -1166.888485 394.173084
1370 140.956597 -1186.994501 145.220145
1370 122.725566 -1176.191439 394.617552
1371 178.736702 -1191.247749 155.316268
1371 136.707105 -1185.074240 394.869353
1372 182.106681 -1203.643719 154.368119
1372 143.165947 -1195.857819 395.698840
1373 185.922368 -1212.968373 152.985466
1373 141.456446 -1207.067986 393.015953
1374 195.010493 -1222.761826 151.793605
1374 164.421932 -1211.873549 397.142546
1375 195.405386 -1233.121513 148.310900
1375 163.749804 -1223.934883 394.620656
1376 204.583119 -1242.784542 148.180713
1376 166.859100 -1232.797100 393.144761
1377 203.953874 -1252.845428 148.121196
1377 172.363312 -1241.433679 392.603612
1378 206.562679 -1260.776398 146.323205
1378 177.058513 -1249.353330 390.859738
1379 206.562679 -1260.776398 146.323205
1379 177.058513 -1249.353330 390.859738
1380 206.562679 -1260.776398 146.323205
1380 177.058513 -1249.353330 390.859738
1381 206.562679 -1260.776398 146.323205
1381 177.058513 -1249.353330 390.859738
