# Supplementary material for: Action Sport Cameras as an Instrument to Perform a 3D Underwater Motion Analysis
Source: PLoS One. 2016 Aug 11;11(8):e0160490. doi: 10.1371/journal.pone.0160490 (PMC4981397; doi:10.1371/journal.pone.0160490)
Supplement: S1 Supporting Information — S1.1_Calibration Quality > S1.1.1_Underwater > S1.1.1.1_Highres > S1.1.1.1.1_Calibration > File A. This is the BUNDLE_CameraParameters. This is the camera calibration parameters. File B. This is the Triad. This is the 2D coordinates of the waterproof orthogonal triad structure carrying nine spherical black markers. File C. This is the WandCalibration. This is the 2D coordinates of the wand structure carrying one spherical black marker. S1.1.1.1.2_Accuracy > File D. This is the Trial_1. This is the 2D coordinates of the first rigid bar test acquisition, carrying two markers at known distance. File E. This is the Trial_2. This is the 2D coordinates of the second rigid bar test acquisition, carrying two markers at known distance. File F. This is the Trial_3. This is the 2D coordinates of the third rigid bar test acquisition, carrying two markers at known distance. File G. This is the Trial_4. This is the 2D coordinates of the fourth rigid bar test acquisition, carrying two markers at known distance. File H. This is the Trial_5. This is the 2D coordinates of the fifth rigid bar test acquisition, carrying two markers at known distance. File I. This is the MotionSequence3D_Trial_1. This is the 3D coordinates of the first rigid bar test acquisition. File J. This is the MotionSequence3D_Trial_2. This is the 3D coordinates of the second rigid bar test acquisition. File K. This is the MotionSequence3D_Trial_3. This is the 3D coordinates of the third rigid bar test acquisition. File L. This is the MotionSequence3D_Trial_4. This is the 3D coordinates of the fourth rigid bar test acquisition. File M. This is the MotionSequence3D_Trial_5. This is the 3D coordinates of the fifth rigid bar test acquisition. S1.1.1.2_Lowres > S1.1.1.2.1_Calibration > File N. This is the BUNDLE_CameraParameters. This is the camera calibration parameters. File O. This is the Triad. This is the 2D coordinates of the waterproof orthogonal triad structure carrying nine spherical black markers. File P. Th [file pone.0160490.s001.zip › S1_SupportingInformation/S1.2_Calibration_Dependability/S1.2.2_Accuracy/S1.2.2.5_Mov3_1p/File BU.txt]

   0.0000000e+00  -5.6215700e+01  -1.2917984e+03   4.6258517e+02
   0.0000000e+00  -6.1958427e+01  -1.3012382e+03   2.1783555e+02
   1.0000000e+00  -6.6404880e+01  -1.2984922e+03   4.6503881e+02
   1.0000000e+00  -6.1958427e+01  -1.3012382e+03   2.1783555e+02
   2.0000000e+00  -6.9489906e+01  -1.2981706e+03   4.6796097e+02
   2.0000000e+00  -6.3822815e+01  -1.3018818e+03   2.2901779e+02
   3.0000000e+00  -6.8841331e+01  -1.2977502e+03   4.6967041e+02
   3.0000000e+00  -6.5808076e+01  -1.3040563e+03   2.3005106e+02
   4.0000000e+00  -6.5847980e+01  -1.2971155e+03   4.7317853e+02
   4.0000000e+00  -5.7512170e+01  -1.3035097e+03   2.3483089e+02
   5.0000000e+00  -7.3018305e+01  -1.3001984e+03   4.7477113e+02
   5.0000000e+00  -6.3053153e+01  -1.3043677e+03   2.3662107e+02
   6.0000000e+00  -8.2073639e+01  -1.3002522e+03   4.7849805e+02
   6.0000000e+00  -6.4578297e+01  -1.3032077e+03   2.3800528e+02
   7.0000000e+00  -8.2073639e+01  -1.3002522e+03   4.7849805e+02
   7.0000000e+00  -6.7082704e+01  -1.3041954e+03   2.4142623e+02
   8.0000000e+00  -8.2073639e+01  -1.3002522e+03   4.7849805e+02
   8.0000000e+00  -7.5635239e+01  -1.3096923e+03   2.4250444e+02
   9.0000000e+00  -7.1675427e+01  -1.2976004e+03   4.9227332e+02
   9.0000000e+00  -7.5635239e+01  -1.3096923e+03   2.4250444e+02
   1.0000000e+01  -7.9252013e+01  -1.3020513e+03   4.9500755e+02
   1.0000000e+01  -5.2794243e+01  -1.3082363e+03   2.5963368e+02
   1.1000000e+01  -8.1947105e+01  -1.3037516e+03   4.9986888e+02
   1.1000000e+01  -6.7100880e+01  -1.3122136e+03   2.6215733e+02
   1.2000000e+01  -7.7703220e+01  -1.3012710e+03   5.0705844e+02
   1.2000000e+01  -7.1240551e+01  -1.3150557e+03   2.6910332e+02
   1.3000000e+01  -7.8009149e+01  -1.3021501e+03   5.1098571e+02
   1.3000000e+01  -6.7715217e+01  -1.3140981e+03   2.7338711e+02
   1.4000000e+01  -7.8993395e+01  -1.3026459e+03   5.1709157e+02
   1.4000000e+01  -7.5269246e+01  -1.3184039e+03   2.7796069e+02
   1.5000000e+01  -8.0439427e+01  -1.3036944e+03   5.2494362e+02
   1.5000000e+01  -6.9785572e+01  -1.3195807e+03   2.8513806e+02
   1.6000000e+01  -7.2293736e+01  -1.3006638e+03   5.3300083e+02
   1.6000000e+01  -6.9133004e+01  -1.3184431e+03   2.9082206e+02
   1.7000000e+01  -8.1744040e+01  -1.3043152e+03   5.3935321e+02
   1.7000000e+01  -6.3915826e+01  -1.3197940e+03   3.0056299e+02
   1.8000000e+01  -8.2262630e+01  -1.3039898e+03   5.4450164e+02
   1.8000000e+01  -7.3841206e+01  -1.3211262e+03   3.0703796e+02
   1.9000000e+01  -7.9019492e+01  -1.3028501e+03   5.5211390e+02
   1.9000000e+01  -5.4285850e+01  -1.3208113e+03   3.1578696e+02
   2.0000000e+01  -7.8104132e+01  -1.3036365e+03   5.6005540e+02
   2.0000000e+01  -6.6250316e+01  -1.3255957e+03   3.2185604e+02
   2.1000000e+01  -7.6254811e+01  -1.3025585e+03   5.6458481e+02
   2.1000000e+01  -6.5522720e+01  -1.3255794e+03   3.2460466e+02
   2.2000000e+01  -8.0609755e+01  -1.3037435e+03   5.6836109e+02
   2.2000000e+01  -5.8683604e+01  -1.3254908e+03   3.3425156e+02
   2.3000000e+01  -7.0403130e+01  -1.3006805e+03   5.7515452e+02
   2.3000000e+01  -5.5897504e+01  -1.3249402e+03   3.3809835e+02
   2.4000000e+01  -7.6637395e+01  -1.3046403e+03   5.7970798e+02
   2.4000000e+01  -6.4068497e+01  -1.3304331e+03   3.4065191e+02
   2.5000000e+01  -7.1679234e+01  -1.3029221e+03   5.8470700e+02
   2.5000000e+01  -6.5009872e+01  -1.3320741e+03   3.4474398e+02
   2.6000000e+01  -7.4894111e+01  -1.3034852e+03   5.8722026e+02
   2.6000000e+01  -5.7302433e+01  -1.3307000e+03   3.5136085e+02
   2.7000000e+01  -6.9992358e+01  -1.3031274e+03   5.9110280e+02
   2.7000000e+01  -6.5167151e+01  -1.3349233e+03   3.5366054e+02
   2.8000000e+01  -6.8247290e+01  -1.3021751e+03   5.9560828e+02
   2.8000000e+01  -5.2738817e+01  -1.3341145e+03   3.6016125e+02
   2.9000000e+01  -6.3931661e+01  -1.3017262e+03   5.9840458e+02
   2.9000000e+01  -4.8969510e+01  -1.3352775e+03   3.6290432e+02
   3.0000000e+01  -5.2918088e+01  -1.2994080e+03   6.0370641e+02
   3.0000000e+01  -5.5412945e+01  -1.3387706e+03   3.6449145e+02
   3.1000000e+01  -5.4001689e+01  -1.3009101e+03   6.0549348e+02
   3.1000000e+01  -4.3636173e+01  -1.3380860e+03   3.6987709e+02
   3.2000000e+01  -5.6071370e+01  -1.2996241e+03   6.0670622e+02
   3.2000000e+01  -2.8924621e+01  -1.3351029e+03   3.7540754e+02
   3.3000000e+01  -4.9769037e+01  -1.2975529e+03   6.0930015e+02
   3.3000000e+01  -2.5494900e+01  -1.3347398e+03   3.7746456e+02
   3.4000000e+01  -3.6092250e+01  -1.2937826e+03   6.1186086e+02
   3.4000000e+01  -2.8855717e+01  -1.3378614e+03   3.7631028e+02
   3.5000000e+01  -2.8730818e+01  -1.2931007e+03   6.1301575e+02
   3.5000000e+01  -1.2056807e+01  -1.3321958e+03   3.7821918e+02
   3.6000000e+01  -2.3507294e+01  -1.2896327e+03   6.1620400e+02
   3.6000000e+01   3.4511630e+00  -1.3292824e+03   3.8034398e+02
   3.7000000e+01  -8.5034940e+00  -1.2847274e+03   6.1557635e+02
   3.7000000e+01   1.2639075e+01  -1.3261243e+03   3.8207457e+02
   3.8000000e+01  -3.1197870e+00  -1.2821320e+03   6.1495646e+02
   3.8000000e+01   8.8864620e+00  -1.3276951e+03   3.7928418e+02
   3.9000000e+01   6.9806960e+00  -1.2782811e+03   6.1478334e+02
   3.9000000e+01   3.2092757e+01  -1.3214129e+03   3.8174747e+02
   4.0000000e+01   2.6212383e+01  -1.2713657e+03   6.1571403e+02
   4.0000000e+01   4.0160590e+01  -1.3186927e+03   3.7872214e+02
   4.1000000e+01   3.7832397e+01  -1.2669033e+03   6.1472159e+02
   4.1000000e+01   4.9361063e+01  -1.3142165e+03   3.7716475e+02
   4.2000000e+01   4.6043613e+01  -1.2627515e+03   6.1214485e+02
   4.2000000e+01   6.6077060e+01  -1.3088865e+03   3.7993296e+02
   4.3000000e+01   5.7526719e+01  -1.2560770e+03   6.1304568e+02
   4.3000000e+01   8.0827275e+01  -1.3016979e+03   3.7740559e+02
   4.4000000e+01   7.5785227e+01  -1.2493133e+03   6.1268824e+02
   4.4000000e+01   8.4736505e+01  -1.2992298e+03   3.7383060e+02
   4.5000000e+01   7.2124895e+01  -1.2466351e+03   6.0907230e+02
   4.5000000e+01   1.0137713e+02  -1.2923089e+03   3.7505463e+02
   4.6000000e+01   8.2898699e+01  -1.2399619e+03   6.0865638e+02
   4.6000000e+01   1.0961756e+02  -1.2868902e+03   3.7430400e+02
   4.7000000e+01   8.3536213e+01  -1.2361676e+03   6.0646484e+02
   4.7000000e+01   1.2821044e+02  -1.2789102e+03   3.7505968e+02
   4.8000000e+01   1.0783366e+02  -1.2255825e+03   6.0651727e+02
   4.8000000e+01   1.3273895e+02  -1.2738304e+03   3.7181193e+02
   4.9000000e+01   1.1940808e+02  -1.2170967e+03   6.0682621e+02
   4.9000000e+01   1.3979163e+02  -1.2664324e+03   3.7246917e+02
   5.0000000e+01   1.2542157e+02  -1.2084537e+03   6.0680730e+02
   5.0000000e+01   1.5298459e+02  -1.2583166e+03   3.7150237e+02
   5.1000000e+01   1.2926824e+02  -1.2011944e+03   6.0511475e+02
   5.1000000e+01   1.6239937e+02  -1.2505913e+03   3.7089092e+02
   5.2000000e+01   1.3748568e+02  -1.1932151e+03   6.0544107e+02
   5.2000000e+01   1.7235764e+02  -1.2411694e+03   3.7176603e+02
   5.3000000e+01   1.4495128e+02  -1.1824979e+03   6.0392608e+02
   5.3000000e+01   1.8230680e+02  -1.2311107e+03   3.7372003e+02
   5.4000000e+01   1.4517286e+02  -1.1744701e+03   6.0310206e+02
   5.4000000e+01   1.8720662e+02  -1.2220197e+03   3.7050922e+02
   5.5000000e+01   1.5428883e+02  -1.1626648e+03   6.0410577e+02
   5.5000000e+01   2.0070109e+02  -1.2101170e+03   3.7388670e+02
   5.6000000e+01   1.6038456e+02  -1.1525473e+03   6.0336391e+02
   5.6000000e+01   2.1033610e+02  -1.1983314e+03   3.7546291e+02
   5.7000000e+01   1.6493703e+02  -1.1410572e+03   6.0337717e+02
   5.7000000e+01   2.0725534e+02  -1.1875645e+03   3.7216431e+02
   5.8000000e+01   1.7249063e+02  -1.1281178e+03   6.0574966e+02
   5.8000000e+01   2.1860190e+02  -1.1753420e+03   3.7347157e+02
   5.9000000e+01   1.8094415e+02  -1.1184864e+03   6.0622500e+02
   5.9000000e+01   2.2294417e+02  -1.1625047e+03   3.7192668e+02
   6.0000000e+01   1.8601224e+02  -1.1051454e+03   6.0627067e+02
   6.0000000e+01   2.2502449e+02  -1.1489942e+03   3.7178365e+02
   6.1000000e+01   1.8011214e+02  -1.0946830e+03   6.0423018e+02
   6.1000000e+01   2.3156406e+02  -1.1341287e+03   3.7153544e+02
   6.2000000e+01   1.8405494e+02  -1.0829726e+03   6.0520917e+02
   6.2000000e+01   2.3513689e+02  -1.1196920e+03   3.7084439e+02
   6.3000000e+01   1.8649171e+02  -1.0701372e+03   6.0432692e+02
   6.3000000e+01   2.3546779e+02  -1.1071617e+03   3.6946130e+02
   6.4000000e+01   1.8242256e+02  -1.0574516e+03   6.0382298e+02
   6.4000000e+01   2.3546779e+02  -1.1071617e+03   3.6946130e+02
   6.5000000e+01   1.8223899e+02  -1.0458384e+03   6.0174762e+02
   6.5000000e+01   2.3635708e+02  -1.0798285e+03   3.6827310e+02
   6.6000000e+01   1.8435843e+02  -1.0336823e+03   6.0156052e+02
   6.6000000e+01   2.3514322e+02  -1.0672100e+03   3.6755585e+02
   6.7000000e+01   1.7874168e+02  -1.0216459e+03   5.9917947e+02
   6.7000000e+01   2.3062550e+02  -1.0548181e+03   3.6355595e+02
   6.8000000e+01   1.7646877e+02  -1.0104671e+03   5.9818685e+02
   6.8000000e+01   2.3260101e+02  -1.0383450e+03   3.6439934e+02
   6.9000000e+01   1.7875132e+02  -9.9534899e+02   5.9721391e+02
   6.9000000e+01   2.3096084e+02  -1.0260460e+03   3.6140646e+02
   7.0000000e+01   1.5973591e+02  -9.8641287e+02   5.8967479e+02
   7.0000000e+01   2.2092593e+02  -1.0134883e+03   3.5821338e+02
   7.1000000e+01   1.5845016e+02  -9.7552741e+02   5.8910764e+02
   7.1000000e+01   2.2389710e+02  -9.9785628e+02   3.5753667e+02
   7.2000000e+01   1.6271416e+02  -9.6493127e+02   5.9107699e+02
   7.2000000e+01   2.2733172e+02  -9.8439013e+02   3.5959240e+02
   7.3000000e+01   1.5887672e+02  -9.5313208e+02   5.8965143e+02
   7.3000000e+01   2.0205230e+02  -9.7452839e+02   3.5148668e+02
   7.4000000e+01   1.4708588e+02  -9.4527823e+02   5.8781961e+02
   7.4000000e+01   1.9663348e+02  -9.6361917e+02   3.4856799e+02
   7.5000000e+01   1.3939873e+02  -9.3454871e+02   5.8561784e+02
   7.5000000e+01   1.9277216e+02  -9.4995398e+02   3.4711146e+02
   7.6000000e+01   1.2441383e+02  -9.2675498e+02   5.8054407e+02
   7.6000000e+01   1.8109576e+02  -9.3998379e+02   3.4405742e+02
   7.7000000e+01   1.1858535e+02  -9.1946850e+02   5.7866342e+02
   7.7000000e+01   1.7351552e+02  -9.2926981e+02   3.4196583e+02
   7.8000000e+01   1.1207769e+02  -9.1142850e+02   5.7677455e+02
   7.8000000e+01   1.6252759e+02  -9.2104157e+02   3.3787768e+02
   7.9000000e+01   1.0566516e+02  -9.0345678e+02   5.7377556e+02
   7.9000000e+01   1.5351694e+02  -9.1213518e+02   3.3434285e+02
   8.0000000e+01   9.1318074e+01  -9.0016662e+02   5.6992424e+02
   8.0000000e+01   1.4138095e+02  -9.0607099e+02   3.3103963e+02
   8.1000000e+01   8.6677522e+01  -8.9248746e+02   5.6826267e+02
   8.1000000e+01   1.3903699e+02  -8.9784714e+02   3.3394537e+02
   8.2000000e+01   7.8935725e+01  -8.8963713e+02   5.6514684e+02
   8.2000000e+01   1.2592388e+02  -8.9163145e+02   3.2707651e+02
   8.3000000e+01   4.5590076e+01  -8.8766052e+02   5.5958101e+02
   8.3000000e+01   1.1427031e+02  -8.8772002e+02   3.2378165e+02
   8.4000000e+01   5.9007551e+01  -8.8262030e+02   5.6137928e+02
   8.4000000e+01   1.0425165e+02  -8.8376581e+02   3.1992705e+02
   8.5000000e+01   5.0851125e+01  -8.8017719e+02   5.6055729e+02
   8.5000000e+01   1.0155753e+02  -8.7992879e+02   3.1995459e+02
   8.6000000e+01   4.4391417e+01  -8.7816345e+02   5.5848088e+02
   8.6000000e+01   9.2418318e+01  -8.7722459e+02   3.1967246e+02
   8.7000000e+01   3.0707225e+01  -8.7847650e+02   5.5748429e+02
   8.7000000e+01   7.8768368e+01  -8.7718683e+02   3.1697354e+02
   8.8000000e+01   2.1599594e+01  -8.7942495e+02   5.5584782e+02
   8.8000000e+01   6.4548890e+01  -8.7873578e+02   3.1458619e+02
   8.9000000e+01   1.4124060e+01  -8.7926360e+02   5.5427131e+02
   8.9000000e+01   6.0540446e+01  -8.7807250e+02   3.1473128e+02
   9.0000000e+01   1.6442110e+00  -8.8059422e+02   5.5506421e+02
   9.0000000e+01   4.2666678e+01  -8.8156417e+02   3.1129628e+02
   9.1000000e+01  -9.9238660e+00  -8.8402631e+02   5.5244824e+02
   9.1000000e+01   4.0972855e+01  -8.8503524e+02   3.1621397e+02
   9.2000000e+01  -1.6705440e+01  -8.8681222e+02   5.5248574e+02
   9.2000000e+01   2.1077225e+01  -8.9021398e+02   3.1134026e+02
   9.3000000e+01  -2.2937503e+01  -8.8979026e+02   5.5423319e+02
   9.3000000e+01   1.8230283e+01  -8.9288792e+02   3.1273357e+02
   9.4000000e+01  -2.6665782e+01  -8.9337899e+02   5.5428047e+02
   9.4000000e+01   6.6188170e+00  -8.9885413e+02   3.1266383e+02
   9.5000000e+01  -3.7427920e+01  -8.9917897e+02   5.5461709e+02
   9.5000000e+01   1.0427160e+00  -9.0432449e+02   3.1307614e+02
   9.6000000e+01  -4.8576693e+01  -9.0430658e+02   5.5446861e+02
   9.6000000e+01  -9.0647480e+00  -9.1234112e+02   3.1455452e+02
   9.7000000e+01  -5.2105599e+01  -9.0876038e+02   5.5469258e+02
   9.7000000e+01  -2.3899264e+01  -9.1999531e+02   3.1283673e+02
   9.8000000e+01  -5.6275775e+01  -9.1455679e+02   5.5458319e+02
   9.8000000e+01  -2.6449381e+01  -9.2588274e+02   3.1430933e+02
   9.9000000e+01  -6.7817385e+01  -9.2336984e+02   5.5538609e+02
   9.9000000e+01  -3.6415105e+01  -9.3448910e+02   3.1313543e+02
   1.0000000e+02  -6.3156670e+01  -9.2940114e+02   5.5727456e+02
   1.0000000e+02  -4.4292158e+01  -9.4471161e+02   3.1531489e+02
   1.0100000e+02  -7.0344365e+01  -9.3805929e+02   5.5920957e+02
   1.0100000e+02  -4.1559067e+01  -9.5402855e+02   3.1751936e+02
   1.0200000e+02  -7.0806004e+01  -9.4494583e+02   5.6308914e+02
   1.0200000e+02  -4.3576229e+01  -9.6393638e+02   3.2136624e+02
   1.0300000e+02  -7.6137076e+01  -9.5381728e+02   5.6328951e+02
   1.0300000e+02  -4.9963514e+01  -9.7409914e+02   3.2349148e+02
   1.0400000e+02  -6.9022599e+01  -9.6113638e+02   5.6670059e+02
   1.0400000e+02  -4.3695126e+01  -9.8232981e+02   3.2571482e+02
   1.0500000e+02  -7.0994401e+01  -9.6943860e+02   5.6819025e+02
   1.0500000e+02  -4.2529805e+01  -9.9193529e+02   3.2713357e+02
   1.0600000e+02  -7.0682022e+01  -9.7738822e+02   5.6905137e+02
   1.0600000e+02  -5.0239042e+01  -1.0055040e+03   3.2860566e+02
   1.0700000e+02  -7.6179723e+01  -9.8643745e+02   5.7057694e+02
   1.0700000e+02  -4.2682685e+01  -1.0135723e+03   3.3187791e+02
   1.0800000e+02  -6.8001751e+01  -9.9497219e+02   5.7317619e+02
   1.0800000e+02  -4.4341103e+01  -1.0237747e+03   3.3199396e+02
   1.0900000e+02  -6.0503260e+01  -1.0026208e+03   5.7588177e+02
   1.0900000e+02  -3.4758954e+01  -1.0332372e+03   3.3757300e+02
   1.1000000e+02  -4.9899986e+01  -1.0096217e+03   5.7976455e+02
   1.1000000e+02  -2.8315968e+01  -1.0446357e+03   3.4017745e+02
   1.1100000e+02  -4.8305831e+01  -1.0188855e+03   5.8029079e+02
   1.1100000e+02  -2.3567235e+01  -1.0555263e+03   3.4309533e+02
   1.1200000e+02  -3.7172780e+01  -1.0276233e+03   5.8466781e+02
   1.1200000e+02  -1.9538117e+01  -1.0672684e+03   3.4491971e+02
   1.1300000e+02  -3.6873540e+01  -1.0363100e+03   5.8327670e+02
   1.1300000e+02  -9.3310880e+00  -1.0759197e+03   3.4715726e+02
   1.1400000e+02  -2.6781997e+01  -1.0424955e+03   5.8640573e+02
   1.1400000e+02   3.7586600e-01  -1.0850480e+03   3.4896492e+02
   1.1500000e+02  -1.3665254e+01  -1.0493674e+03   5.9041486e+02
   1.1500000e+02   1.0859063e+01  -1.0967515e+03   3.4856059e+02
   1.1600000e+02  -2.6864500e-01  -1.0571867e+03   5.9124935e+02
   1.1600000e+02   1.0914940e+01  -1.1053085e+03   3.5236895e+02
   1.1700000e+02   3.8315330e+00  -1.0634907e+03   5.9307225e+02
   1.1700000e+02   3.4882152e+01  -1.1124173e+03   3.5904762e+02
   1.1800000e+02   8.3409600e+00  -1.0701463e+03   5.9300021e+02
   1.1800000e+02   3.2638279e+01  -1.1229230e+03   3.5823258e+02
   1.1900000e+02   2.5838194e+01  -1.0738153e+03   5.9740826e+02
   1.1900000e+02   5.9173280e+01  -1.1279888e+03   3.6514036e+02
   1.2000000e+02   3.6115874e+01  -1.0773422e+03   5.9903066e+02
   1.2000000e+02   5.8146924e+01  -1.1351173e+03   3.6468705e+02
   1.2100000e+02   4.9649563e+01  -1.0790939e+03   6.0150556e+02
   1.2100000e+02   7.4400028e+01  -1.1385283e+03   3.6950158e+02
   1.2200000e+02   6.4261994e+01  -1.0810091e+03   6.0322206e+02
   1.2200000e+02   8.5572189e+01  -1.1439279e+03   3.7168471e+02
   1.2300000e+02   7.2886256e+01  -1.0814432e+03   6.0541196e+02
   1.2300000e+02   9.7039102e+01  -1.1467356e+03   3.7470204e+02
   1.2400000e+02   8.6685434e+01  -1.0809480e+03   6.0818333e+02
   1.2400000e+02   1.1640342e+02  -1.1448943e+03   3.7748276e+02
   1.2500000e+02   9.7978451e+01  -1.0783380e+03   6.0952765e+02
   1.2500000e+02   1.3741264e+02  -1.1433014e+03   3.7992294e+02
   1.2600000e+02   1.1874607e+02  -1.0742580e+03   6.1227733e+02
   1.2600000e+02   1.4772463e+02  -1.1411912e+03   3.8292103e+02
   1.2700000e+02   1.2776819e+02  -1.0708203e+03   6.1306039e+02
   1.2700000e+02   1.7017412e+02  -1.1371103e+03   3.8485327e+02
   1.2800000e+02   1.4371828e+02  -1.0659757e+03   6.1578629e+02
   1.2800000e+02   1.8650475e+02  -1.1322876e+03   3.8782101e+02
   1.2900000e+02   1.5963174e+02  -1.0590486e+03   6.1753421e+02
   1.2900000e+02   2.0142853e+02  -1.1252929e+03   3.9002299e+02
   1.3000000e+02   1.7060082e+02  -1.0515953e+03   6.1938978e+02
   1.3000000e+02   2.1448216e+02  -1.1189161e+03   3.9232322e+02
   1.3100000e+02   1.8352201e+02  -1.0438041e+03   6.2152208e+02
   1.3100000e+02   2.2886561e+02  -1.1097942e+03   3.9544208e+02
   1.3200000e+02   1.9697843e+02  -1.0337971e+03   6.2368297e+02
   1.3200000e+02   2.4617837e+02  -1.1018796e+03   3.9706845e+02
   1.3300000e+02   2.0995863e+02  -1.0243779e+03   6.2709438e+02
   1.3300000e+02   2.6658984e+02  -1.0904598e+03   4.0342883e+02
   1.3400000e+02   2.2363323e+02  -1.0131711e+03   6.2845309e+02
   1.3400000e+02   2.8099767e+02  -1.0787353e+03   4.0529313e+02
   1.3500000e+02   2.3255761e+02  -1.0023439e+03   6.3168915e+02
   1.3500000e+02   2.9028902e+02  -1.0682278e+03   4.0663150e+02
   1.3600000e+02   2.4263348e+02  -9.9052348e+02   6.3496827e+02
   1.3600000e+02   3.0062398e+02  -1.0562454e+03   4.0812434e+02
   1.3700000e+02   2.6137428e+02  -9.7623743e+02   6.3917184e+02
   1.3700000e+02   3.1268298e+02  -1.0432363e+03   4.1024283e+02
   1.3800000e+02   2.6609035e+02  -9.6349557e+02   6.3919124e+02
   1.3800000e+02   3.2875655e+02  -1.0316018e+03   4.1454485e+02
   1.3900000e+02   2.8064690e+02  -9.5010272e+02   6.4258343e+02
   1.3900000e+02   3.4629373e+02  -1.0144336e+03   4.1717550e+02
   1.4000000e+02   2.9082608e+02  -9.3533275e+02   6.4476117e+02
   1.4000000e+02   3.5730233e+02  -9.9994830e+02   4.1900217e+02
   1.4100000e+02   2.9951943e+02  -9.1957677e+02   6.4663821e+02
   1.4100000e+02   3.6046602e+02  -9.8442537e+02   4.2048007e+02
   1.4200000e+02   3.0677606e+02  -9.0488057e+02   6.4799257e+02
   1.4200000e+02   3.7214415e+02  -9.6756772e+02   4.2158837e+02
   1.4300000e+02   3.1509699e+02  -8.8740207e+02   6.5032325e+02
   1.4300000e+02   3.7572958e+02  -9.5018291e+02   4.2311535e+02
   1.4400000e+02   3.1585203e+02  -8.7290297e+02   6.5200594e+02
   1.4400000e+02   3.8737970e+02  -9.3402026e+02   4.2409907e+02
   1.4500000e+02   3.3135239e+02  -8.5531462e+02   6.5505117e+02
   1.4500000e+02   3.9677243e+02  -9.1707927e+02   4.2709195e+02
   1.4600000e+02   3.3507528e+02  -8.4010330e+02   6.5616909e+02
   1.4600000e+02   4.0632188e+02  -8.9847790e+02   4.2894283e+02
   1.4700000e+02   3.3970713e+02  -8.2509148e+02   6.5746131e+02
   1.4700000e+02   4.1544236e+02  -8.7923894e+02   4.3252531e+02
   1.4800000e+02   3.3854364e+02  -8.0836898e+02   6.5660588e+02
   1.4800000e+02   4.1866377e+02  -8.6134367e+02   4.3129809e+02
   1.4900000e+02   3.4403464e+02  -7.8938490e+02   6.5782237e+02
   1.4900000e+02   4.2699505e+02  -8.4297677e+02   4.3449563e+02
   1.5000000e+02   3.4924131e+02  -7.7245689e+02   6.5914017e+02
   1.5000000e+02   4.3334605e+02  -8.2578910e+02   4.3555908e+02
   1.5100000e+02   3.4982461e+02  -7.5585433e+02   6.5927890e+02
   1.5100000e+02   4.2875170e+02  -8.0516686e+02   4.3418727e+02
   1.5200000e+02   3.5017242e+02  -7.4211923e+02   6.5958172e+02
   1.5200000e+02   4.3957872e+02  -7.8645946e+02   4.3347449e+02
   1.5300000e+02   3.5644445e+02  -7.2076806e+02   6.5935004e+02
   1.5300000e+02   4.3697214e+02  -7.6834704e+02   4.3209471e+02
   1.5400000e+02   3.6087794e+02  -7.0519777e+02   6.6061987e+02
   1.5400000e+02   4.4095364e+02  -7.4987647e+02   4.3193141e+02
   1.5500000e+02   3.5482307e+02  -6.8995206e+02   6.5915050e+02
   1.5500000e+02   4.4548255e+02  -7.3058763e+02   4.3254037e+02
   1.5600000e+02   3.4904217e+02  -6.7544669e+02   6.5621479e+02
   1.5600000e+02   4.4479317e+02  -7.1291769e+02   4.3095167e+02
   1.5700000e+02   3.5171585e+02  -6.5725022e+02   6.5588337e+02
   1.5700000e+02   4.4488091e+02  -6.9692862e+02   4.2951047e+02
   1.5800000e+02   3.4660013e+02  -6.4081260e+02   6.5407593e+02
   1.5800000e+02   4.4272611e+02  -6.7768620e+02   4.2829209e+02
   1.5900000e+02   3.4991972e+02  -6.2459170e+02   6.5335042e+02
   1.5900000e+02   4.3658824e+02  -6.6157235e+02   4.2566830e+02
   1.6000000e+02   3.4514561e+02  -6.1460192e+02   6.5034812e+02
   1.6000000e+02   4.3081766e+02  -6.4660804e+02   4.2321219e+02
   1.6100000e+02   3.4105407e+02  -5.9816030e+02   6.4935352e+02
   1.6100000e+02   4.2492997e+02  -6.3130365e+02   4.1894629e+02
   1.6200000e+02   3.3857680e+02  -5.8736064e+02   6.4759572e+02
   1.6200000e+02   4.2104797e+02  -6.1566021e+02   4.1723261e+02
   1.6300000e+02   3.2467234e+02  -5.7433045e+02   6.4355794e+02
   1.6300000e+02   4.1836835e+02  -6.0390793e+02   4.1543079e+02
   1.6400000e+02   3.2067463e+02  -5.6149160e+02   6.4161599e+02
   1.6400000e+02   4.0962193e+02  -5.8691833e+02   4.1248577e+02
   1.6500000e+02   3.1228525e+02  -5.4956446e+02   6.3884730e+02
   1.6500000e+02   4.0420926e+02  -5.7620837e+02   4.0994657e+02
   1.6600000e+02   3.1015101e+02  -5.3864311e+02   6.3687253e+02
   1.6600000e+02   3.8833331e+02  -5.6414483e+02   4.0476096e+02
   1.6700000e+02   2.9870196e+02  -5.2807380e+02   6.3337782e+02
   1.6700000e+02   3.8339552e+02  -5.5126917e+02   4.0263657e+02
   1.6800000e+02   2.8954016e+02  -5.1816450e+02   6.3011530e+02
   1.6800000e+02   3.6903490e+02  -5.3865373e+02   3.9694166e+02
   1.6900000e+02   2.7783000e+02  -5.0849751e+02   6.2590907e+02
   1.6900000e+02   3.6237276e+02  -5.2780647e+02   3.9429249e+02
   1.7000000e+02   2.7339505e+02  -4.9941212e+02   6.2414079e+02
   1.7000000e+02   3.5163454e+02  -5.1802421e+02   3.8984814e+02
   1.7100000e+02   2.6224028e+02  -4.8968610e+02   6.2002026e+02
   1.7100000e+02   3.4127097e+02  -5.0876101e+02   3.8686241e+02
   1.7200000e+02   2.5202926e+02  -4.8196980e+02   6.1807604e+02
   1.7200000e+02   3.3057505e+02  -4.9966745e+02   3.8298777e+02
   1.7300000e+02   2.3879034e+02  -4.7553445e+02   6.1470554e+02
   1.7300000e+02   3.2128356e+02  -4.9154615e+02   3.8024812e+02
   1.7400000e+02   2.3212805e+02  -4.6835064e+02   6.1075052e+02
   1.7400000e+02   3.0795274e+02  -4.8317074e+02   3.7562672e+02
   1.7500000e+02   2.1668282e+02  -4.6204459e+02   6.0633506e+02
   1.7500000e+02   2.9558818e+02  -4.7473607e+02   3.7073930e+02
   1.7600000e+02   2.0309869e+02  -4.5644843e+02   6.0214566e+02
   1.7600000e+02   2.8381506e+02  -4.6693850e+02   3.6833437e+02
   1.7700000e+02   1.9089625e+02  -4.5029140e+02   5.9857332e+02
   1.7700000e+02   2.7151788e+02  -4.5971146e+02   3.6354118e+02
   1.7800000e+02   1.8128957e+02  -4.4527320e+02   5.9549227e+02
   1.7800000e+02   2.6085683e+02  -4.5252337e+02   3.5962102e+02
   1.7900000e+02   1.7452386e+02  -4.4061464e+02   5.9312336e+02
   1.7900000e+02   2.4340127e+02  -4.4589499e+02   3.5543363e+02
   1.8000000e+02   1.5715301e+02  -4.3670022e+02   5.8820031e+02
   1.8000000e+02   2.2807036e+02  -4.3970997e+02   3.5020030e+02
   1.8100000e+02   1.4520354e+02  -4.3453938e+02   5.8566698e+02
   1.8100000e+02   2.1802771e+02  -4.3573580e+02   3.4803656e+02
   1.8200000e+02   1.3381170e+02  -4.3194911e+02   5.8095199e+02
   1.8200000e+02   2.0349056e+02  -4.3102058e+02   3.4259805e+02
   1.8300000e+02   1.2296921e+02  -4.2981214e+02   5.7756445e+02
   1.8300000e+02   1.9228489e+02  -4.2798711e+02   3.3932046e+02
   1.8400000e+02   1.1119644e+02  -4.2890448e+02   5.7441671e+02
   1.8400000e+02   1.8177884e+02  -4.2612306e+02   3.3498630e+02
   1.8500000e+02   9.8791763e+01  -4.2819144e+02   5.7009033e+02
   1.8500000e+02   1.6583336e+02  -4.2444062e+02   3.3042967e+02
   1.8600000e+02   9.0043529e+01  -4.2851449e+02   5.6777666e+02
   1.8600000e+02   1.5268139e+02  -4.2295033e+02   3.2661741e+02
   1.8700000e+02   7.2677786e+01  -4.3074993e+02   5.6241139e+02
   1.8700000e+02   1.4080978e+02  -4.2399180e+02   3.2333254e+02
   1.8800000e+02   6.9299387e+01  -4.3135944e+02   5.6154043e+02
   1.8800000e+02   1.3040480e+02  -4.2569813e+02   3.2055660e+02
   1.8900000e+02   5.1346710e+01  -4.3445384e+02   5.5645556e+02
   1.8900000e+02   1.1897464e+02  -4.2885143e+02   3.1759761e+02
   1.9000000e+02   4.3616469e+01  -4.3808211e+02   5.5412233e+02
   1.9000000e+02   1.0112145e+02  -4.3179822e+02   3.1386865e+02
   1.9100000e+02   2.9691604e+01  -4.4129551e+02   5.5123489e+02
   1.9100000e+02   9.6508163e+01  -4.3669090e+02   3.1252634e+02
   1.9200000e+02   2.4161915e+01  -4.4614181e+02   5.4989285e+02
   1.9200000e+02   8.1354683e+01  -4.4335021e+02   3.0799473e+02
   1.9300000e+02   1.1008431e+01  -4.5082950e+02   5.4837798e+02
   1.9300000e+02   6.8869491e+01  -4.4991286e+02   3.0563013e+02
   1.9400000e+02   6.8915700e-01  -4.5670131e+02   5.4640804e+02
   1.9400000e+02   5.2877835e+01  -4.5639628e+02   3.0179932e+02
   1.9500000e+02  -1.1858653e+01  -4.6140307e+02   5.4470914e+02
   1.9500000e+02   4.1885406e+01  -4.6369117e+02   2.9979785e+02
   1.9600000e+02  -2.3052159e+01  -4.6836962e+02   5.4168634e+02
   1.9600000e+02   3.6012610e+01  -4.7059524e+02   2.9828606e+02
   1.9700000e+02  -3.6836105e+01  -4.7518221e+02   5.3809318e+02
   1.9700000e+02   1.9003868e+01  -4.7923045e+02   2.9554527e+02
   1.9800000e+02  -3.7292284e+01  -4.8189769e+02   5.3815838e+02
   1.9800000e+02   1.2933702e+01  -4.8681919e+02   2.9628244e+02
   1.9900000e+02  -3.6188958e+01  -4.8865333e+02   5.3850187e+02
   1.9900000e+02   7.2611180e+00  -4.9686681e+02   2.9416267e+02
   2.0000000e+02  -4.3392178e+01  -4.9642263e+02   5.3820275e+02
   2.0000000e+02  -2.0367220e+00  -5.0645153e+02   2.9317605e+02
   2.0100000e+02  -4.7163427e+01  -5.0409224e+02   5.3869150e+02
   2.0100000e+02  -2.0088300e+00  -5.1438722e+02   2.9470484e+02
   2.0200000e+02  -5.2919799e+01  -5.1241383e+02   5.3584839e+02
   2.0200000e+02  -9.9872170e+00  -5.2544773e+02   2.9134405e+02
   2.0300000e+02  -5.3786385e+01  -5.2081174e+02   5.3511170e+02
   2.0300000e+02  -1.4130201e+01  -5.3653929e+02   2.9134345e+02
   2.0400000e+02  -5.6947493e+01  -5.2785324e+02   5.3456972e+02
   2.0400000e+02  -1.9006932e+01  -5.4495693e+02   2.8999509e+02
   2.0500000e+02  -5.1379931e+01  -5.3755034e+02   5.3557456e+02
   2.0500000e+02  -2.0823822e+01  -5.5523126e+02   2.8862040e+02
   2.0600000e+02  -5.5440719e+01  -5.4532393e+02   5.3332867e+02
   2.0600000e+02  -1.8658013e+01  -5.6481275e+02   2.8947056e+02
   2.0700000e+02  -5.3896773e+01  -5.5347557e+02   5.3315628e+02
   2.0700000e+02  -2.0046797e+01  -5.7546560e+02   2.8898928e+02
   2.0800000e+02  -4.9383245e+01  -5.6230263e+02   5.3502529e+02
   2.0800000e+02  -1.6851618e+01  -5.8694925e+02   2.9022685e+02
   2.0900000e+02  -4.9987403e+01  -5.7065914e+02   5.3326933e+02
   2.0900000e+02  -1.9581174e+01  -5.9457092e+02   2.8960475e+02
   2.1000000e+02  -4.5508341e+01  -5.7916585e+02   5.3346818e+02
   2.1000000e+02  -8.2638440e+00  -6.0441095e+02   2.9160182e+02
   2.1100000e+02  -4.6078540e+01  -5.8857676e+02   5.3250192e+02
   2.1100000e+02  -6.0856470e+00  -6.1565276e+02   2.9055341e+02
   2.1200000e+02  -3.8663402e+01  -5.9516740e+02   5.3346313e+02
   2.1200000e+02  -1.7463480e+00  -6.2508276e+02   2.9144640e+02
   2.1300000e+02  -3.0234651e+01  -6.0328402e+02   5.3505493e+02
   2.1300000e+02   2.9502700e+00  -6.3609522e+02   2.9266774e+02
   2.1400000e+02  -2.6652091e+01  -6.1080188e+02   5.3520158e+02
   2.1400000e+02   8.8387400e+00  -6.4634775e+02   2.9431318e+02
   2.1500000e+02  -2.3357496e+01  -6.1822136e+02   5.3667467e+02
   2.1500000e+02   1.3381997e+01  -6.5644353e+02   2.9590344e+02
   2.1600000e+02  -1.0780749e+01  -6.2625555e+02   5.4017793e+02
   2.1600000e+02   2.5787954e+01  -6.6409940e+02   3.0012206e+02
   2.1700000e+02  -7.2426860e+00  -6.3354967e+02   5.4306591e+02
   2.1700000e+02   3.7601303e+01  -6.7451693e+02   3.0439549e+02
   2.1800000e+02   3.5245870e+00  -6.4079839e+02   5.4552064e+02
   2.1800000e+02   3.4290684e+01  -6.8489530e+02   3.0517859e+02
   2.1900000e+02   1.8404360e+01  -6.4610594e+02   5.5173419e+02
   2.1900000e+02   5.0919916e+01  -6.9134634e+02   3.1065536e+02
   2.2000000e+02   2.4607418e+01  -6.5217824e+02   5.5439424e+02
   2.2000000e+02   5.7845752e+01  -7.0072234e+02   3.1566687e+02
   2.2100000e+02   3.5923502e+01  -6.5807984e+02   5.5786366e+02
   2.2100000e+02   6.5901885e+01  -7.0903049e+02   3.2113070e+02
   2.2200000e+02   4.3217799e+01  -6.6185943e+02   5.6353949e+02
   2.2200000e+02   7.0231969e+01  -7.1416161e+02   3.2696012e+02
   2.2300000e+02   5.3727801e+01  -6.6606729e+02   5.6696598e+02
   2.2300000e+02   8.7719101e+01  -7.2107557e+02   3.3017505e+02
   2.2400000e+02   6.8988590e+01  -6.6807190e+02   5.7282034e+02
   2.2400000e+02   1.0221962e+02  -7.2675035e+02   3.3739947e+02
   2.2500000e+02   7.5999075e+01  -6.7181210e+02   5.7698924e+02
   2.2500000e+02   1.0787431e+02  -7.3078629e+02   3.4092060e+02
   2.2600000e+02   8.6804916e+01  -6.7351650e+02   5.8138138e+02
   2.2600000e+02   1.1380068e+02  -7.3588191e+02   3.4288688e+02
   2.2700000e+02   9.9496007e+01  -6.7373650e+02   5.8378565e+02
   2.2700000e+02   1.3380657e+02  -7.3793457e+02   3.5000067e+02
   2.2800000e+02   1.1105510e+02  -6.7396460e+02   5.8824288e+02
   2.2800000e+02   1.5019764e+02  -7.4065882e+02   3.5523238e+02
   2.2900000e+02   1.2815519e+02  -6.7230519e+02   5.9246615e+02
   2.2900000e+02   1.5944124e+02  -7.4059775e+02   3.5914210e+02
   2.3000000e+02   1.3774820e+02  -6.7085448e+02   5.9539391e+02
   2.3000000e+02   1.7955662e+02  -7.3971073e+02   3.6480555e+02
   2.3100000e+02   1.4895616e+02  -6.6854564e+02   5.9909315e+02
   2.3100000e+02   1.8776355e+02  -7.3761892e+02   3.6715202e+02
   2.3200000e+02   1.6303145e+02  -6.6354629e+02   6.0216351e+02
   2.3200000e+02   2.0754221e+02  -7.3476004e+02   3.7153986e+02
   2.3300000e+02   1.7933736e+02  -6.5873095e+02   6.0611647e+02
   2.3300000e+02   2.2045056e+02  -7.2889054e+02   3.7477661e+02
   2.3400000e+02   1.9153274e+02  -6.5200877e+02   6.0840504e+02
   2.3400000e+02   2.3481694e+02  -7.2329894e+02   3.7713635e+02
   2.3500000e+02   2.0590118e+02  -6.4517109e+02   6.1141490e+02
   2.3500000e+02   2.5358551e+02  -7.1612814e+02   3.8092829e+02
   2.3600000e+02   2.1762956e+02  -6.3922034e+02   6.1316073e+02
   2.3600000e+02   2.6402611e+02  -7.1030017e+02   3.8306695e+02
   2.3700000e+02   2.3362162e+02  -6.2955484e+02   6.1545413e+02
   2.3700000e+02   2.8012663e+02  -7.0125483e+02   3.8579119e+02
   2.3800000e+02   2.4311437e+02  -6.2110835e+02   6.1715982e+02
   2.3800000e+02   2.9612330e+02  -6.9134187e+02   3.8788506e+02
   2.3900000e+02   2.6152555e+02  -6.1127507e+02   6.2112827e+02
   2.3900000e+02   3.1339035e+02  -6.8166589e+02   3.8971086e+02
   2.4000000e+02   2.7237485e+02  -6.0154243e+02   6.2367604e+02
   2.4000000e+02   3.2953897e+02  -6.7047712e+02   3.9403605e+02
   2.4100000e+02   2.8244238e+02  -5.9143132e+02   6.2503175e+02
   2.4100000e+02   3.4390616e+02  -6.5978797e+02   3.9733586e+02
   2.4200000e+02   2.9337425e+02  -5.7956305e+02   6.2780450e+02
   2.4200000e+02   3.6114709e+02  -6.4771330e+02   4.0072305e+02
   2.4300000e+02   3.0211340e+02  -5.6734554e+02   6.3021505e+02
   2.4300000e+02   3.7188978e+02  -6.3453922e+02   4.0315726e+02
   2.4400000e+02   3.1687945e+02  -5.5414623e+02   6.3358687e+02
   2.4400000e+02   3.8759144e+02  -6.2145362e+02   4.0823623e+02
   2.4500000e+02   3.2478212e+02  -5.4089283e+02   6.3676459e+02
   2.4500000e+02   3.9941036e+02  -6.0830165e+02   4.1044983e+02
   2.4600000e+02   3.3300565e+02  -5.2722153e+02   6.3932871e+02
   2.4600000e+02   4.0666943e+02  -5.9370240e+02   4.1393553e+02
   2.4700000e+02   3.4305075e+02  -5.1578665e+02   6.4314075e+02
   2.4700000e+02   4.1603427e+02  -5.7950394e+02   4.1630885e+02
   2.4800000e+02   3.4777739e+02  -5.0260097e+02   6.4620990e+02
   2.4800000e+02   4.2590410e+02  -5.6523352e+02   4.2121116e+02
   2.4900000e+02   3.5923918e+02  -4.8793516e+02   6.5017201e+02
   2.4900000e+02   4.3500348e+02  -5.5077419e+02   4.2404075e+02
   2.5000000e+02   3.6037707e+02  -4.7307797e+02   6.5156918e+02
   2.5000000e+02   4.4307319e+02  -5.3395285e+02   4.2766444e+02
   2.5100000e+02   3.6591616e+02  -4.5719524e+02   6.5394993e+02
   2.5100000e+02   4.4382007e+02  -5.1996072e+02   4.2847880e+02
   2.5200000e+02   3.7040908e+02  -4.4262523e+02   6.5567888e+02
   2.5200000e+02   4.5223891e+02  -5.0238925e+02   4.3045330e+02
   2.5300000e+02   3.7259375e+02  -4.2850458e+02   6.5736384e+02
   2.5300000e+02   4.6020814e+02  -4.8613771e+02   4.3240917e+02
   2.5400000e+02   3.7556329e+02  -4.1311648e+02   6.5870750e+02
   2.5400000e+02   4.6780104e+02  -4.6928020e+02   4.3577769e+02
   2.5500000e+02   3.7572772e+02  -4.0019070e+02   6.5915073e+02
   2.5500000e+02   4.6913164e+02  -4.5288914e+02   4.3632441e+02
   2.5600000e+02   3.7833408e+02  -3.8486867e+02   6.6026175e+02
   2.5600000e+02   4.7025541e+02  -4.4000959e+02   4.3596174e+02
   2.5700000e+02   3.7333636e+02  -3.7279834e+02   6.5930841e+02
   2.5700000e+02   4.6598199e+02  -4.2413695e+02   4.3490377e+02
   2.5800000e+02   3.7879125e+02  -3.5554794e+02   6.5928297e+02
   2.5800000e+02   4.6955120e+02  -4.0857461e+02   4.3550306e+02
   2.5900000e+02   3.7778268e+02  -3.4253902e+02   6.5982237e+02
   2.5900000e+02   4.6970159e+02  -3.9218272e+02   4.3549417e+02
   2.6000000e+02   3.7497394e+02  -3.2612322e+02   6.5813892e+02
   2.6000000e+02   4.6710911e+02  -3.7548699e+02   4.3373057e+02
   2.6100000e+02   3.7392768e+02  -3.1404994e+02   6.5707744e+02
   2.6100000e+02   4.6749416e+02  -3.6053020e+02   4.3266088e+02
   2.6200000e+02   3.7133896e+02  -3.0152768e+02   6.5650704e+02
   2.6200000e+02   4.6577222e+02  -3.4642345e+02   4.3074471e+02
   2.6300000e+02   3.7395700e+02  -2.8720700e+02   6.5473145e+02
   2.6300000e+02   4.6127806e+02  -3.3185329e+02   4.2921096e+02
   2.6400000e+02   3.6563593e+02  -2.7532839e+02   6.5249523e+02
   2.6400000e+02   4.6242350e+02  -3.1682978e+02   4.2641518e+02
   2.6500000e+02   3.6033114e+02  -2.6294019e+02   6.4932397e+02
   2.6500000e+02   4.5842478e+02  -3.0349881e+02   4.2334205e+02
   2.6600000e+02   3.5920425e+02  -2.5167206e+02   6.4767220e+02
   2.6600000e+02   4.5582392e+02  -2.8996189e+02   4.2006700e+02
   2.6700000e+02   3.5540729e+02  -2.3952847e+02   6.4450314e+02
   2.6700000e+02   4.4774718e+02  -2.7756956e+02   4.1570987e+02
   2.6800000e+02   3.4898598e+02  -2.2699703e+02   6.4092407e+02
   2.6800000e+02   4.4520585e+02  -2.6404420e+02   4.1292791e+02
   2.6900000e+02   3.4065058e+02  -2.1817513e+02   6.3606729e+02
   2.6900000e+02   4.3606735e+02  -2.5096853e+02   4.0766024e+02
   2.7000000e+02   3.3633681e+02  -2.0815145e+02   6.3270262e+02
   2.7000000e+02   4.2670974e+02  -2.3899038e+02   4.0276659e+02
   2.7100000e+02   3.2770245e+02  -1.9846341e+02   6.2728782e+02
   2.7100000e+02   4.1425294e+02  -2.2633951e+02   3.9600041e+02
   2.7200000e+02   3.2184980e+02  -1.8912338e+02   6.2390077e+02
   2.7200000e+02   4.1322818e+02  -2.1727197e+02   3.9228286e+02
   2.7300000e+02   3.1337745e+02  -1.8081176e+02   6.1882706e+02
   2.7300000e+02   4.0355959e+02  -2.0533742e+02   3.8635820e+02
   2.7400000e+02   3.0387757e+02  -1.7233292e+02   6.1383734e+02
   2.7400000e+02   3.9389378e+02  -1.9481683e+02   3.8046016e+02
   2.7500000e+02   2.9681852e+02  -1.6590737e+02   6.0893734e+02
   2.7500000e+02   3.8331115e+02  -1.8477441e+02   3.7557491e+02
   2.7600000e+02   2.9054978e+02  -1.5863106e+02   6.0600756e+02
   2.7600000e+02   3.7157696e+02  -1.7483421e+02   3.7031479e+02
   2.7700000e+02   2.7896049e+02  -1.5161720e+02   6.0073195e+02
   2.7700000e+02   3.6465787e+02  -1.6487732e+02   3.6651946e+02
   2.7800000e+02   2.7206286e+02  -1.4581840e+02   5.9785134e+02
   2.7800000e+02   3.5571735e+02  -1.5635195e+02   3.6331526e+02
   2.7900000e+02   2.6258034e+02  -1.4086821e+02   5.9555473e+02
   2.7900000e+02   3.4146859e+02  -1.4782319e+02   3.5974678e+02
   2.8000000e+02   2.5184200e+02  -1.3706694e+02   5.9123708e+02
   2.8000000e+02   3.3364838e+02  -1.4173343e+02   3.5625998e+02
   2.8100000e+02   2.4036357e+02  -1.3324727e+02   5.8995380e+02
   2.8100000e+02   3.2458170e+02  -1.3680850e+02   3.5411747e+02
   2.8200000e+02   2.3053715e+02  -1.3205994e+02   5.8799040e+02
   2.8200000e+02   3.1574803e+02  -1.3420139e+02   3.5310016e+02
   2.8300000e+02   2.2178150e+02  -1.3132497e+02   5.8612756e+02
   2.8300000e+02   3.0330346e+02  -1.3321723e+02   3.4968905e+02
   2.8400000e+02   2.1409451e+02  -1.3185063e+02   5.8457824e+02
   2.8400000e+02   2.8916352e+02  -1.3541691e+02   3.4679307e+02
   2.8500000e+02   2.0193735e+02  -1.3362188e+02   5.8250251e+02
   2.8500000e+02   2.7919599e+02  -1.3812504e+02   3.4431282e+02
   2.8600000e+02   1.8896870e+02  -1.3717821e+02   5.7918653e+02
   2.8600000e+02   2.6643790e+02  -1.4178060e+02   3.4147022e+02
   2.8700000e+02   1.8255345e+02  -1.3996846e+02   5.7806670e+02
   2.8700000e+02   2.5400425e+02  -1.4716089e+02   3.3929756e+02
   2.8800000e+02   1.6909958e+02  -1.4392777e+02   5.7468069e+02
   2.8800000e+02   2.4313461e+02  -1.5231831e+02   3.3629363e+02
   2.8900000e+02   1.5745490e+02  -1.4849416e+02   5.7308976e+02
   2.8900000e+02   2.3097656e+02  -1.5812693e+02   3.3355297e+02
   2.9000000e+02   1.4783452e+02  -1.5271709e+02   5.7083011e+02
   2.9000000e+02   2.1966800e+02  -1.6415056e+02   3.3218785e+02
   2.9100000e+02   1.3706495e+02  -1.5770066e+02   5.6801389e+02
   2.9100000e+02   2.0576445e+02  -1.7037614e+02   3.2884560e+02
   2.9200000e+02   1.2667409e+02  -1.6261342e+02   5.6544381e+02
   2.9200000e+02   1.9745872e+02  -1.7802463e+02   3.2707187e+02
   2.9300000e+02   1.1375179e+02  -1.6781223e+02   5.6353556e+02
   2.9300000e+02   1.8385510e+02  -1.8397851e+02   3.2351989e+02
   2.9400000e+02   1.1200658e+02  -1.7294351e+02   5.6360478e+02
   2.9400000e+02   1.7304615e+02  -1.9004098e+02   3.2081412e+02
   2.9500000e+02   1.0261888e+02  -1.7842222e+02   5.6098105e+02
   2.9500000e+02   1.6168935e+02  -1.9751230e+02   3.1889757e+02
   2.9600000e+02   9.5670297e+01  -1.8403874e+02   5.5859301e+02
   2.9600000e+02   1.5719354e+02  -2.0419862e+02   3.1890729e+02
   2.9700000e+02   8.9186579e+01  -1.9006369e+02   5.5619548e+02
   2.9700000e+02   1.4341606e+02  -2.1094632e+02   3.1488932e+02
   2.9800000e+02   7.8210885e+01  -1.9645757e+02   5.5427264e+02
   2.9800000e+02   1.3286248e+02  -2.1858069e+02   3.1233494e+02
   2.9900000e+02   6.9268355e+01  -2.0252744e+02   5.5123583e+02
   2.9900000e+02   1.2534129e+02  -2.2709918e+02   3.1031111e+02
   3.0000000e+02   6.5994136e+01  -2.0921700e+02   5.5019734e+02
   3.0000000e+02   1.1482517e+02  -2.3720863e+02   3.0896854e+02
   3.0100000e+02   5.8870476e+01  -2.1601472e+02   5.5012950e+02
   3.0100000e+02   1.0500289e+02  -2.4545470e+02   3.0623192e+02
   3.0200000e+02   5.4033128e+01  -2.2393206e+02   5.4843857e+02
   3.0200000e+02   1.0119927e+02  -2.5303461e+02   3.0573059e+02
   3.0300000e+02   4.5611571e+01  -2.2951927e+02   5.4604581e+02
   3.0300000e+02   9.2034901e+01  -2.6363507e+02   3.0444417e+02
   3.0400000e+02   3.8644734e+01  -2.3765533e+02   5.4430930e+02
   3.0400000e+02   8.7212611e+01  -2.7248516e+02   3.0372919e+02
   3.0500000e+02   3.8715124e+01  -2.4520524e+02   5.4507278e+02
   3.0500000e+02   7.8299924e+01  -2.8255291e+02   3.0314090e+02
   3.0600000e+02   3.6923382e+01  -2.5175185e+02   5.4431437e+02
   3.0600000e+02   7.8858595e+01  -2.9306691e+02   3.0305353e+02
   3.0700000e+02   3.4325748e+01  -2.5936733e+02   5.4632316e+02
   3.0700000e+02   6.8670632e+01  -3.0355200e+02   3.0243970e+02
   3.0800000e+02   3.3804378e+01  -2.6430716e+02   5.4652792e+02
   3.0800000e+02   7.1035087e+01  -3.1043009e+02   3.0519100e+02
   3.0900000e+02   3.3572735e+01  -2.7139204e+02   5.4915324e+02
   3.0900000e+02   6.4028479e+01  -3.2010763e+02   3.0578329e+02
   3.1000000e+02   3.2194213e+01  -2.7773217e+02   5.4975339e+02
   3.1000000e+02   6.8974120e+01  -3.2750281e+02   3.0966033e+02
   3.1100000e+02   3.4356219e+01  -2.8322748e+02   5.5241423e+02
   3.1100000e+02   7.2794173e+01  -3.3623156e+02   3.1129219e+02
   3.1200000e+02   3.9759260e+01  -2.8822011e+02   5.5549041e+02
   3.1200000e+02   7.3267632e+01  -3.4454814e+02   3.1400781e+02
   3.1300000e+02   4.2825607e+01  -2.9353434e+02   5.5923751e+02
   3.1300000e+02   8.1085616e+01  -3.4997461e+02   3.2027806e+02
   3.1400000e+02   5.0601473e+01  -2.9707850e+02   5.6419775e+02
   3.1400000e+02   8.2620846e+01  -3.5682459e+02   3.2212525e+02
   3.1500000e+02   5.3757887e+01  -3.0134343e+02   5.6530536e+02
   3.1500000e+02   8.9522509e+01  -3.6214373e+02   3.2567214e+02
   3.1600000e+02   6.0518480e+01  -3.0448082e+02   5.6949450e+02
   3.1600000e+02   9.7928749e+01  -3.6786239e+02   3.3130964e+02
   3.1700000e+02   7.1045428e+01  -3.0725713e+02   5.7428509e+02
   3.1700000e+02   1.0293872e+02  -3.7243643e+02   3.3521830e+02
   3.1800000e+02   7.6230592e+01  -3.0761714e+02   5.7596461e+02
   3.1800000e+02   1.1702903e+02  -3.7445623e+02   3.4148756e+02
   3.1900000e+02   8.3678411e+01  -3.0915253e+02   5.7933625e+02
   3.1900000e+02   1.2211365e+02  -3.7863012e+02   3.4556860e+02
   3.2000000e+02   9.3799248e+01  -3.0977478e+02   5.8519993e+02
   3.2000000e+02   1.2895459e+02  -3.8067967e+02   3.4832828e+02
   3.2100000e+02   1.0340697e+02  -3.1093355e+02   5.8823475e+02
   3.2100000e+02   1.4041168e+02  -3.8178723e+02   3.5335235e+02
   3.2200000e+02   1.1546881e+02  -3.1081259e+02   5.9376396e+02
   3.2200000e+02   1.5310423e+02  -3.8411819e+02   3.5830544e+02
   3.2300000e+02   1.2594032e+02  -3.0824460e+02   5.9798303e+02
   3.2300000e+02   1.6434739e+02  -3.8417209e+02   3.6311139e+02
   3.2400000e+02   1.3193215e+02  -3.0700294e+02   5.9946554e+02
   3.2400000e+02   1.7460805e+02  -3.8316722e+02   3.6851600e+02
   3.2500000e+02   1.3956703e+02  -3.0463104e+02   6.0390968e+02
   3.2500000e+02   1.8923196e+02  -3.8360171e+02   3.7279220e+02
   3.2600000e+02   1.5495014e+02  -3.0212968e+02   6.0817409e+02
   3.2600000e+02   1.9949237e+02  -3.8148034e+02   3.7776677e+02
   3.2700000e+02   1.6447336e+02  -2.9786040e+02   6.1185587e+02
   3.2700000e+02   2.1092158e+02  -3.7776108e+02   3.8273685e+02
   3.2800000e+02   1.7790050e+02  -2.9314277e+02   6.1689204e+02
   3.2800000e+02   2.2001046e+02  -3.7417642e+02   3.8567034e+02
   3.2900000e+02   1.8878299e+02  -2.8714050e+02   6.1965209e+02
   3.2900000e+02   2.3325113e+02  -3.6827266e+02   3.9060271e+02
   3.3000000e+02   1.9817342e+02  -2.8133002e+02   6.2354061e+02
   3.3000000e+02   2.4695188e+02  -3.6305971e+02   3.9425482e+02
   3.3100000e+02   2.0809632e+02  -2.7418869e+02   6.2664396e+02
   3.3100000e+02   2.6148732e+02  -3.5544160e+02   3.9858062e+02
   3.3200000e+02   2.2084698e+02  -2.6606802e+02   6.2896347e+02
   3.3200000e+02   2.7481986e+02  -3.4821543e+02   4.0279498e+02
   3.3300000e+02   2.3127957e+02  -2.5809771e+02   6.3243687e+02
   3.3300000e+02   2.8350782e+02  -3.3880377e+02   4.0376760e+02
   3.3400000e+02   2.3996084e+02  -2.4926926e+02   6.3527738e+02
   3.3400000e+02   2.9445606e+02  -3.3013702e+02   4.0638488e+02
   3.3500000e+02   2.5140422e+02  -2.4007724e+02   6.3814346e+02
   3.3500000e+02   3.0881585e+02  -3.2015081e+02   4.1025026e+02
   3.3600000e+02   2.6227852e+02  -2.2913358e+02   6.4030273e+02
   3.3600000e+02   3.2051317e+02  -3.0987743e+02   4.1345534e+02
   3.3700000e+02   2.6751790e+02  -2.1816700e+02   6.4184508e+02
   3.3700000e+02   3.2897522e+02  -2.9928082e+02   4.1497848e+02
   3.3800000e+02   2.7902700e+02  -2.0833587e+02   6.4478748e+02
   3.3800000e+02   3.3595904e+02  -2.8844839e+02   4.1563275e+02
   3.3900000e+02   2.8879165e+02  -1.9635397e+02   6.4691084e+02
   3.3900000e+02   3.4861902e+02  -2.7464639e+02   4.1911338e+02
   3.4000000e+02   2.9948135e+02  -1.8451801e+02   6.4807270e+02
   3.4000000e+02   3.5855569e+02  -2.6342163e+02   4.2063712e+02
   3.4100000e+02   3.0147165e+02  -1.7343440e+02   6.4843576e+02
   3.4100000e+02   3.6831897e+02  -2.5080520e+02   4.2283072e+02
   3.4200000e+02   3.0674941e+02  -1.6189463e+02   6.5061010e+02
   3.4200000e+02   3.7670273e+02  -2.3758988e+02   4.2456358e+02
   3.4300000e+02   3.2014982e+02  -1.4720376e+02   6.5330667e+02
   3.4300000e+02   3.8839867e+02  -2.2434527e+02   4.2663133e+02
   3.4400000e+02   3.2320996e+02  -1.3498983e+02   6.5327974e+02
   3.4400000e+02   3.9174531e+02  -2.1106802e+02   4.2659537e+02
   3.4500000e+02   3.3429942e+02  -1.2236721e+02   6.5553804e+02
   3.4500000e+02   4.0003330e+02  -1.9682951e+02   4.2952651e+02
   3.4600000e+02   3.3570245e+02  -1.0856383e+02   6.5577587e+02
   3.4600000e+02   4.0918106e+02  -1.8193232e+02   4.3003597e+02
   3.4700000e+02   3.3842713e+02  -9.5679830e+01   6.5737269e+02
   3.4700000e+02   4.1310967e+02  -1.6804287e+02   4.3060155e+02
   3.4800000e+02   3.4467926e+02  -8.2622101e+01   6.5851383e+02
   3.4800000e+02   4.2287397e+02  -1.5366546e+02   4.3292527e+02
   3.4900000e+02   3.4959862e+02  -6.8775653e+01   6.5942262e+02
   3.4900000e+02   4.2518008e+02  -1.3968669e+02   4.3261663e+02
   3.5000000e+02   3.5045875e+02  -5.4388107e+01   6.6029944e+02
   3.5000000e+02   4.3077836e+02  -1.2353270e+02   4.3412485e+02
   3.5100000e+02   3.5776009e+02  -3.9277377e+01   6.6184789e+02
   3.5100000e+02   4.3555607e+02  -1.0888821e+02   4.3631816e+02
   3.5200000e+02   3.5777717e+02  -2.6279985e+01   6.6151334e+02
   3.5200000e+02   4.3500603e+02  -9.4841819e+01   4.3518144e+02
   3.5300000e+02   3.5846666e+02  -1.2288322e+01   6.6244997e+02
   3.5300000e+02   4.4066868e+02  -7.8296015e+01   4.3732560e+02
   3.5400000e+02   3.6429793e+02   2.4533220e+00   6.6334516e+02
   3.5400000e+02   4.4548844e+02  -6.3736037e+01   4.3738225e+02
   3.5500000e+02   3.6447885e+02   1.6056987e+01   6.6334165e+02
   3.5500000e+02   4.4480121e+02  -4.7195683e+01   4.3757324e+02
   3.5600000e+02   3.5938162e+02   3.0942616e+01   6.6176870e+02
   3.5600000e+02   4.4568348e+02  -3.3289225e+01   4.3662792e+02
   3.5700000e+02   3.6164006e+02   4.4920453e+01   6.6175197e+02
   3.5700000e+02   4.4837903e+02  -1.8357739e+01   4.3767597e+02
   3.5800000e+02   3.6004156e+02   5.8169970e+01   6.6209889e+02
   3.5800000e+02   4.4458442e+02  -3.8607230e+00   4.3538955e+02
   3.5900000e+02   3.5849216e+02   7.1373941e+01   6.6078674e+02
   3.5900000e+02   4.4644815e+02   1.1317015e+01   4.3454349e+02
   3.6000000e+02   3.5208374e+02   8.4495257e+01   6.5844016e+02
   3.6000000e+02   4.5082959e+02   2.4251926e+01   4.3560094e+02
   3.6100000e+02   3.5529816e+02   9.7526699e+01   6.5794671e+02
   3.6100000e+02   4.4647559e+02   3.9061479e+01   4.3369402e+02
   3.6200000e+02   3.4976762e+02   1.1047927e+02   6.5567647e+02
   3.6200000e+02   4.3694509e+02   5.3971816e+01   4.3009234e+02
   3.6300000e+02   3.4591750e+02   1.2463480e+02   6.5354875e+02
   3.6300000e+02   4.3556487e+02   6.7841733e+01   4.2701017e+02
   3.6400000e+02   3.4648766e+02   1.3553527e+02   6.5267127e+02
   3.6400000e+02   4.3159469e+02   8.2277410e+01   4.2468396e+02
   3.6500000e+02   3.4137276e+02   1.4650181e+02   6.4994174e+02
   3.6500000e+02   4.2275985e+02   9.3589139e+01   4.2145621e+02
   3.6600000e+02   3.3618231e+02   1.5845813e+02   6.4611063e+02
   3.6600000e+02   4.1886645e+02   1.0717939e+02   4.1717550e+02
   3.6700000e+02   3.2908805e+02   1.7037823e+02   6.4292350e+02
   3.6700000e+02   4.2086722e+02   1.1973784e+02   4.1546557e+02
   3.6800000e+02   3.2336114e+02   1.8081290e+02   6.3933340e+02
   3.6800000e+02   4.0951117e+02   1.3325074e+02   4.0999908e+02
   3.6900000e+02   3.1932025e+02   1.9148244e+02   6.3615062e+02
   3.6900000e+02   4.0270309e+02   1.4453397e+02   4.0534264e+02
   3.7000000e+02   3.1247954e+02   2.0250839e+02   6.3282965e+02
   3.7000000e+02   3.9800724e+02   1.5642756e+02   4.0211066e+02
   3.7100000e+02   3.0555510e+02   2.1126460e+02   6.2877238e+02
   3.7100000e+02   3.9167894e+02   1.6889316e+02   3.9710457e+02
   3.7200000e+02   2.9604805e+02   2.2182872e+02   6.2322137e+02
   3.7200000e+02   3.8493904e+02   1.7859135e+02   3.9218518e+02
   3.7300000e+02   2.8643975e+02   2.3023643e+02   6.1844850e+02
   3.7300000e+02   3.7340423e+02   1.9144022e+02   3.8578135e+02
   3.7400000e+02   2.8146745e+02   2.3931937e+02   6.1423533e+02
   3.7400000e+02   3.6630800e+02   2.0204280e+02   3.8097693e+02
   3.7500000e+02   2.7545804e+02   2.4768377e+02   6.0949611e+02
   3.7500000e+02   3.5953696e+02   2.1271005e+02   3.7577186e+02
   3.7600000e+02   2.6805644e+02   2.5548179e+02   6.0526880e+02
   3.7600000e+02   3.5006761e+02   2.2262123e+02   3.7083060e+02
   3.7700000e+02   2.5754029e+02   2.6380454e+02   6.0054833e+02
   3.7700000e+02   3.3786471e+02   2.3272834e+02   3.6525435e+02
   3.7800000e+02   2.5119187e+02   2.7102198e+02   5.9590438e+02
   3.7800000e+02   3.3298126e+02   2.4256261e+02   3.6078444e+02
   3.7900000e+02   2.3781220e+02   2.7711850e+02   5.8950576e+02
   3.7900000e+02   3.2115729e+02   2.5148250e+02   3.5400813e+02
   3.8000000e+02   2.2938901e+02   2.8303283e+02   5.8502005e+02
   3.8000000e+02   3.0939482e+02   2.6050649e+02   3.4834627e+02
   3.8100000e+02   2.2373089e+02   2.8660729e+02   5.8157449e+02
   3.8100000e+02   3.0247738e+02   2.6679119e+02   3.4435257e+02
   3.8200000e+02   2.1233948e+02   2.9214201e+02   5.7744097e+02
   3.8200000e+02   2.8879421e+02   2.7458842e+02   3.3939134e+02
   3.8300000e+02   2.0364620e+02   2.9599419e+02   5.7329473e+02
   3.8300000e+02   2.7867750e+02   2.7961065e+02   3.3407823e+02
   3.8400000e+02   1.9224751e+02   2.9943471e+02   5.6928285e+02
   3.8400000e+02   2.7138659e+02   2.8401897e+02   3.3023931e+02
   3.8500000e+02   1.8127764e+02   3.0107435e+02   5.6535090e+02
   3.8500000e+02   2.5980752e+02   2.8614334e+02   3.2643694e+02
   3.8600000e+02   1.7386718e+02   3.0248189e+02   5.6306395e+02
   3.8600000e+02   2.4738229e+02   2.8849193e+02   3.2153368e+02
   3.8700000e+02   1.6430112e+02   3.0227808e+02   5.5916207e+02
   3.8700000e+02   2.3675144e+02   2.8834149e+02   3.1865624e+02
   3.8800000e+02   1.5264234e+02   3.0222723e+02   5.5582248e+02
   3.8800000e+02   2.2499658e+02   2.8785347e+02   3.1562032e+02
   3.8900000e+02   1.4119420e+02   3.0187423e+02   5.5208283e+02
   3.8900000e+02   2.1301093e+02   2.8623048e+02   3.1216470e+02
   3.9000000e+02   1.3188446e+02   2.9970733e+02   5.5011836e+02
   3.9000000e+02   2.0304112e+02   2.8326862e+02   3.0837764e+02
   3.9100000e+02   1.1757375e+02   2.9748420e+02   5.4644743e+02
   3.9100000e+02   1.8911248e+02   2.7913910e+02   3.0439558e+02
   3.9200000e+02   1.0488035e+02   2.9532955e+02   5.4323430e+02
   3.9200000e+02   1.7616492e+02   2.7731155e+02   3.0154984e+02
   3.9300000e+02   9.8347189e+01   2.9199157e+02   5.4092829e+02
   3.9300000e+02   1.6161685e+02   2.7380873e+02   2.9831770e+02
   3.9400000e+02   8.4809788e+01   2.9024275e+02   5.3815084e+02
   3.9400000e+02   1.5093987e+02   2.7076525e+02   2.9532484e+02
   3.9500000e+02   7.6956256e+01   2.8760929e+02   5.3578476e+02
   3.9500000e+02   1.3685828e+02   2.6686367e+02   2.9177801e+02
   3.9600000e+02   6.6494834e+01   2.8335409e+02   5.3232170e+02
   3.9600000e+02   1.2285059e+02   2.6343527e+02   2.8867101e+02
   3.9700000e+02   5.6202049e+01   2.7992419e+02   5.2957279e+02
   3.9700000e+02   1.1100665e+02   2.5984707e+02   2.8514138e+02
   3.9800000e+02   4.8315183e+01   2.7607898e+02   5.2798868e+02
   3.9800000e+02   1.0269373e+02   2.5603995e+02   2.8383603e+02
   3.9900000e+02   3.2923445e+01   2.7407761e+02   5.2451041e+02
   3.9900000e+02   8.6974226e+01   2.5048197e+02   2.7957259e+02
   4.0000000e+02   2.2463248e+01   2.6912951e+02   5.2269973e+02
   4.0000000e+02   7.7608675e+01   2.4517089e+02   2.7826685e+02
   4.0100000e+02   1.6392258e+01   2.6373655e+02   5.2165987e+02
   4.0100000e+02   6.9277485e+01   2.4085153e+02   2.7758960e+02
   4.0200000e+02   8.2305820e+00   2.5890162e+02   5.2042651e+02
   4.0200000e+02   5.3164839e+01   2.3547514e+02   2.7397217e+02
   4.0300000e+02  -1.8063930e+00   2.5466611e+02   5.1807410e+02
   4.0300000e+02   4.3683737e+01   2.2902484e+02   2.7149861e+02
   4.0400000e+02  -5.2781880e+00   2.4921168e+02   5.1698557e+02
   4.0400000e+02   3.6371598e+01   2.2173001e+02   2.7070937e+02
   4.0500000e+02  -1.6500517e+01   2.4478878e+02   5.1512325e+02
   4.0500000e+02   2.6291243e+01   2.1671021e+02   2.6841109e+02
   4.0600000e+02  -2.7624042e+01   2.3874637e+02   5.1263762e+02
   4.0600000e+02   1.3762152e+01   2.0812955e+02   2.6790539e+02
   4.0700000e+02  -3.4568287e+01   2.3394936e+02   5.1260386e+02
   4.0700000e+02   5.2176300e+00   2.0226863e+02   2.6701196e+02
   4.0800000e+02  -3.7932507e+01   2.2854564e+02   5.1125306e+02
   4.0800000e+02  -2.0111930e+00   1.9401307e+02   2.6578502e+02
   4.0900000e+02  -4.2633524e+01   2.2299772e+02   5.1162563e+02
   4.0900000e+02  -9.8310940e+00   1.8638812e+02   2.6507293e+02
   4.1000000e+02  -5.1310313e+01   2.1596832e+02   5.1088116e+02
   4.1000000e+02  -1.5155392e+01   1.7979526e+02   2.6409490e+02
   4.1100000e+02  -5.3912229e+01   2.0902461e+02   5.1106983e+02
   4.1100000e+02  -2.3183172e+01   1.7262142e+02   2.6384929e+02
   4.1200000e+02  -6.0054046e+01   2.0459177e+02   5.1046881e+02
   4.1200000e+02  -2.9373948e+01   1.6404101e+02   2.6324430e+02
   4.1300000e+02  -6.4938468e+01   1.9786182e+02   5.1010887e+02
   4.1300000e+02  -3.6921825e+01   1.5543240e+02   2.6272392e+02
   4.1400000e+02  -7.0721796e+01   1.9117761e+02   5.0864920e+02
   4.1400000e+02  -4.3936702e+01   1.4875886e+02   2.6273022e+02
   4.1500000e+02  -7.2611912e+01   1.8576457e+02   5.0972254e+02
   4.1500000e+02  -4.2307012e+01   1.3989272e+02   2.6351443e+02
   4.1600000e+02  -6.8421101e+01   1.7974868e+02   5.1164330e+02
   4.1600000e+02  -4.4913568e+01   1.3184388e+02   2.6582298e+02
   4.1700000e+02  -7.1263823e+01   1.7268660e+02   5.1196361e+02
   4.1700000e+02  -4.5314431e+01   1.2372351e+02   2.6715583e+02
   4.1800000e+02  -7.1667378e+01   1.6659484e+02   5.1291050e+02
   4.1800000e+02  -4.5764776e+01   1.1583778e+02   2.6905217e+02
   4.1900000e+02  -6.9600555e+01   1.6133890e+02   5.1446938e+02
   4.1900000e+02  -5.1119191e+01   1.0919336e+02   2.6898200e+02
   4.2000000e+02  -7.4773048e+01   1.5581194e+02   5.1587971e+02
   4.2000000e+02  -4.7116375e+01   1.0157875e+02   2.7225575e+02
   4.2100000e+02  -6.6177882e+01   1.5044441e+02   5.1919893e+02
   4.2100000e+02  -4.5145577e+01   9.5012999e+01   2.7353905e+02
   4.2200000e+02  -6.9897369e+01   1.4674690e+02   5.1949872e+02
   4.2200000e+02  -4.4602115e+01   8.8848625e+01   2.7638610e+02
   4.2300000e+02  -5.9228809e+01   1.4112455e+02   5.2371649e+02
   4.2300000e+02  -3.9217523e+01   8.2939090e+01   2.8016046e+02
   4.2400000e+02  -5.9640748e+01   1.3723292e+02   5.2585168e+02
   4.2400000e+02  -4.0559768e+01   7.6745394e+01   2.8195229e+02
   4.2500000e+02  -5.8414138e+01   1.3275504e+02   5.2653716e+02
   4.2500000e+02  -2.6740785e+01   6.8928647e+01   2.8654064e+02
   4.2600000e+02  -5.0328592e+01   1.2745338e+02   5.2999269e+02
   4.2600000e+02  -2.5576985e+01   6.3905442e+01   2.8930485e+02
   4.2700000e+02  -4.6129128e+01   1.2535111e+02   5.3269565e+02
   4.2700000e+02  -2.2327330e+01   6.0373396e+01   2.9135657e+02
   4.2800000e+02  -3.7065612e+01   1.2168162e+02   5.3563875e+02
   4.2800000e+02  -1.5400302e+01   5.6031254e+01   2.9495781e+02
   4.2900000e+02  -3.4374849e+01   1.2011288e+02   5.3684108e+02
   4.2900000e+02  -9.7842540e+00   5.0831203e+01   2.9756221e+02
   4.3000000e+02  -2.2120685e+01   1.1773448e+02   5.4085330e+02
   4.3000000e+02  -1.7421750e+00   4.7903376e+01   3.0020702e+02
   4.3100000e+02  -1.7161230e+01   1.1642886e+02   5.4102817e+02
   4.3100000e+02   8.9202050e+00   4.5697871e+01   3.0236596e+02
   4.3200000e+02  -4.7781320e+00   1.1455878e+02   5.4507342e+02
   4.3200000e+02   1.5957713e+01   4.3190097e+01   3.0664814e+02
   4.3300000e+02   4.6227550e+00   1.1480172e+02   5.4841610e+02
   4.3300000e+02   2.4382140e+01   4.1481306e+01   3.0922733e+02
   4.3400000e+02   9.8443500e+00   1.1533851e+02   5.5023420e+02
   4.3400000e+02   3.7476351e+01   4.0074927e+01   3.1387937e+02
   4.3500000e+02   2.0662820e+01   1.1543140e+02   5.5407142e+02
   4.3500000e+02   4.3049652e+01   4.0901282e+01   3.1509093e+02
   4.3600000e+02   2.8144331e+01   1.1610835e+02   5.5786281e+02
   4.3600000e+02   5.6800511e+01   3.9675441e+01   3.1933551e+02
   4.3700000e+02   3.6190864e+01   1.1868610e+02   5.5955493e+02
   4.3700000e+02   6.3081642e+01   4.1951316e+01   3.2177225e+02
   4.3800000e+02   5.0358323e+01   1.2117110e+02   5.6236683e+02
   4.3800000e+02   7.6663742e+01   4.2772706e+01   3.2660152e+02
   4.3900000e+02   5.5820153e+01   1.2377529e+02   5.6448454e+02
   4.3900000e+02   8.3888283e+01   4.4627357e+01   3.2963153e+02
   4.4000000e+02   6.9698071e+01   1.2768843e+02   5.6903949e+02
   4.4000000e+02   9.6250458e+01   4.9020556e+01   3.3276792e+02
   4.4100000e+02   8.1673049e+01   1.3201800e+02   5.7192106e+02
   4.4100000e+02   1.1209406e+02   5.1319713e+01   3.3768672e+02
   4.4200000e+02   9.1302953e+01   1.3660240e+02   5.7459130e+02
   4.4200000e+02   1.1797204e+02   5.5508296e+01   3.3978937e+02
   4.4300000e+02   1.0082028e+02   1.4210718e+02   5.7910706e+02
   4.4300000e+02   1.2979992e+02   6.0611591e+01   3.4434760e+02
   4.4400000e+02   1.0732174e+02   1.4801121e+02   5.8098044e+02
   4.4400000e+02   1.4189565e+02   6.6812769e+01   3.4785809e+02
   4.4500000e+02   1.2006893e+02   1.5423470e+02   5.8519312e+02
   4.4500000e+02   1.5514704e+02   7.2369421e+01   3.5247854e+02
   4.4600000e+02   1.3050974e+02   1.6163003e+02   5.8945280e+02
   4.4600000e+02   1.6472583e+02   7.9128865e+01   3.5501466e+02
   4.4700000e+02   1.4079915e+02   1.6890486e+02   5.9188284e+02
   4.4700000e+02   1.7646760e+02   8.6267153e+01   3.5903132e+02
   4.4800000e+02   1.5127366e+02   1.7797721e+02   5.9575616e+02
   4.4800000e+02   1.8972844e+02   9.4192428e+01   3.6317808e+02
   4.4900000e+02   1.6036656e+02   1.8592438e+02   5.9850253e+02
   4.4900000e+02   1.9527319e+02   1.0309346e+02   3.6517156e+02
   4.5000000e+02   1.6930458e+02   1.9570700e+02   6.0131591e+02
   4.5000000e+02   2.0850180e+02   1.1194881e+02   3.6908314e+02
   4.5100000e+02   1.8225434e+02   2.0634946e+02   6.0463324e+02
   4.5100000e+02   2.2179379e+02   1.2207702e+02   3.7345930e+02
   4.5200000e+02   1.9082720e+02   2.1613545e+02   6.0767127e+02
   4.5200000e+02   2.2952806e+02   1.3267014e+02   3.7519664e+02
   4.5300000e+02   2.0402188e+02   2.2673345e+02   6.1035112e+02
   4.5300000e+02   2.3864378e+02   1.4282521e+02   3.7815040e+02
   4.5400000e+02   2.1052324e+02   2.3683455e+02   6.1280610e+02
   4.5400000e+02   2.4941546e+02   1.5518742e+02   3.8033489e+02
   4.5500000e+02   2.2072191e+02   2.4888717e+02   6.1561126e+02
   4.5500000e+02   2.6623287e+02   1.6584558e+02   3.8414564e+02
   4.5600000e+02   2.2960770e+02   2.6128100e+02   6.1719342e+02
   4.5600000e+02   2.7817549e+02   1.8058495e+02   3.8708176e+02
   4.5700000e+02   2.3629925e+02   2.7331371e+02   6.1876287e+02
   4.5700000e+02   2.8813567e+02   1.9334556e+02   3.8757406e+02
   4.5800000e+02   2.5046958e+02   2.8724878e+02   6.2184753e+02
   4.5800000e+02   2.9834509e+02   2.0616916e+02   3.9018750e+02
   4.5900000e+02   2.5311332e+02   3.0055460e+02   6.2164908e+02
   4.5900000e+02   3.0629186e+02   2.1959270e+02   3.9070580e+02
   4.6000000e+02   2.6733292e+02   3.1193137e+02   6.2316372e+02
   4.6000000e+02   3.1812426e+02   2.3421482e+02   3.9193827e+02
   4.6100000e+02   2.7303802e+02   3.2614115e+02   6.2431039e+02
   4.6100000e+02   3.3058295e+02   2.4730222e+02   3.9390887e+02
   4.6200000e+02   2.8221228e+02   3.4139376e+02   6.2577672e+02
   4.6200000e+02   3.3645967e+02   2.6388119e+02   3.9391695e+02
   4.6300000e+02   2.8577990e+02   3.5456530e+02   6.2528557e+02
   4.6300000e+02   3.4798609e+02   2.7796606e+02   3.9451209e+02
   4.6400000e+02   2.9517933e+02   3.6907914e+02   6.2631324e+02
   4.6400000e+02   3.5866381e+02   2.9551944e+02   3.9615224e+02
   4.6500000e+02   3.0733600e+02   3.8393461e+02   6.2646411e+02
   4.6500000e+02   3.6778426e+02   3.1095193e+02   3.9584691e+02
   4.6600000e+02   3.1074424e+02   3.9947762e+02   6.2645714e+02
   4.6600000e+02   3.7228245e+02   3.2652869e+02   3.9379480e+02
   4.6700000e+02   3.1618381e+02   4.1547150e+02   6.2482329e+02
   4.6700000e+02   3.8112850e+02   3.4446911e+02   3.9374712e+02
   4.6800000e+02   3.2178571e+02   4.3084558e+02   6.2538483e+02
   4.6800000e+02   3.9118650e+02   3.6347768e+02   3.9432227e+02
   4.6900000e+02   3.2545270e+02   4.4631268e+02   6.2293438e+02
   4.6900000e+02   3.9738036e+02   3.7821141e+02   3.9407542e+02
   4.7000000e+02   3.2790484e+02   4.6152741e+02   6.2204527e+02
   4.7000000e+02   3.9660384e+02   3.9759731e+02   3.9103715e+02
   4.7100000e+02   3.3103998e+02   4.7727215e+02   6.2107493e+02
   4.7100000e+02   4.0576207e+02   4.1333903e+02   3.9015215e+02
   4.7200000e+02   3.3310161e+02   4.9442069e+02   6.1915318e+02
   4.7200000e+02   4.0704489e+02   4.3430085e+02   3.8722683e+02
   4.7300000e+02   3.3668151e+02   5.0952022e+02   6.1836422e+02
   4.7300000e+02   4.1554121e+02   4.5142951e+02   3.8811045e+02
   4.7400000e+02   3.3452087e+02   5.2595323e+02   6.1584732e+02
   4.7400000e+02   4.1479573e+02   4.6941812e+02   3.8618004e+02
   4.7500000e+02   3.3392206e+02   5.4174460e+02   6.1332443e+02
   4.7500000e+02   4.1578479e+02   4.8713973e+02   3.8371682e+02
   4.7600000e+02   3.3233783e+02   5.5759577e+02   6.1000361e+02
   4.7600000e+02   4.1158027e+02   5.0391399e+02   3.7939292e+02
   4.7700000e+02   3.3226985e+02   5.7272335e+02   6.0928993e+02
   4.7700000e+02   4.1310032e+02   5.2111402e+02   3.7764098e+02
   4.7800000e+02   3.2119940e+02   5.8817377e+02   6.0436874e+02
   4.7800000e+02   4.1073691e+02   5.3810304e+02   3.7550985e+02
   4.7900000e+02   3.2746143e+02   6.0205764e+02   6.0419788e+02
   4.7900000e+02   4.0728974e+02   5.5379141e+02   3.7152585e+02
   4.8000000e+02   3.2490597e+02   6.1570273e+02   6.0146153e+02
   4.8000000e+02   4.0617631e+02   5.6938849e+02   3.6994166e+02
   4.8100000e+02   3.1984475e+02   6.3043923e+02   5.9929092e+02
   4.8100000e+02   3.9790184e+02   5.8734636e+02   3.6397753e+02
   4.8200000e+02   3.1401279e+02   6.4332963e+02   5.9567288e+02
   4.8200000e+02   3.8965402e+02   6.0297443e+02   3.6156875e+02
   4.8300000e+02   3.0577986e+02   6.5922262e+02   5.9340258e+02
   4.8300000e+02   3.9049538e+02   6.1740830e+02   3.6014155e+02
   4.8400000e+02   3.0110465e+02   6.7163902e+02   5.9106701e+02
   4.8400000e+02   3.8054235e+02   6.3068558e+02   3.5703614e+02
   4.8500000e+02   2.8615832e+02   6.8854977e+02   5.8742489e+02
   4.8500000e+02   3.7499114e+02   6.4436430e+02   3.5467317e+02
   4.8600000e+02   2.9053369e+02   6.9545357e+02   5.8749958e+02
   4.8600000e+02   3.6477215e+02   6.5861238e+02   3.5125907e+02
   4.8700000e+02   2.8228960e+02   7.0797690e+02   5.8414839e+02
   4.8700000e+02   3.5842505e+02   6.7267645e+02   3.4798014e+02
   4.8800000e+02   2.6989077e+02   7.1981703e+02   5.8132740e+02
   4.8800000e+02   3.4688149e+02   6.8524424e+02   3.4551526e+02
   4.8900000e+02   2.5974017e+02   7.3107468e+02   5.7853298e+02
   4.8900000e+02   3.3647858e+02   6.9707370e+02   3.4057209e+02
   4.9000000e+02   2.4656078e+02   7.4454596e+02   5.7554722e+02
   4.9000000e+02   3.2996869e+02   7.0863126e+02   3.3944339e+02
   4.9100000e+02   2.4378291e+02   7.5224717e+02   5.7317248e+02
   4.9100000e+02   3.1467387e+02   7.2218067e+02   3.3522763e+02
   4.9200000e+02   2.3269047e+02   7.6194453e+02   5.6990244e+02
   4.9200000e+02   3.0635324e+02   7.3266496e+02   3.3175649e+02
   4.9300000e+02   2.2172458e+02   7.7255891e+02   5.6625450e+02
   4.9300000e+02   2.9706116e+02   7.4361001e+02   3.2905565e+02
   4.9400000e+02   2.1124269e+02   7.8046095e+02   5.6425948e+02
   4.9400000e+02   2.8579400e+02   7.5291429e+02   3.2412676e+02
   4.9500000e+02   2.0238703e+02   7.9057861e+02   5.6015088e+02
   4.9500000e+02   2.7151563e+02   7.6360178e+02   3.2099102e+02
   4.9600000e+02   1.8747750e+02   7.9864612e+02   5.5540070e+02
   4.9600000e+02   2.5873697e+02   7.7257730e+02   3.1636178e+02
   4.9700000e+02   1.7853181e+02   8.0619275e+02   5.5199742e+02
   4.9700000e+02   2.4731740e+02   7.8245595e+02   3.1155674e+02
   4.9800000e+02   1.7240945e+02   8.0951062e+02   5.4733877e+02
   4.9800000e+02   2.3117787e+02   7.9091197e+02   3.0479670e+02
   4.9900000e+02   1.5423130e+02   8.1854980e+02   5.4208509e+02
   4.9900000e+02   2.2153175e+02   7.9832208e+02   3.0131879e+02
   5.0000000e+02   1.4404308e+02   8.2434740e+02   5.3803388e+02
   5.0000000e+02   2.0800413e+02   8.0620050e+02   2.9553915e+02
   5.0100000e+02   1.2937702e+02   8.3111225e+02   5.3287347e+02
   5.0100000e+02   1.9602563e+02   8.1380017e+02   2.9058911e+02
   5.0200000e+02   1.2079272e+02   8.3663271e+02   5.2788935e+02
   5.0200000e+02   1.8288287e+02   8.2071785e+02   2.8475662e+02
   5.0300000e+02   1.1050636e+02   8.4096658e+02   5.2222736e+02
   5.0300000e+02   1.6747358e+02   8.2657607e+02   2.7924323e+02
   5.0400000e+02   9.9965770e+01   8.4409750e+02   5.1754096e+02
   5.0400000e+02   1.5553954e+02   8.3285418e+02   2.7382296e+02
   5.0500000e+02   8.8702188e+01   8.4748616e+02   5.1330897e+02
   5.0500000e+02   1.4482865e+02   8.3748898e+02   2.6972222e+02
   5.0600000e+02   7.6085189e+01   8.5094784e+02   5.0897614e+02
   5.0600000e+02   1.3078857e+02   8.4406254e+02   2.6395556e+02
   5.0700000e+02   6.8235021e+01   8.5351970e+02   5.0617115e+02
   5.0700000e+02   1.2600513e+02   8.4851218e+02   2.6247123e+02
   5.0800000e+02   5.8877952e+01   8.5359101e+02   5.0239499e+02
   5.0800000e+02   1.1392564e+02   8.5237693e+02   2.5699724e+02
   5.0900000e+02   4.8565192e+01   8.5559974e+02   4.9786795e+02
   5.0900000e+02   1.0304292e+02   8.5297863e+02   2.5249291e+02
   5.1000000e+02   4.3383932e+01   8.5602944e+02   4.9702794e+02
   5.1000000e+02   9.5686766e+01   8.5445422e+02   2.5096751e+02
   5.1100000e+02   3.3712300e+01   8.5405555e+02   4.9353721e+02
   5.1100000e+02   8.9758561e+01   8.5288235e+02   2.4791157e+02
   5.1200000e+02   2.1135313e+01   8.5218425e+02   4.8952690e+02
   5.1200000e+02   7.4051975e+01   8.5155283e+02   2.4365162e+02
   5.1300000e+02   1.7987571e+01   8.5011823e+02   4.8894437e+02
   5.1300000e+02   6.8971786e+01   8.4681402e+02   2.4349142e+02
   5.1400000e+02   6.1755880e+00   8.4575831e+02   4.8570666e+02
   5.1400000e+02   5.4207901e+01   8.4253784e+02   2.3902574e+02
   5.1500000e+02   1.5794390e+00   8.4148360e+02   4.8497621e+02
   5.1500000e+02   4.8541650e+01   8.3664467e+02   2.3890000e+02
   5.1600000e+02  -8.3130520e+00   8.3638993e+02   4.8344339e+02
   5.1600000e+02   3.6222539e+01   8.3017291e+02   2.3656169e+02
   5.1700000e+02  -1.5473445e+01   8.3234383e+02   4.8194339e+02
   5.1700000e+02   2.8124412e+01   8.2390697e+02   2.3503794e+02
   5.1800000e+02  -1.7116539e+01   8.2327698e+02   4.8272328e+02
   5.1800000e+02   2.2115198e+01   8.1583332e+02   2.3457286e+02
   5.1900000e+02  -2.5294531e+01   8.2026472e+02   4.8196930e+02
   5.1900000e+02   2.2488198e+01   8.0942512e+02   2.3494506e+02
   5.2000000e+02  -3.2866813e+01   8.1499994e+02   4.8024676e+02
   5.2000000e+02   9.3138570e+00   8.0201753e+02   2.3299290e+02
   5.2100000e+02  -3.3459179e+01   8.0619470e+02   4.8093212e+02
   5.2100000e+02   1.0548742e+01   7.9086454e+02   2.3364512e+02
   5.2200000e+02  -3.6312758e+01   7.9867711e+02   4.8028212e+02
   5.2200000e+02   3.1272960e+00   7.8441425e+02   2.3440788e+02
   5.2300000e+02  -4.3102510e+01   7.9332686e+02   4.8085226e+02
   5.2300000e+02   4.6530100e-01   7.7701884e+02   2.3391748e+02
   5.2400000e+02  -4.3129221e+01   7.8530517e+02   4.8109661e+02
   5.2400000e+02  -3.0831950e+00   7.6766486e+02   2.3391516e+02
   5.2500000e+02  -4.5775626e+01   7.7722234e+02   4.8070231e+02
   5.2500000e+02  -4.9065620e+00   7.5745977e+02   2.3329809e+02
   5.2600000e+02  -4.3661224e+01   7.6814668e+02   4.8204031e+02
   5.2600000e+02  -4.2726740e+00   7.4831539e+02   2.3456645e+02
   5.2700000e+02  -4.5396710e+01   7.6114981e+02   4.8295584e+02
   5.2700000e+02  -1.0407726e+01   7.3934690e+02   2.3489933e+02
   5.2800000e+02  -4.1801411e+01   7.5161339e+02   4.8552982e+02
   5.2800000e+02  -5.5451640e+00   7.2956497e+02   2.3773816e+02
   5.2900000e+02  -3.8900556e+01   7.4266837e+02   4.8702024e+02
   5.2900000e+02  -6.0659470e+00   7.1756282e+02   2.3814925e+02
   5.3000000e+02  -4.3401087e+01   7.3637776e+02   4.8598070e+02
   5.3000000e+02  -2.3650340e+00   7.0687777e+02   2.4028230e+02
   5.3100000e+02  -4.0207998e+01   7.2645167e+02   4.8797293e+02
   5.3100000e+02   5.3370160e+00   6.9631584e+02   2.4202116e+02
   5.3200000e+02  -3.6240079e+01   7.1751010e+02   4.9070733e+02
   5.3200000e+02  -4.1303150e+00   6.8586033e+02   2.4293212e+02
   5.3300000e+02  -3.0878877e+01   7.0793105e+02   4.9196098e+02
   5.3300000e+02   1.2630100e-01   6.7322985e+02   2.4479380e+02
   5.3400000e+02  -3.2154013e+01   7.0106295e+02   4.9224320e+02
   5.3400000e+02   1.1816619e+01   6.6134447e+02   2.4891396e+02
   5.3500000e+02  -3.1364375e+01   6.9153286e+02   4.9497109e+02
   5.3500000e+02   9.4845740e+00   6.5198236e+02   2.5005668e+02
   5.3600000e+02  -1.7290181e+01   6.8060352e+02   4.9879535e+02
   5.3600000e+02   1.6816169e+01   6.3958443e+02   2.5228731e+02
   5.3700000e+02  -1.5052490e+01   6.7295939e+02   5.0084387e+02
   5.3700000e+02   2.1495797e+01   6.2706502e+02   2.5673740e+02
   5.3800000e+02  -2.0798920e+00   6.6547119e+02   5.0512234e+02
   5.3800000e+02   2.8599668e+01   6.1723738e+02   2.5960890e+02
   5.3900000e+02   5.4658560e+00   6.5773447e+02   5.0829018e+02
   5.3900000e+02   3.6064052e+01   6.0753993e+02   2.6493312e+02
   5.4000000e+02   1.1459854e+01   6.5132591e+02   5.1042157e+02
   5.4000000e+02   4.1737447e+01   5.9806420e+02   2.6813747e+02
   5.4100000e+02   1.8453847e+01   6.4672687e+02   5.1422600e+02
   5.4100000e+02   5.2478380e+01   5.9092244e+02   2.7373294e+02
   5.4200000e+02   2.9104949e+01   6.4138591e+02   5.1971541e+02
   5.4200000e+02   6.8367906e+01   5.8226012e+02   2.7837308e+02
   5.4300000e+02   3.8249282e+01   6.3705690e+02   5.2458912e+02
   5.4300000e+02   7.5103864e+01   5.7530909e+02   2.8320218e+02
   5.4400000e+02   4.9926269e+01   6.3209977e+02   5.2921427e+02
   5.4400000e+02   8.6099997e+01   5.6976997e+02   2.8828917e+02
   5.4500000e+02   5.2097471e+01   6.3056809e+02   5.3141015e+02
   5.4500000e+02   9.4851951e+01   5.6460758e+02   2.9222019e+02
   5.4600000e+02   6.7906180e+01   6.2585463e+02   5.3673518e+02
   5.4600000e+02   1.0577819e+02   5.6075101e+02   2.9842089e+02
   5.4700000e+02   7.5779418e+01   6.2500460e+02   5.4087314e+02
   5.4700000e+02   1.1827071e+02   5.5636658e+02   3.0255229e+02
   5.4800000e+02   8.6296120e+01   6.2275153e+02   5.4473685e+02
   5.4800000e+02   1.3119835e+02   5.5257448e+02   3.0973283e+02
   5.4900000e+02   1.0253946e+02   6.2115877e+02   5.5101031e+02
   5.4900000e+02   1.4119590e+02   5.5057613e+02   3.1385196e+02
   5.5000000e+02   1.0978739e+02   6.2133286e+02   5.5440631e+02
   5.5000000e+02   1.5088765e+02   5.4768158e+02   3.1943479e+02
   5.5100000e+02   1.2357896e+02   6.2187809e+02   5.5952080e+02
   5.5100000e+02   1.6226941e+02   5.4642903e+02   3.2357444e+02
   5.5200000e+02   1.3364917e+02   6.2320239e+02   5.6278207e+02
   5.5200000e+02   1.7773933e+02   5.4480638e+02   3.3078382e+02
   5.5300000e+02   1.4870850e+02   6.2443687e+02   5.6808784e+02
   5.5300000e+02   1.8428893e+02   5.4642816e+02   3.3347934e+02
   5.5400000e+02   1.5808946e+02   6.2685356e+02   5.7201873e+02
   5.5400000e+02   1.9849868e+02   5.4615631e+02   3.3948186e+02
   5.5500000e+02   1.7188958e+02   6.3032207e+02   5.7715128e+02
   5.5500000e+02   2.1404556e+02   5.4773102e+02   3.4452371e+02
   5.5600000e+02   1.8289156e+02   6.3449185e+02   5.8019784e+02
   5.5600000e+02   2.2615417e+02   5.5033137e+02   3.4887187e+02
   5.5700000e+02   1.9540511e+02   6.4004993e+02   5.8354806e+02
   5.5700000e+02   2.4207701e+02   5.5501838e+02   3.5373124e+02
   5.5800000e+02   2.0801553e+02   6.4646739e+02   5.8689822e+02
   5.5800000e+02   2.5581652e+02   5.6036884e+02   3.5650909e+02
   5.5900000e+02   2.1536484e+02   6.5427226e+02   5.8885967e+02
   5.5900000e+02   2.6639871e+02   5.6686172e+02   3.6035035e+02
   5.6000000e+02   2.2881946e+02   6.6214908e+02   5.9135905e+02
   5.6000000e+02   2.8486839e+02   5.7638721e+02   3.6421134e+02
   5.6100000e+02   2.3977779e+02   6.7160731e+02   5.9450441e+02
   5.6100000e+02   2.9716533e+02   5.8613184e+02   3.6613761e+02
   5.6200000e+02   2.5193719e+02   6.8115190e+02   5.9566466e+02
   5.6200000e+02   3.0545585e+02   5.9644299e+02   3.6619090e+02
   5.6300000e+02   2.6317890e+02   6.9121909e+02   5.9662072e+02
   5.6300000e+02   3.2081067e+02   6.0760880e+02   3.6908745e+02
   5.6400000e+02   2.7527931e+02   7.0356525e+02   5.9898763e+02
   5.6400000e+02   3.3191192e+02   6.1956522e+02   3.7118915e+02
   5.6500000e+02   2.8208628e+02   7.1626375e+02   5.9900231e+02
   5.6500000e+02   3.4229810e+02   6.3311000e+02   3.7262195e+02
   5.6600000e+02   2.9149487e+02   7.2894509e+02   6.0050941e+02
   5.6600000e+02   3.5619829e+02   6.4736606e+02   3.7263550e+02
   5.6700000e+02   3.0165952e+02   7.4170714e+02   6.0092324e+02
   5.6700000e+02   3.6701749e+02   6.5918698e+02   3.7585394e+02
   5.6800000e+02   3.1250941e+02   7.5486880e+02   6.0382780e+02
   5.6800000e+02   3.7776489e+02   6.7528173e+02   3.7583126e+02
   5.6900000e+02   3.1968480e+02   7.6989656e+02   6.0439498e+02
   5.6900000e+02   3.8884346e+02   6.8738671e+02   3.7795866e+02
   5.7000000e+02   3.2728165e+02   7.8304578e+02   6.0353318e+02
   5.7000000e+02   3.9155101e+02   7.0470379e+02   3.7690396e+02
   5.7100000e+02   3.3613839e+02   7.9952826e+02   6.0579805e+02
   5.7100000e+02   4.0404083e+02   7.2112465e+02   3.7886497e+02
   5.7200000e+02   3.4132403e+02   8.1325910e+02   6.0699340e+02
   5.7200000e+02   4.1337093e+02   7.3635081e+02   3.7908651e+02
   5.7300000e+02   3.4982828e+02   8.2946659e+02   6.0757611e+02
   5.7300000e+02   4.1954161e+02   7.5238176e+02   3.8097990e+02
   5.7400000e+02   3.5627987e+02   8.4404923e+02   6.0857000e+02
   5.7400000e+02   4.2842424e+02   7.7060411e+02   3.8177893e+02
   5.7500000e+02   3.5754921e+02   8.6055398e+02   6.0903268e+02
   5.7500000e+02   4.3609084e+02   7.8743059e+02   3.8258909e+02
   5.7600000e+02   3.6278369e+02   8.7678517e+02   6.0983565e+02
   5.7600000e+02   4.3850721e+02   8.0588204e+02   3.8228737e+02
   5.7700000e+02   3.6551072e+02   8.9213794e+02   6.0951499e+02
   5.7700000e+02   4.4915670e+02   8.2064040e+02   3.8447547e+02
   5.7800000e+02   3.7180492e+02   9.0746534e+02   6.1058108e+02
   5.7800000e+02   4.5057988e+02   8.3942878e+02   3.8398590e+02
   5.7900000e+02   3.7076369e+02   9.2566780e+02   6.0985592e+02
   5.7900000e+02   4.5309132e+02   8.5925032e+02   3.8516097e+02
   5.8000000e+02   3.7322841e+02   9.4311916e+02   6.1079570e+02
   5.8000000e+02   4.5780873e+02   8.7689073e+02   3.8569996e+02
   5.8100000e+02   3.7244185e+02   9.5953886e+02   6.1015647e+02
   5.8100000e+02   4.5187121e+02   8.9660903e+02   3.8396169e+02
   5.8200000e+02   3.7302441e+02   9.7583331e+02   6.1089688e+02
   5.8200000e+02   4.5226782e+02   9.1517352e+02   3.8268606e+02
   5.8300000e+02   3.7043602e+02   9.9093499e+02   6.0990206e+02
   5.8300000e+02   4.5821262e+02   9.3142537e+02   3.8294995e+02
   5.8400000e+02   3.7436002e+02   1.0086246e+03   6.1139721e+02
   5.8400000e+02   4.5491374e+02   9.5189497e+02   3.8352792e+02
   5.8500000e+02   3.7071098e+02   1.0240924e+03   6.0995975e+02
   5.8500000e+02   4.5537742e+02   9.6787210e+02   3.8403394e+02
   5.8600000e+02   3.7199559e+02   1.0406740e+03   6.1020364e+02
   5.8600000e+02   4.5515024e+02   9.8519614e+02   3.8343213e+02
   5.8700000e+02   3.6452938e+02   1.0572957e+03   6.0896488e+02
   5.8700000e+02   4.5487753e+02   1.0024947e+03   3.8315302e+02
   5.8800000e+02   3.6416995e+02   1.0712004e+03   6.0828525e+02
   5.8800000e+02   4.5007704e+02   1.0197541e+03   3.8199075e+02
   5.8900000e+02   3.6018590e+02   1.0864363e+03   6.0751518e+02
   5.8900000e+02   4.4661999e+02   1.0371303e+03   3.8198746e+02
   5.9000000e+02   3.5458872e+02   1.1033996e+03   6.0607743e+02
   5.9000000e+02   4.4165797e+02   1.0546689e+03   3.7953035e+02
   5.9100000e+02   3.4541493e+02   1.1200569e+03   6.0550241e+02
   5.9100000e+02   4.3494897e+02   1.0725541e+03   3.7753592e+02
   5.9200000e+02   3.4247265e+02   1.1331552e+03   6.0423267e+02
   5.9200000e+02   4.3050263e+02   1.0857684e+03   3.7747012e+02
   5.9300000e+02   3.3970339e+02   1.1484611e+03   6.0414588e+02
   5.9300000e+02   4.3086907e+02   1.1022084e+03   3.7630652e+02
   5.9400000e+02   3.2962701e+02   1.1648532e+03   6.0116015e+02
   5.9400000e+02   4.2397038e+02   1.1184789e+03   3.7513189e+02
   5.9500000e+02   3.2660892e+02   1.1772160e+03   6.0026747e+02
   5.9500000e+02   4.1475282e+02   1.1344043e+03   3.7241491e+02
   5.9600000e+02   3.1901270e+02   1.1914910e+03   5.9771470e+02
   5.9600000e+02   4.0571273e+02   1.1505043e+03   3.6951008e+02
   5.9700000e+02   3.1112893e+02   1.2051993e+03   5.9622491e+02
   5.9700000e+02   3.9793534e+02   1.1650203e+03   3.6629698e+02
   5.9800000e+02   3.0379226e+02   1.2189868e+03   5.9323168e+02
   5.9800000e+02   3.8535648e+02   1.1815356e+03   3.6263276e+02
   5.9900000e+02   2.9098354e+02   1.2341268e+03   5.9013296e+02
   5.9900000e+02   3.8214321e+02   1.1947350e+03   3.6153983e+02
   6.0000000e+02   2.8048449e+02   1.2482546e+03   5.8733751e+02
   6.0000000e+02   3.6731854e+02   1.2123184e+03   3.5618322e+02
   6.0100000e+02   2.7599384e+02   1.2589854e+03   5.8452413e+02
   6.0100000e+02   3.5379021e+02   1.2264806e+03   3.5129069e+02
   6.0200000e+02   2.6333549e+02   1.2708061e+03   5.8072708e+02
   6.0200000e+02   3.4978340e+02   1.2368056e+03   3.4947386e+02
   6.0300000e+02   2.5458959e+02   1.2831477e+03   5.7857519e+02
   6.0300000e+02   3.4177741e+02   1.2491700e+03   3.4720124e+02
   6.0400000e+02   2.4550850e+02   1.2935771e+03   5.7335738e+02
   6.0400000e+02   3.2827700e+02   1.2625555e+03   3.4250138e+02
   6.0500000e+02   2.3060860e+02   1.3049210e+03   5.6941709e+02
   6.0500000e+02   3.1254991e+02   1.2759769e+03   3.3646279e+02
   6.0600000e+02   2.1948405e+02   1.3145919e+03   5.6580570e+02
   6.0600000e+02   3.0049044e+02   1.2877431e+03   3.3131299e+02
   6.0700000e+02   2.0969766e+02   1.3239664e+03   5.6238744e+02
   6.0700000e+02   2.8867053e+02   1.2985106e+03   3.2720422e+02
   6.0800000e+02   1.9931197e+02   1.3337974e+03   5.5733214e+02
   6.0800000e+02   2.7426383e+02   1.3098706e+03   3.2025329e+02
   6.0900000e+02   1.9107240e+02   1.3411451e+03   5.5380866e+02
   6.0900000e+02   2.6239264e+02   1.3202561e+03   3.1577274e+02
   6.1000000e+02   1.7461603e+02   1.3511826e+03   5.4745523e+02
   6.1000000e+02   2.4776077e+02   1.3311339e+03   3.0920241e+02
   6.1100000e+02   1.6253711e+02   1.3592334e+03   5.4320149e+02
   6.1100000e+02   2.3150340e+02   1.3421883e+03   3.0396081e+02
   6.1200000e+02   1.5088474e+02   1.3644014e+03   5.3793962e+02
   6.1200000e+02   2.2409809e+02   1.3517925e+03   2.9964729e+02
   6.1300000e+02   1.4059371e+02   1.3715332e+03   5.3265439e+02
   6.1300000e+02   2.0674126e+02   1.3610932e+03   2.9258029e+02
   6.1400000e+02   1.2951952e+02   1.3776806e+03   5.2831220e+02
   6.1400000e+02   1.9666060e+02   1.3694217e+03   2.8833606e+02
   6.1500000e+02   1.1406244e+02   1.3830067e+03   5.2248070e+02
   6.1500000e+02   1.8558515e+02   1.3784066e+03   2.8433253e+02
   6.1600000e+02   1.0898701e+02   1.3869702e+03   5.2035652e+02
   6.1600000e+02   1.7202243e+02   1.3874303e+03   2.7850717e+02
   6.1700000e+02   9.6523648e+01   1.3924584e+03   5.1585124e+02
   6.1700000e+02   1.5959744e+02   1.3933993e+03   2.7498684e+02
   6.1800000e+02   8.7162656e+01   1.3938425e+03   5.1217135e+02
   6.1800000e+02   1.5631636e+02   1.3979498e+03   2.7377297e+02
   6.1900000e+02   7.7599353e+01   1.3954521e+03   5.0950298e+02
   6.1900000e+02   1.4481774e+02   1.4023010e+03   2.6998880e+02
   6.2000000e+02   7.0367465e+01   1.3955591e+03   5.0733913e+02
   6.2000000e+02   1.3340934e+02   1.4027226e+03   2.6503264e+02
   6.2100000e+02   5.7262841e+01   1.3963003e+03   5.0396951e+02
   6.2100000e+02   1.1574445e+02   1.4031011e+03   2.6057803e+02
   6.2200000e+02   4.5443555e+01   1.3927319e+03   5.0142440e+02
   6.2200000e+02   1.0680753e+02   1.3998624e+03   2.5906105e+02
   6.2300000e+02   3.7293689e+01   1.3889721e+03   4.9913277e+02
   6.2300000e+02   9.9512932e+01   1.3943586e+03   2.5582862e+02
   6.2400000e+02   2.6135273e+01   1.3837885e+03   4.9784028e+02
   6.2400000e+02   8.2009995e+01   1.3893130e+03   2.5406286e+02
   6.2500000e+02   1.8028701e+01   1.3785265e+03   4.9540699e+02
   6.2500000e+02   7.4193663e+01   1.3810107e+03   2.5142444e+02
   6.2600000e+02   1.1348001e+01   1.3723218e+03   4.9294156e+02
   6.2600000e+02   6.0134613e+01   1.3744736e+03   2.4875334e+02
   6.2700000e+02  -1.1747060e+00   1.3679264e+03   4.9229137e+02
   6.2700000e+02   4.9311223e+01   1.3687081e+03   2.4596235e+02
   6.2800000e+02  -3.8134610e+00   1.3595268e+03   4.9011491e+02
   6.2800000e+02   3.3447868e+01   1.3604167e+03   2.4158305e+02
   6.2900000e+02  -1.3232980e+01   1.3544076e+03   4.8956188e+02
   6.2900000e+02   3.7325751e+01   1.3494391e+03   2.4368284e+02
   6.3000000e+02  -1.5661199e+01   1.3491561e+03   4.8849679e+02
   6.3000000e+02   2.7226250e+01   1.3438611e+03   2.4001623e+02
   6.3100000e+02  -2.3399651e+01   1.3416605e+03   4.8480009e+02
   6.3100000e+02   2.2632041e+01   1.3350680e+03   2.3917443e+02
   6.3200000e+02  -2.9230394e+01   1.3371677e+03   4.8224598e+02
   6.3200000e+02   1.3938208e+01   1.3283783e+03   2.3611447e+02
   6.3300000e+02  -3.0422401e+01   1.3295806e+03   4.8163239e+02
   6.3300000e+02   1.1770370e+01   1.3188541e+03   2.3361675e+02
   6.3400000e+02  -3.0263733e+01   1.3201632e+03   4.8159970e+02
   6.3400000e+02   2.8914670e+00   1.3098541e+03   2.3113650e+02
   6.3500000e+02  -3.4872314e+01   1.3137739e+03   4.7813303e+02
   6.3500000e+02   3.9964000e-02   1.3013112e+03   2.3016650e+02
   6.3600000e+02  -3.9097174e+01   1.3057952e+03   4.7748585e+02
   6.3600000e+02   8.5838100e-01   1.2918660e+03   2.2964935e+02
   6.3700000e+02  -3.9850238e+01   1.2979615e+03   4.7526450e+02
   6.3700000e+02  -2.2713970e+00   1.2825493e+03   2.2975052e+02
   6.3800000e+02  -3.4979972e+01   1.2891464e+03   4.7547883e+02
   6.3800000e+02   1.3648960e+00   1.2694890e+03   2.2818179e+02
   6.3900000e+02  -4.0287074e+01   1.2813620e+03   4.7425609e+02
   6.3900000e+02  -1.8755490e+00   1.2596498e+03   2.2847150e+02
   6.4000000e+02  -4.0121854e+01   1.2732006e+03   4.7335629e+02
   6.4000000e+02  -9.8201510e+00   1.2508703e+03   2.2495696e+02
   6.4100000e+02  -4.3818621e+01   1.2669314e+03   4.7238407e+02
   6.4100000e+02   3.3496100e-01   1.2382451e+03   2.2761006e+02
   6.4200000e+02  -3.8534053e+01   1.2562981e+03   4.7290925e+02
   6.4200000e+02  -3.4720340e+00   1.2300707e+03   2.2762997e+02
   6.4300000e+02  -3.9184139e+01   1.2507142e+03   4.7192502e+02
   6.4300000e+02  -2.9747430e+00   1.2189153e+03   2.2646546e+02
   6.4400000e+02  -2.9269568e+01   1.2417379e+03   4.7308852e+02
   6.4400000e+02  -7.6620900e-01   1.2095274e+03   2.2695062e+02
   6.4500000e+02  -3.2458875e+01   1.2349517e+03   4.7248712e+02
   6.4500000e+02   1.2296730e+00   1.2003298e+03   2.2738744e+02
   6.4600000e+02  -2.4099462e+01   1.2260457e+03   4.7354376e+02
   6.4600000e+02   1.0094341e+01   1.1899253e+03   2.2955740e+02
   6.4700000e+02  -2.4353776e+01   1.2223703e+03   4.7401651e+02
   6.4700000e+02   1.7679362e+01   1.1810025e+03   2.3155964e+02
   6.4800000e+02  -1.6397067e+01   1.2150063e+03   4.7610994e+02
   6.4800000e+02   2.6763654e+01   1.1729650e+03   2.3615454e+02
   6.4900000e+02  -9.0027240e+00   1.2077906e+03   4.7806524e+02
   6.4900000e+02   2.6299088e+01   1.1664005e+03   2.3548389e+02
   6.5000000e+02  -6.3637630e+00   1.2037548e+03   4.8012852e+02
   6.5000000e+02   2.9116111e+01   1.1602778e+03   2.3583831e+02
   6.5100000e+02   1.5672300e+00   1.1998741e+03   4.8192160e+02
   6.5100000e+02   4.5756186e+01   1.1512007e+03   2.4275173e+02
   6.5200000e+02   5.7611380e+00   1.1958601e+03   4.8370594e+02
   6.5200000e+02   4.7527865e+01   1.1454339e+03   2.4304735e+02
   6.5300000e+02   8.1535580e+00   1.1947059e+03   4.8510697e+02
   6.5300000e+02   5.3204570e+01   1.1392433e+03   2.4535512e+02
   6.5400000e+02   2.1479747e+01   1.1895382e+03   4.8985483e+02
   6.5400000e+02   6.2790982e+01   1.1336580e+03   2.4896903e+02
   6.5500000e+02   2.5721404e+01   1.1873059e+03   4.9272146e+02
   6.5500000e+02   6.6614295e+01   1.1317016e+03   2.5178011e+02
   6.5600000e+02   3.6881245e+01   1.1876286e+03   4.9769234e+02
   6.5600000e+02   8.0155965e+01   1.1269571e+03   2.5838169e+02
   6.5700000e+02   4.1903896e+01   1.1865399e+03   4.9930851e+02
   6.5700000e+02   8.4986614e+01   1.1255790e+03   2.6163782e+02
   6.5800000e+02   4.7418036e+01   1.1865952e+03   5.0261831e+02
   6.5800000e+02   9.9125197e+01   1.1230420e+03   2.6782160e+02
   6.5900000e+02   6.0955583e+01   1.1869244e+03   5.0668096e+02
   6.5900000e+02   1.0351016e+02   1.1223151e+03   2.7102439e+02
   6.6000000e+02   6.7866550e+01   1.1895623e+03   5.1081157e+02
   6.6000000e+02   1.1196259e+02   1.1222893e+03   2.7570467e+02
   6.6100000e+02   7.4418163e+01   1.1912205e+03   5.1413509e+02
   6.6100000e+02   1.2242355e+02   1.1243166e+03   2.8009661e+02
   6.6200000e+02   8.3151839e+01   1.1962090e+03   5.1880657e+02
   6.6200000e+02   1.3149884e+02   1.1266064e+03   2.8481350e+02
   6.6300000e+02   8.5690625e+01   1.2013105e+03   5.2120507e+02
   6.6300000e+02   1.3703582e+02   1.1301755e+03   2.8926473e+02
   6.6400000e+02   9.1084245e+01   1.2059287e+03   5.2389707e+02
   6.6400000e+02   1.4425609e+02   1.1342079e+03   2.9228860e+02
   6.6500000e+02   9.9076354e+01   1.2130405e+03   5.2654397e+02
   6.6500000e+02   1.4528587e+02   1.1409475e+03   2.9394850e+02
   6.6600000e+02   1.0218153e+02   1.2202932e+03   5.2941330e+02
   6.6600000e+02   1.5728123e+02   1.1477752e+03   2.9781974e+02
   6.6700000e+02   1.1074877e+02   1.2274761e+03   5.3236748e+02
   6.6700000e+02   1.6238657e+02   1.1557247e+03   3.0026677e+02
   6.6800000e+02   1.1216826e+02   1.2361929e+03   5.3257008e+02
   6.6800000e+02   1.6532805e+02   1.1643643e+03   3.0109232e+02
   6.6900000e+02   1.1239306e+02   1.2456120e+03   5.3332188e+02
   6.6900000e+02   1.7349443e+02   1.1734569e+03   3.0440074e+02
   6.7000000e+02   1.1783043e+02   1.2550907e+03   5.3376280e+02
   6.7000000e+02   1.7784344e+02   1.1843017e+03   3.0398487e+02
   6.7100000e+02   1.2082770e+02   1.2647862e+03   5.3445224e+02
   6.7100000e+02   1.7981938e+02   1.1934151e+03   3.0352913e+02
   6.7200000e+02   1.2424681e+02   1.2757717e+03   5.3437687e+02
   6.7200000e+02   1.8340200e+02   1.2044415e+03   3.0481980e+02
   6.7300000e+02   1.2416308e+02   1.2864044e+03   5.3383355e+02
   6.7300000e+02   1.8380290e+02   1.2168155e+03   3.0252383e+02
   6.7400000e+02   1.2718372e+02   1.2990108e+03   5.3372011e+02
   6.7400000e+02   1.7944790e+02   1.2299155e+03   3.0064788e+02
   6.7500000e+02   1.2874181e+02   1.3072903e+03   5.3318929e+02
   6.7500000e+02   1.8862288e+02   1.2401518e+03   3.0327202e+02
   6.7600000e+02   1.2602454e+02   1.3197993e+03   5.3274542e+02
   6.7600000e+02   1.8864295e+02   1.2513770e+03   3.0191323e+02
   6.7700000e+02   1.2882110e+02   1.3314936e+03   5.3056631e+02
   6.7700000e+02   1.8485664e+02   1.2649584e+03   2.9919234e+02
   6.7800000e+02   1.2971950e+02   1.3431849e+03   5.3089766e+02
   6.7800000e+02   1.7938413e+02   1.2789418e+03   2.9788945e+02
   6.7900000e+02   1.3172561e+02   1.3543217e+03   5.3256646e+02
   6.7900000e+02   1.8355941e+02   1.2890436e+03   2.9753158e+02
   6.8000000e+02   1.2996883e+02   1.3662321e+03   5.2956396e+02
   6.8000000e+02   1.8325028e+02   1.3026505e+03   2.9572070e+02
   6.8100000e+02   1.2529248e+02   1.3781231e+03   5.2836272e+02
   6.8100000e+02   1.8709246e+02   1.3151797e+03   2.9590525e+02
   6.8200000e+02   1.1743218e+02   1.3915087e+03   5.2520141e+02
   6.8200000e+02   1.8682723e+02   1.3285619e+03   2.9320013e+02
   6.8300000e+02   1.2300111e+02   1.4032337e+03   5.2411423e+02
   6.8300000e+02   1.7729545e+02   1.3426743e+03   2.9096180e+02
   6.8400000e+02   1.1952458e+02   1.4154824e+03   5.2384236e+02
   6.8400000e+02   1.7821794e+02   1.3536813e+03   2.9043856e+02
   6.8500000e+02   1.1742723e+02   1.4280948e+03   5.2190112e+02
   6.8500000e+02   1.7278158e+02   1.3706790e+03   2.8819090e+02
   6.8600000e+02   1.1313677e+02   1.4389965e+03   5.2076210e+02
   6.8600000e+02   1.7271429e+02   1.3818968e+03   2.8808211e+02
   6.8700000e+02   1.1087668e+02   1.4534889e+03   5.1854986e+02
   6.8700000e+02   1.6924144e+02   1.3946136e+03   2.8540958e+02
   6.8800000e+02   1.0228237e+02   1.4654842e+03   5.1681473e+02
   6.8800000e+02   1.7230335e+02   1.4053566e+03   2.8531099e+02
   6.8900000e+02   1.0126180e+02   1.4782431e+03   5.1498479e+02
   6.8900000e+02   1.6865260e+02   1.4173963e+03   2.8347643e+02
   6.9000000e+02   9.7657802e+01   1.4892736e+03   5.1333802e+02
   6.9000000e+02   1.6111567e+02   1.4343754e+03   2.8029175e+02
   6.9100000e+02   9.6607745e+01   1.5030200e+03   5.1142508e+02
   6.9100000e+02   1.5572527e+02   1.4459349e+03   2.8052961e+02
   6.9200000e+02   9.4652636e+01   1.5147720e+03   5.1062312e+02
   6.9200000e+02   1.5299255e+02   1.4580554e+03   2.7708715e+02
   6.9300000e+02   9.0497781e+01   1.5252719e+03   5.0808832e+02
   6.9300000e+02   1.4282788e+02   1.4729690e+03   2.7382244e+02
   6.9400000e+02   8.7099407e+01   1.5370418e+03   5.0659463e+02
   6.9400000e+02   1.4486200e+02   1.4836823e+03   2.7320783e+02
   6.9500000e+02   8.1026173e+01   1.5498641e+03   5.0393126e+02
   6.9500000e+02   1.3939593e+02   1.4975411e+03   2.6946713e+02
   6.9600000e+02   7.7550821e+01   1.5608443e+03   5.0283142e+02
   6.9600000e+02   1.3669995e+02   1.5109710e+03   2.6624519e+02
   6.9700000e+02   6.8254563e+01   1.5747434e+03   4.9878082e+02
   6.9700000e+02   1.2969168e+02   1.5233469e+03   2.6383944e+02
   6.9800000e+02   6.8125598e+01   1.5841877e+03   4.9722155e+02
   6.9800000e+02   1.2613260e+02   1.5354460e+03   2.6169790e+02
   6.9900000e+02   6.4772594e+01   1.5955050e+03   4.9318515e+02
   6.9900000e+02   1.2668571e+02   1.5477066e+03   2.5876703e+02
   7.0000000e+02   5.9252092e+01   1.6073098e+03   4.9116410e+02
   7.0000000e+02   1.1779320e+02   1.5609100e+03   2.5420593e+02
   7.0100000e+02   5.6510104e+01   1.6167472e+03   4.8965829e+02
   7.0100000e+02   1.1810698e+02   1.5711617e+03   2.5284444e+02
   7.0200000e+02   5.0185323e+01   1.6285440e+03   4.8554466e+02
   7.0200000e+02   1.1019739e+02   1.5855561e+03   2.5012238e+02
   7.0300000e+02   4.0113763e+01   1.6402603e+03   4.8055426e+02
   7.0300000e+02   1.0446111e+02   1.5986339e+03   2.4590134e+02
   7.0400000e+02   3.8368198e+01   1.6499868e+03   4.7948762e+02
   7.0400000e+02   9.7769440e+01   1.6084322e+03   2.4206645e+02
   7.0500000e+02   2.9211290e+01   1.6663006e+03   4.7301011e+02
   7.0500000e+02   9.1892342e+01   1.6203235e+03   2.3819544e+02
   7.0600000e+02   2.7226002e+01   1.6724752e+03   4.7090637e+02
   7.0600000e+02   8.1066066e+01   1.6341844e+03   2.3350459e+02
   7.0700000e+02   2.3563860e+01   1.6816349e+03   4.6800165e+02
   7.0700000e+02   7.7471896e+01   1.6474093e+03   2.2865656e+02
   7.0800000e+02   1.5098164e+01   1.6922167e+03   4.6369750e+02
   7.0800000e+02   7.5370356e+01   1.6567173e+03   2.2464434e+02
   7.0900000e+02   1.2399606e+01   1.7010582e+03   4.5927709e+02
   7.0900000e+02   6.7308041e+01   1.6694774e+03   2.2014679e+02
   7.1000000e+02   8.1607330e+00   1.7103640e+03   4.5523643e+02
   7.1000000e+02   6.8978803e+01   1.6805412e+03   2.1739738e+02
   7.1100000e+02  -4.7510500e+00   1.7213588e+03   4.4827083e+02
   7.1100000e+02   5.5519287e+01   1.6919695e+03   2.1374798e+02
   7.1200000e+02   5.0431400e-01   1.7267366e+03   4.4741703e+02
   7.1200000e+02   4.9337076e+01   1.7049447e+03   2.0353447e+02
   7.1300000e+02  -4.2473880e+00   1.7365027e+03   4.4133862e+02
   7.1300000e+02   3.4694512e+01   1.7169625e+03   1.9886056e+02
   7.1400000e+02  -1.2511974e+01   1.7457163e+03   4.3540063e+02
   7.1400000e+02   3.9398072e+01   1.7271136e+03   1.9520307e+02
   7.1500000e+02  -3.4564040e+00   1.7507283e+03   4.3668379e+02
   7.1500000e+02   3.2846945e+01   1.7394397e+03   1.9082497e+02
   7.1600000e+02  -2.0116453e+01   1.7618825e+03   4.2897732e+02
   7.1600000e+02   3.7559535e+01   1.7483819e+03   1.8889622e+02
   7.1700000e+02  -2.1734251e+01   1.7691034e+03   4.2586373e+02
   7.1700000e+02   2.9000690e+01   1.7590667e+03   1.8319183e+02
   7.1800000e+02  -2.0251786e+01   1.7738535e+03   4.2176157e+02
   7.1800000e+02   3.1655309e+01   1.7671036e+03   1.8039442e+02
   7.1900000e+02  -2.3416098e+01   1.7798853e+03   4.1797814e+02
   7.1900000e+02   2.2989942e+01   1.7782479e+03   1.7480710e+02
   7.2000000e+02  -1.6712452e+01   1.7819510e+03   4.1690906e+02
   7.2000000e+02   2.3865626e+01   1.7824085e+03   1.7265869e+02
   7.2100000e+02  -2.7437490e+01   1.7887095e+03   4.1365855e+02
   7.2100000e+02   2.6065228e+01   1.7873732e+03   1.6957274e+02
   7.2200000e+02  -2.2413742e+01   1.7894696e+03   4.0976037e+02
   7.2200000e+02   2.5797882e+01   1.7902789e+03   1.6707746e+02
   7.2300000e+02  -2.1346504e+01   1.7906719e+03   4.0829056e+02
   7.2300000e+02   3.0056385e+01   1.7902274e+03   1.6683573e+02
   7.2400000e+02  -2.4307735e+01   1.7924052e+03   4.0480552e+02
   7.2400000e+02   2.0937181e+01   1.7943983e+03   1.6122032e+02
   7.2500000e+02  -1.9477423e+01   1.7920001e+03   4.0302615e+02
   7.2500000e+02   1.7169138e+01   1.7959650e+03   1.5532209e+02
   7.2600000e+02  -2.1925933e+01   1.7926728e+03   3.9922801e+02
   7.2600000e+02   2.2160879e+01   1.7937571e+03   1.5358743e+02
   7.2700000e+02  -2.0098426e+01   1.7925139e+03   3.9574376e+02
   7.2700000e+02   1.5449743e+01   1.7927805e+03   1.5024371e+02
   7.2800000e+02  -2.3880294e+01   1.7920796e+03   3.9259770e+02
   7.2800000e+02   2.6517947e+01   1.7892587e+03   1.4811606e+02
   7.2900000e+02  -2.3571162e+01   1.7924653e+03   3.8891959e+02
   7.2900000e+02   2.5313008e+01   1.7885857e+03   1.4582930e+02
   7.3000000e+02  -1.8447916e+01   1.7887187e+03   3.8636863e+02
   7.3000000e+02   2.5653799e+01   1.7858239e+03   1.4386759e+02
   7.3100000e+02  -1.2253710e+01   1.7881592e+03   3.8241954e+02
   7.3100000e+02   2.9242214e+01   1.7838670e+03   1.4061974e+02
   7.3200000e+02  -5.5372530e+00   1.7861888e+03   3.8153173e+02
   7.3200000e+02   3.3238970e+01   1.7829378e+03   1.3671088e+02
   7.3300000e+02  -3.9386270e+00   1.7852587e+03   3.8080517e+02
   7.3300000e+02   3.0364877e+01   1.7832674e+03   1.3229802e+02
   7.3400000e+02  -6.1956800e+00   1.7871434e+03   3.7770567e+02
   7.3400000e+02   3.0493931e+01   1.7841654e+03   1.3204924e+02
   7.3500000e+02  -4.3136870e+00   1.7885889e+03   3.7353064e+02
   7.3500000e+02   3.8744664e+01   1.7825574e+03   1.2939751e+02
   7.3600000e+02   9.7279340e+00   1.7840436e+03   3.7394959e+02
   7.3600000e+02   5.0421005e+01   1.7816105e+03   1.2934375e+02
   7.3700000e+02   9.7567870e+00   1.7864140e+03   3.7313062e+02
   7.3700000e+02   5.2562899e+01   1.7809234e+03   1.2746039e+02
   7.3800000e+02   2.8769497e+01   1.7832686e+03   3.7478375e+02
   7.3800000e+02   6.4468372e+01   1.7776465e+03   1.3032595e+02
   7.3900000e+02   2.6399238e+01   1.7842846e+03   3.7159997e+02
   7.3900000e+02   6.5396730e+01   1.7794028e+03   1.2554614e+02
   7.4000000e+02   3.8454963e+01   1.7834032e+03   3.7019153e+02
   7.4000000e+02   8.5166404e+01   1.7803565e+03   1.2774117e+02
   7.4100000e+02   4.8419322e+01   1.7818609e+03   3.7157809e+02
   7.4100000e+02   8.5028314e+01   1.7784393e+03   1.2610826e+02
   7.4200000e+02   6.4378094e+01   1.7793659e+03   3.7466295e+02
   7.4200000e+02   1.0013805e+02   1.7777892e+03   1.2748120e+02
   7.4300000e+02   7.0194799e+01   1.7782324e+03   3.7415676e+02
   7.4300000e+02   1.0267472e+02   1.7793023e+03   1.2469482e+02
   7.4400000e+02   7.9260891e+01   1.7786238e+03   3.7341589e+02
   7.4400000e+02   1.2106480e+02   1.7758047e+03   1.2858762e+02
   7.4500000e+02   9.9293949e+01   1.7737026e+03   3.7391546e+02
   7.4500000e+02   1.3620295e+02   1.7714134e+03   1.2869692e+02
   7.4600000e+02   1.0683912e+02   1.7728708e+03   3.7286166e+02
   7.4600000e+02   1.4690675e+02   1.7675480e+03   1.2688594e+02
   7.4700000e+02   1.0952268e+02   1.7727398e+03   3.7153594e+02
   7.4700000e+02   1.5618813e+02   1.7649234e+03   1.2857951e+02
   7.4800000e+02   1.2637589e+02   1.7700418e+03   3.7253211e+02
   7.4800000e+02   1.6720676e+02   1.7633678e+03   1.2760941e+02
   7.4900000e+02   1.4343674e+02   1.7669894e+03   3.7453607e+02
   7.4900000e+02   1.8176519e+02   1.7616672e+03   1.2844308e+02
   7.5000000e+02   1.5673821e+02   1.7638033e+03   3.7378992e+02
   7.5000000e+02   1.9220687e+02   1.7588991e+03   1.2597663e+02
   7.5100000e+02   1.6406242e+02   1.7630528e+03   3.7047939e+02
   7.5100000e+02   2.0531575e+02   1.7566262e+03   1.2466236e+02
   7.5200000e+02   1.7937768e+02   1.7612616e+03   3.7096404e+02
   7.5200000e+02   2.2941679e+02   1.7499391e+03   1.2630751e+02
   7.5300000e+02   1.9458376e+02   1.7576961e+03   3.6985523e+02
   7.5300000e+02   2.4551816e+02   1.7468926e+03   1.2592830e+02
   7.5400000e+02   2.1384547e+02   1.7535623e+03   3.7034308e+02
   7.5400000e+02   2.5683429e+02   1.7450215e+03   1.2626663e+02
   7.5500000e+02   2.2837640e+02   1.7510171e+03   3.7204538e+02
   7.5500000e+02   2.6977933e+02   1.7446441e+03   1.2535062e+02
   7.5600000e+02   2.4747652e+02   1.7481824e+03   3.7172081e+02
   7.5600000e+02   2.8749617e+02   1.7426876e+03   1.2492112e+02
   7.5700000e+02   2.5475264e+02   1.7463437e+03   3.6907602e+02
   7.5700000e+02   3.0731047e+02   1.7369623e+03   1.2566217e+02
   7.5800000e+02   2.6918068e+02   1.7419826e+03   3.7000990e+02
   7.5800000e+02   3.2290934e+02   1.7342893e+03   1.2798905e+02
   7.5900000e+02   2.8413828e+02   1.7392501e+03   3.6953009e+02
   7.5900000e+02   3.3944481e+02   1.7303979e+03   1.2756259e+02
   7.6000000e+02   3.0013110e+02   1.7335463e+03   3.6949563e+02
   7.6000000e+02   3.5710546e+02   1.7267163e+03   1.2589882e+02
   7.6100000e+02   3.1678881e+02   1.7307806e+03   3.7181096e+02
   7.6100000e+02   3.7133592e+02   1.7227390e+03   1.2851095e+02
   7.6200000e+02   3.2494603e+02   1.7278259e+03   3.7002807e+02
   7.6200000e+02   3.8647423e+02   1.7180402e+03   1.3109733e+02
   7.6300000e+02   3.4061719e+02   1.7232015e+03   3.7106379e+02
   7.6300000e+02   3.9966255e+02   1.7143177e+03   1.3221476e+02
   7.6400000e+02   3.5115768e+02   1.7196136e+03   3.7120278e+02
   7.6400000e+02   4.1073986e+02   1.7112303e+03   1.3049533e+02
   7.6500000e+02   3.6717506e+02   1.7139867e+03   3.7449237e+02
   7.6500000e+02   4.3328326e+02   1.7031323e+03   1.3596487e+02
   7.6600000e+02   3.8219869e+02   1.7076424e+03   3.7602370e+02
   7.6600000e+02   4.5103449e+02   1.6975658e+03   1.3780409e+02
   7.6700000e+02   3.9889289e+02   1.7012761e+03   3.7936419e+02
   7.6700000e+02   4.6023843e+02   1.6934981e+03   1.3647638e+02
   7.6800000e+02   4.1127234e+02   1.6959806e+03   3.7990305e+02
   7.6800000e+02   4.7355870e+02   1.6862637e+03   1.3910117e+02
   7.6900000e+02   4.2150753e+02   1.6895399e+03   3.8114456e+02
   7.6900000e+02   4.9502649e+02   1.6785116e+03   1.4558050e+02
   7.7000000e+02   4.3655187e+02   1.6818170e+03   3.8380934e+02
   7.7000000e+02   5.0866678e+02   1.6705274e+03   1.4703542e+02
   7.7100000e+02   4.5016457e+02   1.6738568e+03   3.8588555e+02
   7.7100000e+02   5.1831834e+02   1.6640739e+03   1.4679033e+02
   7.7200000e+02   4.5985265e+02   1.6673386e+03   3.8695274e+02
   7.7200000e+02   5.3615456e+02   1.6573945e+03   1.5059119e+02
   7.7300000e+02   4.7768650e+02   1.6576635e+03   3.9084129e+02
   7.7300000e+02   5.4811584e+02   1.6488907e+03   1.5251769e+02
   7.7400000e+02   4.8803581e+02   1.6506966e+03   3.9228047e+02
   7.7400000e+02   5.6181629e+02   1.6391417e+03   1.5560130e+02
   7.7500000e+02   4.9787803e+02   1.6403086e+03   3.9330834e+02
   7.7500000e+02   5.7604547e+02   1.6302979e+03   1.5991711e+02
   7.7600000e+02   5.1343139e+02   1.6321571e+03   3.9512693e+02
   7.7600000e+02   5.8381327e+02   1.6243362e+03   1.5761887e+02
   7.7700000e+02   5.2273262e+02   1.6228254e+03   3.9779549e+02
   7.7700000e+02   5.9791751e+02   1.6142124e+03   1.6123407e+02
   7.7800000e+02   5.3015849e+02   1.6144253e+03   3.9947265e+02
   7.7800000e+02   6.1182980e+02   1.6046037e+03   1.6373365e+02
   7.7900000e+02   5.4037626e+02   1.6047845e+03   4.0080830e+02
   7.7900000e+02   6.2549761e+02   1.5952756e+03   1.6689453e+02
   7.8000000e+02   5.5055274e+02   1.5944533e+03   4.0353292e+02
   7.8000000e+02   6.3322484e+02   1.5841801e+03   1.6888848e+02
   7.8100000e+02   5.5629326e+02   1.5837920e+03   4.0441663e+02
   7.8100000e+02   6.4299349e+02   1.5749564e+03   1.7217716e+02
   7.8200000e+02   5.6061501e+02   1.5740030e+03   4.0508338e+02
   7.8200000e+02   6.5064423e+02   1.5641249e+03   1.7474617e+02
   7.8300000e+02   5.6572112e+02   1.5621167e+03   4.0791957e+02
   7.8300000e+02   6.5735964e+02   1.5526517e+03   1.7663182e+02
   7.8400000e+02   5.6954543e+02   1.5520180e+03   4.0914663e+02
   7.8400000e+02   6.6351333e+02   1.5398426e+03   1.7877063e+02
   7.8500000e+02   5.7228214e+02   1.5369661e+03   4.0997468e+02
   7.8500000e+02   6.6496758e+02   1.5256279e+03   1.8000801e+02
   7.8600000e+02   5.7264391e+02   1.5260094e+03   4.1196861e+02
   7.8600000e+02   6.6378201e+02   1.5137718e+03   1.8090123e+02
   7.8700000e+02   5.7109880e+02   1.5129722e+03   4.1258010e+02
   7.8700000e+02   6.6467489e+02   1.4987629e+03   1.8238967e+02
   7.8800000e+02   5.6766052e+02   1.5019289e+03   4.1266192e+02
   7.8800000e+02   6.6004901e+02   1.4846797e+03   1.8297519e+02
   7.8900000e+02   5.6456034e+02   1.4876088e+03   4.1301871e+02
   7.8900000e+02   6.5617527e+02   1.4707979e+03   1.8292247e+02
   7.9000000e+02   5.5971998e+02   1.4767346e+03   4.1227086e+02
   7.9000000e+02   6.5102346e+02   1.4554971e+03   1.8190454e+02
   7.9100000e+02   5.5257203e+02   1.4654774e+03   4.1099633e+02
   7.9100000e+02   6.4254342e+02   1.4428333e+03   1.8045502e+02
   7.9200000e+02   5.4978430e+02   1.4512970e+03   4.1186217e+02
   7.9200000e+02   6.3833669e+02   1.4272737e+03   1.8013338e+02
   7.9300000e+02   5.4272205e+02   1.4408683e+03   4.1091719e+02
   7.9300000e+02   6.3025851e+02   1.4146203e+03   1.7894746e+02
   7.9400000e+02   5.3320423e+02   1.4282215e+03   4.0897387e+02
   7.9400000e+02   6.2378510e+02   1.4023652e+03   1.7795561e+02
   7.9500000e+02   5.2759637e+02   1.4194011e+03   4.0743451e+02
   7.9500000e+02   6.1776159e+02   1.3912925e+03   1.7726795e+02
   7.9600000e+02   5.1171724e+02   1.4085520e+03   4.0522013e+02
   7.9600000e+02   6.0401450e+02   1.3798183e+03   1.7413465e+02
   7.9700000e+02   5.1037305e+02   1.3977058e+03   4.0468886e+02
   7.9700000e+02   5.9207111e+02   1.3688494e+03   1.7028232e+02
   7.9800000e+02   4.9164628e+02   1.3898195e+03   3.9893181e+02
   7.9800000e+02   5.8139805e+02   1.3576727e+03   1.6862531e+02
   7.9900000e+02   4.8516489e+02   1.3808793e+03   3.9817742e+02
   7.9900000e+02   5.6384572e+02   1.3488802e+03   1.6432942e+02
   8.0000000e+02   4.7713774e+02   1.3705806e+03   3.9726108e+02
   8.0000000e+02   5.5894490e+02   1.3386664e+03   1.6403062e+02
   8.0100000e+02   4.6333819e+02   1.3635247e+03   3.9359747e+02
   8.0100000e+02   5.4789666e+02   1.3273176e+03   1.6260134e+02
   8.0200000e+02   4.5253856e+02   1.3557951e+03   3.9108579e+02
   8.0200000e+02   5.2931345e+02   1.3193597e+03   1.5723057e+02
   8.0300000e+02   4.3561919e+02   1.3481757e+03   3.8827600e+02
   8.0300000e+02   5.1430682e+02   1.3098191e+03   1.5414415e+02
   8.0400000e+02   4.1921081e+02   1.3410993e+03   3.8374920e+02
   8.0400000e+02   4.9135223e+02   1.3023696e+03   1.4683527e+02
   8.0500000e+02   4.0192652e+02   1.3353663e+03   3.8008533e+02
   8.0500000e+02   4.8723683e+02   1.2939352e+03   1.4791310e+02
   8.0600000e+02   3.8961098e+02   1.3288395e+03   3.7940708e+02
   8.0600000e+02   4.6820764e+02   1.2862577e+03   1.4457441e+02
   8.0700000e+02   3.7777261e+02   1.3222934e+03   3.7678652e+02
   8.0700000e+02   4.4602719e+02   1.2796285e+03   1.3939562e+02
   8.0800000e+02   3.6550437e+02   1.3158101e+03   3.7566061e+02
   8.0800000e+02   4.3388949e+02   1.2712951e+03   1.4039609e+02
   8.0900000e+02   3.5118815e+02   1.3101045e+03   3.7322967e+02
   8.0900000e+02   4.1339625e+02   1.2671056e+03   1.3569898e+02
   8.1000000e+02   3.3997015e+02   1.3055139e+03   3.7354015e+02
   8.1000000e+02   4.0440024e+02   1.2599739e+03   1.3545316e+02
   8.1100000e+02   3.3025201e+02   1.3013499e+03   3.7177312e+02
   8.1100000e+02   3.9097672e+02   1.2552687e+03   1.3466279e+02
   8.1200000e+02   3.1354763e+02   1.2978353e+03   3.7089190e+02
   8.1200000e+02   3.7355865e+02   1.2513343e+03   1.3289349e+02
   8.1300000e+02   3.0426837e+02   1.2956765e+03   3.7107908e+02
   8.1300000e+02   3.5504988e+02   1.2494011e+03   1.2947581e+02
   8.1400000e+02   2.8535611e+02   1.2948876e+03   3.6870190e+02
   8.1400000e+02   3.4493699e+02   1.2464322e+03   1.2940409e+02
   8.1500000e+02   2.8024061e+02   1.2919979e+03   3.6844615e+02
   8.1500000e+02   3.2936280e+02   1.2460793e+03   1.2819862e+02
   8.1600000e+02   2.6565043e+02   1.2931743e+03   3.6676153e+02
   8.1600000e+02   3.1304898e+02   1.2461436e+03   1.2608365e+02
   8.1700000e+02   2.5468795e+02   1.2926329e+03   3.6498929e+02
   8.1700000e+02   3.0228326e+02   1.2461260e+03   1.2533387e+02
   8.1800000e+02   2.4262633e+02   1.2931852e+03   3.6514921e+02
   8.1800000e+02   2.8742915e+02   1.2465552e+03   1.2276716e+02
   8.1900000e+02   2.3386650e+02   1.2936659e+03   3.6413663e+02
   8.1900000e+02   2.7819231e+02   1.2480688e+03   1.2258339e+02
   8.2000000e+02   2.2124840e+02   1.2968939e+03   3.6123191e+02
   8.2000000e+02   2.6288170e+02   1.2515269e+03   1.1953450e+02
   8.2100000e+02   2.0963825e+02   1.2985089e+03   3.6155995e+02
   8.2100000e+02   2.4829573e+02   1.2550322e+03   1.1731411e+02
   8.2200000e+02   2.0361920e+02   1.3013869e+03   3.6084828e+02
   8.2200000e+02   2.3504676e+02   1.2572109e+03   1.1576752e+02
   8.2300000e+02   1.9397592e+02   1.3038746e+03   3.6117626e+02
   8.2300000e+02   2.2469444e+02   1.2637815e+03   1.1439087e+02
   8.2400000e+02   1.8052287e+02   1.3098387e+03   3.6012923e+02
   8.2400000e+02   2.1938457e+02   1.2666667e+03   1.1679030e+02
   8.2500000e+02   1.7636781e+02   1.3136209e+03   3.6025581e+02
   8.2500000e+02   2.1016299e+02   1.2718653e+03   1.1658736e+02
   8.2600000e+02   1.6590201e+02   1.3197838e+03   3.6016087e+02
   8.2600000e+02   1.9860624e+02   1.2792325e+03   1.1478246e+02
   8.2700000e+02   1.6157212e+02   1.3224887e+03   3.6083148e+02
   8.2700000e+02   1.8740657e+02   1.2855577e+03   1.1473135e+02
   8.2800000e+02   1.4861569e+02   1.3301887e+03   3.5805737e+02
   8.2800000e+02   1.7991030e+02   1.2928783e+03   1.1365713e+02
   8.2900000e+02   1.4464722e+02   1.3338865e+03   3.6039586e+02
   8.2900000e+02   1.7749780e+02   1.2974861e+03   1.1657165e+02
   8.3000000e+02   1.3386428e+02   1.3412313e+03   3.5908372e+02
   8.3000000e+02   1.6683116e+02   1.3067829e+03   1.1485543e+02
   8.3100000e+02   1.2328947e+02   1.3493407e+03   3.5597359e+02
   8.3100000e+02   1.5056126e+02   1.3184733e+03   1.1080752e+02
   8.3200000e+02   1.1950466e+02   1.3558896e+03   3.5785504e+02
   8.3200000e+02   1.4677842e+02   1.3247505e+03   1.1090184e+02
   8.3300000e+02   1.1726105e+02   1.3629997e+03   3.5670734e+02
   8.3300000e+02   1.4044629e+02   1.3339320e+03   1.1004851e+02
   8.3400000e+02   1.0476831e+02   1.3706520e+03   3.5431836e+02
   8.3400000e+02   1.2618071e+02   1.3447635e+03   1.0749483e+02
   8.3500000e+02   1.0327596e+02   1.3775381e+03   3.5584571e+02
   8.3500000e+02   1.2229454e+02   1.3526815e+03   1.0860575e+02
   8.3600000e+02   9.6096340e+01   1.3848793e+03   3.5598230e+02
   8.3600000e+02   1.1184994e+02   1.3591999e+03   1.0618089e+02
   8.3700000e+02   9.2178978e+01   1.3928241e+03   3.5521294e+02
   8.3700000e+02   1.0219331e+02   1.3695320e+03   1.0681368e+02
   8.3800000e+02   8.3793239e+01   1.3977411e+03   3.5429686e+02
   8.3800000e+02   9.4535734e+01   1.3739727e+03   1.0576602e+02
   8.3900000e+02   7.8164006e+01   1.4055172e+03   3.5448178e+02
   8.3900000e+02   9.0374144e+01   1.3810693e+03   1.0641325e+02
   8.4000000e+02   7.9078484e+01   1.4117030e+03   3.5674012e+02
   8.4000000e+02   8.5806746e+01   1.3843050e+03   1.0933245e+02
   8.4100000e+02   7.4466733e+01   1.4161963e+03   3.5534235e+02
   8.4100000e+02   8.6229069e+01   1.3889351e+03   1.1132919e+02
   8.4200000e+02   7.6016259e+01   1.4203886e+03   3.5918025e+02
   8.4200000e+02   7.9713667e+01   1.3929260e+03   1.1168405e+02
   8.4300000e+02   6.9536401e+01   1.4298388e+03   3.6083056e+02
   8.4300000e+02   7.4490584e+01   1.4004515e+03   1.1354212e+02
   8.4400000e+02   8.0249927e+01   1.4364629e+03   3.6604340e+02
   8.4400000e+02   7.8415249e+01   1.4076404e+03   1.1720063e+02
   8.4500000e+02   8.1799983e+01   1.4433713e+03   3.6604282e+02
   8.4500000e+02   7.7340510e+01   1.4190047e+03   1.1900444e+02
   8.4600000e+02   9.0339976e+01   1.4516559e+03   3.6994605e+02
   8.4600000e+02   7.6574962e+01   1.4323897e+03   1.1849894e+02
   8.4700000e+02   1.0034392e+02   1.4592893e+03   3.7409487e+02
   8.4700000e+02   9.5243847e+01   1.4409747e+03   1.2621896e+02
   8.4800000e+02   1.0715933e+02   1.4678601e+03   3.7642180e+02
   8.4800000e+02   9.8899940e+01   1.4522965e+03   1.2969993e+02
   8.4900000e+02   1.2108567e+02   1.4734291e+03   3.8042214e+02
   8.4900000e+02   1.0410250e+02   1.4623217e+03   1.2908421e+02
   8.5000000e+02   1.2855095e+02   1.4811072e+03   3.8305032e+02
   8.5000000e+02   1.2741514e+02   1.4701235e+03   1.3682158e+02
   8.5100000e+02   1.4412125e+02   1.4836202e+03   3.8613380e+02
   8.5100000e+02   1.4001945e+02   1.4763209e+03   1.3737943e+02
   8.5200000e+02   1.5632323e+02   1.4885459e+03   3.8785679e+02
   8.5200000e+02   1.5172890e+02   1.4838117e+03   1.4033934e+02
   8.5300000e+02   1.6652620e+02   1.4928169e+03   3.9096942e+02
   8.5300000e+02   1.6383932e+02   1.4880295e+03   1.4342136e+02
   8.5400000e+02   1.8619488e+02   1.4922995e+03   3.9448963e+02
   8.5400000e+02   1.8107695e+02   1.4929406e+03   1.4813507e+02
   8.5500000e+02   2.0303650e+02   1.4950156e+03   3.9859464e+02
   8.5500000e+02   1.9902965e+02   1.4940492e+03   1.4990700e+02
   8.5600000e+02   2.1017043e+02   1.4971364e+03   4.0145383e+02
   8.5600000e+02   2.0855239e+02   1.4990159e+03   1.5228652e+02
   8.5700000e+02   2.2787699e+02   1.4953994e+03   4.0487285e+02
   8.5700000e+02   2.2752860e+02   1.4970255e+03   1.5663623e+02
   8.5800000e+02   2.4619999e+02   1.4934931e+03   4.0850880e+02
   8.5800000e+02   2.4256067e+02   1.4969764e+03   1.5906224e+02
   8.5900000e+02   2.5965055e+02   1.4922558e+03   4.1068544e+02
   8.5900000e+02   2.5781700e+02   1.4971931e+03   1.6089919e+02
   8.6000000e+02   2.7321078e+02   1.4892846e+03   4.1280034e+02
   8.6000000e+02   2.8113734e+02   1.4920480e+03   1.6560344e+02
   8.6100000e+02   2.9213533e+02   1.4836399e+03   4.1528526e+02
   8.6100000e+02   2.9070435e+02   1.4904562e+03   1.6410651e+02
   8.6200000e+02   3.0659356e+02   1.4793334e+03   4.1715360e+02
   8.6200000e+02   3.0805562e+02   1.4857883e+03   1.6630061e+02
   8.6300000e+02   3.2173382e+02   1.4734444e+03   4.1802835e+02
   8.6300000e+02   3.3058054e+02   1.4767211e+03   1.7013622e+02
   8.6400000e+02   3.4382561e+02   1.4654989e+03   4.2021316e+02
   8.6400000e+02   3.4957340e+02   1.4685668e+03   1.7066859e+02
   8.6500000e+02   3.5294153e+02   1.4608039e+03   4.2101379e+02
   8.6500000e+02   3.6442456e+02   1.4659084e+03   1.7064665e+02
   8.6600000e+02   3.6768591e+02   1.4549025e+03   4.2281210e+02
   8.6600000e+02   3.8845351e+02   1.4556323e+03   1.7609115e+02
   8.6700000e+02   3.8656891e+02   1.4463629e+03   4.2616560e+02
   8.6700000e+02   4.0327730e+02   1.4484542e+03   1.7513339e+02
   8.6800000e+02   4.0188519e+02   1.4388248e+03   4.2661830e+02
   8.6800000e+02   4.2164044e+02   1.4407938e+03   1.7685352e+02
   8.6900000e+02   4.1879755e+02   1.4301675e+03   4.2788513e+02
   8.6900000e+02   4.3756911e+02   1.4330304e+03   1.7833420e+02
   8.7000000e+02   4.3215056e+02   1.4216701e+03   4.2818161e+02
   8.7000000e+02   4.5164708e+02   1.4247941e+03   1.8000149e+02
   8.7100000e+02   4.4521413e+02   1.4142699e+03   4.2901127e+02
   8.7100000e+02   4.6976902e+02   1.4146568e+03   1.7962976e+02
   8.7200000e+02   4.5533905e+02   1.4043140e+03   4.2842118e+02
   8.7200000e+02   4.8667225e+02   1.4054024e+03   1.8050251e+02
   8.7300000e+02   4.6716990e+02   1.3953589e+03   4.2849839e+02
   8.7300000e+02   4.9907888e+02   1.3975428e+03   1.8031677e+02
   8.7400000e+02   4.8258711e+02   1.3832146e+03   4.2887683e+02
   8.7400000e+02   5.1495953e+02   1.3845542e+03   1.8115008e+02
   8.7500000e+02   4.9664921e+02   1.3715339e+03   4.3025639e+02
   8.7500000e+02   5.2974985e+02   1.3719695e+03   1.8168810e+02
   8.7600000e+02   5.0671735e+02   1.3604898e+03   4.2931870e+02
   8.7600000e+02   5.3865660e+02   1.3613968e+03   1.8060640e+02
   8.7700000e+02   5.1784773e+02   1.3495721e+03   4.2942126e+02
   8.7700000e+02   5.4942989e+02   1.3501660e+03   1.8055256e+02
   8.7800000e+02   5.2417497e+02   1.3371377e+03   4.2787635e+02
   8.7800000e+02   5.7020782e+02   1.3356235e+03   1.8430948e+02
   8.7900000e+02   5.4314796e+02   1.3196651e+03   4.3039729e+02
   8.7900000e+02   5.7675425e+02   1.3227760e+03   1.8215246e+02
   8.8000000e+02   5.4843200e+02   1.3099850e+03   4.3011241e+02
   8.8000000e+02   5.8990313e+02   1.3081388e+03   1.8446780e+02
   8.8100000e+02   5.5508240e+02   1.2955741e+03   4.3040869e+02
   8.8100000e+02   5.9750598e+02   1.2938553e+03   1.8380033e+02
   8.8200000e+02   5.5816387e+02   1.2840935e+03   4.3014570e+02
   8.8200000e+02   6.0919035e+02   1.2803555e+03   1.8535319e+02
   8.8300000e+02   5.6923303e+02   1.2675877e+03   4.3148745e+02
   8.8300000e+02   6.1679752e+02   1.2636132e+03   1.8587833e+02
   8.8400000e+02   5.7934382e+02   1.2512711e+03   4.3388190e+02
   8.8400000e+02   6.3001625e+02   1.2454554e+03   1.8912901e+02
   8.8500000e+02   5.8231271e+02   1.2367981e+03   4.3429512e+02
   8.8500000e+02   6.3429822e+02   1.2293450e+03   1.9097718e+02
   8.8600000e+02   5.8632762e+02   1.2218218e+03   4.3613883e+02
   8.8600000e+02   6.4352077e+02   1.2123939e+03   1.9261284e+02
   8.8700000e+02   5.8657924e+02   1.2089776e+03   4.3698917e+02
   8.8700000e+02   6.4774632e+02   1.1950230e+03   1.9448847e+02
   8.8800000e+02   5.9282890e+02   1.1916098e+03   4.3813862e+02
   8.8800000e+02   6.4953939e+02   1.1778271e+03   1.9544132e+02
   8.8900000e+02   5.9441261e+02   1.1758094e+03   4.3998102e+02
   8.8900000e+02   6.5893343e+02   1.1592014e+03   1.9779176e+02
   8.9000000e+02   5.9948661e+02   1.1580220e+03   4.4067633e+02
   8.9000000e+02   6.5509886e+02   1.1418314e+03   1.9704660e+02
   8.9100000e+02   5.9456064e+02   1.1431023e+03   4.3989826e+02
   8.9100000e+02   6.5791891e+02   1.1228276e+03   1.9765501e+02
   8.9200000e+02   5.9149679e+02   1.1284842e+03   4.3867358e+02
   8.9200000e+02   6.4971826e+02   1.1070332e+03   1.9545200e+02
   8.9300000e+02   5.9810118e+02   1.1103435e+03   4.4206457e+02
   8.9300000e+02   6.5679766e+02   1.0875375e+03   1.9843829e+02
   8.9400000e+02   5.9180907e+02   1.0952374e+03   4.4064171e+02
   8.9400000e+02   6.5862032e+02   1.0694985e+03   2.0015560e+02
   8.9500000e+02   5.8448213e+02   1.0808649e+03   4.3829933e+02
   8.9500000e+02   6.5515020e+02   1.0527503e+03   1.9811170e+02
   8.9600000e+02   5.8685643e+02   1.0646955e+03   4.3968296e+02
   8.9600000e+02   6.5432970e+02   1.0365609e+03   1.9926523e+02
   8.9700000e+02   5.8352811e+02   1.0512667e+03   4.4010565e+02
   8.9700000e+02   6.4998103e+02   1.0187669e+03   1.9877158e+02
   8.9800000e+02   5.7607011e+02   1.0372280e+03   4.3733807e+02
   8.9800000e+02   6.4637550e+02   1.0017686e+03   1.9926516e+02
   8.9900000e+02   5.7019957e+02   1.0221316e+03   4.3596948e+02
   8.9900000e+02   6.3936727e+02   9.8596798e+02   1.9784820e+02
   9.0000000e+02   5.6274914e+02   1.0092064e+03   4.3553439e+02
   9.0000000e+02   6.2897900e+02   9.7057013e+02   1.9481671e+02
   9.0100000e+02   5.5781629e+02   9.9605169e+02   4.3491754e+02
   9.0100000e+02   6.2328039e+02   9.5733003e+02   1.9592487e+02
   9.0200000e+02   5.5181071e+02   9.8288886e+02   4.3333050e+02
   9.0200000e+02   6.1529069e+02   9.4235963e+02   1.9374824e+02
   9.0300000e+02   5.3617702e+02   9.7212923e+02   4.3012301e+02
   9.0300000e+02   6.0570645e+02   9.2970305e+02   1.9216753e+02
   9.0400000e+02   5.2667531e+02   9.6066198e+02   4.2815244e+02
   9.0400000e+02   5.9559633e+02   9.1677808e+02   1.9189449e+02
   9.0500000e+02   5.1313168e+02   9.4960821e+02   4.2524587e+02
   9.0500000e+02   5.8776782e+02   9.0343540e+02   1.9113177e+02
   9.0600000e+02   5.1244435e+02   9.3924134e+02   4.2678932e+02
   9.0600000e+02   5.7810670e+02   8.9238641e+02   1.8943892e+02
   9.0700000e+02   4.9690241e+02   9.3009541e+02   4.2302139e+02
   9.0700000e+02   5.6335767e+02   8.8174602e+02   1.8631022e+02
   9.0800000e+02   4.8208146e+02   9.2066354e+02   4.2210582e+02
   9.0800000e+02   5.4848504e+02   8.7030159e+02   1.8477888e+02
   9.0900000e+02   4.7212965e+02   9.1293755e+02   4.1975166e+02
   9.0900000e+02   5.4048674e+02   8.6060134e+02   1.8363706e+02
   9.1000000e+02   4.5880007e+02   9.0464391e+02   4.1713233e+02
   9.1000000e+02   5.2351871e+02   8.5333999e+02   1.7967230e+02
   9.1100000e+02   4.4904853e+02   8.9754292e+02   4.1564579e+02
   9.1100000e+02   5.0770099e+02   8.4393332e+02   1.7757155e+02
   9.1200000e+02   4.3433523e+02   8.8946868e+02   4.1371633e+02
   9.1200000e+02   4.8934427e+02   8.3752663e+02   1.7337203e+02
   9.1300000e+02   4.2066149e+02   8.8388423e+02   4.1067921e+02
   9.1300000e+02   4.7863486e+02   8.3092320e+02   1.7302426e+02
   9.1400000e+02   4.0531285e+02   8.7776839e+02   4.0868546e+02
   9.1400000e+02   4.5796263e+02   8.2317517e+02   1.6850245e+02
   9.1500000e+02   3.9141121e+02   8.7248286e+02   4.0621672e+02
   9.1500000e+02   4.4623962e+02   8.1905870e+02   1.6663049e+02
   9.1600000e+02   3.7840250e+02   8.6824134e+02   4.0351217e+02
   9.1600000e+02   4.3427898e+02   8.1344519e+02   1.6502027e+02
   9.1700000e+02   3.6443435e+02   8.6442505e+02   4.0225231e+02
   9.1700000e+02   4.1746627e+02   8.0968145e+02   1.6181528e+02
   9.1800000e+02   3.5235616e+02   8.6078374e+02   3.9932525e+02
   9.1800000e+02   4.0213096e+02   8.0722671e+02   1.5941100e+02
   9.1900000e+02   3.3946382e+02   8.5770012e+02   3.9759363e+02
   9.1900000e+02   3.8519827e+02   8.0373420e+02   1.5598646e+02
   9.2000000e+02   3.2930590e+02   8.5541214e+02   3.9630496e+02
   9.2000000e+02   3.7215660e+02   8.0126101e+02   1.5415999e+02
   9.2100000e+02   3.1519791e+02   8.5425894e+02   3.9293089e+02
   9.2100000e+02   3.5733887e+02   7.9960872e+02   1.5142231e+02
   9.2200000e+02   3.0073375e+02   8.5231657e+02   3.8965270e+02
   9.2200000e+02   3.4052598e+02   7.9831209e+02   1.4833802e+02
   9.2300000e+02   2.9250028e+02   8.5151251e+02   3.8882716e+02
   9.2300000e+02   3.3017287e+02   7.9798090e+02   1.4605856e+02
   9.2400000e+02   2.7924873e+02   8.5200067e+02   3.8666244e+02
   9.2400000e+02   3.1661991e+02   7.9881864e+02   1.4235303e+02
   9.2500000e+02   2.6772844e+02   8.5204012e+02   3.8320753e+02
   9.2500000e+02   3.0114454e+02   8.0103656e+02   1.3882944e+02
   9.2600000e+02   2.5539026e+02   8.5430185e+02   3.7943065e+02
   9.2600000e+02   2.9132173e+02   8.0392833e+02   1.3602989e+02
   9.2700000e+02   2.4397145e+02   8.5658388e+02   3.7703609e+02
   9.2700000e+02   2.8017678e+02   8.0791319e+02   1.3377923e+02
   9.2800000e+02   2.3692468e+02   8.5796169e+02   3.7717805e+02
   9.2800000e+02   2.6839885e+02   8.1112894e+02   1.3175646e+02
   9.2900000e+02   2.2723373e+02   8.5978265e+02   3.7550997e+02
   9.2900000e+02   2.5637147e+02   8.1632529e+02   1.2879218e+02
   9.3000000e+02   2.1294088e+02   8.6364288e+02   3.7281883e+02
   9.3000000e+02   2.4314609e+02   8.1972447e+02   1.2696435e+02
   9.3100000e+02   2.0233410e+02   8.6574441e+02   3.7105873e+02
   9.3100000e+02   2.2715570e+02   8.2430430e+02   1.2551604e+02
   9.3200000e+02   1.9246318e+02   8.6868644e+02   3.7059741e+02
   9.3200000e+02   2.1688947e+02   8.2644566e+02   1.2460260e+02
   9.3300000e+02   1.8499271e+02   8.7035594e+02   3.7184048e+02
   9.3300000e+02   2.0573005e+02   8.3246658e+02   1.2341901e+02
   9.3400000e+02   1.7267486e+02   8.7348227e+02   3.7031606e+02
   9.3400000e+02   1.9824855e+02   8.3760383e+02   1.2382095e+02
   9.3500000e+02   1.6186336e+02   8.7804905e+02   3.7016638e+02
   9.3500000e+02   1.8674719e+02   8.4258201e+02   1.2420471e+02
   9.3600000e+02   1.6012317e+02   8.8109699e+02   3.7260920e+02
   9.3600000e+02   1.7680949e+02   8.4869374e+02   1.2319377e+02
   9.3700000e+02   1.4786212e+02   8.8610750e+02   3.7350716e+02
   9.3700000e+02   1.6696451e+02   8.5511945e+02   1.2521806e+02
   9.3800000e+02   1.4445621e+02   8.9018502e+02   3.7561458e+02
   9.3800000e+02   1.5921282e+02   8.6104455e+02   1.2640750e+02
   9.3900000e+02   1.3391280e+02   8.9486771e+02   3.7720418e+02
   9.3900000e+02   1.5158599e+02   8.6572263e+02   1.2781445e+02
   9.4000000e+02   1.2032783e+02   9.0057899e+02   3.7692639e+02
   9.4000000e+02   1.4028538e+02   8.7086892e+02   1.2983945e+02
   9.4100000e+02   1.1578723e+02   9.0356530e+02   3.7779313e+02
   9.4100000e+02   1.2771801e+02   8.7789518e+02   1.2833618e+02
   9.4200000e+02   1.0913307e+02   9.0791181e+02   3.7821878e+02
   9.4200000e+02   1.2136573e+02   8.8304633e+02   1.2919171e+02
   9.4300000e+02   1.0592939e+02   9.1221430e+02   3.7755826e+02
   9.4300000e+02   1.1007598e+02   8.9069739e+02   1.2675182e+02
   9.4400000e+02   1.0103921e+02   9.1897518e+02   3.7348048e+02
   9.4400000e+02   1.0863491e+02   8.9731702e+02   1.2374985e+02
   9.4500000e+02   9.1454778e+01   9.2392930e+02   3.6729078e+02
   9.4500000e+02   1.0819426e+02   8.9931423e+02   1.2020242e+02
   9.4600000e+02   9.2290306e+01   9.2857827e+02   3.6522638e+02
   9.4600000e+02   1.0344194e+02   9.1003715e+02   1.1591094e+02
   9.4700000e+02   9.6225903e+01   9.3406148e+02   3.6261987e+02
   9.4700000e+02   1.0530161e+02   9.1543822e+02   1.1165093e+02
   9.4800000e+02   9.6155228e+01   9.4093380e+02   3.5812487e+02
   9.4800000e+02   1.0775305e+02   9.2388782e+02   1.0819270e+02
   9.4900000e+02   1.0123592e+02   9.4622155e+02   3.5539722e+02
   9.4900000e+02   1.0589692e+02   9.3279750e+02   1.0308060e+02
   9.5000000e+02   1.0610288e+02   9.5261766e+02   3.5041302e+02
   9.5000000e+02   1.0421368e+02   9.4302462e+02   9.7673996e+01
   9.5100000e+02   1.1188250e+02   9.5937241e+02   3.4773300e+02
   9.5100000e+02   1.1131479e+02   9.5082684e+02   9.6561411e+01
   9.5200000e+02   1.1730900e+02   9.6671513e+02   3.4567616e+02
   9.5200000e+02   1.1781634e+02   9.5932252e+02   9.3927594e+01
   9.5300000e+02   1.2984402e+02   9.7131327e+02   3.4492016e+02
   9.5300000e+02   1.3007493e+02   9.6762532e+02   9.3249472e+01
   9.5400000e+02   1.3929461e+02   9.7567350e+02   3.4188414e+02
   9.5400000e+02   1.4374090e+02   9.7192126e+02   9.2267700e+01
   9.5500000e+02   1.5092961e+02   9.8138458e+02   3.4169387e+02
   9.5500000e+02   1.4608220e+02   9.7941486e+02   8.9643024e+01
   9.5600000e+02   1.6614181e+02   9.8511792e+02   3.4061799e+02
   9.5600000e+02   1.5959980e+02   9.8316185e+02   8.9014194e+01
   9.5700000e+02   1.7650027e+02   9.9091250e+02   3.4099547e+02
   9.5700000e+02   1.7820122e+02   9.8649790e+02   9.0321291e+01
   9.5800000e+02   1.9052058e+02   9.9397873e+02   3.4072480e+02
   9.5800000e+02   1.9049545e+02   9.8842498e+02   9.0068504e+01
   9.5900000e+02   2.0689636e+02   9.9847192e+02   3.4128817e+02
   9.5900000e+02   2.0680828e+02   9.8930614e+02   8.9732650e+01
   9.6000000e+02   2.2518348e+02   1.0012741e+03   3.4197062e+02
   9.6000000e+02   2.2090150e+02   9.9304532e+02   8.8826445e+01
   9.6100000e+02   2.3894285e+02   1.0037546e+03   3.4359841e+02
   9.6100000e+02   2.3966350e+02   9.9390905e+02   9.2860859e+01
   9.6200000e+02   2.5238575e+02   1.0073640e+03   3.4333963e+02
   9.6200000e+02   2.6208839e+02   9.9695733e+02   9.4196753e+01
   9.6300000e+02   2.7213054e+02   1.0106153e+03   3.4505022e+02
   9.6300000e+02   2.8754074e+02   9.9918318e+02   9.6950568e+01
   9.6400000e+02   2.9286506e+02   1.0125747e+03   3.4833240e+02
   9.6400000e+02   3.0187466e+02   1.0028519e+03   9.8790168e+01
   9.6500000e+02   3.1229187e+02   1.0162738e+03   3.5091993e+02
   9.6500000e+02   3.1877936e+02   1.0079566e+03   9.9914242e+01
   9.6600000e+02   3.2812680e+02   1.0202168e+03   3.5218286e+02
   9.6600000e+02   3.3912816e+02   1.0138792e+03   1.0240998e+02
   9.6700000e+02   3.4459249e+02   1.0244947e+03   3.5661482e+02
   9.6700000e+02   3.5986658e+02   1.0196561e+03   1.0705994e+02
   9.6800000e+02   3.6409215e+02   1.0283596e+03   3.6043133e+02
   9.6800000e+02   3.8289253e+02   1.0239880e+03   1.1110389e+02
   9.6900000e+02   3.8264905e+02   1.0302123e+03   3.6403568e+02
   9.6900000e+02   4.0226309e+02   1.0289362e+03   1.1535670e+02
   9.7000000e+02   3.9941134e+02   1.0337264e+03   3.6968090e+02
   9.7000000e+02   4.2374104e+02   1.0339291e+03   1.1943322e+02
   9.7100000e+02   4.1920994e+02   1.0333176e+03   3.7474839e+02
   9.7100000e+02   4.4559514e+02   1.0371032e+03   1.2512870e+02
   9.7200000e+02   4.3421288e+02   1.0335139e+03   3.7929289e+02
   9.7200000e+02   4.6475134e+02   1.0379881e+03   1.3050905e+02
   9.7300000e+02   4.5333845e+02   1.0312969e+03   3.8476631e+02
   9.7300000e+02   4.8324363e+02   1.0389564e+03   1.3641983e+02
   9.7400000e+02   4.7083379e+02   1.0289856e+03   3.9053503e+02
   9.7400000e+02   5.0187682e+02   1.0379218e+03   1.4125499e+02
   9.7500000e+02   4.8569870e+02   1.0273046e+03   3.9575860e+02
   9.7500000e+02   5.2515649e+02   1.0362532e+03   1.4874784e+02
   9.7600000e+02   5.0396990e+02   1.0230549e+03   4.0247771e+02
   9.7600000e+02   5.4556950e+02   1.0329453e+03   1.5587164e+02
   9.7700000e+02   5.1646500e+02   1.0181754e+03   4.0800569e+02
   9.7700000e+02   5.6574696e+02   1.0288622e+03   1.6299493e+02
   9.7800000e+02   5.3293835e+02   1.0130426e+03   4.1305073e+02
   9.7800000e+02   5.8238281e+02   1.0244771e+03   1.6863702e+02
   9.7900000e+02   5.4854992e+02   1.0056003e+03   4.1894044e+02
   9.7900000e+02   5.9806644e+02   1.0166297e+03   1.7479780e+02
   9.8000000e+02   5.6083137e+02   9.9758363e+02   4.2413292e+02
   9.8000000e+02   6.1828415e+02   1.0076089e+03   1.8204678e+02
   9.8100000e+02   5.7513197e+02   9.8821867e+02   4.3033967e+02
   9.8100000e+02   6.2838129e+02   9.9920991e+02   1.8582439e+02
   9.8200000e+02   5.8775703e+02   9.7855783e+02   4.3460690e+02
   9.8200000e+02   6.4564391e+02   9.8698442e+02   1.9272548e+02
   9.8300000e+02   5.9954707e+02   9.6725660e+02   4.4010844e+02
   9.8300000e+02   6.6134205e+02   9.7552503e+02   1.9778790e+02
   9.8400000e+02   6.1249447e+02   9.5427161e+02   4.4527707e+02
   9.8400000e+02   6.7117549e+02   9.6439557e+02   2.0186862e+02
   9.8500000e+02   6.2093139e+02   9.4417541e+02   4.4927776e+02
   9.8500000e+02   6.8539001e+02   9.4939524e+02   2.0682954e+02
   9.8600000e+02   6.3160563e+02   9.3177681e+02   4.5307843e+02
   9.8600000e+02   6.9219304e+02   9.3895549e+02   2.0987839e+02
   9.8700000e+02   6.4214083e+02   9.1842392e+02   4.5724835e+02
   9.8700000e+02   7.0621241e+02   9.2186059e+02   2.1488157e+02
   9.8800000e+02   6.5214327e+02   9.0469422e+02   4.6178822e+02
   9.8800000e+02   7.1924076e+02   9.0693329e+02   2.2077422e+02
   9.8900000e+02   6.6540939e+02   8.8951302e+02   4.6606584e+02
   9.8900000e+02   7.3044620e+02   8.9262407e+02   2.2398378e+02
   9.9000000e+02   6.7429969e+02   8.7380557e+02   4.7054567e+02
   9.9000000e+02   7.4329557e+02   8.7571185e+02   2.2843212e+02
   9.9100000e+02   6.7541804e+02   8.6127307e+02   4.7192211e+02
   9.9100000e+02   7.4597078e+02   8.6126992e+02   2.3089460e+02
   9.9200000e+02   6.8358777e+02   8.4462568e+02   4.7739105e+02
   9.9200000e+02   7.5478666e+02   8.4594043e+02   2.3637087e+02
   9.9300000e+02   6.9250180e+02   8.2879758e+02   4.8107342e+02
   9.9300000e+02   7.6879628e+02   8.2531247e+02   2.4256823e+02
   9.9400000e+02   7.0045513e+02   8.1164547e+02   4.8448318e+02
   9.9400000e+02   7.7421764e+02   8.1071873e+02   2.4551635e+02
   9.9500000e+02   7.0612437e+02   7.9574120e+02   4.8684113e+02
   9.9500000e+02   7.7953951e+02   7.9575627e+02   2.4812409e+02
   9.9600000e+02   7.1216449e+02   7.7939170e+02   4.9000723e+02
   9.9600000e+02   7.8917668e+02   7.7708330e+02   2.5146287e+02
   9.9700000e+02   7.1541234e+02   7.6448860e+02   4.9307666e+02
   9.9700000e+02   7.9522674e+02   7.5817802e+02   2.5543527e+02
   9.9800000e+02   7.1705064e+02   7.4747318e+02   4.9382141e+02
   9.9800000e+02   7.9502398e+02   7.4054288e+02   2.5706503e+02
   9.9900000e+02   7.2024704e+02   7.2727050e+02   4.9675409e+02
   9.9900000e+02   8.0088944e+02   7.2281715e+02   2.6038737e+02
   1.0000000e+03   7.1866235e+02   7.1394151e+02   4.9748709e+02
   1.0000000e+03   7.9733545e+02   7.0538849e+02   2.5912577e+02
   1.0010000e+03   7.1899258e+02   6.9686247e+02   4.9836763e+02
   1.0010000e+03   8.0134045e+02   6.8631629e+02   2.6176596e+02
   1.0020000e+03   7.1718626e+02   6.8000177e+02   5.0023852e+02
   1.0020000e+03   7.9736351e+02   6.6920891e+02   2.6225987e+02
   1.0030000e+03   7.1825063e+02   6.6157932e+02   5.0095885e+02
   1.0030000e+03   8.0124718e+02   6.5063474e+02   2.6536268e+02
   1.0040000e+03   7.1652723e+02   6.4553692e+02   5.0178178e+02
   1.0040000e+03   7.9824296e+02   6.3367768e+02   2.6566854e+02
   1.0050000e+03   7.1376251e+02   6.3004400e+02   5.0234003e+02
   1.0050000e+03   7.9684601e+02   6.1608083e+02   2.6594605e+02
   1.0060000e+03   7.1285112e+02   6.1428408e+02   5.0362243e+02
   1.0060000e+03   7.9404527e+02   5.9830143e+02   2.6698063e+02
   1.0070000e+03   7.0895365e+02   5.9730553e+02   5.0435409e+02
   1.0070000e+03   7.9360612e+02   5.8217062e+02   2.6775174e+02
   1.0080000e+03   7.0587794e+02   5.8180785e+02   5.0349382e+02
   1.0080000e+03   7.9246842e+02   5.6717951e+02   2.6799721e+02
   1.0090000e+03   6.9940596e+02   5.6584183e+02   5.0252826e+02
   1.0090000e+03   7.8972684e+02   5.5031166e+02   2.6850885e+02
   1.0100000e+03   6.9726549e+02   5.5040531e+02   5.0165388e+02
   1.0100000e+03   7.7981798e+02   5.3477062e+02   2.6626631e+02
   1.0110000e+03   6.9302828e+02   5.3592173e+02   5.0138030e+02
   1.0110000e+03   7.7530659e+02   5.1744354e+02   2.6617756e+02
   1.0120000e+03   6.8840100e+02   5.1950070e+02   5.0136409e+02
   1.0120000e+03   7.7206367e+02   5.0203944e+02   2.6495228e+02
   1.0130000e+03   6.7967911e+02   5.0561506e+02   4.9917298e+02
   1.0130000e+03   7.6154479e+02   4.8541231e+02   2.6281851e+02
   1.0140000e+03   6.7387738e+02   4.9160746e+02   4.9836549e+02
   1.0140000e+03   7.5326469e+02   4.7070688e+02   2.6064346e+02
   1.0150000e+03   6.6140751e+02   4.7643810e+02   4.9533673e+02
   1.0150000e+03   7.4818701e+02   4.5567084e+02   2.5933939e+02
   1.0160000e+03   6.5541139e+02   4.6190824e+02   4.9390640e+02
   1.0160000e+03   7.3708686e+02   4.3994201e+02   2.5748307e+02
   1.0170000e+03   6.4406775e+02   4.4980980e+02   4.9067054e+02
   1.0170000e+03   7.3312360e+02   4.2598266e+02   2.5703193e+02
   1.0180000e+03   6.3787846e+02   4.3695176e+02   4.8833352e+02
   1.0180000e+03   7.1770611e+02   4.1137425e+02   2.5278281e+02
   1.0190000e+03   6.2701183e+02   4.2429039e+02   4.8648889e+02
   1.0190000e+03   7.0719222e+02   3.9750974e+02   2.5035649e+02
   1.0200000e+03   6.1203660e+02   4.1075966e+02   4.8344084e+02
   1.0200000e+03   6.9286881e+02   3.8400807e+02   2.4773370e+02
   1.0210000e+03   6.0451891e+02   3.9989651e+02   4.8245766e+02
   1.0210000e+03   6.8128867e+02   3.7184907e+02   2.4514768e+02
   1.0220000e+03   5.9032656e+02   3.8882630e+02   4.7943667e+02
   1.0220000e+03   6.6722533e+02   3.5822391e+02   2.4318635e+02
   1.0230000e+03   5.7847642e+02   3.7608823e+02   4.7743625e+02
   1.0230000e+03   6.5621150e+02   3.4556347e+02   2.4109327e+02
   1.0240000e+03   5.6376734e+02   3.6586210e+02   4.7526153e+02
   1.0240000e+03   6.3760820e+02   3.3282699e+02   2.3767295e+02
   1.0250000e+03   5.5180377e+02   3.5491461e+02   4.7362014e+02
   1.0250000e+03   6.2382444e+02   3.1955404e+02   2.3577517e+02
   1.0260000e+03   5.3885976e+02   3.4554893e+02   4.7150695e+02
   1.0260000e+03   6.1338939e+02   3.0943974e+02   2.3514398e+02
   1.0270000e+03   5.2389866e+02   3.3649582e+02   4.6996458e+02
   1.0270000e+03   5.9804872e+02   2.9835035e+02   2.3315857e+02
   1.0280000e+03   5.1332052e+02   3.2688374e+02   4.6904565e+02
   1.0280000e+03   5.8465464e+02   2.8857011e+02   2.3245912e+02
   1.0290000e+03   4.9747482e+02   3.1891861e+02   4.6770152e+02
   1.0290000e+03   5.6787962e+02   2.7801459e+02   2.3056671e+02
   1.0300000e+03   4.8482386e+02   3.1105414e+02   4.6614430e+02
   1.0300000e+03   5.5304546e+02   2.6929998e+02   2.2899218e+02
   1.0310000e+03   4.6860076e+02   3.0327143e+02   4.6343994e+02
   1.0310000e+03   5.3583790e+02   2.5919365e+02   2.2616866e+02
   1.0320000e+03   4.5592613e+02   2.9485295e+02   4.6289027e+02
   1.0320000e+03   5.2305099e+02   2.5106628e+02   2.2577841e+02
   1.0330000e+03   4.3945394e+02   2.8829729e+02   4.6057970e+02
   1.0330000e+03   5.0568932e+02   2.4159556e+02   2.2360305e+02
   1.0340000e+03   4.2753430e+02   2.8228178e+02   4.5937641e+02
   1.0340000e+03   4.8981984e+02   2.3329576e+02   2.2231178e+02
   1.0350000e+03   4.1294094e+02   2.7584671e+02   4.5893122e+02
   1.0350000e+03   4.7546002e+02   2.2674979e+02   2.2008269e+02
   1.0360000e+03   4.0041947e+02   2.7041030e+02   4.5785258e+02
   1.0360000e+03   4.5894114e+02   2.1990680e+02   2.1903453e+02
   1.0370000e+03   3.8673053e+02   2.6521371e+02   4.5708634e+02
   1.0370000e+03   4.4263813e+02   2.1213012e+02   2.1775303e+02
   1.0380000e+03   3.7410087e+02   2.6102320e+02   4.5450460e+02
   1.0380000e+03   4.2878692e+02   2.0756494e+02   2.1671805e+02
   1.0390000e+03   3.5900595e+02   2.5767251e+02   4.5451097e+02
   1.0390000e+03   4.1533536e+02   2.0261571e+02   2.1629478e+02
   1.0400000e+03   3.4471274e+02   2.5442174e+02   4.5340746e+02
   1.0400000e+03   4.0034277e+02   1.9799962e+02   2.1550244e+02
   1.0410000e+03   3.3416057e+02   2.5175152e+02   4.5363326e+02
   1.0410000e+03   3.8421232e+02   1.9391034e+02   2.1375186e+02
   1.0420000e+03   3.1910535e+02   2.4949061e+02   4.5213675e+02
   1.0420000e+03   3.7153515e+02   1.9001144e+02   2.1547039e+02
   1.0430000e+03   3.0688408e+02   2.4882428e+02   4.5207915e+02
   1.0430000e+03   3.5742081e+02   1.8802244e+02   2.1648151e+02
   1.0440000e+03   2.9034276e+02   2.4798804e+02   4.5172675e+02
   1.0440000e+03   3.3905555e+02   1.8511143e+02   2.1521883e+02
   1.0450000e+03   2.7796793e+02   2.4787385e+02   4.5085205e+02
   1.0450000e+03   3.2677049e+02   1.8372180e+02   2.1649893e+02
   1.0460000e+03   2.6652872e+02   2.4922956e+02   4.5338741e+02
   1.0460000e+03   3.1096345e+02   1.8315420e+02   2.1525109e+02
   1.0470000e+03   2.5518963e+02   2.5050132e+02   4.5274123e+02
   1.0470000e+03   2.9818087e+02   1.8276540e+02   2.1631240e+02
   1.0480000e+03   2.4243880e+02   2.5245223e+02   4.5285617e+02
   1.0480000e+03   2.8892804e+02   1.8506562e+02   2.1657552e+02
   1.0490000e+03   2.3090093e+02   2.5594740e+02   4.5259185e+02
   1.0490000e+03   2.7391703e+02   1.8770922e+02   2.1714621e+02
   1.0500000e+03   2.1748500e+02   2.5975244e+02   4.5195110e+02
   1.0500000e+03   2.5938221e+02   1.8998328e+02   2.1490591e+02
   1.0510000e+03   2.0614241e+02   2.6378866e+02   4.5221558e+02
   1.0510000e+03   2.4881664e+02   1.9568574e+02   2.1440208e+02
   1.0520000e+03   1.9894964e+02   2.6915818e+02   4.5198993e+02
   1.0520000e+03   2.3719317e+02   1.9968884e+02   2.1377579e+02
   1.0530000e+03   1.9232899e+02   2.7515317e+02   4.5226302e+02
   1.0530000e+03   2.3103273e+02   2.0587205e+02   2.1484591e+02
   1.0540000e+03   1.8147681e+02   2.8119148e+02   4.5006255e+02
   1.0540000e+03   2.2481795e+02   2.1167565e+02   2.1370941e+02
   1.0550000e+03   1.7308881e+02   2.8905267e+02   4.4833162e+02
   1.0550000e+03   2.1436631e+02   2.1922983e+02   2.1140407e+02
   1.0560000e+03   1.6529687e+02   2.9775811e+02   4.4690426e+02
   1.0560000e+03   2.0641340e+02   2.2854804e+02   2.0969786e+02
   1.0570000e+03   1.5998114e+02   3.0623633e+02   4.4445129e+02
   1.0570000e+03   1.9705212e+02   2.3810723e+02   2.0768483e+02
   1.0580000e+03   1.5376252e+02   3.1625243e+02   4.4119059e+02
   1.0580000e+03   1.9254997e+02   2.4888426e+02   2.0357275e+02
   1.0590000e+03   1.5291565e+02   3.2610979e+02   4.4001943e+02
   1.0590000e+03   1.8804998e+02   2.6088333e+02   2.0175736e+02
   1.0600000e+03   1.4828133e+02   3.3628777e+02   4.3777088e+02
   1.0600000e+03   1.8344240e+02   2.7477855e+02   1.9662828e+02
   1.0610000e+03   1.4487706e+02   3.4806118e+02   4.3432497e+02
   1.0610000e+03   1.7656805e+02   2.8699139e+02   1.9234863e+02
   1.0620000e+03   1.4266439e+02   3.6023999e+02   4.3104745e+02
   1.0620000e+03   1.6765740e+02   3.0270616e+02   1.8785318e+02
   1.0630000e+03   1.4587888e+02   3.7166132e+02   4.2900774e+02
   1.0630000e+03   1.7374476e+02   3.1476377e+02   1.8511546e+02
   1.0640000e+03   1.4514609e+02   3.8407516e+02   4.2557538e+02
   1.0640000e+03   1.7570565e+02   3.3056440e+02   1.8239008e+02
   1.0650000e+03   1.4685506e+02   3.9714263e+02   4.2312751e+02
   1.0650000e+03   1.7356279e+02   3.4691336e+02   1.7799206e+02
   1.0660000e+03   1.4787354e+02   4.0931678e+02   4.1976509e+02
   1.0660000e+03   1.7346973e+02   3.5997453e+02   1.7598237e+02
   1.0670000e+03   1.4547737e+02   4.2141200e+02   4.1711642e+02
   1.0670000e+03   1.7276203e+02   3.7350942e+02   1.7242136e+02
   1.0680000e+03   1.4675596e+02   4.3580244e+02   4.1504892e+02
   1.0680000e+03   1.7360199e+02   3.9006064e+02   1.6913853e+02
   1.0690000e+03   1.5307993e+02   4.4772894e+02   4.1291022e+02
   1.0690000e+03   1.7879397e+02   4.0568874e+02   1.6767425e+02
   1.0700000e+03   1.6135454e+02   4.6069662e+02   4.1275377e+02
   1.0700000e+03   1.8780860e+02   4.2026897e+02   1.6762395e+02
   1.0710000e+03   1.6734696e+02   4.7365523e+02   4.1099438e+02
   1.0710000e+03   1.8982452e+02   4.3501720e+02   1.6661576e+02
   1.0720000e+03   1.7207564e+02   4.8584132e+02   4.1006586e+02
   1.0720000e+03   1.9053345e+02   4.5106761e+02   1.6278680e+02
   1.0730000e+03   1.7869019e+02   4.9888597e+02   4.0928369e+02
   1.0730000e+03   1.9719697e+02   4.6351749e+02   1.6159251e+02
   1.0740000e+03   1.8620672e+02   5.0976318e+02   4.0856409e+02
   1.0740000e+03   2.0914006e+02   4.7807716e+02   1.6055098e+02
   1.0750000e+03   2.0250950e+02   5.2121527e+02   4.0970150e+02
   1.0750000e+03   2.2228816e+02   4.9053946e+02   1.6197155e+02
   1.0760000e+03   2.1388755e+02   5.3293156e+02   4.0959756e+02
   1.0760000e+03   2.3528047e+02   5.0303596e+02   1.6097076e+02
   1.0770000e+03   2.2356009e+02   5.4102633e+02   4.0950703e+02
   1.0770000e+03   2.4592984e+02   5.1370235e+02   1.6174769e+02
   1.0780000e+03   2.3622102e+02   5.5108772e+02   4.1085710e+02
   1.0780000e+03   2.6248120e+02   5.2539301e+02   1.6339387e+02
   1.0790000e+03   2.5030070e+02   5.6000649e+02   4.1103456e+02
   1.0790000e+03   2.8003102e+02   5.3739266e+02   1.6411470e+02
   1.0800000e+03   2.6355008e+02   5.7049511e+02   4.1179023e+02
   1.0800000e+03   2.9067092e+02   5.4855489e+02   1.6299488e+02
   1.0810000e+03   2.7904426e+02   5.7873692e+02   4.1448185e+02
   1.0810000e+03   3.0510003e+02   5.6036778e+02   1.6491387e+02
   1.0820000e+03   2.9165598e+02   5.8832352e+02   4.1601677e+02
   1.0820000e+03   3.1863519e+02   5.7191357e+02   1.6641911e+02
   1.0830000e+03   3.0148005e+02   5.9708130e+02   4.1847557e+02
   1.0830000e+03   3.3406078e+02   5.8227662e+02   1.6889741e+02
   1.0840000e+03   3.1745634e+02   6.0445553e+02   4.2023742e+02
   1.0840000e+03   3.5035030e+02   5.9307630e+02   1.7217329e+02
   1.0850000e+03   3.3115562e+02   6.1077194e+02   4.2376675e+02
   1.0850000e+03   3.6350546e+02   6.0230271e+02   1.7306024e+02
   1.0860000e+03   3.4514961e+02   6.1732062e+02   4.2515461e+02
   1.0860000e+03   3.8049542e+02   6.1068681e+02   1.7739063e+02
   1.0870000e+03   3.5912398e+02   6.2193849e+02   4.2933524e+02
   1.0870000e+03   3.9545132e+02   6.1921989e+02   1.8018220e+02
   1.0880000e+03   3.7251703e+02   6.2673086e+02   4.3295256e+02
   1.0880000e+03   4.1012677e+02   6.2582938e+02   1.8435310e+02
   1.0890000e+03   3.8756415e+02   6.2953419e+02   4.3704306e+02
   1.0890000e+03   4.3064128e+02   6.3116089e+02   1.9006560e+02
   1.0900000e+03   4.0135538e+02   6.3147276e+02   4.4108430e+02
   1.0900000e+03   4.4744376e+02   6.3477342e+02   1.9409328e+02
   1.0910000e+03   4.1538411e+02   6.3316211e+02   4.4390887e+02
   1.0910000e+03   4.6458299e+02   6.3821868e+02   1.9917300e+02
   1.0920000e+03   4.3205070e+02   6.3174886e+02   4.4942237e+02
   1.0920000e+03   4.8174309e+02   6.4013594e+02   2.0307114e+02
   1.0930000e+03   4.4800400e+02   6.3098859e+02   4.5303494e+02
   1.0930000e+03   4.9814938e+02   6.3975400e+02   2.0772387e+02
   1.0940000e+03   4.6261823e+02   6.2964521e+02   4.5693159e+02
   1.0940000e+03   5.1273797e+02   6.4174028e+02   2.1203818e+02
   1.0950000e+03   4.7585890e+02   6.2690155e+02   4.6107158e+02
   1.0950000e+03   5.2677845e+02   6.4015057e+02   2.1597637e+02
   1.0960000e+03   4.9109115e+02   6.2336255e+02   4.6587742e+02
   1.0960000e+03   5.4313556e+02   6.3742694e+02   2.2027460e+02
   1.0970000e+03   4.9951540e+02   6.1961425e+02   4.6919346e+02
   1.0970000e+03   5.5506942e+02   6.3495095e+02   2.2405746e+02
   1.0980000e+03   5.1656700e+02   6.1284402e+02   4.7397048e+02
   1.0980000e+03   5.7219257e+02   6.3021824e+02   2.2959320e+02
   1.0990000e+03   5.2931963e+02   6.0640133e+02   4.7715684e+02
   1.0990000e+03   5.8729147e+02   6.2325661e+02   2.3353787e+02
   1.1000000e+03   5.4020363e+02   5.9968071e+02   4.8095166e+02
   1.1000000e+03   6.0073348e+02   6.1832748e+02   2.3912101e+02
   1.1010000e+03   5.4998100e+02   5.9130575e+02   4.8458356e+02
   1.1010000e+03   6.1469606e+02   6.1045830e+02   2.4231385e+02
   1.1020000e+03   5.6146879e+02   5.8167126e+02   4.8844477e+02
   1.1020000e+03   6.2484263e+02   6.0192917e+02   2.4534539e+02
   1.1030000e+03   5.7059731e+02   5.7127598e+02   4.9157371e+02
   1.1030000e+03   6.3533281e+02   5.9268553e+02   2.4866309e+02
   1.1040000e+03   5.7870735e+02   5.6160629e+02   4.9403786e+02
   1.1040000e+03   6.4336980e+02   5.8374884e+02   2.5129452e+02
   1.1050000e+03   5.8597566e+02   5.5046908e+02   4.9603846e+02
   1.1050000e+03   6.5603790e+02   5.7221590e+02   2.5481001e+02
   1.1060000e+03   5.9507377e+02   5.3718128e+02   4.9837867e+02
   1.1060000e+03   6.6472796e+02   5.5980809e+02   2.5650826e+02
   1.1070000e+03   6.0279647e+02   5.2455734e+02   4.9973006e+02
   1.1070000e+03   6.7459871e+02   5.4676845e+02   2.6003788e+02
   1.1080000e+03   6.1181495e+02   5.1030653e+02   5.0223100e+02
   1.1080000e+03   6.8773313e+02   5.3141506e+02   2.6427266e+02
   1.1090000e+03   6.1519353e+02   4.9647905e+02   5.0283535e+02
   1.1090000e+03   6.9376306e+02   5.1600989e+02   2.6540032e+02
   1.1100000e+03   6.1983357e+02   4.8189064e+02   5.0369497e+02
   1.1100000e+03   6.9369993e+02   5.0357076e+02   2.6508672e+02
   1.1110000e+03   6.2283486e+02   4.6657885e+02   5.0583242e+02
   1.1110000e+03   6.9999923e+02   4.8625935e+02   2.6658074e+02
   1.1120000e+03   6.3010856e+02   4.5038357e+02   5.0639033e+02
   1.1120000e+03   7.0764291e+02   4.6853762e+02   2.6827998e+02
   1.1130000e+03   6.3044904e+02   4.3446697e+02   5.0657305e+02
   1.1130000e+03   7.1091271e+02   4.5295269e+02   2.6937874e+02
   1.1140000e+03   6.3225834e+02   4.1691462e+02   5.0668100e+02
   1.1140000e+03   7.0915268e+02   4.3740122e+02   2.6866486e+02
   1.1150000e+03   6.3546794e+02   4.0034854e+02   5.0804526e+02
   1.1150000e+03   7.1912941e+02   4.1855730e+02   2.7133315e+02
   1.1160000e+03   6.3520528e+02   3.8419358e+02   5.0751571e+02
   1.1160000e+03   7.1367268e+02   4.0086783e+02   2.7024257e+02
   1.1170000e+03   6.3125232e+02   3.6625092e+02   5.0637011e+02
   1.1170000e+03   7.1724645e+02   3.8304797e+02   2.6999076e+02
   1.1180000e+03   6.3179672e+02   3.4945452e+02   5.0592072e+02
   1.1180000e+03   7.1164707e+02   3.6362271e+02   2.6868084e+02
   1.1190000e+03   6.3180730e+02   3.3096212e+02   5.0452171e+02
   1.1190000e+03   7.1393907e+02   3.4343467e+02   2.6774018e+02
   1.1200000e+03   6.3308235e+02   3.1384562e+02   5.0508423e+02
   1.1200000e+03   7.0984043e+02   3.2665706e+02   2.6711547e+02
   1.1210000e+03   6.2548335e+02   2.9685145e+02   5.0231344e+02
   1.1210000e+03   7.0571319e+02   3.0765221e+02   2.6540116e+02
   1.1220000e+03   6.2218516e+02   2.8027212e+02   5.0142193e+02
   1.1220000e+03   7.0379263e+02   2.8884379e+02   2.6496251e+02
   1.1230000e+03   6.1750169e+02   2.6334458e+02   4.9967794e+02
   1.1230000e+03   6.9842231e+02   2.6872838e+02   2.6282665e+02
   1.1240000e+03   6.1416250e+02   2.4460495e+02   4.9920321e+02
   1.1240000e+03   6.9401689e+02   2.5109226e+02   2.6148071e+02
   1.1250000e+03   6.0433651e+02   2.2850965e+02   4.9588036e+02
   1.1250000e+03   6.8879996e+02   2.3354028e+02   2.5968158e+02
   1.1260000e+03   5.9801223e+02   2.1185926e+02   4.9482220e+02
   1.1260000e+03   6.7899014e+02   2.1589404e+02   2.5711105e+02
   1.1270000e+03   5.9189401e+02   1.9571377e+02   4.9288136e+02
   1.1270000e+03   6.7151031e+02   1.9682377e+02   2.5575298e+02
   1.1280000e+03   5.8463076e+02   1.8004485e+02   4.9126438e+02
   1.1280000e+03   6.6472770e+02   1.7775158e+02   2.5254642e+02
   1.1290000e+03   5.7760444e+02   1.6391560e+02   4.8904843e+02
   1.1290000e+03   6.5433200e+02   1.6139538e+02   2.5014295e+02
   1.1300000e+03   5.6675139e+02   1.4866167e+02   4.8700394e+02
   1.1300000e+03   6.4549318e+02   1.4377349e+02   2.4903162e+02
   1.1310000e+03   5.5549885e+02   1.3295295e+02   4.8420999e+02
   1.1310000e+03   6.3996940e+02   1.2631949e+02   2.4828518e+02
   1.1320000e+03   5.4717990e+02   1.2023919e+02   4.8200941e+02
   1.1320000e+03   6.2672538e+02   1.1084053e+02   2.4405843e+02
   1.1330000e+03   5.3564924e+02   1.0463808e+02   4.7953718e+02
   1.1330000e+03   6.1401001e+02   9.4327554e+01   2.4144317e+02
   1.1340000e+03   5.2557190e+02   9.3167588e+01   4.7771098e+02
   1.1340000e+03   6.0334879e+02   7.9725102e+01   2.4038370e+02
   1.1350000e+03   5.1236472e+02   8.0335911e+01   4.7567925e+02
   1.1350000e+03   5.8914841e+02   6.4179276e+01   2.3707596e+02
   1.1360000e+03   5.0245988e+02   6.6815465e+01   4.7376010e+02
   1.1360000e+03   5.7569519e+02   5.3231815e+01   2.3544202e+02
   1.1370000e+03   4.9161398e+02   5.5919064e+01   4.7203652e+02
   1.1370000e+03   5.6639800e+02   3.9282679e+01   2.3284892e+02
   1.1380000e+03   4.8081516e+02   4.5285805e+01   4.7064018e+02
   1.1380000e+03   5.5450675e+02   2.6150421e+01   2.3202065e+02
   1.1390000e+03   4.7008972e+02   3.5039567e+01   4.6936892e+02
   1.1390000e+03   5.3918623e+02   1.4220215e+01   2.3001119e+02
   1.1400000e+03   4.5462121e+02   2.6708918e+01   4.6665536e+02
   1.1400000e+03   5.2554034e+02   3.9009260e+00   2.2754983e+02
   1.1410000e+03   4.4167042e+02   1.7019238e+01   4.6560111e+02
   1.1410000e+03   5.1434893e+02  -6.1167190e+00   2.2672366e+02
   1.1420000e+03   4.3085803e+02   8.2229330e+00   4.6360298e+02
   1.1420000e+03   5.0112554e+02  -1.4979423e+01   2.2511513e+02
   1.1430000e+03   4.1534261e+02   3.1254200e-01   4.6199899e+02
   1.1430000e+03   4.8574937e+02  -2.2992874e+01   2.2307362e+02
   1.1440000e+03   4.0327262e+02  -6.3567350e+00   4.6044176e+02
   1.1440000e+03   4.7527965e+02  -3.1061822e+01   2.2159455e+02
   1.1450000e+03   3.9297868e+02  -1.2388453e+01   4.5908101e+02
   1.1450000e+03   4.6255939e+02  -3.9969495e+01   2.2033382e+02
   1.1460000e+03   3.7952285e+02  -1.8615354e+01   4.5766491e+02
   1.1460000e+03   4.4715364e+02  -4.5264420e+01   2.1858855e+02
   1.1470000e+03   3.6565708e+02  -2.3440333e+01   4.5658740e+02
   1.1470000e+03   4.3018232e+02  -5.2354327e+01   2.1574356e+02
   1.1480000e+03   3.5345986e+02  -2.9100573e+01   4.5555760e+02
   1.1480000e+03   4.2340786e+02  -5.7066529e+01   2.1695475e+02
   1.1490000e+03   3.4110747e+02  -3.3392087e+01   4.5471213e+02
   1.1490000e+03   4.0931791e+02  -6.2753804e+01   2.1557916e+02
   1.1500000e+03   3.2623494e+02  -3.7740526e+01   4.5280120e+02
   1.1500000e+03   3.9371767e+02  -6.8191443e+01   2.1392224e+02
   1.1510000e+03   3.1353143e+02  -4.2740293e+01   4.5242817e+02
   1.1510000e+03   3.8227440e+02  -7.2111890e+01   2.1375052e+02
   1.1520000e+03   2.9900809e+02  -4.4810911e+01   4.5083195e+02
   1.1520000e+03   3.5204164e+02  -7.3696076e+01   2.1199577e+02
   1.1530000e+03   2.8444737e+02  -4.7881817e+01   4.4881185e+02
   1.1530000e+03   3.4937969e+02  -7.8382647e+01   2.0901783e+02
   1.1540000e+03   2.7396058e+02  -5.1487907e+01   4.4844524e+02
   1.1540000e+03   3.3615569e+02  -8.2359601e+01   2.0847563e+02
   1.1550000e+03   2.6075315e+02  -5.2635722e+01   4.4622569e+02
   1.1550000e+03   3.1984770e+02  -8.3678347e+01   2.0566253e+02
   1.1560000e+03   2.4948952e+02  -5.6379529e+01   4.4507796e+02
   1.1560000e+03   3.0691333e+02  -8.8559870e+01   2.0405552e+02
   1.1570000e+03   2.3554810e+02  -5.8601174e+01   4.4338708e+02
   1.1570000e+03   2.9343455e+02  -9.0675820e+01   2.0180749e+02
   1.1580000e+03   2.2119971e+02  -6.0521799e+01   4.4132705e+02
   1.1580000e+03   2.7516649e+02  -9.2330029e+01   1.9997111e+02
   1.1590000e+03   2.0810239e+02  -6.2585707e+01   4.3911004e+02
   1.1590000e+03   2.5947252e+02  -9.4592609e+01   1.9702089e+02
   1.1600000e+03   1.9398868e+02  -6.2895624e+01   4.3762308e+02
   1.1600000e+03   2.4774811e+02  -9.6274225e+01   1.9538701e+02
   1.1610000e+03   1.8182211e+02  -6.4827433e+01   4.3656616e+02
   1.1610000e+03   2.3523403e+02  -9.8485748e+01   1.9533636e+02
   1.1620000e+03   1.7235660e+02  -6.5657776e+01   4.3524248e+02
   1.1620000e+03   2.2133891e+02  -9.9797296e+01   1.9275755e+02
   1.1630000e+03   1.5953940e+02  -6.5905964e+01   4.3308927e+02
   1.1630000e+03   2.1051641e+02  -1.0025656e+02   1.9128819e+02
   1.1640000e+03   1.4768520e+02  -6.6227184e+01   4.3020703e+02
   1.1640000e+03   1.9968857e+02  -1.0163721e+02   1.8959255e+02
   1.1650000e+03   1.3880297e+02  -6.5292917e+01   4.2890866e+02
   1.1650000e+03   1.8386812e+02  -1.0167616e+02   1.8564189e+02
   1.1660000e+03   1.2995524e+02  -6.3835934e+01   4.2647744e+02
   1.1660000e+03   1.7429827e+02  -1.0050507e+02   1.8374202e+02
   1.1670000e+03   1.1639664e+02  -6.2668749e+01   4.2358794e+02
   1.1670000e+03   1.6261101e+02  -9.9036860e+01   1.8067779e+02
   1.1680000e+03   1.0982958e+02  -6.0473146e+01   4.2108594e+02
   1.1680000e+03   1.4783168e+02  -9.6828087e+01   1.7671208e+02
   1.1690000e+03   1.0459858e+02  -5.9190837e+01   4.1911360e+02
   1.1690000e+03   1.4503912e+02  -9.5198865e+01   1.7520642e+02
   1.1700000e+03   9.6180921e+01  -5.3081102e+01   4.1591389e+02
   1.1700000e+03   1.3409486e+02  -8.9948772e+01   1.7119805e+02
   1.1710000e+03   8.7117049e+01  -4.7943120e+01   4.1178103e+02
   1.1710000e+03   1.2290854e+02  -8.3279645e+01   1.6754892e+02
   1.1720000e+03   8.4677405e+01  -4.2954203e+01   4.0907388e+02
   1.1720000e+03   1.2370393e+02  -7.9110894e+01   1.6490915e+02
   1.1730000e+03   8.2916576e+01  -3.6322154e+01   4.0641444e+02
   1.1730000e+03   1.1828288e+02  -7.2697142e+01   1.6118583e+02
   1.1740000e+03   7.0990643e+01  -2.9665559e+01   4.0095407e+02
   1.1740000e+03   1.1590300e+02  -6.3108727e+01   1.6108316e+02
   1.1750000e+03   6.8044302e+01  -2.0633726e+01   3.9892426e+02
   1.1750000e+03   1.0550243e+02  -5.3130465e+01   1.5361846e+02
   1.1760000e+03   6.5610954e+01  -1.0426039e+01   3.9614863e+02
   1.1760000e+03   9.9409492e+01  -4.0990827e+01   1.4971427e+02
   1.1770000e+03   6.2352577e+01  -6.6639300e-01   3.9542254e+02
   1.1770000e+03   9.5794525e+01  -3.0016049e+01   1.4842434e+02
   1.1780000e+03   5.5157299e+01   9.1288480e+00   3.9068003e+02
   1.1780000e+03   9.3825944e+01  -1.6700808e+01   1.4523618e+02
   1.1790000e+03   6.4383727e+01   2.1161477e+01   3.9213086e+02
   1.1790000e+03   9.4043066e+01  -1.3699840e+00   1.4513227e+02
   1.1800000e+03   5.9974514e+01   3.2496164e+01   3.8969203e+02
   1.1800000e+03   9.0845364e+01   1.2597316e+01   1.4444071e+02
   1.1810000e+03   6.5011669e+01   4.5350367e+01   3.8836220e+02
   1.1810000e+03   9.0388641e+01   3.0049319e+01   1.4120628e+02
   1.1820000e+03   5.9766762e+01   5.7579043e+01   3.8585648e+02
   1.1820000e+03   8.4637784e+01   4.6142841e+01   1.3857726e+02
   1.1830000e+03   6.2218545e+01   7.0573251e+01   3.8562838e+02
   1.1830000e+03   9.3200497e+01   6.1497464e+01   1.3995632e+02
   1.1840000e+03   7.4208966e+01   8.1605146e+01   3.8789809e+02
   1.1840000e+03   9.1160880e+01   7.7219037e+01   1.3778837e+02
   1.1850000e+03   7.8595782e+01   9.4069835e+01   3.8863460e+02
   1.1850000e+03   9.5753779e+01   9.2736001e+01   1.3964931e+02
   1.1860000e+03   7.8982166e+01   1.0723856e+02   3.8911721e+02
   1.1860000e+03   9.5864214e+01   1.0688088e+02   1.3998772e+02
   1.1870000e+03   8.4357565e+01   1.1812413e+02   3.8972376e+02
   1.1870000e+03   1.0528119e+02   1.2084458e+02   1.4077150e+02
   1.1880000e+03   9.8040304e+01   1.2707924e+02   3.9155285e+02
   1.1880000e+03   1.1465117e+02   1.3422333e+02   1.4285935e+02
   1.1890000e+03   1.0630463e+02   1.3715393e+02   3.9336984e+02
   1.1890000e+03   1.2008751e+02   1.4702209e+02   1.4392556e+02
   1.1900000e+03   1.1526613e+02   1.4768332e+02   3.9468050e+02
   1.1900000e+03   1.3537915e+02   1.5738064e+02   1.4569249e+02
   1.1910000e+03   1.2982391e+02   1.5459407e+02   3.9703262e+02
   1.1910000e+03   1.4985335e+02   1.6818665e+02   1.4897557e+02
   1.1920000e+03   1.4038338e+02   1.6166752e+02   3.9947712e+02
   1.1920000e+03   1.6304766e+02   1.7657999e+02   1.4975235e+02
   1.1930000e+03   1.5275688e+02   1.6819514e+02   4.0224582e+02
   1.1930000e+03   1.7461884e+02   1.8549799e+02   1.5401674e+02
   1.1940000e+03   1.6473779e+02   1.7393428e+02   4.0467439e+02
   1.1940000e+03   1.8875935e+02   1.9288995e+02   1.5575569e+02
   1.1950000e+03   1.7753833e+02   1.7883896e+02   4.0842995e+02
   1.1950000e+03   2.0415784e+02   1.9885416e+02   1.6082077e+02
   1.1960000e+03   1.9412934e+02   1.8294383e+02   4.1247608e+02
   1.1960000e+03   2.1886376e+02   2.0569835e+02   1.6462809e+02
   1.1970000e+03   2.0725593e+02   1.8636306e+02   4.1610545e+02
   1.1970000e+03   2.3191861e+02   2.0961802e+02   1.6761183e+02
   1.1980000e+03   2.2511564e+02   1.8754352e+02   4.2118489e+02
   1.1980000e+03   2.4610887e+02   2.1306445e+02   1.7174878e+02
   1.1990000e+03   2.3993929e+02   1.8842930e+02   4.2434618e+02
   1.1990000e+03   2.6919844e+02   2.1384512e+02   1.7688435e+02
   1.2000000e+03   2.5820643e+02   1.8751096e+02   4.2911241e+02
   1.2000000e+03   2.8447747e+02   2.1469006e+02   1.8065140e+02
   1.2010000e+03   2.7128366e+02   1.8626792e+02   4.3092988e+02
   1.2010000e+03   3.0151888e+02   2.1382805e+02   1.8420250e+02
   1.2020000e+03   2.8728614e+02   1.8487357e+02   4.3576015e+02
   1.2020000e+03   3.2083910e+02   2.1286358e+02   1.8730290e+02
   1.2030000e+03   3.0413418e+02   1.8146173e+02   4.3801194e+02
   1.2030000e+03   3.4267365e+02   2.1046781e+02   1.9368695e+02
   1.2040000e+03   3.1696397e+02   1.7923196e+02   4.4132385e+02
   1.2040000e+03   3.5774001e+02   2.0853416e+02   1.9670603e+02
   1.2050000e+03   3.3474750e+02   1.7461821e+02   4.4546704e+02
   1.2050000e+03   3.7746694e+02   2.0355560e+02   2.0098307e+02
   1.2060000e+03   3.5000477e+02   1.6916630e+02   4.4858574e+02
   1.2060000e+03   3.9523714e+02   2.0010050e+02   2.0494218e+02
   1.2070000e+03   3.6499797e+02   1.6424208e+02   4.5175334e+02
   1.2070000e+03   4.1209387e+02   1.9374335e+02   2.0897140e+02
   1.2080000e+03   3.7886697e+02   1.5736073e+02   4.5483145e+02
   1.2080000e+03   4.2566349e+02   1.8846957e+02   2.1083785e+02
   1.2090000e+03   3.9530170e+02   1.4832730e+02   4.5904741e+02
   1.2090000e+03   4.4142882e+02   1.8195310e+02   2.1461394e+02
   1.2100000e+03   4.0488180e+02   1.4119158e+02   4.6124386e+02
   1.2100000e+03   4.5922240e+02   1.7262268e+02   2.1860731e+02
   1.2110000e+03   4.2214569e+02   1.3152835e+02   4.6558703e+02
   1.2110000e+03   4.7398013e+02   1.6214408e+02   2.2198266e+02
   1.2120000e+03   4.3319041e+02   1.2067533e+02   4.6840534e+02
   1.2120000e+03   4.8382111e+02   1.5460821e+02   2.2488496e+02
   1.2130000e+03   4.4567172e+02   1.1124616e+02   4.7068996e+02
   1.2130000e+03   5.0075966e+02   1.4212611e+02   2.2817906e+02
   1.2140000e+03   4.5809878e+02   9.8671257e+01   4.7450954e+02
   1.2140000e+03   5.1083686e+02   1.2921018e+02   2.3020035e+02
   1.2150000e+03   4.7072907e+02   8.5252823e+01   4.7681936e+02
   1.2150000e+03   5.2382394e+02   1.1705104e+02   2.3348963e+02
   1.2160000e+03   4.6850714e+02   7.5397413e+01   4.7658803e+02
   1.2160000e+03   5.4019725e+02   1.0227384e+02   2.3660501e+02
   1.2170000e+03   4.8825472e+02   5.9635910e+01   4.8093233e+02
   1.2170000e+03   5.4974630e+02   8.8408075e+01   2.3967021e+02
   1.2180000e+03   4.9202458e+02   4.6204928e+01   4.8134312e+02
   1.2180000e+03   5.5999166e+02   7.3596932e+01   2.4139150e+02
   1.2190000e+03   5.0358427e+02   3.2577070e+01   4.8498602e+02
   1.2190000e+03   5.7332786e+02   5.8868944e+01   2.4510166e+02
   1.2200000e+03   5.0924021e+02   1.8257047e+01   4.8658690e+02
   1.2200000e+03   5.8334195e+02   4.2304718e+01   2.4868392e+02
   1.2210000e+03   5.1501510e+02   3.2191600e+00   4.8913032e+02
   1.2210000e+03   5.8938854e+02   2.6858266e+01   2.5171116e+02
   1.2220000e+03   5.1963490e+02  -1.3000297e+01   4.9118037e+02
   1.2220000e+03   5.9454346e+02   1.1786415e+01   2.5326010e+02
   1.2230000e+03   5.2585360e+02  -2.7645060e+01   4.9372581e+02
   1.2230000e+03   6.0026697e+02  -6.6307290e+00   2.5579676e+02
   1.2240000e+03   5.3372416e+02  -4.4781931e+01   4.9736745e+02
   1.2240000e+03   6.0448839e+02  -2.3798908e+01   2.5708301e+02
   1.2250000e+03   5.3505348e+02  -5.8540226e+01   4.9868459e+02
   1.2250000e+03   6.0719202e+02  -4.0002887e+01   2.5906015e+02
   1.2260000e+03   5.3641766e+02  -7.5611343e+01   4.9920798e+02
   1.2260000e+03   6.1494327e+02  -5.5959017e+01   2.6207562e+02
   1.2270000e+03   5.4431838e+02  -9.0965837e+01   5.0260533e+02
   1.2270000e+03   6.1835914e+02  -7.5025623e+01   2.6478902e+02
   1.2280000e+03   5.4500915e+02  -1.0809021e+02   5.0381676e+02
   1.2280000e+03   6.2206900e+02  -9.2470490e+01   2.6635871e+02
   1.2290000e+03   5.4445138e+02  -1.2290774e+02   5.0370809e+02
   1.2290000e+03   6.2357807e+02  -1.0896167e+02   2.6749049e+02
   1.2300000e+03   5.4500433e+02  -1.3938986e+02   5.0564793e+02
   1.2300000e+03   6.2776573e+02  -1.2776030e+02   2.7052186e+02
   1.2310000e+03   5.4346602e+02  -1.5617115e+02   5.0597931e+02
   1.2310000e+03   6.2554764e+02  -1.4418160e+02   2.7082423e+02
   1.2320000e+03   5.4547830e+02  -1.7226973e+02   5.0697610e+02
   1.2320000e+03   6.2106828e+02  -1.6323608e+02   2.6900210e+02
   1.2330000e+03   5.3899104e+02  -1.9015819e+02   5.0668002e+02
   1.2330000e+03   6.2321827e+02  -1.7952812e+02   2.7263677e+02
   1.2340000e+03   5.3535354e+02  -2.0633914e+02   5.0604861e+02
   1.2340000e+03   6.2368749e+02  -1.9621936e+02   2.7225009e+02
   1.2350000e+03   5.3669656e+02  -2.2226294e+02   5.0778610e+02
   1.2350000e+03   6.1779095e+02  -2.1550269e+02   2.7097398e+02
   1.2360000e+03   5.2904417e+02  -2.3860719e+02   5.0546474e+02
   1.2360000e+03   6.1247650e+02  -2.3336692e+02   2.7078314e+02
   1.2370000e+03   5.2837112e+02  -2.5446285e+02   5.0601355e+02
   1.2370000e+03   6.1105652e+02  -2.5022669e+02   2.7085824e+02
   1.2380000e+03   5.2879789e+02  -2.6979261e+02   5.0593848e+02
   1.2380000e+03   6.0645272e+02  -2.6757671e+02   2.7012190e+02
   1.2390000e+03   5.1964150e+02  -2.8738820e+02   5.0394779e+02
   1.2390000e+03   6.0063570e+02  -2.8491870e+02   2.6905562e+02
   1.2400000e+03   5.1391142e+02  -3.0233525e+02   5.0303677e+02
   1.2400000e+03   5.9476932e+02  -3.0055046e+02   2.6816066e+02
   1.2410000e+03   5.0919911e+02  -3.1645828e+02   5.0189120e+02
   1.2410000e+03   5.8923463e+02  -3.1760569e+02   2.6582223e+02
   1.2420000e+03   4.9856836e+02  -3.3280596e+02   4.9954083e+02
   1.2420000e+03   5.8560884e+02  -3.3108737e+02   2.6643646e+02
   1.2430000e+03   4.9159054e+02  -3.4741086e+02   4.9792047e+02
   1.2430000e+03   5.7702599e+02  -3.4936395e+02   2.6407437e+02
   1.2440000e+03   4.8158382e+02  -3.6209787e+02   4.9632211e+02
   1.2440000e+03   5.6775002e+02  -3.6505602e+02   2.6184559e+02
   1.2450000e+03   4.7365808e+02  -3.7778276e+02   4.9470583e+02
   1.2450000e+03   5.5525147e+02  -3.8136656e+02   2.5859079e+02
   1.2460000e+03   4.6424303e+02  -3.9146874e+02   4.9275593e+02
   1.2460000e+03   5.4515119e+02  -3.9763753e+02   2.5706677e+02
   1.2470000e+03   4.5470088e+02  -4.0520160e+02   4.9118299e+02
   1.2470000e+03   5.3634311e+02  -4.1458368e+02   2.5622981e+02
   1.2480000e+03   4.4324685e+02  -4.1925546e+02   4.8810684e+02
   1.2480000e+03   5.2414447e+02  -4.2754300e+02   2.5078479e+02
   1.2490000e+03   4.3420212e+02  -4.3059831e+02   4.8669884e+02
   1.2490000e+03   5.1479600e+02  -4.4126263e+02   2.5265183e+02
   1.2500000e+03   4.2191962e+02  -4.4411530e+02   4.8305841e+02
   1.2500000e+03   4.9513894e+02  -4.5634866e+02   2.4649563e+02
   1.2510000e+03   4.0874336e+02  -4.5529910e+02   4.8036737e+02
   1.2510000e+03   4.8718631e+02  -4.6768036e+02   2.4758345e+02
   1.2520000e+03   3.9656505e+02  -4.6739653e+02   4.7864635e+02
   1.2520000e+03   4.7617447e+02  -4.8191548e+02   2.4362909e+02
   1.2530000e+03   3.8525418e+02  -4.8006872e+02   4.7713096e+02
   1.2530000e+03   4.6415756e+02  -4.9186164e+02   2.4171745e+02
   1.2540000e+03   3.7290561e+02  -4.9007425e+02   4.7428679e+02
   1.2540000e+03   4.4860776e+02  -5.0539981e+02   2.3739914e+02
   1.2550000e+03   3.5866474e+02  -4.9988649e+02   4.7056953e+02
   1.2550000e+03   4.3216071e+02  -5.1566283e+02   2.3281808e+02
   1.2560000e+03   3.4419385e+02  -5.1031270e+02   4.6768509e+02
   1.2560000e+03   4.1572461e+02  -5.2721948e+02   2.3079880e+02
   1.2570000e+03   3.3118539e+02  -5.2163414e+02   4.6486653e+02
   1.2570000e+03   4.0166960e+02  -5.3833135e+02   2.2851964e+02
   1.2580000e+03   3.1866041e+02  -5.3020487e+02   4.6232125e+02
   1.2580000e+03   3.8506361e+02  -5.4664965e+02   2.2451144e+02
   1.2590000e+03   3.0783016e+02  -5.3865147e+02   4.6045851e+02
   1.2590000e+03   3.7198589e+02  -5.5560718e+02   2.2226943e+02
   1.2600000e+03   2.8660256e+02  -5.4810131e+02   4.5646823e+02
   1.2600000e+03   3.5523184e+02  -5.6361504e+02   2.1745661e+02
   1.2610000e+03   2.7548087e+02  -5.5647486e+02   4.5403733e+02
   1.2610000e+03   3.4185322e+02  -5.7147181e+02   2.1467378e+02
   1.2620000e+03   2.6343162e+02  -5.6414022e+02   4.5189521e+02
   1.2620000e+03   3.2577009e+02  -5.8106368e+02   2.1354439e+02
   1.2630000e+03   2.5267588e+02  -5.7153689e+02   4.5020611e+02
   1.2630000e+03   3.1180430e+02  -5.9000043e+02   2.0993372e+02
   1.2640000e+03   2.3715364e+02  -5.8041936e+02   4.4804675e+02
   1.2640000e+03   2.9397038e+02  -5.9677779e+02   2.0706627e+02
   1.2650000e+03   2.2116642e+02  -5.8868760e+02   4.4429682e+02
   1.2650000e+03   2.7940432e+02  -6.0634026e+02   2.0422708e+02
   1.2660000e+03   2.0975601e+02  -5.9697815e+02   4.4152684e+02
   1.2660000e+03   2.6499247e+02  -6.1414868e+02   2.0249062e+02
   1.2670000e+03   1.9831630e+02  -6.0540472e+02   4.4047176e+02
   1.2670000e+03   2.4891007e+02  -6.2281082e+02   2.0007730e+02
   1.2680000e+03   1.8282825e+02  -6.1385375e+02   4.3919816e+02
   1.2680000e+03   2.3447600e+02  -6.3117055e+02   1.9799714e+02
   1.2690000e+03   1.7022738e+02  -6.2121120e+02   4.3790967e+02
   1.2690000e+03   2.2124391e+02  -6.3945512e+02   1.9596587e+02
   1.2700000e+03   1.6182456e+02  -6.2816896e+02   4.3589168e+02
   1.2700000e+03   2.1139249e+02  -6.4827704e+02   1.9741505e+02
   1.2710000e+03   1.4625389e+02  -6.3666484e+02   4.3481148e+02
   1.2710000e+03   1.9077356e+02  -6.5788741e+02   1.9301184e+02
   1.2720000e+03   1.3374244e+02  -6.4436061e+02   4.3229169e+02
   1.2720000e+03   1.7370872e+02  -6.6608807e+02   1.9181940e+02
   1.2730000e+03   1.1698004e+02  -6.5111483e+02   4.2884668e+02
   1.2730000e+03   1.6012616e+02  -6.7500289e+02   1.8942872e+02
   1.2740000e+03   1.1231618e+02  -6.5681579e+02   4.2893828e+02
   1.2740000e+03   1.4525649e+02  -6.8085060e+02   1.8652621e+02
   1.2750000e+03   1.0212812e+02  -6.6324028e+02   4.2777977e+02
   1.2750000e+03   1.3296955e+02  -6.8806192e+02   1.8452673e+02
   1.2760000e+03   9.0057969e+01  -6.6931802e+02   4.2553511e+02
   1.2760000e+03   1.2317309e+02  -6.9519142e+02   1.8415278e+02
   1.2770000e+03   7.8304221e+01  -6.7436767e+02   4.2414434e+02
   1.2770000e+03   1.1393673e+02  -7.0145508e+02   1.8353377e+02
   1.2780000e+03   7.3940604e+01  -6.7860939e+02   4.2357504e+02
   1.2780000e+03   1.0348914e+02  -7.0789367e+02   1.8259294e+02
   1.2790000e+03   6.4565334e+01  -6.8360542e+02   4.2193412e+02
   1.2790000e+03   9.2182466e+01  -7.1271686e+02   1.7829090e+02
   1.2800000e+03   5.4310890e+01  -6.8651593e+02   4.1955351e+02
   1.2800000e+03   8.1726413e+01  -7.1861667e+02   1.7664667e+02
   1.2810000e+03   4.7809723e+01  -6.8941967e+02   4.1735581e+02
   1.2810000e+03   7.1392226e+01  -7.2467315e+02   1.7422145e+02
   1.2820000e+03   4.0137363e+01  -6.9177406e+02   4.1363662e+02
   1.2820000e+03   5.9807292e+01  -7.2666711e+02   1.7108769e+02
   1.2830000e+03   3.1935497e+01  -6.9428949e+02   4.1169910e+02
   1.2830000e+03   5.0193037e+01  -7.3184843e+02   1.6919904e+02
   1.2840000e+03   2.1303964e+01  -6.9627767e+02   4.0933275e+02
   1.2840000e+03   4.4293237e+01  -7.3323766e+02   1.6777885e+02
   1.2850000e+03   1.3505753e+01  -6.9754999e+02   4.0724964e+02
   1.2850000e+03   3.5686422e+01  -7.3466313e+02   1.6629675e+02
   1.2860000e+03   8.0869550e+00  -6.9664398e+02   4.0596819e+02
   1.2860000e+03   2.9287554e+01  -7.3668132e+02   1.6533134e+02
   1.2870000e+03   1.8851700e+00  -6.9751672e+02   4.0395993e+02
   1.2870000e+03   1.9136443e+01  -7.3962526e+02   1.6239888e+02
   1.2880000e+03  -5.0346460e+00  -6.9616060e+02   4.0125820e+02
   1.2880000e+03   1.7945367e+01  -7.3861164e+02   1.6128224e+02
   1.2890000e+03  -9.2576580e+00  -6.9504828e+02   3.9904162e+02
   1.2890000e+03   6.5356120e+00  -7.3908961e+02   1.5826167e+02
   1.2900000e+03  -1.1072122e+01  -6.9156242e+02   3.9734202e+02
   1.2900000e+03   1.3302697e+01  -7.3420381e+02   1.5958120e+02
   1.2910000e+03  -1.9276395e+01  -6.8811383e+02   3.9481743e+02
   1.2910000e+03  -3.8844250e+00  -7.3202653e+02   1.5453297e+02
   1.2920000e+03  -1.7505661e+01  -6.8343270e+02   3.9504895e+02
   1.2920000e+03   6.4415400e-01  -7.2628467e+02   1.5606785e+02
   1.2930000e+03  -1.4468248e+01  -6.7766882e+02   3.9526780e+02
   1.2930000e+03  -2.9943840e+00  -7.2079670e+02   1.5480401e+02
   1.2940000e+03  -2.2528798e+01  -6.7299633e+02   3.9130593e+02
   1.2940000e+03  -1.0513305e+01  -7.1530646e+02   1.5162386e+02
   1.2950000e+03  -2.1707200e+01  -6.6578647e+02   3.9083995e+02
   1.2950000e+03  -1.0250696e+01  -7.0697301e+02   1.4825478e+02
   1.2960000e+03  -2.5466659e+01  -6.5864082e+02   3.8897651e+02
   1.2960000e+03  -1.7054028e+01  -7.0031496e+02   1.4606147e+02
   1.2970000e+03  -2.2420642e+01  -6.5111398e+02   3.8922979e+02
   1.2970000e+03  -1.0890413e+01  -6.8767585e+02   1.4629567e+02
   1.2980000e+03  -2.7704728e+01  -6.4399956e+02   3.8712248e+02
   1.2980000e+03  -9.5510230e+00  -6.7754412e+02   1.4568014e+02
   1.2990000e+03  -1.6184119e+01  -6.3496106e+02   3.8873155e+02
   1.2990000e+03  -5.3181830e+00  -6.6657165e+02   1.4452664e+02
   1.3000000e+03  -8.9255540e+00  -6.2487251e+02   3.8859788e+02
   1.3000000e+03   2.4882000e-01  -6.5366991e+02   1.4496430e+02
   1.3010000e+03  -1.0213361e+01  -6.1560452e+02   3.8667548e+02
   1.3010000e+03  -5.5239400e-01  -6.4281388e+02   1.4266548e+02
   1.3020000e+03  -9.5733400e+00  -6.0944617e+02   3.8103619e+02
   1.3020000e+03   7.6252810e+00  -6.3086991e+02   1.4295521e+02
   1.3030000e+03  -3.6114170e+00  -6.0037299e+02   3.8547015e+02
   1.3030000e+03   1.0229900e+01  -6.2049255e+02   1.4051134e+02
   1.3040000e+03   7.8710270e+00  -5.9209163e+02   3.8609889e+02
   1.3040000e+03   1.7282849e+01  -6.0944261e+02   1.4009405e+02
   1.3050000e+03   1.3092313e+01  -5.8420909e+02   3.8489957e+02
   1.3050000e+03   2.2358529e+01  -6.0138697e+02   1.3924479e+02
   1.3060000e+03   2.1911168e+01  -5.7935330e+02   3.8406072e+02
   1.3060000e+03   2.9256405e+01  -5.9375792e+02   1.3826382e+02
   1.3070000e+03   2.9442411e+01  -5.7310412e+02   3.8433774e+02
   1.3070000e+03   4.4883670e+01  -5.8581017e+02   1.4016852e+02
   1.3080000e+03   4.2237594e+01  -5.6825412e+02   3.8437702e+02
   1.3080000e+03   4.8791220e+01  -5.8242902e+02   1.3708708e+02
   1.3090000e+03   5.0037607e+01  -5.6468342e+02   3.8332047e+02
   1.3090000e+03   6.2906087e+01  -5.7752818e+02   1.3783427e+02
   1.3100000e+03   5.9450614e+01  -5.6090294e+02   3.8312020e+02
   1.3100000e+03   7.3202301e+01  -5.7309226e+02   1.3801612e+02
   1.3110000e+03   7.6681963e+01  -5.5666857e+02   3.8366073e+02
   1.3110000e+03   8.7918334e+01  -5.6762351e+02   1.3868488e+02
   1.3120000e+03   8.8032200e+01  -5.5337734e+02   3.8275318e+02
   1.3120000e+03   1.0223140e+02  -5.6386619e+02   1.3768522e+02
   1.3130000e+03   9.9296925e+01  -5.5032214e+02   3.8263475e+02
   1.3130000e+03   1.2063085e+02  -5.5887576e+02   1.4063798e+02
   1.3140000e+03   1.1160781e+02  -5.4584559e+02   3.8287632e+02
   1.3140000e+03   1.3122379e+02  -5.5387055e+02   1.3778079e+02
   1.3150000e+03   1.1992048e+02  -5.4379996e+02   3.8262776e+02
   1.3150000e+03   1.5196850e+02  -5.4815986e+02   1.4101577e+02
   1.3160000e+03   1.3999874e+02  -5.4024086e+02   3.8401389e+02
   1.3160000e+03   1.5996484e+02  -5.4495886e+02   1.3961221e+02
   1.3170000e+03   1.5179217e+02  -5.3843351e+02   3.8593948e+02
   1.3170000e+03   1.7815522e+02  -5.4069555e+02   1.4144791e+02
   1.3180000e+03   1.6959941e+02  -5.3751617e+02   3.8825955e+02
   1.3180000e+03   1.8836552e+02  -5.3644767e+02   1.4180430e+02
   1.3190000e+03   1.8051504e+02  -5.3645919e+02   3.8944216e+02
   1.3190000e+03   2.0326754e+02  -5.3415029e+02   1.4358598e+02
   1.3200000e+03   1.9542929e+02  -5.3659378e+02   3.9006303e+02
   1.3200000e+03   2.1978916e+02  -5.3400536e+02   1.4388400e+02
   1.3210000e+03   2.1011293e+02  -5.3837672e+02   3.9253340e+02
   1.3210000e+03   2.3534529e+02  -5.3323347e+02   1.4704699e+02
   1.3220000e+03   2.1807326e+02  -5.3985653e+02   3.9331426e+02
   1.3220000e+03   2.5028354e+02  -5.3485076e+02   1.4875159e+02
   1.3230000e+03   2.4055532e+02  -5.4346108e+02   3.9628201e+02
   1.3230000e+03   2.6234165e+02  -5.3663037e+02   1.4886185e+02
   1.3240000e+03   2.4837775e+02  -5.4591982e+02   3.9734762e+02
   1.3240000e+03   2.8355298e+02  -5.3743566e+02   1.5398680e+02
   1.3250000e+03   2.6928422e+02  -5.5029465e+02   4.0023654e+02
   1.3250000e+03   2.9897044e+02  -5.4123353e+02   1.5581038e+02
   1.3260000e+03   2.7366879e+02  -5.5540306e+02   4.0149853e+02
   1.3260000e+03   3.1450094e+02  -5.4467681e+02   1.5863115e+02
   1.3270000e+03   2.8646224e+02  -5.6232768e+02   4.0233999e+02
   1.3270000e+03   3.2527930e+02  -5.4954446e+02   1.5924244e+02
   1.3280000e+03   3.0063545e+02  -5.6827602e+02   4.0623265e+02
   1.3280000e+03   3.3863159e+02  -5.5659777e+02   1.6126337e+02
   1.3290000e+03   3.0770455e+02  -5.7636241e+02   4.0641045e+02
   1.3290000e+03   3.5148554e+02  -5.6293817e+02   1.6413563e+02
   1.3300000e+03   3.1986090e+02  -5.8508055e+02   4.0936683e+02
   1.3300000e+03   3.6815867e+02  -5.7009678e+02   1.6857865e+02
   1.3310000e+03   3.3414714e+02  -5.9411020e+02   4.1201735e+02
   1.3310000e+03   3.7731730e+02  -5.7844012e+02   1.6988965e+02
   1.3320000e+03   3.4140606e+02  -6.0313914e+02   4.1581969e+02
   1.3320000e+03   3.8609744e+02  -5.8815965e+02   1.7332210e+02
   1.3330000e+03   3.5354208e+02  -6.1375928e+02   4.1785121e+02
   1.3330000e+03   4.0085974e+02  -5.9641989e+02   1.7703240e+02
   1.3340000e+03   3.5531842e+02  -6.2450105e+02   4.1849736e+02
   1.3340000e+03   4.0497320e+02  -6.0855071e+02   1.7788713e+02
   1.3350000e+03   3.6197669e+02  -6.3458988e+02   4.2131108e+02
   1.3350000e+03   4.1547784e+02  -6.1892590e+02   1.7984174e+02
   1.3360000e+03   3.7984355e+02  -6.4690247e+02   4.2614110e+02
   1.3360000e+03   4.2081661e+02  -6.2937856e+02   1.8210749e+02
   1.3370000e+03   3.8381100e+02  -6.5869570e+02   4.2755519e+02
   1.3370000e+03   4.3234037e+02  -6.4010835e+02   1.8649057e+02
   1.3380000e+03   3.8630040e+02  -6.7095779e+02   4.2754093e+02
   1.3380000e+03   4.4174126e+02  -6.5318166e+02   1.9011642e+02
   1.3390000e+03   3.8803309e+02  -6.8452196e+02   4.3021860e+02
   1.3390000e+03   4.4463947e+02  -6.6597357e+02   1.9012215e+02
   1.3400000e+03   3.9400471e+02  -6.9736960e+02   4.3248408e+02
   1.3400000e+03   4.5115023e+02  -6.7906915e+02   1.9313695e+02
   1.3410000e+03   4.0311728e+02  -7.1205478e+02   4.3442787e+02
   1.3410000e+03   4.5618871e+02  -6.9328683e+02   1.9532301e+02
   1.3420000e+03   4.0613883e+02  -7.2541061e+02   4.3500817e+02
   1.3420000e+03   4.5935530e+02  -7.0850907e+02   1.9698557e+02
   1.3430000e+03   4.0774270e+02  -7.4022589e+02   4.3710679e+02
   1.3430000e+03   4.5848103e+02  -7.2308665e+02   1.9627487e+02
   1.3440000e+03   4.1082751e+02  -7.5510151e+02   4.3756709e+02
   1.3440000e+03   4.6325829e+02  -7.3966516e+02   1.9712933e+02
   1.3450000e+03   4.0645151e+02  -7.7126815e+02   4.3781885e+02
   1.3450000e+03   4.6965499e+02  -7.5438453e+02   1.9815951e+02
   1.3460000e+03   4.0684448e+02  -7.8623497e+02   4.3613753e+02
   1.3460000e+03   4.6595814e+02  -7.6994525e+02   1.9754302e+02
   1.3470000e+03   4.0736284e+02  -8.0227343e+02   4.3572883e+02
   1.3470000e+03   4.7884851e+02  -7.8350897e+02   2.0123934e+02
   1.3480000e+03   4.0868716e+02  -8.1632158e+02   4.3555046e+02
   1.3480000e+03   4.8083772e+02  -7.9903440e+02   2.0074140e+02
   1.3490000e+03   4.0584316e+02  -8.3261885e+02   4.3447492e+02
   1.3490000e+03   4.7578637e+02  -8.1810606e+02   1.9947078e+02
   1.3500000e+03   4.0739596e+02  -8.4827262e+02   4.3342309e+02
   1.3500000e+03   4.7115461e+02  -8.3388083e+02   1.9733826e+02
   1.3510000e+03   4.0602191e+02  -8.6163939e+02   4.3305656e+02
   1.3510000e+03   4.6967748e+02  -8.5122631e+02   1.9620411e+02
   1.3520000e+03   4.0638127e+02  -8.7769175e+02   4.3195052e+02
   1.3520000e+03   4.6880208e+02  -8.6520513e+02   1.9467613e+02
   1.3530000e+03   3.9801590e+02  -8.9406878e+02   4.2937252e+02
   1.3530000e+03   4.6737723e+02  -8.8077231e+02   1.9425111e+02
   1.3540000e+03   3.9067458e+02  -9.0999167e+02   4.2751900e+02
   1.3540000e+03   4.6515342e+02  -8.9718990e+02   1.9367711e+02
   1.3550000e+03   3.8381104e+02  -9.2616636e+02   4.2484936e+02
   1.3550000e+03   4.5089180e+02  -9.1671529e+02   1.8932800e+02
   1.3560000e+03   3.8149192e+02  -9.3950066e+02   4.2428825e+02
   1.3560000e+03   4.4315936e+02  -9.3141249e+02   1.8652382e+02
   1.3570000e+03   3.7891346e+02  -9.5496610e+02   4.2286437e+02
   1.3570000e+03   4.4840560e+02  -9.4530569e+02   1.8961233e+02
   1.3580000e+03   3.7024361e+02  -9.6856170e+02   4.2211191e+02
   1.3580000e+03   4.3288141e+02  -9.6190154e+02   1.8475632e+02
   1.3590000e+03   3.6220319e+02  -9.8221691e+02   4.1987050e+02
   1.3590000e+03   4.3269364e+02  -9.7526921e+02   1.8654935e+02
   1.3600000e+03   3.6076554e+02  -9.9628972e+02   4.2025401e+02
   1.3600000e+03   4.2223321e+02  -9.9032388e+02   1.8502828e+02
   1.3610000e+03   3.4553059e+02  -1.0123757e+03   4.1789593e+02
   1.3610000e+03   4.0839081e+02  -1.0059018e+03   1.8142526e+02
   1.3620000e+03   3.4328913e+02  -1.0227121e+03   4.1833275e+02
   1.3620000e+03   4.0355870e+02  -1.0208313e+03   1.8108236e+02
   1.3630000e+03   3.3459159e+02  -1.0367660e+03   4.1619226e+02
   1.3630000e+03   3.9639946e+02  -1.0345202e+03   1.8212887e+02
   1.3640000e+03   3.2403388e+02  -1.0489934e+03   4.1510643e+02
   1.3640000e+03   3.8193800e+02  -1.0496126e+03   1.8008322e+02
   1.3650000e+03   3.1447241e+02  -1.0630016e+03   4.1468287e+02
   1.3650000e+03   3.7164563e+02  -1.0638183e+03   1.7634280e+02
   1.3660000e+03   3.2246931e+02  -1.0737886e+03   4.1743954e+02
   1.3660000e+03   3.6023168e+02  -1.0789379e+03   1.7515910e+02
   1.3670000e+03   2.9794888e+02  -1.0911063e+03   4.1414106e+02
   1.3670000e+03   3.5424890e+02  -1.0929844e+03   1.7630472e+02
   1.3680000e+03   2.8334519e+02  -1.1053895e+03   4.0976177e+02
   1.3680000e+03   3.5132473e+02  -1.1028094e+03   1.7689805e+02
   1.3690000e+03   2.8149124e+02  -1.1158030e+03   4.1110314e+02
   1.3690000e+03   3.3670843e+02  -1.1202920e+03   1.7372107e+02
   1.3700000e+03   2.7048310e+02  -1.1283482e+03   4.0966753e+02
   1.3700000e+03   3.2145265e+02  -1.1340468e+03   1.7246510e+02
   1.3710000e+03   2.6733706e+02  -1.1407186e+03   4.1055534e+02
   1.3710000e+03   3.1896680e+02  -1.1472234e+03   1.7281248e+02
   1.3720000e+03   2.4734689e+02  -1.1525331e+03   4.0751791e+02
   1.3720000e+03   3.0570996e+02  -1.1601416e+03   1.7270211e+02
   1.3730000e+03   2.4144358e+02  -1.1651665e+03   4.0658812e+02
   1.3730000e+03   2.8146138e+02  -1.1761826e+03   1.6545648e+02
   1.3740000e+03   2.3539529e+02  -1.1746245e+03   4.0749627e+02
   1.3740000e+03   2.7987466e+02  -1.1894412e+03   1.6864531e+02
   1.3750000e+03   2.2417192e+02  -1.1874214e+03   4.0544451e+02
   1.3750000e+03   2.6946039e+02  -1.2000505e+03   1.6698160e+02
   1.3760000e+03   2.0806534e+02  -1.1992925e+03   4.0366177e+02
   1.3760000e+03   2.6018761e+02  -1.2147110e+03   1.6836007e+02
   1.3770000e+03   2.0447444e+02  -1.2084246e+03   4.0295848e+02
   1.3770000e+03   2.5154578e+02  -1.2254907e+03   1.6827659e+02
   1.3780000e+03   1.8379514e+02  -1.2206416e+03   4.0039090e+02
   1.3780000e+03   2.3392824e+02  -1.2381368e+03   1.6572475e+02
   1.3790000e+03   1.7912372e+02  -1.2294424e+03   4.0211931e+02
   1.3790000e+03   2.2256136e+02  -1.2500010e+03   1.6462709e+02
   1.3800000e+03   1.7133973e+02  -1.2378259e+03   4.0128519e+02
   1.3800000e+03   2.0483788e+02  -1.2618471e+03   1.6113184e+02
   1.3810000e+03   1.5992693e+02  -1.2464362e+03   4.0007477e+02
   1.3810000e+03   2.0309066e+02  -1.2701512e+03   1.6717602e+02
   1.3820000e+03   1.5031757e+02  -1.2552184e+03   3.9948473e+02
   1.3820000e+03   1.8521761e+02  -1.2796304e+03   1.6299952e+02
   1.3830000e+03   1.3920108e+02  -1.2621991e+03   3.9790375e+02
   1.3830000e+03   1.6359749e+02  -1.2934396e+03   1.6077990e+02
   1.3840000e+03   1.2994469e+02  -1.2687941e+03   3.9745237e+02
   1.3840000e+03   1.5300911e+02  -1.3010060e+03   1.6097135e+02
   1.3850000e+03   1.1650687e+02  -1.2761781e+03   3.9711559e+02
   1.3850000e+03   1.4350415e+02  -1.3073905e+03   1.5929856e+02
   1.3860000e+03   1.0067591e+02  -1.2837475e+03   3.9493557e+02
   1.3860000e+03   1.3933145e+02  -1.3126067e+03   1.5963231e+02
   1.3870000e+03   9.8632903e+01  -1.2864980e+03   3.9623717e+02
   1.3870000e+03   1.3408043e+02  -1.3162344e+03   1.6130761e+02
   1.3880000e+03   8.6975317e+01  -1.2927467e+03   3.9731046e+02
   1.3880000e+03   1.1819061e+02  -1.3243605e+03   1.5968464e+02
   1.3890000e+03   8.3829169e+01  -1.2937228e+03   3.9802241e+02
   1.3890000e+03   1.1183426e+02  -1.3277009e+03   1.6023091e+02
   1.3900000e+03   7.5120092e+01  -1.2990933e+03   3.9875155e+02
   1.3900000e+03   9.9601508e+01  -1.3335335e+03   1.5975900e+02
   1.3910000e+03   6.5409682e+01  -1.3017637e+03   3.9533062e+02
   1.3910000e+03   8.5604662e+01  -1.3394385e+03   1.5740492e+02
   1.3920000e+03   5.7721290e+01  -1.3045046e+03   3.9610502e+02
   1.3920000e+03   7.5945629e+01  -1.3408983e+03   1.5453159e+02
   1.3930000e+03   4.6214256e+01  -1.3057752e+03   3.9579386e+02
   1.3930000e+03   6.6066665e+01  -1.3445115e+03   1.6083783e+02
   1.3940000e+03   3.3966684e+01  -1.3084631e+03   3.9493016e+02
   1.3940000e+03   5.3005204e+01  -1.3480257e+03   1.6032841e+02
   1.3950000e+03   3.4753215e+01  -1.3077057e+03   3.9767623e+02
   1.3950000e+03   4.9373296e+01  -1.3487853e+03   1.6152584e+02
   1.3960000e+03   3.3743892e+01  -1.3071244e+03   4.0071261e+02
   1.3960000e+03   4.4022490e+01  -1.3504008e+03   1.6339343e+02
   1.3970000e+03   2.6692935e+01  -1.3069762e+03   4.0047487e+02
   1.3970000e+03   4.5022460e+01  -1.3478505e+03   1.6803136e+02
   1.3980000e+03   2.3748061e+01  -1.3056673e+03   4.0391290e+02
   1.3980000e+03   3.6270760e+01  -1.3478484e+03   1.6800514e+02
   1.3990000e+03   1.2523436e+01  -1.3057251e+03   4.0275576e+02
   1.3990000e+03   2.7433568e+01  -1.3463761e+03   1.7018767e+02
   1.4000000e+03   4.1014090e+00  -1.3045403e+03   4.0516411e+02
   1.4000000e+03   1.3117257e+01  -1.3459199e+03   1.6834753e+02
   1.4010000e+03  -1.4100159e+01  -1.3068746e+03   4.0340257e+02
   1.4010000e+03   7.3880910e+00  -1.3429383e+03   1.7168899e+02
   1.4020000e+03  -8.3558190e+00  -1.3010978e+03   4.0571420e+02
   1.4020000e+03   1.0959479e+01  -1.3379542e+03   1.7425741e+02
   1.4030000e+03  -1.5891376e+01  -1.2984449e+03   4.0727098e+02
   1.4030000e+03   4.4464150e+00  -1.3343115e+03   1.7412111e+02
   1.4040000e+03  -1.6174450e+01  -1.2948270e+03   4.0799859e+02
   1.4040000e+03  -3.4986570e+00  -1.3319331e+03   1.7334678e+02
   1.4050000e+03  -1.8972321e+01  -1.2907245e+03   4.0578141e+02
   1.4050000e+03  -1.1195081e+01  -1.3275630e+03   1.7162104e+02
   1.4060000e+03  -1.5211618e+01  -1.2864808e+03   4.0640863e+02
   1.4060000e+03  -1.0653131e+01  -1.3216742e+03   1.7162996e+02
   1.4070000e+03  -1.9535199e+01  -1.2833054e+03   4.0626962e+02
   1.4070000e+03  -1.0219996e+01  -1.3171834e+03   1.7076694e+02
   1.4080000e+03  -1.4379666e+01  -1.2814013e+03   4.0579139e+02
   1.4080000e+03  -1.7043770e+01  -1.3137300e+03   1.6743899e+02
   1.4090000e+03  -2.6886635e+01  -1.2802195e+03   4.0292840e+02
   1.4090000e+03  -1.7905707e+01  -1.3064932e+03   1.6643615e+02
   1.4100000e+03  -2.6886635e+01  -1.2802195e+03   4.0292840e+02
   1.4100000e+03  -1.7720425e+01  -1.3044910e+03   1.6416576e+02
   1.4110000e+03  -2.9253918e+01  -1.2721368e+03   3.9538925e+02
   1.4110000e+03  -1.6335358e+01  -1.3006343e+03   1.6202945e+02
   1.4120000e+03  -3.1110374e+01  -1.2698395e+03   3.9027814e+02
   1.4120000e+03  -2.7481585e+01  -1.2991952e+03   1.5445518e+02
   1.4130000e+03  -2.9572877e+01  -1.2692210e+03   3.8727687e+02
   1.4130000e+03  -2.0426420e+01  -1.2937695e+03   1.5385577e+02
   1.4140000e+03  -2.2725030e+01  -1.2634554e+03   3.8595729e+02
   1.4140000e+03  -2.4217207e+01  -1.2897421e+03   1.4804078e+02
   1.4150000e+03  -2.1866694e+01  -1.2606506e+03   3.8539704e+02
   1.4150000e+03  -1.0493076e+01  -1.2821398e+03   1.4878570e+02
   1.4160000e+03  -2.5702255e+01  -1.2590294e+03   3.7844573e+02
   1.4160000e+03  -2.8749861e+01  -1.2843903e+03   1.3890782e+02
   1.4170000e+03  -2.9340059e+01  -1.2576666e+03   3.7567296e+02
   1.4170000e+03  -2.4498925e+01  -1.2783879e+03   1.3880081e+02
   1.4180000e+03  -2.4997646e+01  -1.2537535e+03   3.7300752e+02
   1.4180000e+03  -1.1743757e+01  -1.2709596e+03   1.3756508e+02
   1.4190000e+03  -2.5390732e+01  -1.2504839e+03   3.6884269e+02
   1.4190000e+03  -2.1726942e+01  -1.2716129e+03   1.3179638e+02
