# Supplementary material for: Action Sport Cameras as an Instrument to Perform a 3D Underwater Motion Analysis
Source: PLoS One. 2016 Aug 11;11(8):e0160490. doi: 10.1371/journal.pone.0160490 (PMC4981397; doi:10.1371/journal.pone.0160490)
Supplement: S1 Supporting Information — S1.1_Calibration Quality > S1.1.1_Underwater > S1.1.1.1_Highres > S1.1.1.1.1_Calibration > File A. This is the BUNDLE_CameraParameters. This is the camera calibration parameters. File B. This is the Triad. This is the 2D coordinates of the waterproof orthogonal triad structure carrying nine spherical black markers. File C. This is the WandCalibration. This is the 2D coordinates of the wand structure carrying one spherical black marker. S1.1.1.1.2_Accuracy > File D. This is the Trial_1. This is the 2D coordinates of the first rigid bar test acquisition, carrying two markers at known distance. File E. This is the Trial_2. This is the 2D coordinates of the second rigid bar test acquisition, carrying two markers at known distance. File F. This is the Trial_3. This is the 2D coordinates of the third rigid bar test acquisition, carrying two markers at known distance. File G. This is the Trial_4. This is the 2D coordinates of the fourth rigid bar test acquisition, carrying two markers at known distance. File H. This is the Trial_5. This is the 2D coordinates of the fifth rigid bar test acquisition, carrying two markers at known distance. File I. This is the MotionSequence3D_Trial_1. This is the 3D coordinates of the first rigid bar test acquisition. File J. This is the MotionSequence3D_Trial_2. This is the 3D coordinates of the second rigid bar test acquisition. File K. This is the MotionSequence3D_Trial_3. This is the 3D coordinates of the third rigid bar test acquisition. File L. This is the MotionSequence3D_Trial_4. This is the 3D coordinates of the fourth rigid bar test acquisition. File M. This is the MotionSequence3D_Trial_5. This is the 3D coordinates of the fifth rigid bar test acquisition. S1.1.1.2_Lowres > S1.1.1.2.1_Calibration > File N. This is the BUNDLE_CameraParameters. This is the camera calibration parameters. File O. This is the Triad. This is the 2D coordinates of the waterproof orthogonal triad structure carrying nine spherical black markers. File P. Th [file pone.0160490.s001.zip › S1_SupportingInformation/S1.2_Calibration_Dependability/S1.2.2_Accuracy/S1.2.2.5_Mov3_1p/File BV.txt]

0 19.193709 -1426.567118 65.294754
0 4.791310 -1428.132298 306.653925
1 29.292252 -1426.846122 66.441498
1 9.363201 -1432.528099 306.030391
2 33.437237 -1425.474756 69.725882
2 9.448627 -1431.615048 305.881828
3 36.571783 -1425.292522 68.831442
3 9.729987 -1431.082283 303.722337
4 31.297080 -1427.214240 65.714713
4 7.025606 -1432.412770 302.117858
5 34.377545 -1425.048792 65.502165
5 0.656281 -1435.268428 299.539605
6 37.719951 -1423.960329 66.878950
6 10.697690 -1428.243580 300.814139
7 38.574870 -1423.385843 67.440365
7 11.854897 -1427.018093 302.180138
8 30.860778 -1423.417359 65.345081
8 11.195642 -1424.862557 302.269492
9 19.472517 -1425.370592 63.574496
9 16.796207 -1422.992444 305.425235
10 20.055312 -1422.633601 64.496625
10 4.100069 -1423.535678 303.544690
11 19.035600 -1418.723982 67.225307
11 -0.593687 -1419.763964 305.244073
12 18.985453 -1416.185617 69.561308
12 -0.035259 -1415.496025 308.673125
13 5.706271 -1414.719792 68.496521
13 -4.661838 -1411.703891 310.232838
14 10.002714 -1405.269873 73.276664
14 -10.932289 -1406.926950 310.669919
15 2.812852 -1402.524782 73.585443
15 -11.010932 -1402.421733 312.317334
16 -4.316917 -1397.532855 73.960804
16 -12.711543 -1397.160220 313.915040
17 -2.556831 -1389.919954 78.166155
17 -26.827611 -1392.737561 313.289321
18 -17.073212 -1387.648435 76.959446
18 -30.411047 -1388.302895 315.474088
19 -19.047853 -1378.755317 80.541451
19 -29.940509 -1380.253221 319.117240
20 -19.767711 -1370.816991 80.093743
20 -29.171462 -1371.406259 319.570147
21 -15.786544 -1362.976435 82.692962
21 -28.230416 -1362.631860 323.123101
22 -19.577314 -1350.939128 83.292731
22 -40.691056 -1355.943706 320.607912
23 -32.809436 -1347.655353 83.733931
23 -43.265294 -1350.681273 321.229823
24 -43.601641 -1343.019005 82.400916
24 -51.195413 -1341.339945 320.660585
25 -42.185677 -1328.982354 83.342105
25 -51.195413 -1341.339945 320.660585
26 -43.218899 -1320.379946 84.464190
26 -53.302900 -1323.376880 323.508543
27 -50.977001 -1310.230791 83.691445
27 -52.902070 -1313.126861 323.641272
28 -54.442090 -1302.622476 82.887934
28 -58.872801 -1305.172549 322.725812
29 -64.876367 -1293.635459 79.740028
29 -59.388576 -1294.755277 323.385883
30 -62.363769 -1282.763889 80.679924
30 -64.549710 -1287.291366 324.215048
31 -75.416495 -1275.928569 81.001233
31 -67.435069 -1276.307351 323.111895
32 -93.235628 -1267.153976 72.568510
32 -79.598236 -1267.977741 322.904404
33 -68.672715 -1251.031197 85.130392
33 -75.748694 -1256.677960 322.988365
34 -70.155488 -1239.987303 85.214036
34 -75.809838 -1245.139084 325.760191
35 -75.187229 -1231.047670 84.534613
35 -76.014337 -1237.612547 325.337991
36 -69.956901 -1218.122038 88.045391
36 -69.832721 -1224.754849 328.181415
37 -70.231714 -1205.653469 90.242692
37 -70.615484 -1214.994890 329.777312
38 -70.870207 -1194.072879 90.240686
38 -71.197557 -1201.676776 330.027098
39 -70.010119 -1182.294942 91.946347
39 -74.351458 -1193.629712 330.258822
40 -64.860228 -1165.832940 92.394119
40 -65.963746 -1180.080557 333.867850
41 -63.997385 -1153.040710 95.128140
41 -68.227791 -1170.075698 335.747109
42 -61.337280 -1142.463251 95.790567
42 -62.600823 -1159.201233 338.066044
43 -52.774328 -1130.530811 99.197203
43 -56.932597 -1143.925575 341.268473
44 -65.362377 -1122.231460 99.687923
44 -61.319070 -1135.604813 340.874098
45 -62.052504 -1106.455050 104.033740
45 -58.454079 -1124.498178 343.976224
46 -63.519941 -1097.554993 105.476398
46 -56.526205 -1112.650568 347.551108
47 -48.408499 -1081.990841 110.829614
47 -53.609173 -1102.655133 349.811325
48 -52.526071 -1071.253717 113.607574
48 -54.266564 -1092.325964 353.504277
49 -54.096863 -1058.918043 115.033362
49 -47.762047 -1080.409309 356.233784
50 -41.605779 -1046.682532 119.865237
50 -42.068351 -1068.801516 360.387982
51 -41.693051 -1035.259164 122.095918
51 -34.193443 -1058.115636 365.739378
52 -41.693051 -1035.259164 122.095918
52 -36.807955 -1049.098141 367.517073
53 -38.083972 -1011.881901 129.475810
53 -39.238856 -1041.713255 369.977539
54 -27.968655 -999.418844 135.622583
54 -29.318177 -1028.632623 373.638852
55 -42.794379 -989.916625 133.793237
55 -26.337290 -1018.879682 378.274787
56 -27.542838 -977.559730 139.708684
56 -20.345019 -1008.213357 381.123906
57 -10.178151 -964.500799 146.174073
57 -24.808565 -1000.726637 383.489774
58 -11.370762 -955.898370 147.446673
58 -19.825463 -993.119037 387.090131
59 -6.432617 -946.207689 149.917076
59 -8.924087 -980.759725 389.159240
60 3.776481 -934.387157 154.136465
60 2.642410 -972.388941 394.145587
61 4.242076 -925.018686 154.868758
61 3.263408 -964.672527 397.562788
62 14.188760 -915.867984 158.797176
62 9.909477 -957.273073 399.838703
63 20.135764 -906.759831 161.408526
63 14.854320 -948.753142 401.107789
64 36.623022 -897.426026 166.191293
64 26.218638 -940.587435 402.145506
65 32.783943 -892.029573 165.127403
65 30.127630 -933.877168 404.911786
66 41.801392 -884.670137 167.745352
66 42.542902 -927.759070 407.172179
67 53.113403 -877.408781 168.338733
67 47.871173 -923.885059 408.559221
68 58.364975 -870.895386 170.932484
68 58.374668 -917.608043 410.977112
69 73.205342 -865.344621 173.874948
69 63.053419 -913.760670 412.472482
70 76.055813 -861.696241 172.819227
70 69.272083 -909.750246 413.383978
71 98.717671 -855.734946 177.891141
71 84.105916 -906.207193 416.349886
72 102.533805 -852.215527 178.738598
72 83.947264 -905.484692 413.692102
73 115.446561 -850.743166 182.705319
73 101.586639 -901.626267 418.301461
74 122.128356 -848.629777 181.687075
74 108.480515 -900.353515 418.708680
75 128.725188 -848.426587 181.093438
75 117.438632 -900.161818 419.193218
76 146.836758 -846.277804 185.147544
76 121.304279 -901.574745 418.818577
77 153.199684 -847.378318 184.517821
77 133.931338 -901.540380 420.887045
78 164.510906 -848.464323 186.303552
78 143.311233 -903.198999 421.658166
79 175.972770 -849.759016 187.780646
79 155.221464 -905.363676 422.149793
80 178.439434 -855.214707 184.571029
80 159.121921 -909.107609 421.070815
81 183.887230 -859.495553 183.999423
81 167.720883 -914.145934 420.330809
82 198.892157 -862.620758 186.332800
82 173.348128 -916.495256 419.836548
83 201.807296 -869.741501 183.861939
83 176.217074 -923.659437 416.641476
84 208.418326 -874.170472 181.359471
84 186.711852 -928.678109 418.390088
85 220.779703 -881.425646 180.530044
85 193.413074 -934.646591 416.057739
86 229.183781 -889.193014 179.599989
86 199.166698 -941.181770 414.740087
87 236.843888 -897.370647 177.495409
87 208.241334 -948.416435 412.521474
88 232.988505 -905.562333 171.844560
88 213.854041 -955.788161 410.908554
89 246.895832 -913.782625 172.685984
89 211.411426 -964.681497 405.994455
90 249.440566 -924.305456 169.908679
90 220.766483 -973.731769 405.247203
91 252.739165 -934.559282 164.690064
91 229.684163 -979.910135 402.940032
92 251.164407 -945.147753 159.484798
92 225.638101 -990.482375 398.447622
93 255.337827 -955.717311 156.268465
93 225.111662 -999.353684 393.209939
94 261.536855 -961.657436 154.455773
94 228.562507 -1009.047308 390.817422
95 262.829081 -973.702252 149.590093
95 227.404302 -1016.203352 384.765151
96 262.311600 -984.460620 145.158028
96 234.037885 -1024.944504 382.114568
97 260.541242 -996.093361 139.877200
97 227.682824 -1033.418872 376.333129
98 262.262077 -1002.502190 137.548552
98 222.924210 -1043.192746 372.138006
99 255.144388 -1013.888432 131.241149
99 219.844533 -1052.755702 367.388576
100 255.939255 -1021.826879 128.073822
100 221.572334 -1059.454377 365.301440
101 250.351880 -1033.639680 124.516984
101 218.100161 -1067.415451 362.205762
102 250.833588 -1041.652973 121.324602
102 211.270981 -1077.695306 356.580726
103 241.758162 -1050.211885 116.754290
103 207.834599 -1082.648265 353.382729
104 236.960837 -1059.523541 114.263281
104 205.218014 -1089.323064 351.927471
105 231.539137 -1067.868538 111.468019
105 198.962372 -1098.605344 348.768037
106 224.267461 -1076.202927 107.585539
106 197.787574 -1104.021794 346.750344
107 216.537087 -1083.603760 104.216783
107 189.418355 -1110.475014 343.945500
108 212.890701 -1090.936785 102.179565
108 186.334555 -1115.343498 341.388943
109 209.625220 -1095.279986 101.638157
109 177.797924 -1122.242359 338.857210
110 200.701454 -1102.560577 98.598517
110 174.386595 -1126.509790 338.635031
111 190.554934 -1110.309314 94.906092
111 164.904021 -1132.425259 334.553512
112 189.823226 -1115.249615 96.127560
112 156.198860 -1138.280917 333.811036
113 184.964914 -1120.539437 94.579331
113 151.534926 -1140.738511 333.259856
114 177.296778 -1125.432106 93.091210
114 144.833977 -1144.807638 330.873803
115 162.789002 -1129.946275 90.479856
115 139.770771 -1146.261774 330.488586
116 155.916035 -1133.352457 88.696212
116 128.511330 -1150.612939 327.638091
117 149.158121 -1135.154834 88.881866
117 119.972282 -1152.541130 325.917076
118 139.091705 -1139.034315 87.980067
118 122.055452 -1152.507188 327.858286
119 134.391615 -1139.149047 86.110250
119 112.654591 -1154.189787 325.934593
120 121.164841 -1144.485529 82.778213
120 108.108347 -1154.188897 323.394258
121 113.975959 -1145.341808 81.607606
121 98.042102 -1155.172885 323.926007
122 108.099702 -1145.381982 81.386631
122 83.297194 -1156.482181 319.934908
123 94.228652 -1145.986398 77.669919
123 81.646694 -1153.983924 319.931709
124 94.113542 -1143.762484 79.339079
124 70.785685 -1153.147749 319.539327
125 82.448591 -1142.258962 76.295874
125 64.535249 -1151.512530 317.119839
126 80.481288 -1140.521458 76.850506
126 60.818621 -1148.209605 318.121828
127 69.493193 -1136.579046 75.274372
127 49.983788 -1144.632758 315.594061
128 57.467335 -1134.798623 73.694657
128 40.032616 -1143.213487 314.134406
129 55.195153 -1130.180514 72.649140
129 31.331187 -1136.511790 312.279981
130 43.965465 -1126.104858 71.085747
130 27.857294 -1132.324635 313.076435
131 44.341163 -1120.105069 72.758798
131 20.649612 -1127.746631 312.510144
132 38.960872 -1113.176435 73.521747
132 17.478823 -1120.223097 313.845861
133 16.308647 -1112.544483 67.759588
133 11.035280 -1115.727701 312.680331
134 17.701667 -1102.976816 70.949034
134 11.970942 -1105.864103 315.801610
135 15.469341 -1096.393020 74.072264
135 7.196323 -1101.833461 316.443214
136 2.664018 -1089.198238 71.681133
136 -13.565372 -1095.049555 313.998083
137 2.066456 -1079.207457 73.466346
137 -10.928406 -1084.216253 316.944551
138 -11.612223 -1072.200381 73.691675
138 -15.623105 -1077.728532 317.351026
139 -17.049568 -1062.291375 76.416088
139 -16.875611 -1066.997040 318.626251
140 -16.328067 -1055.246049 79.767748
140 -25.525032 -1059.993121 322.015709
141 -22.759349 -1044.869709 81.040955
141 -29.639327 -1050.483533 322.539517
142 -27.195196 -1033.987446 85.247282
142 -41.076222 -1042.662013 322.517278
143 -34.369715 -1024.362337 86.621145
143 -36.313844 -1032.058864 326.086697
144 -44.862860 -1013.194433 87.719711
144 -42.399115 -1023.176046 329.259525
145 -44.229989 -1003.036838 90.044877
145 -42.482990 -1013.214960 333.527271
146 -42.906472 -992.430121 94.954020
146 -38.881093 -1000.341328 337.682208
147 -40.056399 -978.214696 99.942624
147 -39.737333 -990.382304 342.024445
148 -52.697170 -973.891495 99.455389
148 -53.392190 -982.421479 339.286665
149 -52.992102 -962.421809 102.594141
149 -42.115200 -971.517720 345.970112
150 -44.824025 -950.600847 107.063058
150 -31.506657 -959.951915 352.646486
151 -44.380058 -938.604410 109.860010
151 -37.292070 -952.174923 354.938982
152 -44.898815 -930.303271 113.297788
152 -45.121667 -944.875672 354.854444
153 -40.077615 -919.534700 118.025189
153 -34.065062 -931.805606 360.005404
154 -33.791230 -910.842669 120.447742
154 -22.819397 -922.668606 365.173840
155 -32.461317 -901.900012 122.264097
155 -21.157523 -914.694567 367.186819
156 -19.461325 -892.410946 127.609997
156 -10.701730 -905.497504 371.597988
157 -6.118640 -883.644279 132.560322
157 0.656048 -898.039219 373.983251
158 2.609000 -876.219069 134.779454
158 7.161477 -890.034476 377.297209
159 12.026783 -867.523823 137.399249
159 18.449809 -882.428775 380.218574
160 21.233356 -858.697043 139.837016
160 25.486832 -875.413404 381.173094
161 33.851637 -851.629784 145.371983
161 34.575882 -868.475854 383.426383
162 40.963502 -845.071257 144.560744
162 40.926611 -861.326834 386.225299
163 52.678551 -838.095544 146.402461
163 57.442738 -853.759754 389.391850
164 65.624909 -831.103146 148.532117
164 70.719166 -846.199723 392.307734
165 79.802934 -825.751183 150.752392
165 82.754562 -840.803203 394.033018
166 97.686440 -819.698817 154.485054
166 94.649352 -834.432965 396.557105
167 111.232422 -814.302945 154.726661
167 105.303873 -829.673752 398.229175
168 125.759155 -808.914178 156.824548
168 118.444044 -826.049242 400.695014
169 136.671355 -804.325606 158.059773
169 134.761302 -819.916720 402.589585
170 152.965672 -797.717221 161.639549
170 147.947019 -814.056615 404.523964
171 167.338891 -791.842167 162.634034
171 159.568932 -809.689511 406.946549
172 183.769305 -787.386235 167.943337
172 175.463130 -803.979123 409.761412
173 201.856630 -783.294370 170.040263
173 188.643831 -801.105403 411.062089
174 216.281816 -778.677279 171.422829
174 207.362354 -797.611280 414.983755
175 231.447542 -778.644413 172.283660
175 225.333520 -793.701328 417.682790
176 242.603965 -777.069251 173.918672
176 229.501153 -792.881462 417.683822
177 264.858262 -773.157592 179.105779
177 249.379789 -790.116795 421.118356
178 278.671037 -769.120535 180.017395
178 265.692320 -786.372452 424.607510
179 295.571800 -766.920843 183.739621
179 275.595466 -784.366776 424.324037
180 312.179173 -764.025519 184.942427
180 294.492808 -780.954912 428.387153
181 329.010854 -763.289949 187.236502
181 307.627752 -780.557511 429.793665
182 346.303343 -761.705429 188.783075
182 325.925413 -777.950177 432.839441
183 364.056232 -760.733499 191.883157
183 337.965642 -777.064877 433.342914
184 380.338563 -759.966663 195.427121
184 356.859372 -774.342329 436.681114
185 395.293472 -760.566193 195.797493
185 367.459339 -774.168984 437.802954
186 412.643027 -760.131654 198.112309
186 380.532301 -773.524898 439.830165
187 428.428258 -759.947956 200.838211
187 393.791122 -772.695905 441.899871
188 443.285015 -759.376642 202.452817
188 408.971033 -771.309258 445.003520
189 458.619304 -758.279899 205.071343
189 420.916702 -770.900073 445.408653
190 471.692592 -758.002834 206.486353
190 433.379602 -769.302769 447.759119
191 487.169140 -758.133492 208.978057
191 447.186576 -767.876445 450.750420
192 502.850132 -757.767121 211.455167
192 457.707903 -766.645697 451.203232
193 519.521659 -757.331879 215.431338
193 472.218245 -763.915154 455.156125
194 525.023346 -756.107876 215.189468
194 483.394605 -762.596786 457.340832
195 543.230737 -753.644456 220.507007
195 494.200122 -760.978984 460.770269
196 552.286363 -751.435203 222.514171
196 505.221675 -757.527102 463.437243
197 558.475128 -749.597867 223.987373
197 513.937564 -754.428229 465.412648
198 571.937059 -745.260562 228.042522
198 525.048237 -750.061967 468.386686
199 584.113812 -741.704705 230.801478
199 535.682301 -746.005596 471.135257
200 594.641718 -737.791366 232.892519
200 541.146722 -742.422999 473.180183
201 609.814089 -733.213342 237.004424
201 550.228454 -738.481008 475.876621
202 616.952260 -728.954983 238.969453
202 557.035722 -733.270111 477.721227
203 622.451969 -724.970177 240.144947
203 565.776989 -727.660570 480.058805
204 630.860449 -718.362209 242.707240
204 573.179078 -722.063748 481.551008
205 637.814887 -711.974130 243.591330
205 581.233123 -716.336993 483.895632
206 646.806340 -705.211283 246.209147
206 582.594156 -709.691740 483.798555
207 652.496375 -698.698133 246.594504
207 588.100240 -704.096362 484.441521
208 654.717689 -692.469094 245.311771
208 591.976756 -696.468516 485.028070
209 663.128462 -684.367568 248.026802
209 593.807809 -690.108459 484.941658
210 666.267528 -675.721896 247.606613
210 598.661034 -682.447617 485.965198
211 669.255233 -668.072590 248.165848
211 598.663276 -674.515858 485.432981
212 671.296691 -658.810522 247.346109
212 598.788648 -667.176464 484.242642
213 669.451276 -650.831554 246.478265
213 597.710993 -660.056673 483.309764
214 669.484364 -640.719963 245.744466
214 598.340995 -653.366531 482.997873
215 667.535261 -632.542606 244.844345
215 595.858908 -645.069460 481.723858
216 665.955698 -623.469715 243.521050
216 589.970796 -637.969030 478.990435
217 662.634618 -614.967004 242.436056
217 587.175926 -632.326646 477.143197
218 655.602076 -607.468475 239.848608
218 581.013180 -623.513637 475.315946
219 648.660852 -600.695660 236.131888
219 571.177745 -618.883922 472.363476
220 641.497805 -594.775993 234.699835
220 564.612739 -612.562420 470.541730
221 629.974756 -589.733213 230.391531
221 553.546000 -608.759772 466.052216
222 620.734912 -585.119909 227.125680
222 546.108193 -604.750451 463.544160
223 606.672674 -582.225308 222.327705
223 534.227913 -600.586130 458.762669
224 598.287282 -577.735459 219.220847
224 525.264288 -596.877314 456.391679
225 586.693514 -573.441725 215.574664
225 512.488037 -592.439658 452.212609
226 571.326354 -569.307714 210.475052
226 500.795821 -588.798195 446.779893
227 561.786083 -566.252122 207.839846
227 492.342155 -585.301270 444.027075
228 545.865524 -562.287613 201.680747
228 478.462710 -582.866871 439.872303
229 533.331633 -559.799332 197.590641
229 469.239287 -579.419366 437.097569
230 517.505448 -557.580391 192.352135
230 454.399878 -575.994140 432.574022
231 505.800982 -554.937812 188.518639
231 441.003767 -575.343885 428.446623
232 491.185877 -552.687782 185.110919
232 431.692933 -571.757468 425.462524
233 475.791793 -551.838343 182.006802
233 416.407752 -569.836269 421.529571
234 463.346004 -549.636764 179.053015
234 400.583323 -568.878261 417.155398
235 449.688109 -547.859644 175.679203
235 387.814843 -566.376323 414.865521
236 434.304722 -546.674236 173.508901
236 375.880708 -565.525770 412.694163
237 419.863018 -545.962078 170.118212
237 360.677841 -564.580715 410.010620
238 407.159500 -545.103622 167.333268
238 342.701925 -564.258539 405.386207
239 387.514704 -544.774847 163.577866
239 332.248331 -561.351188 405.192478
240 373.807488 -544.311067 161.763917
240 315.778706 -561.800645 400.859772
241 357.499001 -543.663683 158.377407
241 307.042595 -561.114620 400.727921
242 339.552301 -544.296016 154.631496
242 293.837405 -560.419176 398.334690
243 326.645884 -543.828414 153.526426
243 275.790659 -559.076919 395.141399
244 309.726721 -542.950472 150.217187
244 263.633073 -558.648340 393.656613
245 295.785782 -542.397928 148.123551
245 250.736559 -557.539405 391.738075
246 279.696926 -541.972740 144.283504
246 235.291729 -557.068319 388.259895
247 267.181288 -542.434571 143.643294
247 223.003032 -556.677777 386.502332
248 249.697622 -541.549600 141.160060
248 204.693386 -557.167196 383.729513
249 236.637218 -543.213965 139.321815
249 193.868059 -556.959112 381.814093
250 220.133223 -543.741925 136.372631
250 179.707975 -556.676951 379.772665
251 208.172105 -543.296857 133.916281
251 165.389054 -556.024006 377.307729
252 184.585682 -544.851829 130.111683
252 156.864449 -556.167369 377.491716
253 182.866179 -544.875619 132.387376
253 145.249649 -556.395786 374.941281
254 166.378380 -547.682103 128.531644
254 132.110832 -557.343848 372.814833
255 139.983430 -547.482785 121.067922
255 116.347533 -557.059511 369.889229
256 138.289212 -548.343669 124.452924
256 108.420705 -558.316460 369.602749
257 122.168750 -549.950344 120.946531
257 96.322841 -557.465685 368.027944
258 112.689895 -549.642547 119.078015
258 83.617990 -557.589373 365.753969
259 105.970250 -550.230399 119.218176
259 74.130790 -557.240605 363.662572
260 87.187478 -552.983912 115.606465
260 61.790518 -557.950169 361.755876
261 77.647939 -552.740944 115.310550
261 54.335376 -558.574694 361.328406
262 64.869005 -554.107855 113.033133
262 40.059984 -559.555351 357.816894
263 57.055665 -556.136984 112.924654
263 35.105769 -558.750051 358.780419
264 44.438909 -556.951947 111.994913
264 23.453106 -559.611336 357.403367
265 33.041964 -557.250913 109.800124
265 7.215451 -559.775763 352.969919
266 22.032498 -556.889469 107.610270
266 -0.722737 -559.892122 351.431300
267 10.487501 -559.060710 106.338004
267 -8.347102 -560.036566 352.239865
268 -5.692497 -558.862899 105.277805
268 -18.592644 -557.836339 350.347161
269 -5.823789 -558.825035 108.147830
269 -21.269291 -557.885911 352.168615
270 -20.934797 -558.293017 104.681788
270 -32.648115 -556.879740 352.244702
271 -30.474226 -559.369389 105.210426
271 -44.051850 -556.078311 350.015048
272 -38.615318 -558.900945 105.980620
272 -49.175718 -554.618711 352.471733
273 -47.448624 -557.138095 105.402818
273 -49.459511 -552.203222 354.745447
274 -52.387956 -554.692757 107.512921
274 -54.485680 -549.784800 355.597806
275 -56.651109 -553.847508 106.859896
275 -62.319890 -548.842240 355.335149
276 -60.365535 -550.649614 110.149355
276 -66.300455 -544.724701 355.447864
277 -69.576844 -549.696857 109.366277
277 -68.859622 -543.405148 357.208805
278 -72.997177 -546.160315 109.615641
278 -72.116968 -538.829952 356.518586
279 -74.728709 -543.770379 108.201943
279 -80.093083 -536.439016 356.337457
280 -73.484324 -540.200511 108.765144
280 -72.619023 -533.245591 356.183603
281 -69.805356 -537.754964 110.804965
281 -70.861412 -529.787043 356.352627
282 -75.419876 -533.856478 107.407993
282 -69.526600 -525.717436 356.979903
283 -67.415241 -529.892149 107.377350
283 -62.638261 -523.462628 355.880410
284 -65.012689 -527.876335 105.779621
284 -61.708648 -520.929626 354.567227
285 -51.611225 -523.140694 109.059942
285 -58.898357 -517.018535 351.913857
286 -50.346946 -520.830019 104.243611
286 -53.490312 -513.611842 351.346726
287 -44.378299 -518.115827 104.267620
287 -40.050989 -510.522621 350.372552
288 -39.866733 -515.433925 102.971272
288 -31.128020 -506.897305 348.409742
289 -29.350919 -515.437094 97.845134
289 -26.541418 -504.530789 347.573384
290 -12.259177 -511.713764 101.334121
290 -17.907715 -502.496137 346.401953
291 0.039667 -510.358316 100.449032
291 -4.076018 -499.831795 347.177659
292 8.082401 -507.578412 99.017793
292 8.679404 -496.109937 346.807598
293 21.825817 -502.013200 99.245225
293 20.500176 -493.313164 347.656165
294 38.200221 -501.805435 100.203679
294 26.519587 -492.220955 345.697461
295 49.000156 -500.674819 101.313934
295 40.255935 -488.571207 348.171181
296 66.036502 -497.718500 105.320939
296 55.644680 -486.431607 350.411239
297 78.468630 -495.824500 105.486500
297 65.636112 -484.395330 352.189441
298 87.948653 -494.325099 106.024519
298 80.322654 -482.647720 353.777220
299 107.537955 -491.399484 109.309194
299 89.310348 -481.499232 354.995063
300 118.259263 -491.040745 111.595928
300 102.869395 -479.173724 356.206300
301 130.834006 -488.150860 113.957643
301 119.945897 -477.166113 360.986413
302 145.473428 -485.939241 116.240174
302 132.175148 -474.026824 364.044682
303 162.735199 -484.577320 119.475512
303 144.742648 -472.445512 365.574006
304 179.868908 -480.892272 123.462444
304 156.085833 -471.465770 367.933297
305 190.384479 -479.614499 124.930698
305 174.766794 -468.813754 371.642034
306 210.497389 -479.700803 128.143735
306 188.995617 -467.470645 374.176667
307 225.355729 -478.374161 131.152355
307 205.771338 -466.548721 377.344979
308 241.373915 -478.601764 134.952707
308 217.790677 -464.924090 379.418635
309 253.929334 -477.172795 136.493286
309 231.249343 -464.173877 381.738366
310 274.526162 -476.568622 140.291330
310 243.205674 -461.947530 384.557265
311 291.292628 -475.549040 143.787045
311 258.519579 -459.865995 386.352848
312 299.778215 -473.980476 143.941714
312 271.945839 -459.082771 389.322134
313 319.297942 -473.392541 146.354085
313 288.726797 -456.313124 392.134107
314 337.073901 -472.521391 149.871128
314 304.846729 -454.916533 394.911664
315 350.344752 -470.700923 152.091175
315 319.236350 -452.849385 396.974374
316 367.736560 -470.437774 154.717953
316 332.437725 -451.010885 399.087741
317 384.347841 -467.554369 157.735750
317 346.848302 -447.893026 401.018340
318 401.694924 -465.460878 160.500609
318 361.976666 -445.537861 403.840980
319 417.205455 -462.944332 164.668574
319 378.790757 -442.408496 407.406374
320 434.514504 -461.749870 167.285813
320 392.084441 -439.309230 409.905423
321 449.349318 -458.820165 171.075328
321 405.905287 -435.855873 413.037600
322 467.097155 -455.626085 174.566154
322 421.448022 -433.695287 416.598728
323 481.385651 -453.813795 178.081261
323 432.928391 -430.588802 418.749450
324 495.925954 -450.056995 180.910382
324 446.095087 -426.510673 422.112292
325 511.142779 -447.789936 185.274189
325 462.273774 -422.598804 426.468854
326 524.581041 -445.075881 189.174986
326 476.009621 -418.805345 430.969999
327 541.861882 -442.132702 194.472236
327 489.863628 -415.175011 434.736099
328 555.509640 -438.806247 198.851696
328 502.332244 -411.451485 439.397526
329 571.083493 -435.551271 202.891135
329 516.347673 -406.783806 442.556666
330 586.518111 -431.397228 208.247263
330 529.663007 -402.459414 447.316286
331 599.729323 -428.532383 212.659944
331 542.656601 -396.960778 452.505244
332 613.674804 -425.083388 217.912247
332 553.587879 -393.036544 456.326426
333 626.021850 -420.096348 222.758691
333 565.887228 -387.324052 461.269017
334 640.542703 -415.057864 228.491125
334 576.234130 -382.384225 465.642807
335 652.463315 -410.298559 233.305690
335 587.914545 -376.270373 471.242116
336 666.740936 -405.027620 239.731284
336 601.622103 -369.660990 476.408766
337 679.272660 -399.376766 244.982863
337 612.417817 -363.342993 481.922754
338 692.468007 -393.703409 250.799197
338 622.975091 -356.270739 486.306194
339 702.646574 -387.764756 256.067062
339 633.296491 -349.715978 492.106030
340 716.174497 -380.855978 261.378592
340 642.415082 -342.147469 496.364431
341 727.934672 -373.335852 268.400021
341 653.735824 -334.478611 501.451748
342 737.998330 -366.361826 272.217870
342 659.411807 -326.832822 505.844508
343 747.744898 -358.808658 277.051589
343 669.949793 -318.679414 509.868817
344 759.332497 -349.721036 283.438933
344 677.489828 -309.367612 514.828055
345 766.644582 -340.720695 287.418792
345 686.355497 -300.091052 518.932249
346 775.787543 -331.750181 290.712820
346 693.915569 -290.841166 523.044425
347 784.377305 -322.120387 294.185624
347 699.714110 -280.870711 525.923041
348 789.291953 -311.911796 298.545280
348 705.114846 -270.893187 529.279417
349 794.784334 -301.930383 301.209167
349 710.352904 -260.468188 532.484950
350 800.585401 -290.157489 303.775430
350 712.953555 -250.721542 533.793987
351 802.903325 -279.528390 305.205325
351 715.476355 -239.712772 536.006039
352 808.072117 -268.966733 307.651799
352 718.023982 -229.756038 538.143772
353 810.002402 -257.480409 309.355660
353 719.774518 -218.805022 538.635940
354 811.462118 -246.140564 310.481273
354 718.481841 -209.310914 539.744528
355 813.742759 -234.890162 311.706504
355 716.564539 -198.357964 540.419915
356 811.622069 -223.376477 311.499773
356 716.245855 -188.166274 539.831094
357 809.050162 -212.663578 309.998310
357 711.739389 -178.256125 539.115887
358 804.691139 -202.642208 308.667115
358 709.544586 -169.006065 538.464986
359 801.750275 -192.521104 306.849981
359 702.701080 -160.223131 535.481817
360 795.913029 -183.317284 304.494109
360 698.899384 -151.676034 533.338349
361 789.614061 -174.822561 300.832182
361 693.232416 -143.534517 530.457642
362 784.207264 -166.710216 297.364336
362 687.653809 -135.590405 526.671224
363 775.009472 -158.555372 292.715022
363 679.307097 -128.802758 522.318678
364 765.731131 -152.011441 288.378924
364 671.038873 -121.642684 518.348703
365 758.151646 -144.291286 283.867156
365 663.781686 -115.908219 514.430534
366 745.452406 -138.925805 278.623780
366 653.105722 -110.230063 509.741920
367 737.968083 -132.728531 275.110835
367 642.210708 -104.500180 505.175311
368 722.770331 -128.703911 269.490757
368 633.770447 -99.782742 501.626443
369 709.903818 -123.870542 264.628433
369 616.898087 -94.919383 495.749766
370 697.540029 -119.907753 259.404686
370 607.135836 -91.403085 492.524820
371 684.878816 -115.955843 255.463358
371 595.038880 -88.111411 488.205134
372 673.118405 -113.104964 251.646814
372 583.129129 -84.484980 484.272304
373 655.363646 -110.044194 246.629311
373 572.250792 -81.715037 481.346216
374 642.206608 -107.724036 243.030648
374 556.858972 -78.850056 476.297194
375 627.270190 -105.606859 239.748669
375 543.093006 -76.293290 472.768991
376 610.630671 -103.793979 234.679261
376 526.206958 -73.945326 468.903783
377 594.578785 -100.892548 229.509813
377 514.193247 -72.692833 465.343309
378 578.461837 -100.251837 226.361668
378 499.310347 -71.010703 462.166049
379 561.390008 -98.171163 222.220603
379 484.479518 -69.562196 457.915400
380 548.915363 -98.220482 218.833250
380 467.443649 -68.569537 454.395192
381 533.359375 -96.790918 216.119628
381 455.222397 -66.578642 451.685161
382 513.687366 -96.375883 211.763105
382 440.638762 -64.966758 449.043176
383 499.601576 -94.231079 208.794396
383 424.438650 -64.053551 446.167856
384 483.666116 -93.606841 206.643965
384 413.238663 -62.609997 444.560295
385 469.027631 -92.620746 204.085146
385 396.383263 -61.023407 442.546133
386 450.860878 -91.841830 201.338269
386 380.538352 -59.937045 438.601368
387 433.584175 -89.649136 199.161222
387 366.963856 -60.120147 437.760512
388 418.433709 -89.554111 196.197340
388 352.385499 -58.160573 435.892848
389 403.512267 -88.251989 194.654398
389 337.753968 -56.778057 434.926164
390 388.514143 -87.664446 194.137636
390 318.924211 -55.447665 431.848287
391 369.620196 -86.782257 190.315681
391 308.519074 -54.207313 430.577312
392 356.591262 -84.920863 189.939902
392 292.864455 -53.140885 429.646186
393 340.083346 -84.260194 188.255913
393 280.707047 -50.806123 429.366717
394 321.663611 -82.403151 184.778941
394 263.272743 -49.743604 427.064431
395 306.512953 -81.612709 183.651908
395 251.133992 -48.376594 427.302501
396 292.760462 -79.501605 183.826700
396 236.984239 -46.542661 426.389261
397 276.604376 -79.054528 183.588778
397 222.253394 -45.841926 425.449653
398 259.088458 -76.957148 182.116590
398 207.649409 -43.893147 423.974970
399 248.171425 -76.044840 181.290068
399 196.446640 -42.143988 424.126821
400 229.455839 -72.327406 180.399535
400 180.480125 -38.991755 423.896061
401 218.142505 -71.290248 179.409607
401 166.506408 -37.201320 422.722898
402 200.156412 -69.878543 178.424671
402 151.440797 -35.315355 421.531884
403 188.244969 -68.140790 177.716611
403 140.002433 -32.009857 421.800127
404 175.813680 -65.161531 177.794167
404 129.646862 -29.801852 420.551063
405 159.289157 -63.224357 175.994056
405 113.781559 -28.601192 419.713365
406 148.409698 -60.757901 174.669535
406 103.744122 -25.840687 419.524349
407 134.852208 -57.730512 175.286378
407 94.828892 -22.452212 419.888620
408 119.012972 -55.918720 174.042706
408 81.542953 -19.016585 418.346623
409 107.421976 -53.158735 173.418952
409 67.323494 -15.473474 417.742746
410 94.033644 -48.815212 173.050269
410 56.362885 -11.113246 417.915995
411 83.411363 -45.911939 173.401268
411 47.985551 -7.923390 418.374739
412 71.629898 -42.492811 172.766151
412 36.458048 -4.839369 416.712573
413 60.095666 -39.222307 171.096316
413 22.728153 -1.294097 415.555354
414 47.639291 -34.631994 170.946079
414 14.385127 3.645906 416.051486
415 38.922213 -30.890411 170.968016
415 9.814277 8.626003 416.639094
416 25.668946 -24.589854 171.886042
416 -1.500851 14.630956 417.323534
417 18.318365 -20.163660 171.896712
417 -11.118843 19.689891 417.747049
418 6.476933 -14.965039 172.246913
418 -20.366540 26.050309 418.416319
419 -4.862309 -6.782990 171.709340
419 -31.026369 32.268631 418.749682
420 -8.063994 0.056613 174.490997
420 -37.654996 40.338713 419.494042
421 -23.931888 7.450395 173.523139
421 -40.803743 46.516112 421.979371
422 -29.298301 16.346754 175.903674
422 -49.115461 55.256957 421.350253
423 -33.892828 25.238889 175.127929
423 -51.668981 63.312690 422.372914
424 -41.592804 34.742447 174.756086
424 -53.573839 73.319758 424.356315
425 -49.556128 44.431368 173.882062
425 -55.052078 82.230668 425.265216
426 -48.158387 54.460838 175.247533
426 -63.985184 92.387898 422.825321
427 -47.396447 63.775499 174.404331
427 -64.437119 100.936517 422.668531
428 -45.622048 74.074564 176.582278
428 -59.483175 110.912842 425.270102
429 -45.187743 84.310083 175.354060
429 -58.347448 120.839366 425.247250
430 -42.888782 95.601545 175.299219
430 -55.960142 128.590264 425.454327
431 -40.840278 106.367401 174.178056
431 -55.076004 139.445117 423.580936
432 -37.800150 118.100010 173.206271
432 -46.538899 147.847676 424.172645
433 -29.259741 129.044608 172.177752
433 -40.781192 157.593572 423.083370
434 -24.524751 137.121081 170.382124
434 -32.092129 165.752858 423.101514
435 -13.824922 145.157046 171.139179
435 -24.503779 173.738579 422.967814
436 -2.425169 153.405385 171.562522
436 -10.962512 181.411061 422.703144
437 9.042463 162.062254 171.216980
437 -4.428082 189.496123 420.576738
438 16.201768 168.172350 170.984139
438 5.729818 194.246364 420.309427
439 31.044927 175.105713 171.573804
439 17.761326 199.948942 422.159138
440 43.647696 181.958756 172.053591
440 27.471464 206.645735 421.454614
441 60.943651 187.487068 173.545318
441 39.700755 210.768610 421.625827
442 73.020945 193.059315 173.843697
442 54.811986 217.412488 422.697171
443 83.318454 198.852135 175.672793
443 64.872957 221.323231 424.089672
444 94.702971 202.766773 175.458731
444 78.571335 226.352772 424.987854
445 110.424266 205.217313 176.683102
445 89.874160 229.719809 425.280140
446 120.844182 210.188775 178.119534
446 102.553436 234.345871 427.196416
447 135.682249 214.561317 178.905996
447 116.528657 238.967924 428.728463
448 150.192826 219.645061 180.828499
448 129.124730 243.191838 430.221088
449 165.494306 224.857708 182.348571
449 143.285132 247.005111 432.727760
450 181.274363 227.996938 184.140098
450 159.857645 251.995482 433.730162
451 197.339372 230.968560 187.153975
451 172.129090 255.644076 435.331637
452 212.897552 236.508114 187.844725
452 184.399166 259.550283 435.533211
453 225.433041 240.482814 188.177529
453 198.039318 262.663765 437.786029
454 245.854233 245.372522 192.734775
454 216.625975 268.637780 440.028244
455 260.385076 249.707552 193.338655
455 231.330042 273.695343 441.990839
456 277.339780 252.347206 194.629820
456 246.177335 275.480624 444.231714
457 294.961545 257.556370 198.070778
457 260.487004 279.188346 445.547194
458 310.864230 261.823666 201.293866
458 278.839115 284.658292 449.272528
459 325.922814 264.813475 203.403239
459 290.072067 288.419609 451.566759
460 344.848318 269.740213 207.250900
460 307.559822 293.205680 455.203766
461 363.558641 274.374204 210.976961
461 321.081969 297.707522 457.863509
462 375.151315 277.960304 214.112521
462 335.209985 302.210070 461.516279
463 395.106619 281.279274 219.143129
463 350.770223 306.418257 465.109662
464 411.068965 286.137566 222.430470
464 364.099429 310.850145 468.570006
465 428.446375 291.907276 226.912759
465 381.003339 316.530280 472.830313
466 442.283144 296.589852 230.177391
466 396.551434 322.577760 476.346999
467 461.040639 302.481724 235.858927
467 410.022499 328.260095 479.668291
468 480.861737 308.800128 240.971351
468 425.581582 333.730746 483.978371
469 492.549135 314.061761 243.772923
469 439.894313 341.168286 489.023909
470 508.346812 320.203091 248.668647
470 453.359481 347.715224 492.749177
471 526.556794 327.509424 253.861925
471 466.676706 354.483625 496.134885
472 541.467934 334.556491 258.090981
472 480.685088 361.508979 501.511347
473 559.075555 342.549376 263.716990
473 494.694455 367.714769 505.148714
474 572.849975 350.025814 266.737392
474 509.221051 376.142370 508.683927
475 588.128263 357.907438 271.391237
475 520.032965 383.730023 512.268491
476 600.896098 365.931972 275.247719
476 533.036278 391.691581 516.281821
477 616.168919 373.686638 279.851164
477 545.377045 399.393710 519.940260
478 628.835348 382.098350 283.934121
478 558.924243 408.420872 524.236522
479 644.063625 391.297165 289.193070
479 567.618757 417.451116 527.131870
480 653.730510 399.247850 292.602351
480 578.193090 426.347504 530.874060
481 669.616247 409.814027 297.982558
481 587.099620 434.842321 534.101089
482 681.313142 418.661164 301.503580
482 600.487064 444.754431 538.722901
483 690.801402 428.983065 305.236752
483 609.954265 456.457821 542.026159
484 703.215428 439.507692 309.961695
484 617.732107 465.378656 545.305747
485 711.009529 450.545512 312.872485
485 626.960259 474.968711 548.017389
486 718.721691 460.611970 315.227803
486 634.047078 485.915039 551.180323
487 733.454639 472.986218 321.154382
487 641.640009 497.704592 554.364580
488 742.108002 483.973161 323.634463
488 645.355809 508.311462 555.962520
489 751.070362 495.131120 327.848147
489 655.112373 518.684363 559.149625
490 755.317807 506.438910 329.302796
490 661.155056 530.426024 562.160036
491 765.505780 518.239233 333.692671
491 665.739441 542.036002 563.503193
492 771.269422 530.263374 335.742963
492 669.741881 551.829307 565.673127
493 777.245470 541.666397 339.311642
493 674.602156 563.303410 567.772619
494 780.201799 553.556477 341.690635
494 676.273431 573.954428 570.998108
495 783.535735 563.467085 343.464745
495 678.939731 585.256446 572.068378
496 788.380442 575.635947 345.217974
496 681.794930 596.126032 572.646241
497 788.887714 586.346411 346.852340
497 683.368798 606.976383 574.618628
498 788.816812 595.560941 348.314160
498 684.077854 615.735558 575.553323
499 788.135299 606.276895 348.112219
499 680.690926 625.914143 575.314672
500 787.008387 616.848054 349.564551
500 680.984540 634.981956 575.660350
501 786.459462 625.414086 349.372260
501 675.123460 644.013297 575.052787
502 781.464143 634.211622 349.003692
502 672.326994 653.689280 574.656577
503 778.313443 642.463950 348.802918
503 669.335514 661.352801 574.330274
504 772.092180 650.025912 347.843145
504 660.589568 669.480419 572.057106
505 768.137909 656.933636 347.182500
505 653.725464 676.899647 571.227436
506 758.359304 664.653909 344.190235
506 647.127947 683.228991 569.485567
507 751.276490 669.727496 342.637030
507 638.820402 688.927075 567.761400
508 740.481007 675.905791 340.029243
508 629.605002 694.058187 565.322900
509 730.309536 680.647610 337.139679
509 618.877906 699.651925 561.825640
510 720.319602 684.706658 333.944144
510 611.071677 703.917387 560.130608
511 710.720686 688.813351 331.044368
511 603.174902 707.572628 557.708969
512 700.479595 692.178776 328.467452
512 587.749754 712.147863 553.079480
513 687.560459 696.518130 323.886095
513 579.576697 715.146183 550.519169
514 675.668275 698.559199 320.289758
514 568.002355 719.027514 547.035845
515 661.053944 700.593832 315.333954
515 555.230755 721.858310 541.707723
516 648.061452 704.043272 310.441868
516 543.877737 724.509209 538.224854
517 636.523848 705.834104 307.140437
517 532.407498 726.629868 534.616154
518 625.225848 707.160163 301.970165
518 517.264509 729.385525 529.360694
519 610.159811 710.216052 297.810663
519 505.104162 731.202475 525.710782
520 593.826758 711.856039 291.178347
520 494.564872 733.423506 521.829030
521 580.662959 713.418239 287.711647
521 480.118028 734.237728 516.888295
522 567.358658 713.091915 282.983524
522 468.587184 735.526089 512.643227
523 554.851975 713.691850 278.551881
523 455.410387 736.272793 508.639140
524 539.090138 713.509228 272.906887
524 442.971971 737.430070 503.228550
525 524.943465 714.655439 268.051132
525 428.692170 737.630769 498.734361
526 507.972488 714.405176 262.404212
526 416.639586 738.654591 493.762215
527 496.831224 714.506694 257.996858
527 400.213099 739.657565 488.652171
528 480.329072 713.955837 251.681238
528 391.242116 739.394200 485.382580
529 468.131462 713.750539 247.866603
529 375.659488 739.553825 479.483230
530 452.077151 713.094350 241.324496
530 360.113656 740.015485 474.045355
531 436.965510 712.778481 235.882573
531 348.986118 739.419707 470.178721
532 421.424110 712.998310 230.599846
532 335.750054 739.383222 465.010758
533 407.077938 712.387226 224.954142
533 320.930642 739.593033 460.243951
534 388.780652 712.701647 220.053627
534 307.993752 740.597347 456.466448
535 377.266547 711.977953 216.445488
535 293.548007 741.157869 451.528634
536 359.186505 712.112932 210.726666
536 278.916185 741.920034 447.239291
537 342.988961 712.027070 206.223494
537 268.448874 742.524071 444.135858
538 327.981833 712.388263 201.711852
538 251.761364 743.193011 439.226806
539 314.969075 713.113988 198.030301
539 238.777858 744.577190 436.673077
540 297.272776 714.224861 193.480267
540 224.138816 746.642655 432.446899
541 279.438584 714.901703 188.481290
541 212.652424 747.365986 428.175784
542 265.628603 716.099695 183.116874
542 200.222689 749.310268 424.767069
543 250.459014 717.222362 180.494877
543 184.127597 751.096617 421.166200
544 235.996886 719.591951 176.377507
544 171.032979 753.280158 417.420515
545 221.548640 721.608317 173.566242
545 159.708427 755.525913 414.938695
546 208.025559 723.546996 170.040775
546 145.250115 758.311558 411.385410
547 190.305318 727.827454 166.129318
547 133.478500 760.868179 408.703343
548 177.749118 729.786641 163.541986
548 122.976225 763.773930 406.565044
549 159.492320 732.576188 159.364650
549 105.933420 768.848697 402.397169
550 150.644575 736.013338 158.200769
550 96.904806 771.661551 400.532581
551 133.543053 739.867193 153.987106
551 84.467370 775.813205 399.290802
552 119.791447 744.198921 152.941150
552 72.139927 779.476569 397.179586
553 109.846928 747.185427 151.131847
553 59.700191 782.993330 394.961593
554 90.833595 752.701803 147.379793
554 49.593105 788.209678 393.710875
555 81.224854 758.699417 146.167344
555 39.328976 793.070736 391.445991
556 68.237013 761.809743 144.679101
556 27.343889 798.883275 390.653173
557 57.449352 767.024202 144.354487
557 14.916743 803.826117 389.639247
558 45.322298 775.486093 143.445745
558 8.973869 809.768930 389.893796
559 34.230311 781.029630 142.078807
559 -2.681704 816.278107 389.534551
560 21.741256 786.780734 142.034186
560 -11.569516 822.887816 388.875260
561 12.512741 794.802189 140.017104
561 -22.600976 829.168647 388.218302
562 -2.515667 802.957610 138.924911
562 -28.801833 836.764084 388.023460
563 -7.966525 809.190140 140.079552
563 -39.279208 845.190409 387.792615
564 -20.294047 818.827358 138.933897
564 -47.353782 851.663019 387.030467
565 -30.713011 826.688123 139.193846
565 -54.789945 861.115802 386.850853
566 -41.342619 837.964402 137.827886
566 -58.792634 869.078815 389.175517
567 -49.536484 847.182481 137.311391
567 -65.353844 878.288892 390.086472
568 -53.492461 857.650102 138.943048
568 -71.634079 888.435871 389.109975
569 -60.472298 866.569538 139.728805
569 -74.910107 898.038028 388.922936
570 -69.396951 878.851186 138.332740
570 -84.192986 908.943352 388.395515
571 -74.913062 888.974454 137.749856
571 -84.842851 917.370061 389.257809
572 -72.569754 900.266592 139.673349
572 -89.961108 927.460605 388.808373
573 -81.403565 913.213107 137.813426
573 -88.088678 937.080406 390.116648
574 -81.228281 923.893291 138.039495
574 -85.214445 949.096464 391.129934
575 -87.920163 935.446185 135.196034
575 -85.776867 960.454931 389.740243
576 -79.955540 948.055631 139.271497
576 -86.780643 971.178189 389.542952
577 -77.043081 958.130976 139.637492
577 -80.870717 981.785501 391.473801
578 -72.863445 969.675167 139.757087
578 -83.498858 992.293704 389.657257
579 -72.881169 980.780010 138.949750
579 -77.449212 1002.291518 389.736195
580 -66.877765 990.822820 139.019517
580 -74.110397 1010.161030 389.604517
581 -59.996917 1001.893595 138.788491
581 -62.063559 1020.047681 390.791718
582 -49.461838 1010.006427 140.562007
582 -49.329617 1026.230915 391.651081
583 -35.152328 1016.995801 141.716397
583 -45.282333 1035.649266 391.403352
584 -25.340522 1025.872777 141.754909
584 -30.709514 1043.196708 392.922712
585 -17.737057 1033.112284 141.149704
585 -22.090982 1050.120162 393.894598
586 -8.763087 1040.887610 141.266371
586 -12.119009 1057.080764 392.277297
587 6.416103 1046.467575 143.921338
587 4.511186 1061.404981 395.031755
588 22.820914 1052.290920 144.014242
588 11.820898 1067.105152 394.052771
589 33.463599 1058.000462 144.640655
589 23.626453 1073.996346 395.598414
590 51.670277 1060.982672 147.510290
590 39.156991 1078.659400 397.527943
591 63.381541 1065.850469 146.482580
591 49.924889 1084.088078 396.533518
592 83.597546 1069.230276 149.365953
592 73.803401 1086.650109 400.978261
593 92.100760 1073.257350 149.323549
593 85.681459 1090.493266 400.146190
594 113.863281 1076.877695 152.633581
594 100.856376 1094.139710 402.138454
595 127.604110 1078.126110 152.586213
595 112.306901 1096.907098 403.101998
596 144.635752 1082.649375 155.126972
596 127.317759 1100.227426 403.532334
597 158.065584 1084.063841 153.916347
597 143.181318 1104.144968 405.201077
598 181.607034 1085.195820 157.935223
598 159.994578 1105.740840 407.127373
599 197.574675 1088.953252 159.221497
599 174.182117 1107.859463 408.234525
600 214.867093 1089.650090 161.195232
600 193.484106 1109.888337 410.115519
601 230.463703 1090.865927 163.190368
601 206.250270 1111.978836 411.629961
602 248.447046 1092.386570 163.831070
602 222.905865 1114.853426 413.122011
603 265.483192 1093.483215 165.534858
603 237.623405 1116.162260 414.887506
604 278.253375 1095.442529 166.411101
604 252.341070 1118.591918 416.070778
605 302.239928 1097.430073 171.735961
605 268.201091 1120.026898 418.787664
606 316.772845 1098.293222 172.777404
606 282.591378 1122.157128 420.162895
607 328.935857 1099.872733 174.585629
607 294.959769 1124.574623 421.448935
608 349.256443 1100.940107 178.288448
608 314.263328 1126.534980 425.915608
609 366.925153 1103.710427 183.541509
609 325.912378 1129.093985 428.515042
610 381.039901 1104.224414 185.595527
610 340.584896 1130.409599 431.817212
611 396.256386 1106.566844 189.977566
611 354.802481 1132.331372 435.072887
612 410.153296 1108.235991 193.593766
612 364.693098 1135.691473 438.674952
613 422.104462 1110.356548 197.208298
613 378.354253 1138.534376 443.316791
614 438.056891 1111.843100 202.466880
614 392.538846 1140.604567 448.296136
615 453.050415 1115.461816 206.960980
615 405.206120 1143.771861 452.332216
616 467.768198 1117.177088 212.844435
616 416.260957 1147.911876 455.996280
617 481.709817 1120.314696 218.222195
617 434.922115 1150.815762 463.136479
618 496.294937 1123.860658 223.618827
618 446.928389 1155.655429 467.291164
619 509.143324 1127.989422 229.330476
619 455.961964 1159.241777 472.868366
620 522.944360 1132.489722 234.175153
620 466.151288 1164.701833 475.721758
621 532.857777 1137.210379 238.062136
621 476.083392 1169.622857 479.987512
622 549.475618 1142.871626 243.653049
622 489.352101 1175.835071 484.984314
623 561.349568 1148.693174 247.623566
623 505.529419 1181.162132 489.957915
624 573.540774 1154.931778 251.117527
624 515.246380 1186.791958 494.293869
625 587.448264 1161.365826 255.860047
625 526.373546 1194.066990 497.486373
626 601.282351 1168.790737 259.301042
626 533.500787 1201.212030 499.693654
627 612.061295 1176.511928 262.055577
627 547.207067 1207.236930 502.941018
628 626.889634 1184.046836 266.778545
628 556.993813 1215.535248 505.352183
629 639.787798 1191.934381 270.475547
629 567.076420 1223.404747 508.760790
630 650.192844 1199.426424 273.461821
630 577.608383 1231.837060 511.010076
631 661.353909 1208.337905 277.448584
631 589.747961 1239.825274 515.164494
632 675.864605 1216.670575 282.080933
632 594.638223 1248.071452 516.904457
633 688.378427 1225.669605 286.039565
633 603.547051 1256.526831 519.880231
634 699.122475 1234.419909 289.023334
634 613.204865 1265.827694 522.978064
635 704.000751 1244.088667 290.890043
635 620.454829 1274.295042 524.897111
636 709.057025 1254.929949 292.231212
636 627.804302 1283.829678 527.134428
637 717.638271 1263.385527 296.447792
637 631.727535 1293.908721 529.096045
638 722.389159 1273.417425 298.367969
638 638.101012 1301.894609 531.505115
639 729.768030 1283.143640 301.614500
639 638.384563 1312.841304 533.131409
640 734.446856 1293.044816 304.189759
640 641.029867 1322.740067 534.182336
641 734.555840 1303.869347 305.462824
641 644.935478 1331.673042 536.899152
642 735.798549 1313.347194 306.829507
642 646.767475 1339.162863 538.390634
643 737.351467 1322.505342 308.975374
643 645.031383 1349.480850 538.500499
644 740.536789 1329.997758 310.524569
644 645.754957 1357.251557 540.178685
645 734.407779 1339.222372 309.157638
645 643.651951 1364.837925 539.907802
646 732.422094 1347.225180 308.976810
646 639.019101 1373.927998 539.288406
647 732.718818 1354.101517 309.533421
647 634.996545 1381.984552 537.906042
648 723.466699 1363.582834 307.032649
648 631.599645 1389.307677 537.346119
649 720.438882 1369.252300 306.472380
649 624.885419 1396.646455 534.928282
650 715.233499 1376.079910 304.615730
650 618.071044 1403.299220 532.558234
651 707.689227 1380.386566 301.974755
651 611.926192 1409.443974 530.487021
652 698.767160 1387.005149 299.457825
652 609.137966 1413.668198 529.792481
653 693.600990 1391.192289 297.463973
653 599.273291 1419.642393 525.928150
654 683.413326 1395.859705 293.716816
654 589.969162 1424.512826 522.983900
655 674.868427 1400.159687 291.074272
655 579.577498 1429.470133 519.654510
656 665.033720 1403.170995 287.945597
656 571.270566 1433.585171 515.962967
657 654.158884 1405.418390 283.936277
657 558.223560 1436.905570 512.502792
658 644.532556 1409.001083 281.030752
658 550.641873 1439.302242 510.266304
659 634.748633 1410.670061 277.721326
659 539.950965 1443.388299 504.857051
660 620.796799 1414.141007 272.491123
660 530.768370 1445.122886 501.993967
661 612.094410 1415.890828 269.812499
661 517.945383 1448.375844 498.339263
662 596.742465 1418.417698 263.984731
662 506.846631 1450.123674 492.901305
663 584.107228 1419.262487 259.728377
663 492.898579 1452.816725 488.866819
664 573.225894 1419.134438 256.741626
664 481.930074 1454.369395 485.334357
665 560.388933 1421.428617 252.811172
665 470.762473 1456.063133 481.248917
666 544.315556 1422.556784 247.432837
666 456.596243 1458.736026 476.476741
667 534.874554 1424.170612 243.301368
667 442.818619 1459.880851 472.961237
668 522.855851 1425.950307 238.880659
668 432.770220 1462.432269 469.369467
669 507.201147 1426.989003 234.917562
669 423.742707 1463.879223 466.935689
670 497.800606 1427.486357 232.875868
670 408.089021 1465.472252 461.451464
671 482.347650 1428.678718 228.395303
671 396.579578 1466.951781 459.014905
672 469.053067 1429.664702 224.124470
672 384.947277 1469.507075 455.466378
673 455.275943 1432.428594 220.418937
673 372.528986 1470.863614 452.066297
674 438.543976 1435.748307 216.147436
674 360.598862 1473.178046 448.389718
675 425.150496 1438.738859 211.930357
675 353.605935 1474.890709 446.208010
676 416.866784 1439.235155 209.672550
676 340.000643 1477.748006 442.802175
677 400.552715 1441.294371 204.852628
677 323.931618 1481.244600 437.354116
678 390.644709 1444.154969 202.204728
678 312.986583 1483.987380 435.725102
679 379.390823 1446.793459 198.501670
679 304.482731 1486.778425 432.528600
680 366.366392 1451.495690 195.530147
680 290.618283 1491.458216 429.303648
681 351.989320 1455.144887 192.134165
681 282.393850 1494.954740 426.682442
682 341.507163 1460.417590 187.988355
682 266.929359 1500.269801 423.650460
683 327.578059 1466.207942 185.283916
683 256.665071 1505.110486 420.424829
684 317.001696 1470.368565 181.564637
684 245.275172 1509.848424 417.941015
685 307.851908 1476.032051 179.539944
685 235.846735 1514.779174 415.052416
686 294.980238 1482.607542 176.626602
686 228.910780 1519.030091 412.399331
687 282.956469 1487.531178 172.995288
687 220.757359 1524.539802 410.627949
688 266.231699 1495.261943 166.578800
688 209.703984 1532.156253 406.761587
689 260.357007 1501.909944 165.270819
689 200.935658 1537.784189 403.973753
690 252.804997 1508.252265 162.398268
690 191.359831 1545.251244 401.110187
691 242.482939 1514.947240 159.996844
691 184.007523 1550.501099 397.864867
692 233.017206 1522.968566 156.378508
692 174.590460 1557.650805 394.641080
693 222.868283 1529.747915 152.727030
693 165.763643 1564.368249 391.811027
694 209.769300 1539.035077 147.737508
694 152.931290 1574.586638 387.658832
695 199.847116 1549.096996 143.683160
695 147.499571 1582.772387 385.602468
696 190.076763 1557.184388 140.537182
696 142.744074 1588.462370 383.586915
697 185.029002 1566.266395 138.957567
697 127.011810 1597.372583 378.348616
698 180.112712 1575.251581 136.214114
698 123.838148 1608.719545 376.413382
699 170.458841 1586.382925 132.559844
699 114.581178 1615.878585 374.409491
700 158.838466 1596.556030 128.624193
700 109.317877 1624.480861 371.091162
701 155.476391 1604.859045 127.407307
701 109.563811 1632.499276 370.951641
702 146.672206 1616.525793 125.406967
702 96.644361 1643.508704 367.879389
703 135.975718 1627.622396 122.225142
703 88.169207 1654.425031 365.243346
704 132.093122 1637.976174 121.638606
704 81.950004 1663.771862 364.540478
705 120.814634 1652.096277 120.287429
705 73.265143 1675.023803 361.648162
706 115.471451 1663.620067 118.916125
706 69.074450 1685.179623 361.674308
707 103.886412 1674.315949 115.893204
707 65.339846 1694.039749 362.090254
708 106.474634 1682.564205 118.102532
708 59.247970 1705.701892 360.519387
709 92.310183 1697.300494 112.926614
709 55.433863 1715.603315 360.219469
710 87.805986 1707.527336 113.102865
710 44.699293 1727.990246 358.392751
711 86.903263 1719.599308 113.628597
711 41.593293 1739.363830 357.775819
712 74.903803 1732.575272 111.813130
712 40.059944 1751.198248 357.454716
713 67.137875 1747.480784 110.200653
713 32.457039 1761.664785 357.554351
714 59.566237 1760.971638 109.852415
714 29.032286 1772.568919 356.972448
715 57.964396 1771.544868 109.460084
715 25.674159 1782.390514 357.548609
716 54.091270 1784.222432 110.292541
716 21.274478 1794.724690 355.427927
717 43.837257 1795.752945 109.885947
717 13.781449 1805.596842 356.451307
718 36.853418 1809.179720 108.220429
718 21.897323 1814.335454 359.547072
719 35.740553 1822.306867 108.966057
719 10.049237 1829.391569 355.393480
720 29.411091 1832.902234 106.172802
720 7.789321 1841.143485 357.853304
721 18.539962 1853.131688 107.613987
721 0.174584 1853.022053 358.137324
722 29.148973 1859.931635 113.364951
722 2.060329 1864.325882 359.816796
723 21.089341 1874.186157 110.438951
723 -1.155988 1873.896354 359.387470
724 15.589915 1887.528982 112.307071
724 1.387323 1884.675505 361.429265
725 13.116853 1898.192300 115.151570
725 -3.270315 1897.461154 362.951938
726 6.031585 1913.506932 114.670372
726 -3.625044 1908.167800 364.838747
727 7.640884 1923.814241 117.573590
727 -4.761081 1919.824231 365.816990
728 -0.809531 1936.182905 117.768783
728 -9.942545 1930.313463 367.782886
729 5.718405 1946.890100 122.193470
729 -8.232569 1940.317565 369.088503
730 4.291049 1961.386657 123.749909
730 -1.969477 1947.508252 375.266976
731 5.869040 1971.932517 125.730750
731 -9.664808 1962.170850 374.954792
732 7.767351 1981.461877 131.785139
732 -0.014638 1966.690512 379.867960
733 6.283758 1993.507487 134.167851
733 2.378992 1976.453427 381.595734
734 9.893774 2002.752969 135.703509
734 9.630161 1984.672100 385.612903
735 7.030517 2013.458570 137.178070
735 3.497338 1995.125752 386.035766
736 12.117434 2023.971863 142.795936
736 19.666991 1999.834718 393.231199
737 30.884773 2027.899457 148.229680
737 11.237527 2012.514494 392.258192
738 28.387300 2038.661034 148.635937
738 26.102548 2015.565349 396.577899
739 37.576772 2047.279199 151.263432
739 40.165177 2019.314507 402.626304
740 42.902066 2051.735480 153.678667
740 33.860703 2028.694974 401.557927
741 52.017560 2058.520868 157.329009
741 46.926337 2033.608506 405.070885
742 62.300905 2063.521522 159.794593
742 55.839720 2037.417653 406.640699
743 70.275489 2069.329056 162.795086
743 69.554175 2038.281476 410.419383
744 73.039059 2075.965114 162.318503
744 74.141579 2043.693901 410.803742
745 81.702002 2080.505212 162.677532
745 84.397293 2047.527856 413.250440
746 97.324462 2080.203230 167.828576
746 94.049898 2048.715581 414.864913
747 111.793428 2082.606041 170.908353
747 108.055054 2048.330403 417.066734
748 124.110087 2083.023101 170.514573
748 114.338977 2049.548876 417.930784
749 140.571183 2081.840794 173.672796
749 123.203783 2050.609899 417.709584
750 145.066028 2083.915791 171.716807
750 140.645746 2045.060340 419.515157
751 160.826264 2080.552980 173.509215
751 146.806322 2045.532990 417.935335
752 169.290540 2081.620876 172.581448
752 158.034794 2043.789292 418.216384
753 177.589887 2079.991468 173.630070
753 164.706202 2043.207320 417.925057
754 196.657029 2074.381036 173.372799
754 180.666510 2036.653463 418.949659
755 204.475255 2071.980895 174.458996
755 192.933732 2031.638620 418.868081
756 211.320795 2067.873096 170.723380
756 198.734940 2027.949139 418.744734
757 225.091238 2060.733782 172.494236
757 208.003038 2021.017212 417.501471
758 236.746463 2053.743792 172.106819
758 216.673275 2014.541703 415.948681
759 250.276491 2044.900542 172.975286
759 226.602922 2007.593048 416.039295
760 256.546078 2038.906799 172.422223
760 235.510807 1999.304293 415.639453
761 266.672568 2030.451666 171.184004
761 241.975589 1992.117356 414.109511
762 264.376149 2023.127039 168.357981
762 243.634275 1984.961520 413.066324
763 280.353650 2011.331796 172.087096
763 252.973414 1975.189421 412.228745
764 282.001977 2005.068179 170.050345
764 255.569367 1965.821100 412.927951
765 282.909361 1994.818898 169.215512
765 258.221461 1956.352807 411.551338
766 291.302909 1982.313349 171.047038
766 265.164067 1945.831094 412.761495
767 293.702565 1974.941138 170.620642
767 260.879284 1938.807307 411.895312
768 289.606553 1966.025979 166.052372
768 268.731526 1927.708902 412.103534
769 294.199743 1954.909859 169.160262
769 262.096743 1919.369873 410.489799
770 293.409294 1946.218261 170.198112
770 261.397716 1909.909123 411.055292
771 290.558116 1934.844375 169.787419
771 263.246086 1899.244558 412.679195
772 294.132139 1923.461898 170.245748
772 260.663135 1889.863260 412.752037
773 288.601023 1915.036417 171.655227
773 259.189209 1879.364817 414.352945
774 286.646549 1905.552529 172.094246
774 256.896814 1868.555376 415.062556
775 284.276311 1894.526776 172.592007
775 254.967632 1859.790244 414.609579
776 270.929770 1887.609581 169.629698
776 244.562887 1851.287097 412.013951
777 274.207312 1876.532193 171.383673
777 245.213328 1840.196682 414.246091
778 268.977763 1866.728292 172.407637
778 239.985555 1830.756723 412.425694
779 260.788589 1858.229505 170.819729
779 229.969455 1824.213782 412.976832
780 252.026992 1850.163460 170.588853
780 224.621406 1814.817079 413.007045
781 243.968769 1843.208494 169.494777
781 210.751414 1809.625506 408.789525
782 225.858842 1837.963032 164.749557
782 206.693676 1799.753569 409.877086
783 227.476103 1828.007525 166.819797
783 198.398388 1791.591962 409.288262
784 212.655714 1821.231542 162.300797
784 195.102181 1783.102428 409.080653
785 212.223507 1810.502173 163.897882
785 185.273026 1774.616498 407.410041
786 194.385531 1805.444655 161.027746
786 179.361887 1767.734171 406.873802
787 191.924609 1796.015125 161.648184
787 165.486414 1761.266925 403.854629
788 183.991525 1788.592081 159.483305
788 156.856456 1754.913201 402.134579
789 172.939229 1782.327060 156.834594
789 157.175902 1742.966438 401.176809
790 161.925374 1775.114109 154.252318
790 148.436013 1735.660442 399.764764
791 152.023903 1768.548985 152.111441
791 131.372082 1730.423076 395.048061
792 148.007913 1758.421511 151.818647
792 124.768017 1724.788497 393.099257
793 142.578382 1751.689682 149.909319
793 113.860640 1716.487816 390.204304
794 130.079499 1744.885242 145.626395
794 104.734360 1708.186116 388.133785
795 118.289293 1737.741625 143.644167
795 99.433855 1700.609323 386.843015
796 105.724752 1731.318326 139.440782
796 89.240336 1693.954002 384.298840
797 104.676596 1722.520547 139.245894
797 87.242538 1685.886451 382.184653
798 93.822199 1714.892077 137.238238
798 79.493279 1677.553512 379.909401
799 79.383122 1708.065778 132.905841
799 64.803139 1671.885486 376.969504
800 73.198815 1699.136125 131.115245
800 65.089998 1663.244059 377.688836
801 54.546150 1694.227483 124.803222
801 48.810020 1656.157183 372.612743
802 54.715601 1683.918117 125.540669
802 45.926407 1646.764305 371.772188
803 40.642525 1677.709180 122.205936
803 33.051536 1640.022267 367.787662
804 38.344076 1666.574472 120.569999
804 26.145376 1633.995757 364.322226
805 26.102659 1659.171709 116.829210
805 16.075452 1626.904244 360.025227
806 22.591646 1648.884616 115.288279
806 10.084337 1616.575875 357.432647
807 10.665881 1640.377277 110.312463
807 6.122356 1606.866942 357.445652
808 4.619076 1632.189859 107.222908
808 -2.710052 1600.402108 353.185032
809 -5.125123 1623.383297 104.624785
809 -10.099130 1592.999758 349.455478
810 -10.935656 1610.725060 104.274813
810 -17.157901 1583.381086 345.126686
811 -20.296837 1602.070732 98.595209
811 -24.642344 1574.108910 344.040966
812 -31.205048 1592.757645 93.607300
812 -31.606511 1565.840170 340.718272
813 -28.010607 1578.697748 95.168375
813 -28.875757 1554.757814 339.244053
814 -36.753548 1568.806889 91.307176
814 -29.488396 1541.547416 336.543316
815 -37.179474 1557.836195 89.331251
815 -30.992760 1531.509045 336.114638
816 -44.402159 1549.283095 87.491903
816 -27.752402 1518.780195 336.339926
817 -36.356637 1533.627819 88.435860
817 -38.301517 1510.939260 333.304794
818 -47.247988 1524.956901 83.389275
818 -38.469682 1500.794517 331.986439
819 -45.830325 1510.118441 83.488580
819 -35.201541 1490.338343 331.403078
820 -42.911462 1499.821361 82.102039
820 -27.988688 1477.884139 331.974999
821 -40.679195 1488.029611 80.529243
821 -24.316430 1466.625440 329.979488
822 -36.346757 1475.086479 80.286440
822 -19.694067 1455.938910 329.375212
823 -27.461037 1463.304127 79.869372
823 -14.836611 1447.278748 329.725368
824 -19.703595 1451.079034 79.755231
824 -9.017703 1436.067709 327.079438
825 -8.872782 1440.703690 79.190969
825 -6.998584 1426.656741 326.950463
826 4.440643 1427.796659 80.407041
826 6.256257 1416.576987 327.014991
827 8.107788 1419.239915 78.695772
827 19.610311 1405.618020 327.945706
828 23.551340 1408.819862 79.159513
828 28.455179 1396.043826 326.929500
829 33.918042 1399.517614 78.642389
829 41.115742 1388.043622 327.181150
830 51.179685 1388.172955 80.079939
830 50.206889 1379.676926 327.807478
831 67.529207 1376.703248 80.475913
831 63.197881 1372.657337 328.788054
832 78.960985 1371.016234 80.433989
832 80.468668 1362.210317 331.424484
833 96.280947 1362.429412 82.881589
833 97.860964 1354.741379 333.314909
834 109.934237 1353.847872 83.605569
834 109.442429 1347.018770 334.171547
835 128.856323 1345.386017 85.423006
835 124.269520 1340.227867 336.444156
836 144.362217 1337.322559 88.304290
836 140.435596 1332.596858 339.356160
837 166.145077 1326.789815 91.705070
837 156.848865 1323.837298 340.997022
838 182.884312 1318.312006 95.560049
838 173.709344 1316.989227 344.635404
839 197.053471 1312.404229 96.937891
839 189.448269 1310.340606 346.822424
840 218.859186 1304.351664 102.646966
840 206.326509 1302.594128 351.166420
841 235.556191 1297.949932 106.432951
841 225.091553 1296.151020 355.909467
842 253.456595 1290.033911 109.662739
842 241.396713 1288.453859 359.315301
843 273.490505 1281.674655 115.037402
843 256.297389 1282.875203 364.709754
844 292.876422 1272.498794 121.160900
844 275.895570 1274.138073 368.950626
845 312.495142 1266.427592 124.376578
845 291.826433 1268.421932 373.716416
846 327.859169 1258.941524 128.921098
846 308.745095 1260.988180 378.843438
847 345.233966 1253.199692 134.397089
847 323.250179 1255.347216 383.517869
848 361.455018 1246.480857 138.064626
848 342.277425 1248.169033 388.706625
849 383.928882 1239.872651 145.993785
849 358.953899 1242.958188 394.572890
850 406.823176 1234.084853 150.799662
850 377.599124 1236.355720 399.756036
851 425.163070 1227.185152 156.937344
851 393.708479 1231.991574 404.894446
852 442.472747 1221.920988 161.683457
852 407.607236 1225.956794 410.233322
853 462.323739 1215.573341 167.582139
853 426.793295 1219.538581 414.797941
854 480.402251 1209.161800 172.247395
854 446.511678 1213.754179 420.098042
855 503.213859 1202.664463 178.261124
855 462.237814 1208.507968 424.248991
856 518.393639 1197.690270 180.771777
856 480.428060 1203.185165 428.573952
857 536.707297 1192.432152 184.320218
857 497.016640 1197.487091 433.144196
858 555.623441 1187.356176 188.265967
858 515.567042 1191.803482 436.291083
859 579.684229 1180.739467 193.361590
859 531.403533 1187.368500 439.370847
860 598.495059 1174.909728 195.923913
860 550.081681 1181.369235 442.727497
861 614.117469 1168.999399 200.013960
861 566.662620 1175.750513 444.948481
862 633.478192 1162.813655 202.140165
862 582.204621 1170.455180 447.333694
863 653.902863 1157.598748 206.584825
863 600.540583 1164.242461 450.764620
864 669.443730 1152.306202 207.951005
864 617.912516 1158.472965 453.333120
865 692.481063 1145.955283 213.486166
865 631.883525 1154.191385 455.858476
866 710.876860 1139.473076 215.190287
866 647.413285 1147.836178 457.382568
867 728.402783 1132.604803 217.976767
867 663.625343 1141.190989 460.041779
868 743.016390 1126.918579 220.211958
868 679.581267 1135.191396 461.810194
869 758.409158 1120.732327 222.268733
869 691.286410 1130.215586 463.614117
870 778.123247 1113.943789 226.234393
870 707.430023 1123.038508 466.139156
871 793.803212 1108.069456 228.956057
871 721.440872 1116.318610 467.801297
872 805.325211 1101.786395 229.959262
872 733.126043 1110.709135 469.532504
873 821.549541 1094.290683 233.833469
873 743.694630 1104.053650 470.154172
874 832.667527 1087.932627 234.687480
874 753.524954 1098.061581 472.331389
875 845.592313 1081.584003 236.853859
875 765.505272 1090.685941 472.958298
876 854.365735 1075.155371 237.935984
876 773.427199 1084.124478 474.271084
877 863.319545 1067.632245 239.264769
877 780.222325 1077.432404 474.724865
878 870.314390 1061.119241 239.251566
878 788.169994 1070.875539 475.265532
879 878.156392 1054.152684 240.630088
879 792.221271 1064.533887 474.739656
880 885.232054 1046.681661 240.917300
880 797.376509 1057.153498 475.226911
881 889.861287 1040.701587 242.085185
881 802.216314 1050.717846 474.957725
882 889.381349 1034.045175 240.317284
882 804.481106 1044.291419 474.628468
883 893.484946 1026.401334 240.297245
883 805.184761 1037.509208 473.651801
884 895.173324 1020.109804 239.921995
884 805.993275 1030.974099 473.928730
885 893.599219 1013.274487 239.481743
885 804.205268 1024.174494 472.634285
886 890.639785 1007.316620 239.084680
886 801.652596 1017.151639 471.352348
887 887.436517 1000.009861 237.222213
887 797.646531 1010.407247 470.150870
888 885.094811 993.587354 236.746987
888 795.035004 1004.949333 468.886952
889 877.273956 987.959656 233.898457
889 787.655339 998.928152 466.671832
890 871.363668 983.325543 232.188142
890 781.179594 993.062190 464.319397
891 862.103846 979.491836 228.665841
891 774.052566 987.679119 462.355998
892 854.859201 974.889201 228.028385
892 764.633592 982.891437 459.955261
893 843.603990 971.739670 224.923570
893 755.286647 978.782456 457.603750
894 834.330507 967.465669 223.060522
894 746.056342 974.505467 455.673999
895 820.579348 963.555554 218.952280
895 733.691607 971.125647 452.360849
896 810.680198 960.920933 216.459061
896 720.351075 967.737820 450.149477
897 794.905867 957.692288 211.890128
897 710.099214 964.063416 446.603398
898 784.174040 955.525411 209.933278
898 696.554203 961.684000 443.888745
899 771.520341 953.418989 206.542857
899 684.578423 957.760721 440.863069
900 756.456308 951.120785 202.979783
900 669.817302 954.981064 437.089975
901 743.246408 947.974963 199.266331
901 658.801980 951.551527 434.493077
902 729.351359 946.197374 196.193547
902 646.500864 949.624899 431.508464
903 712.226430 944.178966 192.123458
903 629.345100 947.310753 427.938736
904 696.773807 942.565355 189.095694
904 616.208600 945.593775 425.370595
905 681.325803 941.449899 184.859616
905 603.089208 942.916468 422.899296
906 668.774567 939.870491 182.381384
906 589.703493 939.735090 419.975654
907 652.007708 936.994118 179.328146
907 575.695860 937.237095 417.201426
908 636.392809 935.113912 175.181302
908 557.909952 934.913966 413.553870
909 618.350202 933.049143 171.432016
909 545.519211 932.447000 410.985744
910 601.515858 930.768267 169.172501
910 529.228696 929.866097 408.765575
911 586.746170 928.374823 165.714139
911 516.756023 926.160416 406.256520
912 571.056259 925.962953 163.582682
912 502.622451 923.682447 403.389517
913 556.668798 924.041842 160.188552
913 484.179192 921.367526 399.884038
914 540.260250 922.119784 156.955473
914 474.942989 918.026095 399.059787
915 522.323329 919.909554 153.560251
915 458.485795 914.965834 395.545414
916 507.967170 917.212320 150.851620
916 446.166428 911.084909 393.165928
917 490.440349 913.835724 147.779699
917 430.691994 908.144934 391.013661
918 479.114208 910.645144 145.970702
918 416.240725 904.713885 388.663210
919 460.943078 908.872789 142.761855
919 401.866595 901.344445 385.292338
920 445.561166 903.968787 139.766846
920 389.360851 896.832674 383.652163
921 430.016541 901.111603 136.151639
921 371.350671 893.110869 379.856519
922 414.765238 897.045682 132.776585
922 359.195010 888.348180 377.837123
923 400.569631 892.334695 130.067749
923 348.576679 884.012295 375.761099
924 386.777045 887.789586 127.148387
924 336.161594 879.821492 373.052976
925 372.971442 883.542923 125.784145
925 319.618989 875.207161 369.358526
926 357.755715 878.691117 121.958247
926 308.332198 870.160014 366.824279
927 344.923848 873.235737 119.508936
927 298.794334 864.285036 364.839014
928 331.658928 868.102257 116.277132
928 281.267552 860.032624 361.653254
929 316.466638 861.889868 114.263101
929 275.313947 852.075994 360.385356
930 301.918556 855.790106 110.726913
930 260.408156 847.114327 358.438273
931 288.008961 849.444801 107.489738
931 247.939885 840.460197 354.678956
932 272.252031 843.478637 105.237605
932 231.306891 835.373296 352.619339
933 258.941708 837.491037 102.291343
933 221.415889 827.992094 351.227769
934 246.331930 830.728687 101.676154
934 209.419943 822.056881 349.430561
935 229.931705 823.138708 98.583592
935 196.688181 816.117981 347.632404
936 212.707488 817.332143 95.143916
936 181.851083 809.004565 344.244191
937 205.554434 812.171533 94.161786
937 178.971204 801.754530 344.504877
938 195.607331 802.717655 93.331915
938 162.797906 794.649409 341.573437
939 182.525917 796.737001 91.994633
939 152.676637 787.309719 339.939191
940 169.181943 790.163003 90.124833
940 144.038318 780.835920 339.074007
941 161.447078 782.054421 88.955879
941 133.272407 772.594985 337.590204
942 146.776804 775.967492 88.136753
942 121.136049 766.232847 337.209226
943 134.783177 769.234395 86.609667
943 110.937996 759.605771 336.609424
944 127.351672 759.942319 85.806170
944 105.221932 750.472480 336.335550
945 117.148975 751.949417 85.992026
945 96.964474 741.633692 334.985764
946 110.970166 743.549068 85.547935
946 86.727211 734.051806 334.003489
947 101.664010 734.990879 84.919071
947 84.321452 724.980194 335.190683
948 92.505255 724.649492 83.392367
948 76.464901 715.190184 334.964926
949 91.444933 714.851294 86.114973
949 73.602592 706.115775 335.840170
950 87.144418 705.825393 86.130157
950 71.458682 696.804005 336.845327
951 83.918759 694.820661 87.343420
951 65.447679 686.501748 336.707106
952 78.291796 683.772149 87.105963
952 61.099800 676.509596 337.429144
953 75.191198 673.683191 87.902094
953 61.359831 666.828532 338.280640
954 79.423157 661.340528 90.057644
954 64.869071 654.933705 340.293772
955 77.036701 649.415690 90.494442
955 67.265955 643.276885 341.702797
956 79.009849 636.973341 92.607409
956 69.405133 631.091657 343.393555
957 82.649907 625.240204 92.744120
957 69.460265 620.162810 342.462263
958 88.282642 610.290258 94.312941
958 78.713207 609.121990 344.420283
959 94.608892 599.655394 93.441929
959 84.498935 596.669049 345.325120
960 106.250525 586.463644 95.328279
960 90.581192 585.976727 344.877137
961 111.520251 574.987634 93.097457
961 95.367376 575.117501 343.683756
962 120.662491 562.305815 94.900303
962 102.010524 563.115824 343.903313
963 127.811384 551.953841 95.374492
963 115.455802 552.273556 345.685163
964 139.142014 539.882575 95.122097
964 123.121997 543.126860 347.023625
965 155.713300 528.576246 99.532490
965 130.510021 533.621754 347.737419
966 161.531131 520.093372 98.221920
966 143.342792 523.679837 349.143817
967 182.837320 508.498527 103.969513
967 158.599369 513.844388 351.977194
968 192.813895 498.731626 104.606553
968 173.172269 504.045755 354.860158
969 206.615229 489.029444 107.121014
969 185.853546 495.586738 357.049506
970 221.248612 479.733021 109.817314
970 201.213930 486.608494 359.743585
971 239.331864 471.639052 112.235697
971 212.818573 479.273258 362.064069
972 252.308321 463.317337 115.143906
972 226.956063 471.872179 364.494040
973 267.860916 457.571601 117.315114
973 243.271065 464.803794 367.939915
974 286.030702 449.871026 120.532433
974 256.367834 457.742799 370.719525
975 302.963539 443.671434 124.224000
975 273.594405 450.878674 372.290767
976 316.739729 437.642634 124.924226
976 287.205133 445.697608 374.620111
977 341.138881 430.404820 130.359720
977 303.226217 440.080771 377.057282
978 353.077543 426.227694 130.705160
978 321.713048 433.206530 379.962649
979 371.181033 420.077961 133.490854
979 337.007682 428.479679 382.488190
980 392.567520 414.792697 136.513704
980 352.145096 423.597966 383.613819
981 408.867277 411.195230 138.004650
981 368.049102 419.009595 385.879177
982 426.134663 406.531621 140.421806
982 387.981085 414.249091 388.482345
983 446.694406 402.160600 142.463937
983 404.258743 410.236452 390.264897
984 462.662371 399.496531 144.999800
984 420.391692 405.472623 391.728550
985 481.298976 394.355749 147.359963
985 438.336614 400.504470 395.753925
986 498.973498 390.900875 150.043289
986 455.579740 396.215310 399.110948
987 519.166169 386.289895 155.526934
987 471.156221 392.185430 401.318326
988 537.255250 382.690974 160.008331
988 488.299604 387.635886 404.471329
989 553.316480 378.981427 164.329856
989 503.595000 382.341310 409.159866
990 571.799792 373.653429 168.571511
990 518.706188 378.080947 413.569443
991 590.369061 369.381347 174.547423
991 536.700054 373.853800 419.346283
992 605.051911 364.703611 179.677891
992 553.052394 367.757377 424.212814
993 624.263659 359.401740 186.194267
993 568.459020 362.680583 430.453410
994 640.972054 354.056894 193.200792
994 583.321048 356.702225 436.559534
995 659.166303 350.004109 200.016768
995 596.704774 351.530116 442.494907
996 675.177669 345.104518 206.561741
996 613.393208 346.071827 448.824296
997 690.988028 339.785163 213.369980
997 626.488999 340.937863 454.468081
998 706.482150 334.597455 219.474485
998 642.805325 334.617834 460.919370
999 725.115856 327.984299 226.687905
999 659.457361 328.186521 467.437932
1000 741.505179 322.451601 233.577459
1000 671.717877 323.010134 472.873770
1001 756.480087 315.797390 239.139633
1001 687.308208 315.075593 479.151268
1002 770.808135 308.817892 244.876565
1002 698.581121 309.074335 483.274130
1003 787.489674 302.684752 251.022050
1003 715.145474 301.928381 489.621793
1004 803.887820 296.170464 256.320200
1004 729.121036 295.698510 494.514487
1005 821.123601 289.432730 262.112656
1005 742.517224 288.577715 498.992620
1006 836.941288 281.989532 267.669883
1006 756.828164 281.372161 504.048340
1007 852.410513 275.353472 272.827775
1007 769.867652 273.312663 508.333266
1008 865.597000 267.308195 276.972796
1008 782.322086 265.386527 511.971170
1009 880.450081 259.463585 281.373520
1009 798.948208 257.898246 516.486795
1010 894.825065 252.219592 285.803975
1010 808.658859 249.905112 519.168014
1011 909.113668 243.902765 289.817273
1011 821.537080 241.252949 522.762853
1012 922.635932 236.642823 293.237271
1012 831.365790 234.465728 526.257316
1013 935.416103 229.791837 297.075809
1013 842.469191 226.763732 528.844209
1014 947.371124 221.325111 300.392271
1014 852.932258 219.048170 531.642119
1015 957.539765 213.644808 303.869518
1015 859.931920 211.560459 533.336015
1016 968.846133 205.367633 307.263955
1016 869.661475 202.475758 535.640663
1017 977.607012 196.825708 309.748110
1017 878.635966 194.587889 538.388130
1018 982.934528 188.858847 311.021390
1018 884.595043 185.748988 540.061133
1019 989.416234 180.473873 313.685278
1019 887.578115 178.110245 541.695130
1020 992.916188 172.437348 316.007165
1020 891.745786 169.350116 543.038114
1021 997.597441 164.329338 318.219191
1021 892.307660 161.579715 544.424096
1022 997.355887 156.486354 319.734165
1022 891.351177 153.208557 545.658694
1023 996.501048 149.809535 321.212081
1023 889.950259 144.523560 546.235513
1024 994.725500 142.122323 322.260612
1024 886.594724 136.624920 547.421307
1025 990.804993 133.330055 323.345963
1025 884.535592 128.730571 548.149042
1026 983.321094 125.923057 322.641234
1026 876.840275 120.956970 548.094987
1027 978.715474 118.594296 323.000495
1027 870.163263 113.031960 548.125801
1028 970.510927 112.533828 322.722731
1028 860.694932 105.297001 546.307325
1029 960.928687 105.727761 320.842427
1029 854.568751 98.904407 546.648359
1030 950.828410 99.766344 319.539546
1030 843.009682 90.836544 544.885724
1031 939.806388 95.187474 317.395382
1031 833.439377 85.454643 542.899196
1032 927.832036 88.499276 315.039811
1032 822.836500 79.454394 540.857772
1033 917.628928 84.128130 312.429946
1033 810.051249 74.497960 537.941256
1034 903.909061 78.465755 310.076999
1034 797.375508 67.726662 536.099742
1035 889.342003 73.035428 305.994979
1035 783.695013 62.041808 532.471463
1036 875.119197 68.380908 302.981688
1036 773.316206 57.649665 531.001282
1037 861.573957 64.444277 299.744813
1037 756.379556 53.162563 526.990986
1038 846.386784 60.555422 295.900463
1038 744.230062 48.222828 523.989889
1039 830.605377 56.741118 292.160605
1039 729.253115 43.618440 519.605926
1040 814.882852 52.345194 287.296106
1040 713.216050 39.290818 515.670098
1041 797.343645 47.927471 282.603429
1041 700.307926 34.779331 511.760716
1042 783.429217 44.109865 279.476122
1042 684.346145 30.826180 508.240599
1043 768.267022 41.225258 274.425257
1043 666.705936 26.551877 502.626554
1044 750.584959 36.931062 268.994087
1044 655.259533 22.205491 499.972284
1045 733.780184 32.980987 264.426531
1045 640.062749 18.473766 495.865850
1046 716.883884 28.716599 259.729265
1046 623.005305 14.531168 490.849578
1047 699.643391 25.390631 254.781514
1047 605.950332 10.176332 484.968758
1048 684.586998 21.339784 249.910253
1048 590.793606 5.301280 481.036916
1049 667.727877 17.782211 245.167711
1049 575.468020 0.866813 476.987437
1050 650.107296 12.911671 239.546038
1050 562.273998 -2.400542 473.568996
1051 635.519996 9.570464 235.355476
1051 548.056946 -8.596633 469.223751
1052 619.110664 3.448254 230.752462
1052 532.480344 -13.581805 464.531343
1053 603.205684 -1.141235 226.112113
1053 516.688638 -17.893818 459.799854
1054 588.232410 -6.251252 221.156518
1054 504.028475 -22.374765 456.765210
1055 569.944824 -11.267142 215.558469
1055 486.811376 -28.100825 451.693636
1056 554.165519 -15.838233 212.017679
1056 474.226835 -33.095683 448.114714
1057 535.472858 -20.815684 206.383449
1057 455.091063 -38.392347 442.951942
1058 517.798145 -25.977543 201.938982
1058 444.287253 -43.444021 439.386401
1059 504.655903 -30.710527 198.440247
1059 429.444836 -49.022803 436.093934
1060 489.214394 -36.715533 194.734254
1060 418.348348 -54.359705 432.984891
1061 475.588845 -42.057540 190.786870
1061 401.886703 -60.375491 428.072532
1062 458.757490 -47.578139 185.756021
1062 386.051078 -65.134995 425.086022
1063 445.298219 -53.071403 182.590089
1063 373.869514 -70.993268 421.174332
1064 430.312451 -57.974086 177.893557
1064 355.967516 -76.392540 416.252177
1065 412.825503 -62.919029 173.248686
1065 346.377955 -82.754707 412.059100
1066 397.473561 -68.773602 168.798328
1066 333.510668 -88.020239 409.095871
1067 384.548435 -74.142841 165.064413
1067 320.119329 -94.280614 405.809907
1068 371.187557 -80.443903 160.571954
1068 307.858452 -100.062816 402.415582
1069 354.232538 -86.813548 156.815156
1069 295.627309 -105.098252 398.827767
1070 340.168914 -91.868563 153.445183
1070 280.991979 -111.732267 394.633096
1071 326.025747 -98.213928 149.653660
1071 268.561449 -117.937242 391.853473
1072 315.991156 -104.482991 146.913324
1072 256.329690 -123.977772 389.091760
1073 299.717574 -110.331372 142.868954
1073 245.050077 -130.042233 386.404451
1074 287.863730 -116.511675 140.056825
1074 232.099241 -137.083064 383.170213
1075 275.382485 -122.192460 137.849155
1075 222.643897 -142.835357 380.995157
1076 259.063173 -129.459694 134.037278
1076 208.825509 -150.039040 378.288770
1077 250.007930 -137.104753 132.898286
1077 198.008668 -156.510971 375.837797
1078 237.120225 -143.119306 132.015898
1078 187.186928 -163.592565 373.935787
1079 219.759155 -151.069832 127.806556
1079 176.417909 -170.925949 372.611400
1080 213.562656 -156.542249 128.260892
1080 168.076796 -177.663287 372.434691
1081 193.816810 -163.306308 124.482167
1081 150.722959 -183.326655 369.942680
1082 186.790258 -168.828408 124.163989
1082 142.933572 -192.108667 368.253209
1083 173.139578 -176.124047 123.863121
1083 132.052275 -198.176716 368.025452
1084 161.761912 -184.413819 122.899827
1084 119.379754 -206.611288 366.557673
1085 142.601752 -191.506687 119.932760
1085 111.901431 -214.666554 366.373347
1086 136.699086 -202.426126 119.896945
1086 100.633160 -224.398258 365.716548
1087 127.786455 -208.990385 120.740853
1087 87.682438 -233.170787 364.604960
1088 114.516054 -219.779567 119.021182
1088 85.030084 -241.618252 366.012476
1089 99.563715 -227.690248 118.203511
1089 75.753050 -250.013228 365.894376
1090 96.042077 -237.070243 120.467562
1090 60.054244 -259.803055 363.551807
1091 86.975474 -245.607402 119.561713
1091 46.035394 -271.877263 363.256873
1092 75.645474 -257.031396 118.590012
1092 45.747383 -280.097831 362.711905
1093 64.608423 -268.570037 115.391644
1093 40.145928 -291.985885 361.735742
1094 67.695950 -278.856931 117.088642
1094 37.411612 -303.318493 360.815788
1095 56.976526 -291.523675 114.411758
1095 31.227404 -315.842241 360.224073
1096 50.311215 -306.825969 112.780690
1096 25.574962 -327.498678 358.241000
1097 52.278735 -317.860891 111.743043
1097 27.215049 -339.653788 357.850635
1098 45.826330 -333.939448 110.136510
1098 27.007326 -353.142426 356.080095
1099 43.846693 -346.090597 108.606841
1099 26.742075 -363.568341 355.323003
1100 50.780485 -361.976614 108.981857
1100 33.342135 -377.970413 353.875121
1101 49.641547 -376.289576 105.827400
1101 33.903933 -391.977671 352.392329
1102 57.697441 -390.821599 104.221935
1102 34.252105 -405.976924 351.116016
1103 64.491062 -405.353094 104.313061
1103 39.755318 -420.836571 348.902066
1104 64.552130 -420.719676 102.529932
1104 46.465026 -433.064602 347.890961
1105 72.667853 -436.392878 102.829676
1105 58.469419 -444.431097 349.162994
1106 74.952350 -452.317317 100.722531
1106 54.043243 -458.392670 346.684773
1107 79.174752 -466.567703 100.435973
1107 62.526189 -470.264582 346.336296
1108 86.176186 -478.925994 97.751385
1108 73.882886 -483.755231 345.499794
1109 100.891557 -491.975826 98.356538
1109 81.889600 -494.345157 345.603701
1110 106.161151 -507.574637 97.430185
1110 89.689460 -508.906739 344.339574
1111 119.563524 -518.316155 98.888716
1111 96.822028 -519.169931 343.044728
1112 130.196210 -530.631043 99.415485
1112 104.957256 -531.040919 343.258553
1113 138.367004 -541.730803 99.185759
1113 119.152475 -541.740472 344.934862
1114 155.279223 -554.039622 101.846088
1114 130.659820 -552.246500 343.944372
1115 170.436207 -563.946346 102.492252
1115 137.808876 -562.952830 344.004863
1116 177.977980 -575.337826 102.567879
1116 156.334114 -571.227969 346.224356
1117 191.015478 -586.787891 102.972547
1117 167.710887 -580.931446 348.000329
1118 204.105679 -595.199140 105.388120
1118 173.895636 -589.741580 348.263821
1119 228.047216 -603.709264 109.909639
1119 195.262782 -597.545814 350.719091
1120 229.818848 -613.361766 108.671112
1120 205.189918 -605.181865 352.308492
1121 247.459274 -621.744954 111.010971
1121 215.670025 -613.531295 353.748837
1122 263.977898 -628.295529 113.350418
1122 228.198783 -619.480669 354.838951
1123 278.083591 -635.804920 115.359226
1123 242.167965 -625.371055 357.330802
1124 297.204038 -641.556312 118.611885
1124 262.870963 -630.101394 362.197188
1125 313.673378 -647.080943 121.920430
1125 275.535573 -636.720925 362.536601
1126 324.193474 -651.911668 122.665587
1126 291.868186 -640.692241 364.812342
1127 343.594482 -656.471972 126.006207
1127 307.139754 -644.831686 366.447097
1128 363.554791 -661.786437 129.839306
1128 322.531208 -647.790054 370.055310
1129 372.422800 -664.977326 130.099353
1129 332.509649 -652.505017 371.129954
1130 390.101609 -667.123271 133.222696
1130 350.151964 -654.820516 374.716791
1131 403.536063 -670.125716 135.307723
1131 360.160947 -657.006349 375.862632
1132 422.179316 -671.164373 139.598316
1132 377.063118 -659.407272 378.601971
1133 433.931856 -673.883903 139.735374
1133 395.594061 -660.525501 382.701463
1134 455.218435 -674.448638 145.247764
1134 408.879848 -662.645377 386.146828
1135 474.179749 -674.843431 150.635157
1135 422.844194 -663.784343 389.015556
1136 490.203259 -675.504871 154.059406
1136 438.727739 -664.081372 392.917106
1137 502.754594 -675.759843 156.282880
1137 454.722318 -664.709784 397.055887
1138 518.903804 -677.028306 160.951643
1138 469.122053 -666.126314 400.288113
1139 531.629039 -677.245425 164.327245
1139 482.649431 -665.769803 403.821304
1140 550.494580 -676.114557 168.189779
1140 496.149569 -667.457638 407.700239
1141 564.491107 -675.673900 172.028569
1141 510.272503 -668.502149 411.066361
1142 580.714294 -675.529209 175.773906
1142 525.093277 -668.429250 415.655438
1143 600.971872 -675.804635 181.043852
1143 539.265767 -669.318997 418.474238
1144 615.462015 -675.300426 185.003992
1144 551.545692 -670.546049 422.404526
1145 632.654249 -675.124711 189.822940
1145 570.922884 -670.708901 427.293655
1146 646.532306 -675.700166 192.557103
1146 583.776721 -671.664745 430.724434
1147 663.145264 -674.686908 196.660932
1147 599.208240 -672.298977 434.638760
1148 680.548926 -675.332994 200.865424
1148 615.092552 -673.334190 438.320982
1149 694.441589 -675.671188 204.531272
1149 626.666503 -675.620813 440.766460
1150 712.447741 -675.479790 207.128388
1150 642.406184 -676.079388 444.616435
1151 729.942083 -676.110834 211.742701
1151 659.097572 -677.686048 447.978553
1152 744.209499 -677.032066 214.770075
1152 673.076777 -679.873914 450.805852
1153 760.730512 -677.509542 218.505367
1153 684.738056 -681.752924 452.470290
1154 776.284616 -679.214286 221.267416
1154 698.066113 -684.893809 454.796681
1155 791.092610 -680.856356 224.315490
1155 711.260971 -687.626404 456.932927
1156 806.492790 -683.281858 227.488149
1156 725.622989 -691.195707 460.321802
1157 819.116359 -685.900720 229.960453
1157 735.400885 -694.420583 461.188905
1158 833.463271 -688.763824 232.636057
1158 748.737299 -697.743476 464.470690
1159 843.746501 -692.063752 235.583113
1159 757.155743 -702.093884 466.347289
1160 858.993720 -695.679631 239.153762
1160 767.465983 -707.890350 467.945721
1161 866.310846 -700.981265 241.791729
1161 777.856866 -712.078584 470.715293
1162 875.269518 -704.687058 243.826763
1162 783.099563 -717.819323 472.260701
1163 884.058568 -710.216082 247.118902
1163 792.402149 -723.459236 474.915402
1164 890.659553 -714.879670 249.270567
1164 795.960186 -729.007539 475.948973
1165 898.697515 -719.855744 252.252565
1165 798.952395 -736.319761 477.021211
1166 904.022767 -726.745239 255.247392
1166 804.128909 -743.236435 479.289989
1167 908.410840 -732.833355 256.927309
1167 808.417877 -750.010398 481.080207
1168 907.280711 -740.088545 257.874491
1168 808.102775 -757.721649 482.482635
1169 910.315329 -747.135582 260.140595
1169 809.641138 -764.290023 484.500653
1170 909.399368 -754.549999 261.356873
1170 809.408127 -771.928521 486.120853
1171 911.538903 -761.845671 263.705137
1171 807.825902 -779.628460 486.357287
1172 909.942384 -769.291718 264.943399
1172 807.284117 -787.399280 487.455840
1173 906.863626 -777.807914 265.145487
1173 805.666272 -795.387807 488.989036
1174 904.006319 -785.000788 266.394851
1174 802.068301 -803.835335 488.529416
1175 898.674306 -793.101911 264.984516
1175 796.726359 -812.186981 487.690668
1176 896.018930 -800.789500 264.804538
1176 793.673256 -819.968218 487.790614
1177 890.867386 -808.595458 265.037968
1177 784.771586 -828.026072 486.253353
1178 881.558358 -816.671740 262.871996
1178 777.171935 -836.879444 484.373077
1179 875.512878 -824.006957 261.603628
1179 769.672906 -844.191324 483.198403
1180 869.184735 -830.911405 260.271763
1180 764.426417 -851.618984 482.598815
1181 859.344518 -838.991928 257.319008
1181 756.019230 -858.956741 480.405825
1182 849.898129 -845.635027 254.996807
1182 747.837060 -866.330365 477.665193
1183 841.335351 -851.344642 253.024760
1183 736.052658 -873.460408 474.726730
1184 828.887436 -859.885168 249.808838
1184 726.675756 -880.734857 471.707404
1185 820.260748 -865.708089 246.974528
1185 718.268238 -887.172617 469.169492
1186 810.774456 -871.680173 244.879074
1186 705.820748 -893.404737 465.504448
1187 795.083036 -877.789217 239.750333
1187 694.760726 -898.996888 462.704711
1188 782.889528 -883.576628 234.949671
1188 682.636374 -905.721308 458.553209
1189 770.027642 -888.991804 231.579443
1189 669.201664 -910.939425 454.359646
1190 758.625735 -894.355359 228.050185
1190 658.679267 -916.462878 450.680706
1191 744.036502 -900.262146 223.009775
1191 647.045213 -921.829305 446.947794
1192 730.571922 -905.398653 218.060540
1192 634.143285 -927.677958 442.411592
1193 718.507178 -910.559469 214.314779
1193 619.941672 -932.782726 438.229029
1194 706.224831 -915.057989 209.798923
1194 608.077019 -937.144308 433.597536
1195 687.676856 -921.381360 203.798693
1195 596.218045 -941.642971 429.730117
1196 675.880951 -925.221525 198.608428
1196 585.283860 -946.533743 425.278717
1197 664.695799 -929.104735 194.466112
1197 568.475843 -951.550623 420.009981
1198 649.559656 -933.327127 189.763428
1198 553.047819 -956.254983 415.024861
1199 637.755412 -938.364237 186.509697
1199 544.922916 -960.608021 411.370048
1200 624.594664 -942.954807 181.557068
1200 530.616865 -965.682917 406.844668
1201 608.861677 -948.514382 176.880959
1201 518.708895 -969.704247 403.442946
1202 598.930423 -951.977714 171.830054
1202 505.624517 -974.408880 398.509218
1203 578.342091 -957.278048 166.667140
1203 494.539314 -977.881567 394.516419
1204 568.054983 -961.473428 162.015421
1204 487.304782 -980.539723 392.213256
1205 555.593920 -964.554727 157.465988
1205 467.203339 -985.597456 385.739591
1206 537.547439 -969.596772 152.194188
1206 455.976954 -990.364085 381.131557
1207 525.994591 -972.811344 148.662770
1207 442.751540 -993.212049 377.847516
1208 510.258951 -976.261915 143.634919
1208 428.629919 -997.624068 373.207671
1209 495.340273 -979.944541 138.452654
1209 418.680461 -1000.403334 370.035513
1210 481.862235 -983.219799 134.105049
1210 406.377140 -1003.040503 366.490628
1211 466.751950 -986.968413 129.473282
1211 396.454871 -1005.384257 363.042970
1212 456.441839 -989.156831 127.930536
1212 382.386195 -1009.614015 358.902360
1213 435.141242 -993.344147 121.083716
1213 366.197329 -1012.434555 354.130789
1214 421.984821 -996.825461 117.302446
1214 357.504213 -1016.162871 352.055413
1215 411.695780 -1000.328120 115.686956
1215 339.443178 -1019.787194 347.768040
1216 396.254006 -1002.680288 111.954596
1216 331.007124 -1022.994257 345.764738
1217 378.423460 -1005.815408 107.210551
1217 318.706465 -1025.844388 343.174858
1218 365.954833 -1009.009330 104.260661
1218 307.988873 -1027.839064 340.362765
1219 356.086510 -1010.767862 103.942592
1219 294.656478 -1032.133994 337.378609
1220 339.892595 -1013.582569 100.184019
1220 285.461458 -1033.772797 336.058886
1221 330.643842 -1015.791908 98.475205
1221 269.471993 -1038.510224 333.453149
1222 314.220686 -1020.351221 95.662112
1222 259.966160 -1043.019723 330.674745
1223 303.188402 -1023.437287 94.856494
1223 245.029427 -1045.395675 329.261773
1224 286.923571 -1028.736044 90.563920
1224 238.901916 -1048.221859 326.009082
1225 278.640800 -1031.492556 90.479132
1225 221.486824 -1053.698551 324.465699
1226 264.660297 -1036.421336 87.751324
1226 213.066586 -1057.468107 324.237983
1227 254.368806 -1039.679462 86.840420
1227 206.624785 -1060.452960 324.427953
1228 242.427756 -1044.492276 84.857557
1228 195.893334 -1065.776312 321.681118
1229 232.382074 -1049.027257 83.234553
1229 183.187269 -1070.242049 319.320638
1230 219.056948 -1054.089844 80.397022
1230 174.945211 -1073.720782 318.676581
1231 212.717972 -1058.381492 81.071437
1231 171.867222 -1077.127448 318.538103
1232 200.473199 -1064.115854 79.413576
1232 157.288299 -1083.809983 316.641839
1233 190.091753 -1069.633341 77.924424
1233 150.663566 -1089.714335 315.715117
1234 175.122785 -1076.137665 74.925285
1234 143.131911 -1094.423035 315.964650
1235 169.062761 -1080.838547 76.519924
1235 131.859983 -1099.454242 313.248421
1236 163.059444 -1086.844648 75.961375
1236 123.322390 -1105.164178 313.311326
1237 152.741738 -1093.174835 75.645267
1237 116.374277 -1111.082996 314.940106
1238 140.976358 -1099.130932 74.514347
1238 101.968189 -1119.588261 311.691149
1239 138.937762 -1105.965485 80.414891
1239 101.671043 -1123.799152 314.565245
1240 123.659474 -1114.226007 76.671540
1240 90.810483 -1132.339158 313.854783
1241 121.498861 -1120.495396 78.020858
1241 83.075016 -1138.613077 315.387584
1242 110.655258 -1129.377242 78.948997
1242 79.458117 -1143.910191 316.267704
1243 104.150202 -1135.717976 79.942292
1243 64.119009 -1154.650145 314.234875
1244 95.329684 -1143.866169 80.227014
1244 64.385507 -1159.519394 318.547649
1245 89.674106 -1151.354690 83.619434
1245 60.400157 -1166.374336 320.048913
