# Supplementary material for: Action Sport Cameras as an Instrument to Perform a 3D Underwater Motion Analysis
Source: PLoS One. 2016 Aug 11;11(8):e0160490. doi: 10.1371/journal.pone.0160490 (PMC4981397; doi:10.1371/journal.pone.0160490)
Supplement: S1 Supporting Information — S1.1_Calibration Quality > S1.1.1_Underwater > S1.1.1.1_Highres > S1.1.1.1.1_Calibration > File A. This is the BUNDLE_CameraParameters. This is the camera calibration parameters. File B. This is the Triad. This is the 2D coordinates of the waterproof orthogonal triad structure carrying nine spherical black markers. File C. This is the WandCalibration. This is the 2D coordinates of the wand structure carrying one spherical black marker. S1.1.1.1.2_Accuracy > File D. This is the Trial_1. This is the 2D coordinates of the first rigid bar test acquisition, carrying two markers at known distance. File E. This is the Trial_2. This is the 2D coordinates of the second rigid bar test acquisition, carrying two markers at known distance. File F. This is the Trial_3. This is the 2D coordinates of the third rigid bar test acquisition, carrying two markers at known distance. File G. This is the Trial_4. This is the 2D coordinates of the fourth rigid bar test acquisition, carrying two markers at known distance. File H. This is the Trial_5. This is the 2D coordinates of the fifth rigid bar test acquisition, carrying two markers at known distance. File I. This is the MotionSequence3D_Trial_1. This is the 3D coordinates of the first rigid bar test acquisition. File J. This is the MotionSequence3D_Trial_2. This is the 3D coordinates of the second rigid bar test acquisition. File K. This is the MotionSequence3D_Trial_3. This is the 3D coordinates of the third rigid bar test acquisition. File L. This is the MotionSequence3D_Trial_4. This is the 3D coordinates of the fourth rigid bar test acquisition. File M. This is the MotionSequence3D_Trial_5. This is the 3D coordinates of the fifth rigid bar test acquisition. S1.1.1.2_Lowres > S1.1.1.2.1_Calibration > File N. This is the BUNDLE_CameraParameters. This is the camera calibration parameters. File O. This is the Triad. This is the 2D coordinates of the waterproof orthogonal triad structure carrying nine spherical black markers. File P. Th [file pone.0160490.s001.zip › S1_SupportingInformation/S1.2_Calibration_Dependability/S1.2.2_Accuracy/S1.2.2.5_Mov3_1p/File BW.txt]

0 -46.790063 -1373.297628 146.541514
0 -45.328750 -1338.611958 388.376990
1 -49.350201 -1368.827810 151.157322
1 -58.524857 -1333.844444 386.268235
2 -44.752178 -1360.376058 151.956362
2 -52.989446 -1324.961338 387.312819
3 -47.095901 -1354.660404 149.936840
3 -57.773029 -1319.440099 386.091540
4 -40.845975 -1344.326913 150.580098
4 -61.442555 -1313.355297 382.667597
5 -33.837608 -1332.707692 151.136505
5 -55.921139 -1302.751951 383.553259
6 -54.430313 -1332.622982 145.296127
6 -50.431342 -1293.369920 383.419273
7 -39.552174 -1317.431741 147.739911
7 -44.707807 -1283.259777 383.545532
8 -46.918940 -1312.175627 143.733534
8 -56.327280 -1276.982725 380.379527
9 -46.747083 -1304.653113 142.694320
9 -46.674184 -1267.361779 380.091451
10 -34.699632 -1291.774330 144.799508
10 -40.486429 -1257.823628 379.368352
11 -32.395874 -1280.982732 144.246694
11 -41.121893 -1249.417298 378.174684
12 -33.698161 -1272.053385 142.790205
12 -36.134852 -1239.395212 377.626564
13 -25.009074 -1259.444121 143.361376
13 -31.369538 -1228.530657 376.949438
14 -16.175067 -1250.282707 143.201254
14 -21.448544 -1218.510698 376.163678
15 -16.593534 -1240.440798 139.765767
15 -17.386316 -1208.217076 379.527150
16 -4.619115 -1228.754415 140.769165
16 -16.024158 -1201.387349 377.527318
17 -11.962855 -1222.091850 140.324624
17 -6.108637 -1189.590119 377.777543
18 2.264183 -1210.224004 141.424987
18 2.851527 -1179.233880 380.209272
19 9.085765 -1200.136329 142.786860
19 3.433310 -1172.538184 379.002851
20 14.073628 -1191.692700 144.563756
20 10.375998 -1165.709052 380.655651
21 17.806385 -1183.032384 143.834912
21 20.388572 -1155.972937 383.871566
22 26.848276 -1174.038767 146.046187
22 36.830220 -1146.273566 387.336494
23 36.257128 -1164.893419 150.365921
23 40.271232 -1137.845143 388.156264
24 43.005439 -1158.227377 150.797670
24 45.480875 -1131.728451 389.456655
25 58.507995 -1149.181214 155.578030
25 55.744895 -1125.230989 393.100692
26 69.977905 -1142.607953 158.079719
26 62.858152 -1118.094013 395.008188
27 75.616034 -1138.808623 159.618028
27 71.446715 -1111.394525 398.582841
28 91.520554 -1131.477227 164.052266
28 86.507981 -1107.265676 401.395971
29 106.164083 -1127.148351 167.638171
29 107.341360 -1100.612119 405.757363
30 119.824384 -1121.241797 171.322828
30 114.510464 -1096.118505 410.737352
31 136.487796 -1116.620952 175.893463
31 125.549485 -1093.349341 412.571162
32 157.211628 -1112.345503 177.722561
32 137.764842 -1089.878078 415.949476
33 159.702157 -1112.207486 178.696775
33 154.739560 -1086.354717 418.872544
34 180.319195 -1108.416883 183.203703
34 168.377863 -1083.299724 421.388445
35 188.271462 -1107.690183 184.241671
35 186.764361 -1080.634462 424.105227
36 208.220168 -1105.305362 186.588263
36 200.073530 -1078.729811 427.463961
37 223.795711 -1104.379185 188.459590
37 215.703587 -1076.688897 428.566124
38 241.651714 -1102.777772 190.928147
38 231.675925 -1074.674599 430.764911
39 265.282075 -1101.776655 194.581529
39 246.440303 -1073.492589 432.657065
40 284.834806 -1100.202124 197.437906
40 265.523131 -1071.851052 433.862445
41 297.032367 -1100.565293 198.387073
41 282.392613 -1069.201604 438.366925
42 320.002521 -1098.927330 201.899829
42 296.229546 -1068.432971 439.083929
43 334.536607 -1099.625988 201.943227
43 313.318657 -1066.268017 441.184266
44 357.901320 -1096.576463 206.766172
44 330.743476 -1063.873637 442.875873
45 376.013606 -1094.597241 209.441578
45 348.793964 -1061.535561 446.843609
46 391.338911 -1093.984473 211.051075
46 366.764944 -1058.154134 450.293610
47 411.550276 -1092.444774 213.543688
47 379.070584 -1055.530907 451.112654
48 427.030288 -1089.593910 216.100240
48 396.217192 -1052.258375 453.740245
49 449.867780 -1086.793225 219.773951
49 414.966345 -1046.841825 456.120222
50 468.008275 -1082.407478 223.783595
50 428.816453 -1042.316436 458.627856
51 481.656072 -1079.149439 225.551172
51 444.971505 -1036.430652 462.506074
52 497.406124 -1073.350763 228.896420
52 456.819645 -1031.571637 464.882798
53 517.124626 -1067.591365 234.084104
53 468.097004 -1026.816282 467.659008
54 531.849279 -1061.618092 237.262566
54 483.060946 -1018.560810 471.103788
55 550.253077 -1053.216243 242.604894
55 497.685473 -1011.196538 475.696609
56 560.854481 -1047.444862 245.401989
56 510.718287 -1003.676591 478.994070
57 573.023142 -1039.423271 249.327247
57 521.206066 -994.035304 481.492350
58 592.893727 -1027.367834 254.902467
58 533.952160 -984.590595 485.496874
59 601.302548 -1017.110497 256.927689
59 543.044913 -974.854337 487.952912
60 616.351290 -1006.549786 260.855540
60 553.659445 -964.077283 492.881648
61 628.122984 -995.829870 265.454726
61 564.105122 -952.993730 495.175271
62 631.539811 -986.172652 265.852770
62 568.905287 -942.729822 497.613365
63 641.368517 -973.124389 268.254739
63 576.670978 -930.255234 499.952241
64 653.263001 -960.271528 272.490667
64 583.795441 -918.274132 501.136714
65 658.249859 -945.898299 273.756649
65 587.517830 -906.172404 503.714144
66 663.433013 -931.644795 274.599733
66 590.306019 -894.781533 504.404517
67 667.571735 -916.959349 275.828338
67 592.464493 -882.512640 504.771913
68 668.110691 -905.977420 275.797000
68 593.482107 -870.338367 505.245407
69 669.916942 -890.988341 275.868084
69 593.810292 -858.278451 506.212525
70 667.720451 -876.762050 274.178085
70 594.663654 -845.213574 506.693752
71 663.785404 -865.387982 273.093405
71 593.682581 -833.083344 506.583827
72 664.524337 -851.659302 274.783964
72 586.355312 -822.460712 504.017426
73 660.075401 -838.371415 272.492008
73 579.293505 -812.147262 502.831287
74 649.847285 -826.502919 269.239684
74 570.831835 -802.887467 501.229196
75 645.956339 -811.280486 269.586743
75 564.883854 -791.885234 500.120193
76 639.530453 -798.966581 267.234527
76 563.415142 -781.199972 500.326597
77 630.037130 -789.242335 265.439369
77 549.376445 -774.757077 497.046342
78 613.525400 -782.205793 262.519557
78 539.575879 -767.418563 495.497988
79 601.123546 -775.338524 259.740795
79 525.228437 -762.086978 492.702234
80 589.217530 -768.401400 255.100910
80 514.067140 -757.736916 489.701209
81 578.496053 -763.490545 253.635561
81 502.881827 -753.839378 487.357257
82 561.687145 -761.268026 248.156680
82 488.313061 -750.623222 484.101416
83 554.460179 -758.344042 246.558324
83 484.814466 -748.184756 482.895531
84 537.793388 -756.459092 243.356424
84 469.824652 -746.885789 479.092431
85 523.193213 -756.019720 239.361496
85 457.019182 -745.605099 475.763759
86 510.319190 -755.803814 234.991120
86 441.150775 -746.092086 471.315840
87 495.185014 -755.672969 230.265983
87 426.901117 -746.372939 467.085560
88 482.720624 -756.226128 227.487123
88 419.151690 -746.359607 463.863475
89 468.585000 -757.226091 221.122432
89 406.104313 -747.289686 459.736370
90 452.969915 -758.244813 216.893659
90 394.667686 -747.782369 456.076885
91 440.763334 -758.908803 212.821259
91 378.452592 -750.872194 451.142119
92 428.867075 -761.827564 209.312613
92 368.359714 -752.002322 448.127043
93 414.328260 -763.606801 203.790360
93 358.715701 -754.096874 444.284196
94 404.645189 -766.600935 201.090601
94 346.783383 -758.150910 440.853760
95 394.219894 -769.465709 198.765129
95 336.715910 -761.423298 437.530288
96 383.597115 -772.768757 195.564905
96 328.679226 -765.618904 434.997854
97 371.751528 -776.638723 192.217749
97 314.442328 -771.318243 430.560401
98 358.039602 -783.746323 187.455296
98 303.610226 -775.937472 426.732112
99 344.945058 -789.081834 183.728614
99 293.658632 -780.829451 424.155890
100 336.269471 -796.336058 181.288359
100 281.710339 -787.206235 420.557642
101 324.494550 -802.444131 176.637314
101 270.079684 -794.398291 417.059413
102 311.974122 -810.070727 174.146231
102 266.082473 -798.988916 415.127971
103 301.317366 -816.842834 170.879100
103 253.931941 -806.663695 412.180551
104 293.353538 -824.773764 169.814992
104 242.245420 -813.906345 409.286447
105 283.881994 -832.914682 168.093285
105 233.332301 -821.952403 406.902561
106 269.162940 -842.107529 164.886360
106 225.398401 -827.851334 405.072004
107 254.600773 -850.558157 162.059722
107 212.522350 -836.051124 402.903497
108 247.416552 -856.575624 161.380287
108 202.853760 -844.117062 401.845127
109 234.997702 -865.297817 160.137226
109 197.748651 -849.248230 401.171769
110 221.993290 -874.671077 158.837043
110 187.644963 -856.338146 399.673878
111 212.308892 -880.804040 157.775483
111 177.951900 -862.566130 398.912751
112 201.859974 -888.192062 156.978221
112 164.762432 -868.751026 396.539839
113 196.094707 -893.393738 156.963843
113 150.987585 -875.097736 393.871583
114 178.056678 -901.356307 152.823670
114 140.553338 -881.294791 392.669108
115 166.137661 -908.195848 153.072307
115 130.977246 -885.323730 391.579106
116 156.849471 -913.415608 153.210919
116 119.599292 -890.483894 391.555912
117 142.078370 -919.876457 150.896242
117 114.063224 -894.085935 392.494218
118 129.617013 -923.982917 150.480143
118 106.122431 -898.635215 390.221820
119 121.306917 -927.926967 149.753670
119 93.198495 -900.333301 389.963607
120 109.113628 -931.895957 148.327462
120 81.990100 -902.767349 390.644381
121 96.668814 -933.570539 148.759365
121 70.030452 -906.671691 388.523125
122 89.466415 -937.459253 150.072882
122 58.554766 -908.676701 387.954955
123 82.075022 -939.449544 150.154320
123 51.710322 -908.489874 388.810016
124 69.085385 -938.851100 150.473937
124 38.167139 -909.284939 387.481900
125 56.375299 -939.715038 148.557307
125 33.251609 -909.268965 388.733203
126 43.158806 -939.326072 148.062230
126 32.082167 -907.017571 390.923021
127 31.429353 -940.380191 148.970848
127 -3.588424 -907.195458 386.862907
128 23.973906 -939.043636 150.900247
128 4.673326 -904.650160 389.080170
129 15.224949 -937.004266 151.437648
129 -0.441373 -901.457931 390.491473
130 4.326500 -934.650841 150.976211
130 -13.830321 -899.600270 389.865859
131 -0.430195 -930.977901 154.280829
131 -23.278642 -894.410427 389.198898
132 -14.752563 -927.850334 153.405131
132 -21.783681 -889.785234 393.741282
133 -30.266815 -924.937682 151.968130
133 -30.254130 -884.602654 392.337018
134 -27.524693 -919.537803 161.353044
134 -37.849560 -878.913413 394.613686
135 -34.912906 -914.998973 158.109906
135 -42.678539 -873.889293 395.758051
136 -45.099078 -906.588576 156.403474
136 -50.199863 -866.300640 395.003733
137 -56.568507 -901.393284 155.497497
137 -53.159620 -858.956883 395.796259
138 -56.995316 -893.508235 157.817328
138 -52.584248 -849.560154 397.760169
139 -61.519378 -886.082309 157.802699
139 -65.275351 -843.880716 395.986300
140 -64.560198 -876.815417 159.170900
140 -59.173000 -833.215621 398.847305
141 -72.185086 -870.555552 160.339113
141 -62.405214 -825.435339 398.700053
142 -59.706378 -858.705404 161.729172
142 -61.150780 -815.674401 398.931676
143 -63.256784 -850.606420 161.551329
143 -69.088004 -808.961164 396.909168
144 -63.487693 -838.769292 159.828460
144 -69.640518 -798.414193 396.282334
145 -61.220668 -830.567802 158.997149
145 -60.811409 -789.115860 395.950177
146 -57.861382 -821.922311 158.787908
146 -50.170860 -779.741075 398.573178
147 -56.701423 -813.090663 154.700303
147 -46.525564 -771.172480 396.695929
148 -47.960545 -802.113721 153.960074
148 -42.465408 -761.601141 394.402830
149 -35.077129 -792.786306 156.116530
149 -28.770360 -752.200162 397.001289
150 -28.529387 -784.529736 155.917425
150 -29.317055 -747.149174 395.631073
151 -20.394616 -777.661871 155.265131
151 -22.778092 -740.023401 393.230587
152 -14.312519 -771.676650 152.520478
152 -5.185356 -732.292920 393.813902
153 -2.469740 -762.034072 153.864936
153 -4.230722 -725.194325 392.056492
154 10.462859 -755.268033 153.780586
154 8.323540 -718.206080 392.335877
155 20.784924 -751.473881 152.541267
155 21.382887 -713.849581 393.228067
156 33.129145 -745.421009 153.689283
156 31.393228 -707.320871 394.562548
157 43.998407 -741.245752 152.740032
157 43.100414 -703.755862 393.714034
158 58.987907 -738.381531 154.679054
158 59.082693 -699.322004 396.085767
159 76.720989 -733.729534 156.612314
159 72.901854 -695.260077 396.613386
160 90.885119 -730.444194 157.380356
160 87.858528 -690.986783 399.899735
161 104.239292 -727.348363 157.812214
161 102.154246 -686.904667 399.803193
162 124.839764 -724.930165 162.650271
162 116.739711 -685.045981 401.349294
163 136.100428 -724.039887 163.079993
163 134.180701 -680.370028 405.526396
164 150.928690 -723.223673 166.075553
164 147.607698 -679.465449 408.566161
165 169.462178 -723.080103 168.217203
165 165.006511 -678.325774 411.771997
166 191.343357 -720.628948 174.142666
166 179.593190 -675.608920 414.395021
167 205.244093 -719.651951 177.100890
167 199.913421 -671.920565 418.847317
168 225.657632 -717.611263 181.665427
168 214.040257 -669.561774 422.624690
169 243.729759 -715.269495 188.056540
169 233.117260 -666.014239 427.217638
170 265.051352 -713.645524 192.878509
170 245.701073 -664.491938 430.624006
171 281.351677 -712.375564 197.074017
171 264.755449 -660.612389 435.985596
172 302.764190 -709.087010 202.300673
172 276.593199 -658.209086 439.392177
173 320.723604 -705.771478 206.114387
173 298.263512 -654.845266 444.850939
174 332.812054 -704.579610 210.710715
174 316.074413 -652.887848 449.984835
175 352.265605 -701.774330 216.108763
175 338.894517 -647.173889 455.626742
176 376.598431 -697.719076 222.770215
176 351.282931 -644.949610 459.697954
177 397.637725 -695.361631 228.292404
177 372.117821 -641.497618 466.770254
178 419.304014 -692.053755 233.303844
178 389.910704 -637.720355 471.021948
179 438.397300 -688.864168 239.648870
179 407.094436 -633.197147 475.817521
180 457.464125 -684.101044 244.547320
180 430.139817 -629.054994 481.846631
181 477.362957 -680.179128 249.067407
181 443.238335 -624.613457 486.596238
182 496.078070 -676.156804 255.441155
182 464.076388 -620.100201 492.521851
183 518.472592 -670.026126 261.277762
183 485.945402 -615.519000 498.135055
184 537.687078 -667.048077 266.058021
184 500.580079 -611.834298 502.785536
185 560.630662 -662.087701 273.856970
185 521.154773 -606.348635 508.787817
186 580.762636 -657.336094 279.208930
186 538.651430 -601.863656 514.199540
187 603.398139 -651.472003 285.708144
187 556.394021 -595.970563 519.559727
188 618.947994 -645.697890 288.633686
188 574.612056 -589.241829 524.982811
189 639.605648 -639.586572 295.267429
189 592.698868 -583.156497 530.173687
190 662.074040 -633.420147 301.070722
190 612.416394 -577.288030 535.528865
191 678.157954 -626.867883 304.776521
191 628.101822 -570.910065 540.932808
192 702.098276 -620.781508 312.142967
192 646.020433 -564.501577 546.523029
193 716.710332 -615.297601 316.903870
193 662.857749 -559.471620 551.910704
194 735.942540 -609.434443 323.676646
194 679.689213 -552.345513 557.433707
195 754.542030 -602.757169 328.335463
195 698.522697 -545.602994 563.684400
196 773.601254 -594.629092 335.050481
196 712.610147 -538.296484 567.668299
197 790.522187 -586.459548 340.142226
197 728.146260 -529.946061 572.930710
198 808.977836 -578.424459 345.745004
198 741.984846 -523.008023 577.146235
199 825.789329 -570.689283 351.217685
199 757.396035 -514.236345 582.667480
200 842.203397 -562.206662 357.282874
200 771.361224 -506.205866 587.174616
201 858.965745 -552.974424 363.126273
201 784.681153 -496.827248 592.373200
202 875.892917 -544.061752 369.078761
202 797.660317 -488.944623 597.271440
203 890.671070 -533.485441 375.652703
203 812.311711 -478.500621 603.085347
204 905.620484 -524.124069 380.185892
204 823.471537 -468.480716 606.886477
205 916.917511 -513.628444 384.394531
205 834.887480 -458.378825 611.922756
206 928.924308 -503.193981 389.532189
206 844.888292 -448.311707 615.300751
207 941.179857 -491.427829 394.539618
207 853.199889 -437.044453 619.464639
208 949.655785 -479.699960 397.883306
208 862.956941 -424.870621 624.013205
209 959.013975 -468.216465 402.049457
209 871.526726 -412.853209 627.552116
210 968.761732 -455.263880 406.043956
210 878.397704 -401.164614 630.728973
211 976.570382 -441.896082 409.408698
211 881.322633 -390.480200 632.756723
212 982.855247 -430.120661 411.693797
212 887.528178 -378.300758 634.926466
213 989.391137 -416.944006 414.043127
213 892.968553 -365.288395 636.913922
214 992.149421 -404.086466 415.030354
214 894.635633 -352.563697 637.388016
215 997.985497 -389.253542 416.330743
215 896.785673 -340.715939 637.984820
216 1000.611501 -373.641573 415.877913
216 899.049272 -326.940123 638.298993
217 1003.237108 -358.876151 416.270957
217 900.967437 -314.153734 638.025036
218 1002.144815 -345.216618 415.291554
218 896.279573 -301.940525 636.093148
219 1001.472554 -330.496403 413.509982
219 894.052409 -290.664436 634.226033
220 999.950136 -317.600372 412.239046
220 889.895134 -277.935702 631.757622
221 996.640631 -303.913209 409.106797
221 887.770355 -266.929682 629.899005
222 988.784474 -291.234353 405.387045
222 882.384879 -255.345617 626.192589
223 982.113225 -278.905858 401.631544
223 876.018350 -245.266817 622.509071
224 975.599368 -264.965499 397.591169
224 865.385650 -234.711459 618.033251
225 966.084390 -252.647700 392.671204
225 855.013556 -225.012873 613.699323
226 958.658899 -242.954669 388.686271
226 845.618058 -216.420081 609.308228
227 947.617940 -233.413236 382.964650
227 834.662139 -208.272648 604.406708
228 934.937425 -224.823648 377.689554
228 825.502250 -201.213620 599.851321
229 920.523728 -217.596137 371.419348
229 810.487914 -194.396638 594.157423
230 904.908391 -211.251468 364.633001
230 796.962916 -188.458216 588.839118
231 890.728486 -206.601710 357.866229
231 782.367829 -184.138936 582.743315
232 873.625870 -202.323402 351.743060
232 765.738828 -180.091355 576.059140
233 857.956248 -198.998322 345.396486
233 753.575324 -176.919928 571.050367
234 839.514096 -195.386906 338.193846
234 739.306246 -174.297605 565.386760
235 825.215379 -193.113694 332.786284
235 723.290037 -170.665179 558.501444
236 808.262142 -189.544438 325.745423
236 706.329204 -167.789555 552.227010
237 789.706989 -186.122741 318.056447
237 690.267508 -164.627691 545.858415
238 771.116095 -182.684681 310.929457
238 674.469890 -161.994937 540.387640
239 754.846701 -180.300612 303.970241
239 659.185138 -158.967386 533.575872
240 736.809261 -178.176066 297.561731
240 642.820430 -156.344968 528.026199
241 718.040716 -175.245364 290.988614
241 625.069862 -153.338991 521.018250
242 700.184760 -172.855161 283.404644
242 610.524225 -151.650674 515.165997
243 681.850790 -171.207188 276.368335
243 592.715877 -149.331884 509.037066
244 663.279672 -168.521898 269.820657
244 577.573433 -146.816732 502.374084
245 646.209974 -165.622787 264.346752
245 558.592726 -144.254331 496.519122
246 626.233105 -163.294246 256.356600
246 543.689419 -140.836721 490.987334
247 608.813416 -161.248074 250.147925
247 529.737317 -139.290364 485.728187
248 590.959290 -160.862607 244.230041
248 512.080400 -137.291597 480.355779
249 571.794788 -158.788737 237.617097
249 492.918207 -136.546312 474.119108
250 555.871395 -157.403276 232.591219
250 478.526338 -133.956601 469.376503
251 534.572304 -155.826998 225.817341
251 462.446346 -132.601171 464.199507
252 520.232089 -153.590066 221.520953
252 446.934995 -130.359212 459.631710
253 501.982281 -152.520878 215.548459
253 431.162953 -128.823841 454.456099
254 484.112322 -150.647644 210.544007
254 414.977271 -126.875618 449.780650
255 467.362048 -149.725703 206.040988
255 401.001199 -124.811213 445.967198
256 447.969400 -148.448031 199.520322
256 383.996500 -124.644845 440.782230
257 430.971866 -148.118128 194.550891
257 367.646469 -122.411554 435.245183
258 411.618786 -147.079813 188.823543
258 354.109808 -121.316251 431.087959
259 396.817244 -146.064342 184.262081
259 341.529156 -119.703429 427.480014
260 380.921550 -145.378849 180.846104
260 324.095042 -118.757098 422.945638
261 366.976217 -143.804566 177.247555
261 308.071192 -117.352678 419.081701
262 348.242416 -143.259084 172.422491
262 299.061599 -115.558727 416.120178
263 332.001616 -141.143973 169.053807
263 283.324974 -113.874743 412.327837
264 317.762895 -139.036341 166.407797
264 271.385225 -111.246148 410.274435
265 304.546555 -138.410306 163.745140
265 258.242852 -109.071141 407.883964
266 287.886299 -137.120604 159.195458
266 243.528261 -107.625741 404.895662
267 275.970627 -134.647791 159.106160
267 232.561230 -105.449318 402.959473
268 259.937615 -132.054669 156.634961
268 220.180089 -102.863744 401.068567
269 247.051635 -129.829395 155.407401
269 208.011556 -99.896405 400.062727
270 230.335098 -126.675802 152.874392
270 194.136249 -97.308424 399.023792
271 214.880457 -123.537455 150.052724
271 182.461301 -94.415434 397.120586
272 206.819643 -120.741960 151.668487
272 169.069752 -90.921220 396.424688
273 198.260404 -118.539365 152.581598
273 155.884369 -88.473160 396.128547
274 183.116209 -115.767055 151.129988
274 149.581056 -84.177316 396.076330
275 170.965416 -112.633283 151.281804
275 140.900933 -80.575653 397.063155
276 162.255053 -108.227638 151.926300
276 125.247468 -75.599940 395.008274
277 146.989620 -104.224054 149.691798
277 117.422313 -71.317527 395.900793
278 138.372557 -99.758719 150.238341
278 105.243674 -67.300478 394.861356
279 124.607363 -95.895469 149.240024
279 100.376385 -62.319093 395.235863
280 115.853720 -90.397603 150.018966
280 90.662570 -56.580578 395.507390
281 103.890031 -84.612605 150.043289
281 82.616789 -50.888758 395.700077
282 99.301117 -81.246155 150.032286
282 74.148671 -46.888151 395.607500
283 86.829361 -75.291060 147.755567
283 65.068215 -40.164441 395.111985
284 80.716575 -68.417259 149.012565
284 58.996332 -33.337447 395.752196
285 74.025844 -62.717634 148.701336
285 54.253526 -27.281207 395.976613
286 68.433823 -56.362764 149.518463
286 47.814512 -21.556834 394.881358
287 58.930709 -51.080964 148.605705
287 44.375519 -14.842459 396.295218
288 57.646797 -44.555198 150.380260
288 39.139324 -6.588289 396.660822
289 49.815932 -38.119947 149.542348
289 31.384442 0.070329 395.743436
290 47.388844 -30.062679 148.914495
290 32.479054 7.636299 396.792399
291 41.980822 -22.574926 149.604975
291 26.184489 15.389999 395.984459
292 42.397081 -15.174180 149.192969
292 26.245549 23.674455 396.722370
293 43.082273 -8.685094 151.800590
293 28.500223 31.397094 397.348294
294 44.199676 -0.640875 153.616271
294 29.688192 37.951652 398.899113
295 42.817389 6.833799 153.766812
295 29.485449 46.815477 400.710801
296 46.433370 15.824229 157.147450
296 32.858282 54.500602 403.384529
297 46.843823 24.678333 157.372339
297 35.753229 63.451936 406.236046
298 49.282089 31.931094 160.022801
298 40.607572 71.881976 408.235579
299 55.765149 39.275080 163.862346
299 46.335211 81.164647 410.661715
300 66.661543 47.382688 167.138651
300 53.024564 88.036703 413.763409
301 72.117179 56.400690 168.282009
301 54.988152 96.472127 413.881509
302 80.902737 62.732837 170.916709
302 67.579482 105.300731 417.739955
303 90.160560 71.532922 174.472768
303 74.649128 113.041282 420.653068
304 100.269247 78.850273 176.858559
304 83.997501 121.500330 422.662515
305 110.474580 85.367359 179.390440
305 98.244476 127.672108 425.729988
306 123.733051 93.031260 182.017517
306 105.124582 135.706934 428.173598
307 134.874370 100.298914 182.662258
307 117.771336 142.396241 429.763441
308 151.515900 107.297220 186.596182
308 129.229450 148.765055 432.125339
309 165.174096 113.643398 189.639047
309 142.003715 156.248469 434.455977
310 175.669569 120.611307 191.272670
310 154.834331 162.330569 436.876803
311 189.784332 126.851886 192.113067
311 165.356776 169.302774 437.705426
312 204.211049 132.616441 194.567218
312 180.537800 176.138309 441.150398
313 217.720491 138.142721 196.698759
313 193.990990 180.558608 443.404466
314 231.178456 143.491929 198.940801
314 205.689102 187.225840 444.504197
315 246.193008 148.849609 201.569199
315 219.539832 192.644925 446.809867
316 264.398230 154.534267 204.827707
316 234.009178 197.171512 449.632709
317 277.730630 160.344550 204.924190
317 245.607311 203.229743 450.677645
318 294.589968 165.674462 209.162720
318 264.084503 208.426169 453.502715
319 305.966004 170.363533 210.318391
319 276.890444 213.345860 456.139174
320 323.176983 175.706379 213.478250
320 290.924612 219.898833 458.245502
321 335.835961 179.889312 216.014738
321 304.204126 225.391551 460.052807
322 353.637182 185.392370 218.025888
322 319.436943 229.924551 462.297441
323 371.941975 190.308515 220.850768
323 334.783738 236.341947 464.669640
324 385.366939 195.230961 223.568417
324 350.260088 241.372066 467.875322
325 401.884870 200.156610 226.143842
325 366.941521 246.963753 470.076750
326 418.515664 205.955675 228.892270
326 379.557032 251.564608 472.683397
327 434.400277 211.500968 231.756043
327 396.112843 257.998357 474.669640
328 451.878749 217.200970 234.958798
328 407.537752 264.146788 476.635815
329 469.033448 222.446799 237.879476
329 424.412437 269.816712 479.638254
330 484.828293 228.460009 240.725940
330 437.904435 275.645209 482.066906
331 502.572363 234.395409 243.971059
331 452.627938 281.687946 484.645549
332 517.865105 240.212105 247.742702
332 470.011874 288.213541 488.352071
333 534.391348 246.661518 250.485171
333 485.858164 294.023679 492.183684
334 549.991449 253.243849 254.530614
334 497.796793 300.073412 494.770206
335 563.283387 260.809430 258.281428
335 513.016228 307.307910 497.314143
336 577.898540 267.045411 260.677301
336 527.255542 314.750412 501.387020
337 592.908541 273.902895 264.955002
337 536.630821 321.535422 504.834999
338 609.118231 280.131993 269.971016
338 553.084379 328.186495 509.148287
339 624.148973 287.986506 273.927186
339 565.375091 335.533580 511.878616
340 638.618730 295.853067 277.593290
340 579.775150 343.822231 515.919973
341 651.262739 302.885734 281.943326
341 590.749132 349.944141 519.486379
342 665.290571 310.224259 286.273589
342 604.826983 357.384968 524.215851
343 679.104740 318.184537 290.504858
343 618.877339 366.396829 528.950054
344 693.358031 327.105115 295.154871
344 631.989161 373.961956 533.286291
345 707.470892 334.329742 299.618604
345 644.001006 382.115645 537.655493
346 719.308978 342.651669 303.760155
346 657.314238 390.527870 540.360391
347 732.184456 351.218232 307.753666
347 667.896152 398.578185 546.142445
348 744.880476 359.415355 312.959931
348 679.279399 407.456910 549.578664
349 758.291367 367.673772 317.321226
349 690.915440 415.552618 553.370278
350 771.595842 377.597041 322.186990
350 702.185344 424.754282 557.781674
351 785.074513 387.613044 326.794115
351 713.856923 434.016197 561.992034
352 797.327906 397.063377 331.133208
352 725.258999 442.718589 566.086786
353 811.442827 407.322516 335.527589
353 737.287865 452.303606 570.354591
354 823.607803 417.029879 340.073245
354 747.897735 461.648207 573.490214
355 837.914009 426.787593 344.105436
355 760.328625 470.943953 577.581484
356 849.371203 437.538573 347.481478
356 771.293056 481.437090 580.697821
357 859.495021 447.542227 349.615475
357 783.068452 491.898787 583.317992
358 871.801090 459.047720 352.646011
358 791.695935 500.649566 585.577702
359 883.705590 470.051326 355.079218
359 800.869855 511.034590 587.008571
360 894.028922 480.847164 356.658129
360 810.556623 522.095341 589.419215
361 907.117607 492.254039 359.728974
361 818.673198 530.670835 590.789028
362 916.268788 502.584946 361.494058
362 828.060021 540.634117 592.029060
363 924.162696 513.923685 362.312547
363 834.061651 551.434888 592.475037
364 932.453322 525.350320 362.793957
364 839.928619 560.738971 592.557905
365 938.032816 536.173072 362.649414
365 844.082396 571.337908 592.155674
366 944.154067 547.134001 363.300614
366 850.443289 581.413518 592.926152
367 947.651442 558.325162 362.203699
367 853.914627 591.653660 592.474502
368 953.889264 568.990963 363.129063
368 855.290499 601.292068 590.934011
369 955.235705 579.589670 361.070190
369 859.428346 610.553735 590.046695
370 955.996143 590.798626 360.626175
370 855.161366 621.449457 588.424838
371 956.307333 600.586022 359.768139
371 857.823236 630.409773 587.098508
372 954.546491 610.701478 357.392241
372 855.359404 639.228451 585.605473
373 954.464415 619.974280 356.639693
373 851.044791 648.841843 583.663555
374 948.391744 629.888474 353.337167
374 848.896783 657.117427 581.171676
375 943.704863 637.885552 351.025139
375 842.445071 665.056337 579.067063
376 936.417803 647.329269 348.788524
376 835.874003 673.641861 576.449976
377 929.801349 653.933899 345.809849
377 829.564000 680.383052 573.526150
378 922.188765 661.676151 342.766465
378 820.579406 687.854264 570.268540
379 913.203675 668.905103 339.488213
379 813.040151 694.053717 568.087006
380 903.289662 675.502280 335.333523
380 802.665804 700.928234 563.807822
381 892.642926 682.598907 331.711523
381 792.614804 707.210320 560.448612
382 881.057878 687.563133 327.667524
382 782.008317 712.414689 556.885433
383 869.596621 692.748161 323.635799
383 770.374864 718.011187 552.700966
384 856.693222 698.391034 318.800459
384 756.933841 722.767762 547.541343
385 842.346128 703.412331 313.874710
385 745.215455 727.345757 543.554337
386 829.842396 707.767935 308.925399
386 734.563476 731.071292 540.217408
387 816.601996 712.108489 304.468333
387 721.647294 735.150396 535.238479
388 803.295099 715.261077 300.311358
388 706.561150 740.147892 530.306800
389 788.374972 719.261107 295.171963
389 693.525558 743.281074 525.957945
390 774.407786 722.489864 290.282480
390 679.315776 746.765453 520.717476
391 758.852649 725.895702 285.607976
391 665.865651 749.791720 516.906050
392 743.466950 728.406109 280.844497
392 652.021334 752.753958 513.208011
393 728.465434 731.660710 275.960917
393 637.792395 755.713425 509.190356
394 711.448318 734.702407 270.544464
394 623.972941 758.484152 505.372219
395 695.520382 736.146304 266.564092
395 609.033579 759.966014 500.853670
396 678.621949 738.600975 262.064452
396 596.428428 761.699482 496.263930
397 662.387363 740.293593 257.045271
397 580.201716 764.444848 492.783165
398 649.787888 741.733337 253.245603
398 564.841020 765.528038 488.585384
399 632.411923 743.454716 249.248526
399 550.098053 767.545268 485.339014
400 616.230731 745.305063 245.993914
400 535.890082 769.485636 481.723789
401 599.663225 745.845977 241.515117
401 521.357563 770.633206 479.384653
402 585.069239 745.514281 238.761666
402 506.865308 771.714502 475.457444
403 571.067589 746.077664 235.906108
403 491.101984 772.065242 472.358215
404 553.280050 746.799230 231.016901
404 475.208497 773.624536 470.139443
405 536.871767 747.830494 227.982636
405 459.697051 774.373396 466.663631
406 519.986240 748.308483 224.249312
406 447.572155 775.019213 464.084269
407 502.108655 748.607636 219.382482
407 429.689873 775.837354 459.219166
408 488.501291 748.887849 217.191375
408 415.678995 776.965220 457.488183
409 472.894400 748.558691 214.652020
409 401.656442 777.212638 454.070243
410 456.575581 749.177526 212.579919
410 384.921844 778.722830 451.514400
411 437.782882 749.418664 207.530988
411 373.076184 779.076128 448.416560
412 424.558672 749.920085 204.781129
412 360.133813 780.350579 445.656360
413 405.830282 751.300945 199.876615
413 343.623134 781.270234 442.272226
414 390.278187 751.294603 197.889458
414 327.499972 782.256617 438.963576
415 374.737814 751.096195 194.333405
415 312.454225 783.295090 435.776201
416 359.185907 751.929571 190.510005
416 295.877843 783.941636 431.198262
417 343.372285 752.126342 188.985856
417 282.369474 784.751168 430.140967
418 323.508580 751.877463 183.812191
418 268.559962 785.564517 427.597659
419 307.652741 751.842823 180.949415
419 257.549742 787.621459 425.645918
420 289.565623 753.134336 178.352130
420 240.931518 788.295061 422.046584
421 276.066473 752.791243 177.133451
421 226.518453 789.515286 419.888010
422 258.700550 754.339764 173.323156
422 212.880373 790.254804 418.100596
423 242.092070 754.312924 170.234378
423 198.860998 793.263531 415.674045
424 225.428737 756.116671 168.589458
424 185.850780 794.315092 413.956888
425 211.399862 757.976508 167.241147
425 170.360778 797.410265 411.506057
426 197.216690 760.112677 163.773580
426 160.081233 799.528970 410.017014
427 180.074631 761.260736 162.128728
427 145.303265 802.704476 409.002927
428 166.075358 764.338539 160.303016
428 134.128721 805.689388 407.446811
429 152.562280 766.545686 158.885438
429 117.292145 809.957531 403.127203
430 138.988729 769.803150 157.386715
430 106.868351 813.303857 402.621986
431 122.414760 773.816827 154.475916
431 93.765462 819.207520 400.821091
432 111.200862 779.197885 154.087194
432 85.036952 823.961415 399.641417
433 96.017404 784.930556 153.431857
433 73.270594 828.929375 398.098593
434 87.102236 789.872317 152.755699
434 64.105048 836.137773 397.590908
435 77.171107 796.705016 152.573952
435 54.024792 841.606361 398.076330
436 63.253029 802.805297 152.262190
436 45.709198 850.077413 398.953306
437 56.387884 811.576285 152.240944
437 36.236600 857.995025 398.049078
438 42.858042 818.702851 152.153353
438 27.212729 865.136708 397.435340
439 35.458930 825.691185 154.005734
439 22.657555 873.182657 399.637465
440 26.549844 835.306701 153.503493
440 16.348165 883.930299 401.213707
441 19.930154 844.801010 155.508366
441 9.833256 892.664560 401.146327
442 13.836256 853.566334 157.381123
442 1.834081 901.752152 399.632637
443 5.009378 866.016723 156.058126
443 -1.936858 912.970640 403.217280
444 0.505712 875.677234 157.959775
444 -7.850447 925.301891 402.062516
445 -2.938221 887.500276 157.981486
445 -7.711823 935.302280 403.505870
446 -8.390909 898.421924 158.172804
446 -15.849608 947.305869 403.204662
447 -15.275601 911.407631 156.473959
447 -14.542677 958.641798 402.909879
448 -17.806966 924.977911 156.796204
448 -16.963307 972.420240 404.347996
449 -22.427047 936.856018 156.105045
449 -18.959761 983.925298 402.982494
450 -17.743846 952.280466 156.762370
450 -16.863883 994.440513 403.391642
451 -18.862120 964.034879 156.376129
451 -22.857805 1007.969982 402.883705
452 -15.601856 978.523254 157.891705
452 -16.604087 1020.187362 404.516854
453 -12.607975 993.176646 156.907405
453 -12.608200 1033.173579 402.997568
454 -4.887591 1003.676366 157.500899
454 -1.227421 1044.390636 404.895393
455 -3.755413 1018.563736 156.075637
455 6.527424 1055.136437 404.914543
456 -4.511309 1029.201427 152.889018
456 4.674468 1068.013944 403.274838
457 5.043212 1042.465882 155.242197
457 9.310609 1079.412314 402.079287
458 18.460677 1054.193941 156.305334
458 21.431091 1089.541748 404.196325
459 27.284580 1067.668914 156.391259
459 28.633292 1101.179023 404.326939
460 35.562557 1078.432516 156.429087
460 38.585775 1111.314705 404.192263
461 49.265561 1088.056948 158.042224
461 53.028320 1122.495146 406.032189
462 62.055227 1097.754193 158.600792
462 55.646499 1132.223351 404.968716
463 68.365462 1108.274083 157.429202
463 63.542487 1143.467331 404.455196
464 77.890086 1117.698201 158.896757
464 73.067091 1151.836589 405.638231
465 89.908589 1126.420678 160.440943
465 85.767013 1159.499542 407.152908
466 106.543593 1133.941574 164.003396
466 101.864559 1166.764106 410.456789
467 119.876354 1142.479444 163.700016
467 111.351953 1175.984433 411.340937
468 133.350605 1151.257574 164.789011
468 125.589299 1183.711453 414.183156
469 144.772214 1158.201535 167.312350
469 134.087900 1192.151773 414.634368
470 158.484214 1166.803914 170.309514
470 145.147179 1200.245083 416.883884
471 174.396856 1172.714051 173.360379
471 156.333242 1208.019976 419.156080
472 194.109736 1179.871478 178.539400
472 169.093759 1215.712552 421.271072
473 203.030136 1187.044933 179.026142
473 179.111512 1223.687341 423.097518
474 212.846377 1194.575718 180.241922
474 190.907141 1232.015060 427.290828
475 231.981124 1202.347010 185.839074
475 198.935934 1240.903589 427.634964
476 237.840769 1210.571048 188.262170
476 211.086986 1248.135376 432.586521
477 252.158431 1217.911687 190.620690
477 222.226857 1256.004380 436.750548
478 260.382630 1226.484397 192.611396
478 230.083220 1265.075129 437.844350
479 272.684624 1234.117591 198.146827
479 237.147690 1274.470772 441.172217
480 282.000066 1243.434947 201.725245
480 246.691502 1281.890242 443.655697
481 291.273631 1250.808693 204.574448
481 250.239387 1292.660828 446.251011
482 295.053908 1259.806234 207.319367
482 260.186004 1301.342883 449.593394
483 303.125345 1270.905783 209.519865
483 262.599876 1311.226543 451.592665
484 313.276918 1280.145967 213.120669
484 272.997178 1319.964829 456.208361
485 313.895475 1291.627842 213.752808
485 270.369302 1331.251981 456.135749
486 318.914454 1303.883708 217.701953
486 279.514632 1341.533163 459.410011
487 322.084296 1314.922914 218.947256
487 273.673032 1353.802718 458.676666
488 322.083637 1325.860061 219.015870
488 280.489599 1364.425505 462.082442
489 330.366161 1335.058862 221.730124
489 285.208567 1373.156500 463.434791
490 327.731200 1346.103808 221.098798
490 277.294119 1386.776986 461.768345
491 328.201565 1358.685351 221.564799
491 277.436735 1397.496658 461.273798
492 329.837508 1369.635688 222.001956
492 277.008489 1408.658280 462.002923
493 328.789165 1379.884598 222.017071
493 275.868903 1418.848070 461.682259
494 322.338235 1393.033956 219.641490
494 274.544369 1430.703060 461.473163
495 320.639466 1405.709980 219.150095
495 276.218629 1441.065078 461.433637
496 323.588349 1416.911814 220.399283
496 274.717465 1451.177999 461.004121
497 315.726931 1428.483910 216.743245
497 264.295630 1465.487672 458.613856
498 311.817342 1441.298673 215.622282
498 265.793277 1474.583970 457.498199
499 301.775634 1452.854239 213.051709
499 259.016384 1486.513809 456.183995
500 301.130184 1462.766308 212.600352
500 252.458344 1496.642344 454.464981
501 294.440216 1473.766881 210.243103
501 246.826174 1506.864002 451.946307
502 281.531486 1486.386550 205.331608
502 239.209397 1518.942086 449.552678
503 279.419199 1495.746699 203.861460
503 231.664932 1529.633710 445.138460
504 275.830352 1506.474942 202.408057
504 228.191957 1539.485680 443.424426
505 269.223531 1516.978704 198.171503
505 217.392820 1551.208054 438.716758
506 256.156479 1528.943244 193.794746
506 214.384998 1558.353627 436.455016
507 248.826144 1538.388971 189.474618
507 204.989199 1570.185852 432.312892
508 247.318510 1548.283844 188.136491
508 200.535544 1578.370240 429.431065
509 236.788543 1558.061235 183.117243
509 190.130982 1587.061439 425.096330
510 219.074724 1570.152905 177.485320
510 179.423275 1597.206031 420.511485
511 219.110066 1577.639422 174.658845
511 172.118266 1605.940269 417.128716
512 204.424047 1587.774210 167.921229
512 164.530277 1613.643259 412.274094
513 197.632956 1596.258829 165.712735
513 152.553214 1621.611130 407.479063
514 185.076615 1607.096668 158.921238
514 144.374477 1629.496127 404.504077
515 172.492276 1615.720087 155.437952
515 136.539729 1635.372957 400.729564
516 168.522783 1621.375510 153.189866
516 126.655522 1641.929705 396.825637
517 152.575208 1631.482553 148.644562
517 113.585477 1648.113347 393.245494
518 142.305771 1636.647738 145.687313
518 103.548361 1653.657217 390.093346
519 125.941382 1643.097984 140.985684
519 91.068653 1657.629479 386.821096
520 110.934006 1647.750766 137.683448
520 85.234987 1660.241263 383.904229
521 98.168537 1653.087950 134.203966
521 71.619144 1664.070875 381.417369
522 87.203672 1654.180800 132.103319
522 63.160609 1664.993687 380.063918
523 75.194570 1657.026707 130.459592
523 50.222930 1666.825871 376.536157
524 62.393258 1658.030109 126.490911
524 44.676180 1666.128015 375.667005
525 60.300965 1654.386867 126.214568
525 25.091416 1668.416969 371.001281
526 43.501073 1656.173867 122.864680
526 20.176806 1665.317093 370.080428
527 31.096725 1654.019391 120.271250
527 16.331942 1662.953963 369.415227
528 12.102781 1652.424255 116.837856
528 1.623397 1661.100479 366.017428
529 7.883809 1650.313383 114.770783
529 -4.102491 1659.210386 365.295780
530 2.253129 1645.381357 115.063265
530 -12.247920 1654.892809 363.854684
531 1.536922 1640.543339 115.759416
531 -29.529351 1655.546154 360.651284
532 -9.568373 1637.200261 114.065257
532 -30.551330 1650.719679 360.928969
533 -21.925010 1632.878418 112.473899
533 -33.359813 1644.650772 360.464595
534 -27.336674 1626.283275 112.384074
534 -48.105940 1640.987532 358.405019
535 -34.930894 1622.371258 112.106162
535 -47.980721 1635.550915 359.194341
536 -39.183686 1616.496011 111.134089
536 -60.412792 1631.251875 357.427261
537 -56.898851 1611.007362 108.060813
537 -63.554224 1626.137121 356.927548
538 -57.979994 1603.430720 108.785769
538 -65.934733 1618.460593 356.941346
539 -63.777568 1597.909731 106.835390
539 -71.739017 1613.617206 357.077187
540 -71.709406 1591.649928 106.485597
540 -79.381262 1606.760047 356.529797
541 -81.285243 1586.089856 104.033539
541 -94.748703 1601.672394 351.315590
542 -82.990321 1577.389307 106.292343
542 -90.836748 1594.679051 354.062080
543 -84.449674 1569.482329 107.521604
543 -96.422744 1588.285600 354.341380
544 -92.702506 1562.584928 107.018447
544 -98.854121 1581.597161 355.760591
545 -96.244211 1555.929844 107.098356
545 -99.618223 1573.334503 357.804810
546 -98.350890 1545.130109 109.160970
546 -107.059170 1568.430610 357.292544
547 -103.601686 1537.958046 109.682720
547 -109.079257 1560.732496 358.213944
548 -98.763991 1528.273591 113.329455
548 -109.742498 1554.255948 358.700740
549 -108.867461 1523.280380 111.610258
549 -107.323362 1546.115766 360.985885
550 -115.743183 1517.959279 112.295733
550 -106.040341 1540.275615 364.082689
551 -105.778211 1507.846895 114.367107
551 -107.362906 1533.732864 365.746071
552 -108.718397 1500.147767 117.189089
552 -106.012440 1524.839115 367.832565
553 -96.447752 1491.036583 122.527425
553 -101.853477 1518.645401 370.260981
554 -99.639582 1484.670224 123.236860
554 -98.605982 1510.197834 371.543955
555 -86.101704 1471.826190 126.988331
555 -90.468090 1502.029497 377.134898
556 -88.161077 1465.467850 128.251191
556 -88.039193 1495.345977 378.400445
557 -75.686880 1457.071245 133.604554
557 -77.955693 1488.875843 381.422976
558 -63.172661 1446.501608 140.696893
558 -73.481674 1482.355831 383.541184
559 -62.273832 1440.537471 141.263297
559 -70.487537 1478.110186 388.105536
560 -52.093949 1432.858873 145.484963
560 -64.322362 1473.454668 390.127213
561 -47.502811 1427.749253 147.266861
561 -47.655731 1464.985134 396.847443
562 -34.335626 1420.704696 152.267888
562 -51.558160 1465.299087 396.285642
563 -23.437755 1415.582427 158.089658
563 -42.820377 1460.279595 401.617998
564 -11.367532 1411.042399 163.191543
564 -30.248589 1456.893003 406.390492
565 -0.845556 1408.001600 166.964146
565 -19.171118 1455.195397 411.004045
566 15.057771 1403.706846 172.799430
566 -7.613494 1453.657403 414.930258
567 23.796791 1402.830098 175.953969
567 5.609146 1452.525603 420.124506
568 34.298132 1403.345687 181.003825
568 14.660831 1453.759886 424.008000
569 42.220759 1402.522171 183.140145
569 19.282685 1456.333649 425.485833
570 62.839726 1402.809190 191.088865
570 32.105162 1457.959444 430.997506
571 73.508281 1404.625529 195.293760
571 45.275564 1459.170209 435.887793
572 83.042056 1408.123536 198.591474
572 59.130596 1462.475074 439.606855
573 90.366806 1411.556632 200.786587
573 67.444964 1466.593143 442.727512
574 111.886639 1416.423321 207.240221
574 79.217216 1470.622760 446.278052
575 123.673159 1422.292316 209.891992
575 86.282087 1477.168370 448.275615
576 132.532698 1430.057548 212.501171
576 100.981863 1483.254615 453.058648
577 141.535732 1435.810051 214.463158
577 103.433605 1492.160797 452.636454
578 150.443215 1443.565816 215.764207
578 110.009937 1499.354150 455.120840
579 162.742106 1450.680886 220.128419
579 123.057006 1505.776240 457.859578
580 169.138090 1460.454442 221.444428
580 129.495897 1514.493958 459.186205
581 179.361413 1467.882324 222.988559
581 137.178129 1522.148046 460.639353
582 183.792363 1479.831860 223.120887
582 141.039775 1531.428466 461.425845
583 191.871809 1489.860820 223.861368
583 146.770608 1541.491205 462.795301
584 200.861629 1498.820911 225.773980
584 147.432781 1551.914127 462.019256
585 201.036599 1510.202701 226.775379
585 154.438484 1560.470920 463.811835
586 206.911704 1519.596653 226.216361
586 161.231860 1569.033822 464.572754
587 203.949609 1531.910548 224.393449
587 162.223319 1578.367659 463.964959
588 215.022388 1539.638518 227.490790
588 162.823326 1589.082159 463.509589
589 210.397762 1553.108939 222.306657
589 161.634530 1599.244424 462.707690
590 211.153189 1563.901131 223.730498
590 156.828564 1611.847221 460.346515
591 208.309960 1576.681396 222.956535
591 159.109363 1622.065756 459.842756
592 204.579889 1588.028440 220.097839
592 156.777220 1632.205209 459.741293
593 206.263836 1598.497846 219.935342
593 159.543469 1641.677593 459.270568
594 197.161002 1610.898045 216.447855
594 151.270109 1652.120788 457.474038
595 196.813224 1622.388093 215.629236
595 150.917787 1661.882251 454.685470
596 195.272820 1633.586199 214.787062
596 146.462764 1671.959373 454.375233
597 186.079200 1645.556421 211.381985
597 140.799530 1681.424091 452.054928
598 179.506748 1657.680645 208.685535
598 140.005813 1691.505740 451.380955
599 180.877891 1666.428453 208.543598
599 129.976860 1702.013405 446.939223
600 174.659909 1676.945743 206.481968
600 127.067494 1711.585354 446.637774
601 165.413406 1687.848048 202.907048
601 119.541080 1722.617810 443.075842
602 159.539793 1699.777761 200.789422
602 112.594240 1732.077672 440.279030
603 154.127296 1708.813929 197.308977
603 107.638702 1738.360826 437.893974
604 146.125290 1718.614859 193.252562
604 101.237482 1747.505709 435.111931
605 134.773341 1729.270064 188.882229
605 98.562253 1754.639187 431.714977
606 127.198776 1739.769578 184.873501
606 91.962998 1762.943520 428.489377
607 127.043325 1745.502423 182.095057
607 79.685224 1772.482251 423.831076
608 115.570945 1757.541468 176.934217
608 78.162075 1779.613731 421.177262
609 111.797959 1764.202576 173.868792
609 74.296524 1785.972311 418.529264
610 104.424762 1772.599585 171.196911
610 64.454841 1793.376201 414.402152
611 90.289892 1781.980000 166.019933
611 65.322816 1798.079058 412.420198
612 91.507263 1785.968701 163.983877
612 54.650606 1805.331266 407.853956
613 81.235750 1795.297895 159.463760
613 50.325046 1809.922899 404.013593
614 79.656501 1798.933990 155.744908
614 44.826206 1814.908362 400.743552
615 70.338222 1806.848504 150.937889
615 42.457552 1818.508937 396.268396
616 58.173513 1814.547573 145.496588
616 36.778558 1823.759828 392.612239
617 56.614220 1819.454419 141.470053
617 31.489721 1826.493259 389.192130
618 49.811505 1822.351732 137.638769
618 18.168482 1832.634607 384.252943
619 37.199700 1829.687605 131.802023
619 16.941683 1835.067847 381.322746
620 38.675647 1831.147750 131.140228
620 11.231245 1837.651728 378.368715
621 36.547480 1833.612878 129.641012
621 4.429069 1839.093641 374.128827
622 24.838930 1838.418439 125.132519
622 8.346311 1839.142447 374.137119
623 22.737479 1837.912340 125.590906
623 -2.970811 1841.793670 370.337646
624 17.879234 1840.433046 122.594840
624 -10.965406 1842.623901 367.193790
625 7.821061 1843.079282 120.034722
625 -18.358821 1845.735686 364.129190
626 -0.386462 1843.872247 116.082182
626 -19.676129 1842.697437 364.417938
627 -11.988092 1845.455681 113.344830
627 -27.827964 1842.001647 360.962082
628 -12.430141 1842.622487 113.869631
628 -29.973968 1840.660180 362.238025
629 -21.775064 1841.572732 113.008812
629 -39.367818 1839.101018 360.005941
630 -21.278326 1838.962341 114.674873
630 -43.545052 1835.614586 359.841220
631 -34.316957 1838.739153 111.958479
631 -54.855710 1835.243482 358.550708
632 -42.209337 1835.488306 110.741486
632 -50.878345 1828.820633 359.470388
633 -39.406954 1828.706261 112.541947
633 -59.779249 1823.935203 358.043807
634 -52.298921 1827.703644 111.349832
634 -57.304799 1819.003335 361.084474
635 -48.796014 1819.853488 113.838201
635 -67.132713 1814.411457 361.782715
636 -55.095094 1815.346204 112.039094
636 -64.664284 1807.693560 363.130375
637 -62.215287 1807.682281 114.177000
637 -68.203004 1801.034070 362.619126
638 -56.722139 1800.139134 116.063677
638 -66.676221 1793.556781 364.402675
639 -65.479104 1795.472220 116.069055
639 -71.527027 1786.527999 364.063937
640 -54.362604 1783.630865 121.760499
640 -74.433567 1779.601637 365.091740
641 -61.360028 1777.581236 119.157565
641 -83.009912 1774.730668 363.955552
642 -59.882505 1770.621573 118.921345
642 -68.183380 1760.814953 367.012625
643 -63.595756 1761.975774 121.164692
643 -76.490790 1755.476980 366.881017
644 -61.628234 1751.749250 121.472448
644 -68.306107 1745.418852 369.431253
645 -57.894637 1743.450960 122.464825
645 -65.831456 1736.260814 370.021818
646 -63.081542 1734.593747 121.932401
646 -67.193402 1728.593941 372.231171
647 -50.840600 1722.349381 124.737561
647 -67.922936 1718.440128 371.051712
648 -51.630992 1712.385249 126.371049
648 -56.137592 1708.574847 375.486786
649 -48.677069 1703.152535 126.615044
649 -49.641097 1698.589318 375.557342
650 -41.183579 1691.847175 127.474128
650 -43.876624 1689.954769 377.586578
651 -30.313453 1681.543881 130.309657
651 -34.300429 1678.863778 379.130733
652 -27.124495 1673.452016 130.551366
652 -30.167992 1669.915942 379.125034
653 -17.901578 1663.155725 132.525039
653 -17.722390 1657.483658 382.036431
654 -1.735005 1651.414384 135.827973
654 -12.336935 1651.743614 383.152503
655 4.628872 1641.556275 135.164855
655 -2.217985 1642.313546 384.110471
656 20.613223 1633.362821 139.566454
656 4.929887 1636.572039 385.530511
657 34.874972 1622.921203 142.026851
657 18.443131 1627.414537 387.496999
658 45.400779 1614.783055 143.007842
658 32.342556 1617.610181 390.643662
659 58.032371 1607.605344 145.261956
659 44.369932 1610.879881 392.595102
660 76.812832 1599.059970 146.668188
660 54.816933 1604.148759 394.928130
661 87.594656 1593.364819 148.166541
661 72.169104 1598.295862 395.464751
662 104.170433 1587.559493 149.959540
662 88.173348 1592.190721 398.879203
663 124.162800 1582.455965 152.210256
663 103.468559 1587.618485 400.066441
664 146.008183 1576.638536 155.900879
664 122.707760 1582.584390 403.155939
665 158.107776 1573.999120 155.867517
665 142.786360 1577.473788 405.380224
666 182.374407 1569.334349 158.462702
666 156.221554 1574.867063 405.602526
667 200.894856 1563.850288 160.581329
667 168.811657 1573.711033 407.231453
668 216.350705 1562.060360 162.917479
668 190.015566 1568.937983 410.171736
669 238.225656 1560.916991 164.230770
669 211.794524 1566.321034 414.259620
670 263.039900 1558.008074 169.427371
670 224.821519 1565.793833 414.830761
671 278.951500 1557.238520 171.796267
671 246.834698 1562.673506 418.092252
672 312.618270 1554.720388 182.425591
672 264.740588 1561.907969 420.971105
673 321.507973 1554.986224 177.993263
673 283.058725 1560.364475 423.716934
674 341.534935 1554.329539 180.861579
674 305.450684 1558.987555 426.359143
675 360.062382 1553.511319 183.824132
675 319.317280 1557.332949 428.188248
676 381.431496 1552.299692 186.741292
676 341.332262 1555.514759 432.863019
677 398.373012 1553.118333 189.116300
677 355.472698 1555.379679 434.527719
678 422.251246 1549.929910 193.777633
678 374.317284 1552.884335 437.832636
679 438.154835 1549.457736 195.939158
679 390.686103 1552.949644 439.603464
680 463.530392 1548.327012 200.159753
680 409.248157 1551.467246 443.731352
681 475.914830 1547.992231 202.537739
681 424.062701 1551.533742 446.651094
682 496.351329 1545.840229 206.809274
682 444.442579 1549.032334 451.212426
683 517.508791 1544.645254 211.035534
683 459.891727 1546.849488 452.628529
684 538.896350 1543.084025 215.823200
684 479.468412 1544.839496 456.501603
685 554.473544 1541.543117 219.282413
685 497.197318 1542.884534 460.353478
686 571.728183 1540.447826 224.305202
686 513.400107 1541.120281 464.481799
687 589.885544 1537.131001 227.265523
687 530.931507 1538.136673 468.645548
688 607.903332 1535.923453 230.906900
688 547.662497 1536.292372 472.491347
689 630.363501 1533.786292 236.292484
689 564.644794 1533.570357 476.319520
690 646.200869 1532.642746 241.108794
690 583.268190 1531.134821 481.288112
691 662.101502 1529.504056 243.910685
691 595.269037 1528.548169 483.856158
692 680.418712 1526.556222 249.486726
692 611.617786 1525.293889 487.745441
693 701.510470 1522.351357 254.918446
693 631.866012 1521.147235 493.216262
694 717.876744 1518.758192 259.866645
694 645.783027 1517.508063 497.471996
695 734.451598 1514.260229 265.179556
695 664.251604 1512.892882 502.737780
696 753.534945 1510.809280 270.613403
696 678.608290 1509.427193 509.024665
697 773.575970 1506.604922 276.900786
697 694.383955 1505.929257 513.511607
698 789.091811 1504.058187 283.106586
698 710.302143 1502.326676 518.718547
699 804.937953 1501.261137 288.645145
699 726.001609 1498.918395 524.434142
700 820.696019 1497.855952 293.829743
700 738.155948 1494.966387 528.545027
701 837.779258 1493.207348 299.707053
701 753.703378 1489.985995 532.537342
702 850.666933 1488.263595 303.817647
702 765.445323 1485.263144 536.569232
703 865.918814 1483.260821 308.716307
703 779.424514 1480.263431 542.252354
704 876.598909 1477.904847 312.816993
704 792.295348 1474.270124 546.092351
705 890.469793 1471.916235 317.789437
705 799.827024 1469.457536 549.637944
706 902.369702 1466.739306 322.896206
706 811.655339 1463.063194 554.284890
707 910.460380 1461.518281 327.360695
707 820.374757 1457.155696 558.497088
708 921.383597 1455.683788 332.348930
708 828.239487 1451.951099 563.184943
709 930.064797 1449.036239 337.409052
709 834.386493 1446.562972 567.699701
710 935.484601 1443.490177 340.905302
710 841.038658 1440.366151 570.490011
711 938.809468 1437.625281 344.517680
711 844.458333 1434.175984 573.616543
712 942.548032 1431.088499 348.600272
712 844.406410 1427.989569 576.742162
713 947.557346 1424.269170 352.262083
713 847.347365 1420.731622 580.619634
714 946.911281 1417.220698 355.178548
714 847.874237 1415.620144 583.740032
715 947.766876 1410.922485 358.334665
715 847.489444 1409.046229 585.608089
716 946.287100 1404.547886 359.182793
716 842.496385 1403.264432 586.403455
717 941.896717 1398.796062 359.947414
717 843.876175 1396.547021 589.028393
718 937.502207 1392.584944 360.485324
718 838.286524 1390.659011 588.062690
719 933.194200 1386.453221 360.493173
719 832.762495 1383.713428 588.431335
720 925.264562 1380.189144 360.263291
720 826.502211 1377.040962 588.553091
721 918.723270 1374.804421 359.524529
721 819.504631 1372.283539 587.080186
722 909.205861 1369.181225 356.657457
722 807.502346 1367.383244 584.546395
723 898.435767 1364.002622 352.965088
723 799.573035 1361.103296 582.188182
724 887.646678 1359.086199 348.635855
724 789.580625 1356.956114 577.230051
725 875.185372 1355.583148 343.168553
725 780.390968 1352.328148 573.480566
726 864.141153 1350.961801 337.495991
726 769.727286 1347.166904 568.398322
727 854.098790 1347.514595 332.580991
727 757.123128 1344.922135 562.186703
728 839.137618 1345.016013 324.413059
728 744.683968 1340.740350 555.286504
729 830.495159 1342.257933 319.276326
729 734.765499 1337.733302 550.235378
730 813.764122 1340.878435 312.322895
730 720.515625 1336.254778 544.217969
731 798.857547 1339.610299 305.526268
731 708.314239 1333.532163 538.789393
732 783.102939 1337.946852 300.032550
732 693.786776 1331.476267 532.831315
733 767.726989 1336.613566 294.466891
733 676.883865 1328.977229 526.212305
734 754.028464 1334.975141 289.575424
734 662.994393 1326.921784 521.989965
735 734.721971 1334.235237 282.952636
735 650.430562 1324.401189 517.022397
736 718.362839 1331.743932 277.377478
736 635.587776 1323.181943 512.544455
737 700.475032 1331.126666 271.596179
737 617.307497 1320.203503 507.148762
738 681.324787 1329.245093 265.937129
738 601.852101 1317.910817 502.626618
739 667.928486 1327.116438 263.043465
739 586.077435 1317.002569 498.592174
740 642.500855 1326.227582 255.640333
740 569.936858 1314.120765 493.890966
741 623.691350 1324.406005 251.457203
741 553.672631 1311.355780 490.894786
742 604.651908 1323.309885 247.331932
742 538.321368 1310.101488 487.390685
743 588.523158 1321.147962 244.012452
743 521.880191 1307.706249 484.050085
744 572.773628 1318.963442 240.116043
744 505.002506 1304.721681 481.186803
745 556.128071 1317.231980 237.138749
745 489.122468 1302.630838 477.920996
746 541.519760 1314.196058 234.361810
746 473.219598 1299.802173 475.133053
747 517.885299 1313.343039 228.684034
747 457.684730 1297.808167 471.497635
748 505.117277 1311.722482 226.594594
748 442.818157 1295.292779 468.059029
749 486.003753 1310.322237 222.702368
749 427.584682 1293.980845 464.453700
750 465.937889 1308.830194 218.311844
750 411.063104 1290.713445 461.585069
751 455.081424 1304.902984 217.688787
751 398.856636 1287.931131 459.776532
752 438.019713 1302.755046 213.872044
752 383.629646 1284.797871 456.155807
753 419.792858 1300.343019 209.792052
753 369.239099 1282.053805 453.547164
754 400.289732 1298.179236 205.692113
754 354.290631 1279.626575 451.233339
755 386.263062 1296.407990 204.062927
755 343.289822 1276.205499 450.309538
756 368.478159 1294.354473 201.361579
756 325.937386 1274.328622 446.996634
757 355.641705 1291.597788 199.645628
757 315.553400 1270.279961 445.719947
758 337.906167 1290.820500 196.546253
758 299.912563 1267.586006 442.532306
759 325.727649 1286.847100 194.936914
759 286.093034 1265.296856 442.246810
760 309.733463 1283.658723 192.906228
760 280.907692 1261.997492 442.252720
761 294.333568 1280.655243 192.800849
761 259.928526 1257.915246 439.295458
762 279.073226 1277.768265 191.544666
762 248.876629 1255.145437 439.498591
763 270.381221 1274.312453 192.050276
763 234.374609 1251.617589 438.511791
764 257.054797 1270.868737 192.440953
764 222.303413 1246.626586 437.622537
765 243.597692 1267.352329 192.268322
765 210.715942 1242.896344 438.742681
766 233.236109 1262.518089 192.785533
766 200.815674 1238.347083 439.486502
767 209.054969 1260.805657 189.343221
767 190.611938 1233.728125 439.252949
768 201.773600 1256.359047 191.531337
768 175.398467 1229.513355 439.983411
769 194.063991 1251.215338 193.582047
769 162.930660 1225.879228 440.282980
770 177.981911 1246.286992 193.164859
770 153.725919 1219.917708 440.593932
771 162.590581 1241.223545 192.941875
771 145.175891 1213.850680 442.480725
772 155.042304 1237.217403 195.739647
772 134.493379 1209.141113 443.890402
773 137.954942 1232.096446 194.035334
773 125.173810 1202.838743 444.168621
774 130.561743 1224.887129 196.714234
774 112.526874 1196.754994 446.401340
775 122.668333 1218.881958 200.029257
775 103.662839 1191.706478 447.853202
776 107.499037 1211.647541 198.740329
776 89.848163 1185.727052 447.423393
777 98.941809 1206.860658 200.750702
777 83.637926 1179.715305 448.935077
778 88.690615 1199.005579 200.895039
778 74.371187 1172.824675 449.680894
779 80.848463 1193.569855 202.603643
779 68.468209 1166.326578 452.182485
780 71.171674 1186.623781 202.775248
780 52.843288 1161.537798 451.550837
781 60.015473 1180.389745 202.835383
781 48.811921 1154.926028 452.115896
782 54.017967 1173.248021 204.658012
782 41.027845 1147.059771 452.345138
783 43.988367 1166.475993 204.876533
783 30.969751 1142.257083 453.335737
784 39.702379 1159.568870 204.835792
784 26.125506 1133.668386 454.624512
785 26.941845 1153.514418 202.282089
785 22.895432 1127.136793 456.518489
786 18.336344 1144.887474 204.092979
786 8.106373 1120.100961 454.145485
787 14.530693 1136.568740 205.503946
787 5.431680 1112.287557 455.831797
788 7.775851 1128.252647 205.354868
788 3.056335 1104.789857 455.919386
789 7.022078 1118.619640 207.763221
789 -5.077698 1097.737259 456.532562
790 -0.786986 1111.441831 206.064753
790 -7.140221 1089.114475 456.396696
791 -4.555981 1100.802627 204.977294
791 -8.116049 1080.952590 457.083894
792 -2.436983 1090.149949 206.724858
792 -11.417980 1072.201468 456.150289
793 -1.036445 1082.286187 205.950537
793 -10.796859 1064.609831 455.652708
794 -1.850610 1072.579046 204.354655
794 -9.414378 1056.429082 455.441625
795 2.937522 1064.383659 204.186618
795 -6.714552 1050.182289 454.671371
796 7.151504 1055.737849 203.494498
796 -7.238839 1041.197509 453.603821
797 18.181060 1047.520028 203.752720
797 5.856648 1032.610435 453.780045
798 23.334240 1038.252898 202.437013
798 4.611560 1024.026927 452.312658
799 30.281689 1031.152577 202.248511
799 17.933715 1016.555013 451.760815
800 41.908433 1020.317136 201.490863
800 28.629330 1008.367148 452.510454
801 53.925353 1012.561461 202.707861
801 38.052748 1001.425132 452.611905
802 67.167794 1004.822675 203.512641
802 49.993166 992.991153 453.827534
803 81.113080 996.329714 204.490976
803 63.945561 986.584704 454.559872
804 99.601116 988.416046 206.668419
804 74.083504 979.134030 455.521790
805 113.432695 981.901065 208.857788
805 85.755546 973.147521 457.056193
806 122.433489 976.863656 208.942387
806 102.377571 967.923045 459.272821
807 142.617033 970.330065 211.158005
807 118.440533 960.912081 460.545623
808 160.506731 964.238749 213.581983
808 132.632758 954.778532 462.564997
809 174.394072 957.362016 214.504843
809 151.332560 950.046365 465.313410
810 194.701777 952.476007 216.831987
810 165.733911 943.514864 467.535746
811 216.979853 945.538986 221.100325
811 181.834587 939.461234 469.054009
812 237.746581 941.133543 225.579558
812 201.699693 934.487901 472.617796
813 252.667787 935.812425 227.294589
813 212.806405 929.412088 474.251022
814 272.946505 929.775655 231.914903
814 230.023131 923.364431 478.611291
815 290.151643 925.557011 236.626962
815 249.471065 917.962743 482.526552
816 309.627268 918.856627 238.674686
816 263.463462 913.920545 485.876618
817 322.711764 913.142269 242.161917
817 282.222902 907.734822 490.049163
818 345.463541 907.683617 247.907564
818 297.899872 902.480632 494.704910
819 364.444996 902.173251 253.858184
819 314.846483 897.045502 498.213051
820 381.651229 896.929697 255.952170
820 330.319768 891.480449 501.671913
821 400.461252 891.775273 261.361157
821 347.314041 887.341129 505.282919
822 419.079225 886.602332 264.691444
822 364.314468 882.500721 509.654399
823 437.907254 883.699882 268.757513
823 382.975157 877.221862 514.124465
824 454.467045 878.665127 272.205993
824 400.468309 872.951201 517.057612
825 474.259092 873.908790 276.516942
825 415.418671 868.264292 520.417594
826 490.876393 870.125684 279.440799
826 434.040115 862.391624 523.650639
827 509.098154 865.020202 283.741104
827 449.906488 858.140224 527.343323
828 528.395134 860.081397 288.377667
828 468.165954 852.826818 530.635671
829 547.625740 855.684415 291.656658
829 485.502233 847.709571 533.900565
830 568.004036 851.064034 296.243775
830 502.805505 842.731703 537.539229
831 586.913646 846.022763 299.834507
831 518.822637 838.250397 540.806782
832 604.523797 842.068177 303.688668
832 536.153709 833.932923 544.164474
833 622.413823 837.494442 306.876789
833 551.348432 828.947659 548.031464
834 642.656980 832.363459 311.780323
834 571.205923 823.414959 551.880505
835 660.728557 826.869958 315.412989
835 585.994990 818.796812 554.973045
836 679.318357 822.576083 320.053063
836 606.184544 812.128206 559.384417
837 695.873485 817.046104 323.243877
837 622.363187 806.988006 563.146670
838 716.627680 812.558285 328.571462
838 636.898657 802.005949 566.334520
839 730.927231 807.167898 330.576128
839 653.083695 796.788330 570.144605
840 749.826472 802.435358 336.213854
840 667.741260 791.696772 573.277418
841 765.272791 796.742629 339.767750
841 684.799501 785.285070 577.561382
842 783.268138 790.646762 344.642027
842 698.707313 779.926008 580.944139
843 799.756765 785.106936 348.998798
843 715.690609 773.847475 585.205088
844 817.275491 778.881259 353.936692
844 731.015671 767.304808 588.976101
845 832.678656 773.229276 358.369035
845 743.619653 762.346737 592.438782
846 845.788841 767.653962 361.328239
846 758.347484 755.137409 595.465524
847 859.321320 761.223449 364.162544
847 770.601404 748.790262 598.875896
848 876.746713 754.007711 368.883670
848 784.168850 741.151338 602.052198
849 889.803305 746.790651 372.009995
849 798.125007 734.433176 604.855159
850 906.745949 738.948648 376.437485
850 809.084798 727.423701 607.795851
851 917.788176 731.345390 378.917525
851 821.538246 719.472853 610.266246
852 930.048385 723.768384 380.967480
852 833.779831 711.204544 612.349041
853 942.256224 715.418537 384.316944
853 844.278325 703.415259 614.466696
854 952.760850 708.086083 385.989997
854 852.870822 695.975578 615.508201
855 963.335003 699.027470 387.629849
855 861.664741 687.445600 617.437409
856 972.051597 690.150179 389.773305
856 867.463264 678.855113 617.585269
857 980.729333 681.113079 391.770959
857 878.509883 668.831754 619.431492
858 986.319757 672.300969 391.745656
858 882.335962 659.925137 619.985319
859 989.916299 663.239009 392.290691
859 886.722280 650.581570 620.245793
860 995.635868 652.913771 393.534228
860 888.081403 641.721084 619.697455
861 997.981906 643.519436 393.561434
861 890.232343 632.399853 620.389394
862 997.986927 633.709434 394.027091
862 891.179251 623.261041 620.098821
863 998.413104 623.325588 393.650689
863 889.237133 613.084558 619.663438
864 997.595021 613.681609 393.908365
864 886.737514 603.209943 619.110424
865 993.745626 605.452059 393.110533
865 882.920918 593.676532 618.153303
866 989.438613 596.042478 391.952899
866 880.243335 585.421737 617.617319
867 984.639263 587.756615 390.914501
867 874.127943 576.310036 616.283514
868 976.302729 578.394904 389.542362
868 868.252485 567.328427 614.910689
869 969.611306 569.327009 387.623705
869 858.288108 558.299782 612.581902
870 959.607629 561.394671 385.446224
870 849.475199 550.185026 609.907085
871 950.934708 552.274103 384.072688
871 840.154430 541.644789 608.960085
872 939.726157 545.971904 381.331665
872 831.240389 535.277381 607.692577
873 928.266502 538.772092 378.929978
873 820.763426 527.042439 604.356769
874 915.845666 532.890329 376.455265
874 806.293588 520.136934 601.868069
875 899.190358 525.941658 373.011105
875 793.336155 513.908031 599.369702
876 887.862477 519.648395 370.619056
876 776.608202 507.173619 596.050277
877 871.936463 513.806855 367.151033
877 766.624096 500.689616 594.845306
878 857.420423 507.229233 363.850873
878 752.311393 495.466130 591.294357
879 840.896723 502.505025 359.924265
879 736.983188 488.393813 587.834745
880 824.962155 497.698358 356.180699
880 722.103679 483.515594 584.726589
881 807.439023 492.064675 351.918098
881 705.412693 478.447002 580.979485
882 791.181982 487.490313 347.138300
882 691.601196 474.010131 577.102388
883 776.394767 482.054617 343.726075
883 675.970668 469.266470 573.460016
884 759.071485 477.119083 339.165116
884 659.555462 463.850315 569.813187
885 742.831257 472.597990 334.821106
885 645.809637 459.319893 566.181535
886 724.958722 467.830208 329.829888
886 627.806890 454.186852 561.743146
887 706.376717 463.747773 325.159957
887 614.193345 449.270150 558.206206
888 691.292354 459.951960 322.061442
888 598.024669 444.468192 554.630003
889 674.388478 455.037021 316.882825
889 581.676014 439.510608 550.061347
890 657.797064 450.422363 312.850401
890 567.994609 434.965334 547.363126
891 641.695624 445.573195 309.047037
891 549.044698 430.526331 542.395654
892 625.133779 440.896496 304.201503
892 533.668904 425.317490 537.655967
893 604.258363 436.051665 298.990954
893 518.154445 420.791322 534.117115
894 588.455415 431.013125 294.241974
894 502.291945 415.783481 530.038693
895 570.828582 425.431251 289.385234
895 486.477158 409.765336 526.209370
896 553.097234 421.277548 284.471273
896 471.019840 406.663205 521.871900
897 535.063898 417.579128 280.266200
897 454.965324 401.903209 517.177974
898 517.065950 412.528366 275.351617
898 438.557604 396.859413 512.406437
899 499.587997 406.933128 270.241718
899 422.618285 391.148725 508.499468
900 483.144316 402.242589 265.862592
900 405.990435 385.712136 504.524671
901 466.578153 397.383971 260.808739
901 392.389949 380.621195 500.335178
902 446.494725 392.107686 256.013349
902 375.686430 375.309647 496.224783
903 429.634513 387.328470 250.644057
903 359.707720 370.647594 491.165996
904 412.693925 383.475670 246.524651
904 343.907711 367.199494 487.725126
905 396.171860 378.800623 241.915379
905 330.611346 361.617407 484.633393
906 377.346313 374.114916 236.047153
906 314.997104 357.388182 480.417725
907 362.930634 368.731033 232.187335
907 300.665558 353.075020 475.071087
908 344.676079 363.692361 226.957356
908 288.266862 348.610155 472.185478
909 327.624949 359.012432 222.409373
909 270.518883 342.506400 467.892180
910 307.180894 353.796107 216.502344
910 253.648965 337.854727 461.937639
911 294.421648 349.148444 213.016900
911 238.982430 331.720898 457.397551
912 278.903277 345.818876 209.145982
912 225.550054 327.262916 455.104844
913 257.174554 341.456263 204.601034
913 208.410939 322.265340 450.120729
914 244.481771 335.696992 201.996994
914 193.106422 317.329305 446.899899
915 227.181799 331.198448 197.176313
915 178.739971 312.494012 442.983401
916 206.161286 326.558562 192.588854
916 167.894273 306.763938 442.041191
917 193.244835 319.844937 191.017028
917 151.202372 300.998141 437.947174
918 174.720641 314.273703 188.255785
918 133.554318 295.010989 434.752519
919 159.133225 307.499499 185.507838
919 124.694196 287.857843 433.975976
920 148.821785 303.029202 186.199357
920 113.756226 281.718701 433.193831
921 130.494800 296.971634 182.898876
921 97.572881 275.384728 431.169142
922 109.535325 291.595992 180.402229
922 84.394707 269.874995 429.810594
923 101.353892 285.035661 180.362950
923 71.170675 263.251664 428.422769
924 78.325360 277.127455 177.144603
924 58.407104 255.732050 427.355479
925 71.140366 269.157573 177.360743
925 42.790838 249.981947 426.417635
926 53.105188 263.094632 176.534737
926 30.339574 241.214707 425.450797
927 43.307078 255.427332 175.523481
927 22.525375 233.307714 425.305375
928 32.106452 247.954876 176.731744
928 13.033430 226.584181 425.823197
929 13.225715 239.269112 174.859699
929 1.232232 218.199752 425.834382
930 3.434778 229.373393 175.461842
930 -5.374430 210.581998 426.994465
931 -8.505829 221.417240 175.431583
931 -17.169123 200.140607 426.095492
932 -23.413155 211.770413 172.888120
932 -30.149342 192.138283 426.004165
933 -29.586034 200.841095 174.241628
933 -35.247758 183.402296 425.548992
934 -38.173705 192.559109 174.856391
934 -40.691428 174.517497 427.005620
935 -43.098348 181.062745 176.048961
935 -50.854418 164.759611 425.833715
936 -48.368021 169.590069 177.113885
936 -56.180103 154.893235 425.998881
937 -62.343878 157.325334 175.444326
937 -57.694352 143.734249 428.006071
938 -69.044142 146.228998 173.653667
938 -60.025150 132.492679 429.351765
939 -68.826752 132.383615 177.782795
939 -67.169071 123.582163 429.325642
940 -75.532049 120.744522 177.756194
940 -73.411283 113.446354 429.628642
941 -72.612825 106.524853 179.370771
941 -69.356562 101.540851 431.290331
942 -74.965501 97.243256 180.534407
942 -68.186276 91.616034 433.432353
943 -71.423319 83.152018 182.590505
943 -66.811072 81.662316 434.656900
944 -67.779806 69.049139 184.879472
944 -65.523982 72.363032 435.780558
945 -61.663994 56.181294 187.878980
945 -64.252618 60.136374 437.542771
946 -56.149584 44.343854 189.739550
946 -55.043337 49.758612 439.911924
947 -48.963875 32.715082 192.275663
947 -53.579886 39.857738 441.569213
948 -39.740997 23.143666 194.911000
948 -42.403712 31.253216 442.722280
949 -32.345960 12.450985 194.749239
949 -30.359692 21.952588 446.634624
950 -23.266943 3.850742 196.981166
950 -26.789338 13.967578 446.568791
951 -16.578926 -6.014163 197.392004
951 -11.931146 6.897387 449.823518
952 -3.190888 -14.652550 199.897486
952 -0.551632 -1.325005 452.105876
953 12.136927 -26.417532 202.501713
953 8.816625 -8.129176 451.948157
954 29.364656 -34.585914 204.381267
954 20.900389 -14.645044 454.062433
955 41.259590 -41.502071 205.357033
955 38.709218 -20.082765 456.283254
956 64.703183 -46.603983 210.044868
956 52.074376 -24.511925 458.097120
957 76.299191 -52.476285 209.506427
957 61.244052 -28.104656 459.065560
958 93.199156 -56.107159 210.522417
958 79.905833 -32.050372 461.495238
959 113.473964 -60.233401 214.526613
959 89.790541 -33.983228 460.468616
960 134.072464 -63.152632 216.263825
960 114.562463 -35.665481 463.034686
961 156.236124 -64.898469 219.377689
961 129.206892 -38.209737 464.975211
962 175.175746 -66.959859 220.426296
962 149.773116 -37.896763 467.016383
963 192.817782 -67.887556 221.209303
963 162.219245 -39.422198 467.912499
964 210.090049 -67.091325 223.120195
964 182.931204 -39.271775 469.142463
965 230.747182 -66.158993 224.911998
965 195.983918 -38.234906 470.557028
966 251.585873 -65.537293 227.907355
966 213.866187 -36.910139 471.895208
967 270.877520 -62.485481 228.610781
967 232.913327 -34.168568 475.530765
968 288.927652 -61.280165 230.998299
968 249.179258 -32.193244 476.922780
969 308.722875 -58.364581 234.734702
969 264.412224 -30.747474 478.304725
970 326.370426 -55.646591 235.549747
970 281.194976 -28.117693 479.545214
971 346.145324 -51.721720 237.991639
971 299.566387 -25.289844 480.604697
972 363.697520 -47.734158 239.378505
972 315.549138 -22.095968 483.983241
973 379.587896 -42.304648 241.833697
973 327.716105 -19.133122 485.864320
974 397.775785 -37.242405 243.980404
974 344.568921 -15.380539 487.719735
975 416.944229 -31.884897 246.106079
975 363.153462 -11.128388 489.915878
976 433.407436 -26.473679 249.003109
976 378.839133 -6.825250 492.262271
977 450.522407 -19.718279 251.356280
977 394.876340 -3.402159 494.197673
978 468.910160 -13.673070 254.236951
978 410.164436 0.916970 496.486616
979 482.446670 -8.222447 256.288494
979 423.062278 3.793397 498.740713
980 496.964884 -3.338150 258.679795
980 437.358707 8.054347 500.975367
981 512.959510 1.267284 261.191057
981 452.518817 11.774428 503.269693
982 529.653988 7.377575 263.771061
982 466.188454 13.883531 505.003613
983 546.018494 11.635725 266.309717
983 481.978732 17.412922 508.514962
984 563.094847 15.544997 270.311894
984 492.357684 18.717235 510.098902
985 577.757899 19.314950 273.394798
985 510.138807 20.721516 513.710877
986 595.101017 22.830238 275.777384
986 525.382506 22.161179 515.816422
987 610.030695 25.269820 279.493274
987 541.983517 22.572600 519.056294
988 623.112213 27.751832 280.389443
988 553.636666 23.540161 521.685560
989 640.330370 28.196397 285.037233
989 567.936806 23.275277 523.483244
990 656.078955 28.384290 287.588657
990 582.143093 22.421886 527.074121
991 669.907327 29.099873 291.051592
991 597.659859 21.038439 530.354980
992 685.508530 28.663245 295.364454
992 610.782893 19.333133 534.156538
993 701.261143 27.928983 299.186288
993 624.217938 16.867286 537.887215
994 714.947246 26.237677 303.755187
994 635.909537 13.781466 540.442030
995 730.425764 24.422358 307.790671
995 649.863400 11.226624 544.568842
996 742.346951 21.184518 311.259978
996 660.080636 6.866268 547.895412
997 756.771737 16.980313 315.691008
997 675.704008 2.420805 552.297658
998 769.344836 12.881925 319.964897
998 686.840053 -3.149794 556.205818
999 782.323010 6.936687 324.222744
999 698.445621 -9.450847 559.275739
1000 793.907959 1.971162 327.078079
1000 709.987982 -16.217307 562.571380
1001 807.076791 -4.958715 331.539943
1001 719.812928 -22.916073 565.678490
1002 815.976084 -10.714747 334.301778
1002 732.086181 -30.003707 569.724832
1003 828.954773 -18.640686 338.369947
1003 743.012850 -38.332314 572.809477
1004 842.867043 -26.614567 343.223859
1004 751.864367 -46.296489 576.108752
1005 852.188882 -35.634780 345.926313
1005 764.503034 -55.540744 579.311728
1006 862.198913 -44.860386 349.198308
1006 773.684884 -65.045232 582.463540
1007 871.383996 -54.356820 352.620212
1007 782.424089 -74.859398 586.047820
1008 882.429142 -64.610835 357.060805
1008 791.550174 -85.954125 589.083705
1009 893.209359 -75.163178 360.668982
1009 802.738543 -96.721945 591.903855
1010 901.288444 -86.494433 363.197740
1010 809.593488 -108.126448 594.845311
1011 912.430325 -97.545703 366.834232
1011 815.507429 -118.492564 597.610112
1012 920.741495 -110.252068 369.680094
1012 825.737414 -131.209731 599.833721
1013 930.833553 -122.057344 373.124555
1013 832.016502 -142.928288 602.521175
1014 932.981179 -135.286736 373.310927
1014 838.296622 -154.932127 604.414749
1015 943.529070 -148.479238 376.563425
1015 842.159790 -167.910081 605.485060
1016 946.618082 -161.731782 378.317968
1016 848.898875 -179.574063 607.659470
1017 954.984599 -175.511458 381.305615
1017 852.024109 -192.390921 608.598355
1018 959.789833 -188.639550 382.767987
1018 856.394950 -206.740288 609.658835
1019 961.292883 -202.364576 383.291928
1019 857.040198 -219.290973 610.765837
1020 967.316362 -216.862427 385.114946
1020 860.967889 -231.608251 612.097962
1021 967.907678 -229.509103 385.983612
1021 863.204109 -244.599609 613.127347
1022 967.019472 -243.158489 386.055193
1022 864.296441 -257.604279 613.114426
1023 968.485332 -256.377372 386.419321
1023 862.392436 -269.455609 613.233516
1024 966.831958 -268.806782 386.859360
1024 860.045890 -283.444968 612.216800
1025 964.854894 -283.131422 386.051432
1025 858.715473 -295.057611 612.080652
1026 960.983372 -294.816436 385.368822
1026 855.108981 -307.435859 611.340909
1027 957.910595 -305.640477 384.602234
1027 852.631063 -318.554814 610.166319
1028 952.313665 -316.993756 382.683844
1028 848.195512 -328.884919 608.529167
1029 946.939014 -328.545928 380.919119
1029 839.665476 -339.950185 606.530007
1030 940.923006 -338.613109 378.894214
1030 834.157858 -349.916356 604.900145
1031 933.118815 -348.554915 376.132796
1031 825.381625 -359.787527 601.570390
1032 923.391362 -358.910293 373.686991
1032 819.101470 -368.710629 598.978254
1033 914.547156 -367.094767 369.828884
1033 808.522182 -377.428145 596.094591
1034 905.882193 -374.930357 367.274481
1034 800.139095 -385.620202 593.078101
1035 892.511521 -382.386261 363.132090
1035 788.700335 -393.370099 589.799455
1036 882.749900 -389.714836 360.576146
1036 777.968672 -400.084175 586.213137
1037 871.743217 -396.369774 356.922449
1037 766.248939 -406.632072 582.527642
1038 857.335452 -402.551721 352.842932
1038 754.106769 -413.430317 579.787363
1039 844.082950 -408.168597 348.895851
1039 741.334078 -419.009277 575.378012
1040 830.365919 -413.279300 344.443876
1040 728.208841 -424.266133 572.483338
1041 816.893766 -417.483080 340.581806
1041 714.565247 -429.779333 568.099337
1042 804.609764 -421.563075 337.332697
1042 700.249672 -433.183388 563.161059
1043 788.855216 -425.986735 331.816621
1043 688.183131 -437.798922 559.647682
1044 775.472133 -427.512199 327.495533
1044 675.466149 -440.245924 555.563113
1045 757.416780 -430.663562 321.758996
1045 658.840612 -443.632404 550.491376
1046 742.729866 -433.807720 317.324910
1046 646.918879 -446.189324 546.838326
1047 729.062528 -435.775509 312.530503
1047 630.829769 -450.320776 541.634528
1048 712.362019 -438.516125 307.635409
1048 615.600340 -452.359939 536.374764
1049 699.547188 -439.533772 303.152978
1049 600.147659 -454.465199 531.861082
1050 683.226166 -440.285369 297.160168
1050 587.548825 -456.502606 527.338506
1051 664.233347 -442.112837 291.165134
1051 572.723609 -457.614640 522.734672
1052 652.951571 -443.578457 287.866706
1052 561.229761 -459.522973 518.327577
1053 635.619760 -444.158509 283.430861
1053 545.474842 -460.713591 513.780520
1054 619.922592 -444.904143 278.299500
1054 529.195690 -462.077389 509.370927
1055 602.668977 -446.204012 273.981886
1055 514.898029 -464.312953 505.569052
1056 584.299920 -447.149563 268.479108
1056 497.862341 -466.509992 501.507553
1057 567.157807 -448.128588 263.488092
1057 482.368113 -467.736735 496.947919
1058 550.775228 -449.163499 259.995819
1058 467.716381 -468.944973 493.286314
1059 536.545035 -451.102872 256.903536
1059 455.524848 -471.100657 490.770134
1060 518.197667 -451.252233 252.152958
1060 441.331946 -471.701919 487.017117
1061 503.146259 -453.077760 249.274813
1061 425.949399 -473.756958 484.454851
1062 483.267698 -452.636462 245.153649
1062 412.755162 -475.800714 480.616745
1063 467.872569 -453.813886 241.030363
1063 393.670512 -477.414294 476.651854
1064 449.835715 -455.833538 237.912481
1064 374.974570 -480.251961 471.649854
1065 430.712205 -457.787586 233.267339
1065 361.867482 -480.879797 470.585395
1066 414.996175 -458.520975 229.606047
1066 347.943312 -483.413135 468.248498
1067 394.381845 -459.452996 226.083113
1067 330.404160 -486.205079 464.807258
1068 378.625562 -460.783268 224.058599
1068 318.031025 -487.100698 462.135260
1069 360.016442 -461.839477 221.127412
1069 299.949992 -488.942556 459.076227
1070 343.817342 -462.732585 218.803304
1070 286.858292 -491.895229 456.970082
1071 326.974516 -465.227986 216.190771
1071 267.606172 -494.993162 454.171526
1072 312.623690 -467.437879 214.648695
1072 250.817158 -498.261764 451.267667
1073 292.157922 -469.352242 211.493431
1073 238.042646 -500.306064 450.263997
1074 275.902223 -473.682487 209.621085
1074 222.880074 -504.225799 449.379069
1075 258.564100 -475.935675 206.822667
1075 210.214793 -507.361196 446.993103
1076 237.168075 -479.003551 204.579403
1076 193.780953 -510.939498 445.965225
1077 225.409883 -482.974334 204.358291
1077 179.036902 -516.515560 443.998026
1078 206.357475 -487.185938 202.471413
1078 164.434203 -521.591737 443.449062
1079 191.374851 -491.099694 202.107457
1079 151.607213 -524.394182 441.919983
1080 176.419680 -497.215853 199.389408
1080 138.898791 -531.371364 441.836666
1081 158.868554 -501.458627 198.629727
1081 116.399467 -536.612374 439.321454
1082 141.335885 -508.681697 196.590903
1082 108.600504 -542.544103 441.134438
1083 126.768425 -516.022732 195.415015
1083 93.963977 -549.798811 438.671067
1084 115.742380 -521.244930 196.154860
1084 78.938170 -556.729069 436.949175
1085 102.926886 -527.292684 194.244379
1085 68.474194 -564.242845 437.202321
1086 83.624021 -536.057670 191.698550
1086 54.669019 -571.898401 434.592291
1087 71.107206 -543.483490 190.368921
1087 40.435675 -579.134277 432.336098
1088 57.491516 -552.195482 189.970955
1088 31.586682 -586.391163 431.972681
1089 42.971231 -561.525020 187.196067
1089 20.559920 -595.716894 430.332466
1090 37.223302 -569.679972 187.590501
1090 9.428324 -603.654339 429.016092
1091 22.483339 -580.056270 184.152074
1091 4.922237 -611.685510 427.845984
1092 12.574814 -590.172785 181.754236
1092 -7.808790 -622.222715 425.057802
1093 -0.894764 -601.512767 179.401201
1093 -19.723777 -634.090180 422.121283
1094 -13.103785 -614.003555 175.169157
1094 -24.500893 -643.656478 421.265202
1095 -26.720657 -624.990181 171.339144
1095 -35.504153 -653.138492 417.915683
1096 -35.200657 -637.635630 170.845806
1096 -43.335633 -665.660896 415.646134
1097 -31.876023 -650.074378 168.739049
1097 -51.569659 -674.778235 412.746155
1098 -42.046624 -662.542314 166.308424
1098 -50.926411 -684.222974 411.067822
1099 -43.455909 -676.476412 164.641597
1099 -58.166076 -699.611364 408.875733
1100 -52.483552 -689.414259 162.013373
1100 -63.533713 -713.765165 404.588048
1101 -57.694009 -702.661937 159.122491
1101 -66.016547 -725.707896 403.147132
1102 -48.606558 -716.264288 162.461497
1102 -62.664129 -738.205890 404.354705
1103 -51.482941 -733.865069 159.708543
1103 -67.141894 -752.772840 401.560682
1104 -66.175745 -749.541221 154.444204
1104 -73.205502 -765.701360 400.317041
1105 -51.146236 -760.558138 153.524202
1105 -57.549838 -776.509173 401.143234
1106 -54.783080 -774.777101 152.769153
1106 -55.080141 -789.137712 400.698201
1107 -53.647816 -790.352993 150.060701
1107 -56.885836 -800.928010 399.053703
1108 -37.447677 -801.531015 153.193859
1108 -55.611614 -816.017175 398.034753
1109 -40.950443 -819.147574 150.115879
1109 -53.538573 -828.208669 393.139415
1110 -52.164197 -833.322970 144.008734
1110 -54.319615 -840.427147 392.225463
1111 -32.880567 -846.870944 149.513064
1111 -36.188820 -849.799552 393.386427
1112 -30.471810 -860.977431 147.983287
1112 -40.434151 -864.769653 391.476461
1113 -28.468566 -873.630633 146.360960
1113 -33.885717 -876.137554 390.539009
1114 -15.364906 -885.209278 145.167391
1114 -33.092999 -889.281560 389.508309
1115 -4.346759 -894.006113 148.815916
1115 -18.244689 -901.451354 391.430182
1116 -2.751755 -909.601820 147.028640
1116 -13.477571 -913.298299 388.788213
1117 6.881415 -919.907989 146.432280
1117 -14.180573 -924.016847 387.253003
1118 14.921254 -932.078577 147.468554
1118 -5.425834 -933.953089 387.752395
1119 24.405061 -943.548272 148.876589
1119 -0.444496 -944.702192 387.356692
1120 35.379571 -952.128464 147.378398
1120 7.830170 -954.639907 387.401019
1121 35.694731 -963.421345 145.661166
1121 27.895327 -962.019654 390.924238
1122 52.652253 -971.141253 146.778170
1122 22.671654 -973.679088 387.718509
1123 54.100573 -983.327502 144.606057
1123 32.570344 -984.155153 387.563463
1124 58.799838 -993.846727 145.393074
1124 38.894544 -994.764480 385.723344
1125 61.863192 -1005.470245 142.646752
1125 47.080927 -1004.251273 385.561449
1126 81.894463 -1012.658179 146.053139
1126 53.333132 -1012.940662 385.884269
1127 87.591892 -1021.968028 146.453688
1127 54.141332 -1024.978693 383.724949
1128 94.632814 -1032.812321 143.445284
1128 66.685840 -1032.699969 386.067047
1129 105.106246 -1039.874780 145.321660
1129 76.779274 -1040.892130 385.850280
1130 106.997782 -1050.310171 142.725531
1130 85.801585 -1049.097756 385.681673
1131 125.578027 -1058.199549 146.162166
1131 92.449743 -1058.530085 386.147126
1132 132.287345 -1067.976166 142.819726
1132 97.790363 -1068.583141 385.704877
1133 139.657766 -1076.921424 145.060525
1133 104.179114 -1078.503011 384.707505
1134 143.315138 -1087.236727 146.174425
1134 112.672304 -1086.954708 386.638764
1135 142.609688 -1098.590750 144.682794
1135 110.740685 -1097.012595 385.964872
1136 151.276089 -1109.169049 144.556460
1136 121.103589 -1106.542886 386.935126
1137 160.730687 -1117.769221 147.208465
1137 130.319367 -1116.088582 387.599413
1138 164.606101 -1129.562538 147.130247
1138 135.085955 -1124.558731 388.651992
1139 175.371254 -1136.321220 149.365877
1139 130.958874 -1137.403909 386.761289
1140 184.618303 -1144.728865 150.636971
1140 139.608175 -1146.205542 389.527464
1141 183.662252 -1154.571869 151.133509
1141 145.698456 -1156.305710 390.319235
1142 189.222308 -1165.620535 152.285767
1142 153.437494 -1165.465744 390.448366
1143 191.182849 -1174.742068 151.521572
1143 151.467623 -1175.333743 390.258104
1144 188.209349 -1187.298446 149.881387
1144 157.439342 -1184.653596 393.064680
1145 196.397639 -1195.791190 151.842252
1145 162.818485 -1193.828431 392.548343
1146 199.822774 -1204.155874 153.068522
1146 160.612966 -1205.489214 391.286303
1147 197.423787 -1216.508682 152.602798
1147 160.725170 -1215.303818 390.958311
1148 202.509892 -1224.372386 152.356766
1148 168.305303 -1223.207002 393.236057
1149 209.380266 -1233.883916 154.053925
1149 170.303536 -1232.827551 394.018624
1150 216.707992 -1242.445611 156.361257
1150 172.519570 -1241.938859 395.114591
1151 209.649463 -1255.489297 153.986350
1151 168.190072 -1253.229293 391.847139
1152 211.077215 -1265.966935 154.870855
1152 164.572530 -1262.581257 391.907821
1153 213.697359 -1274.137207 155.376176
1153 171.042120 -1271.782752 391.812635
