# Supplementary material for: Action Sport Cameras as an Instrument to Perform a 3D Underwater Motion Analysis
Source: PLoS One. 2016 Aug 11;11(8):e0160490. doi: 10.1371/journal.pone.0160490 (PMC4981397; doi:10.1371/journal.pone.0160490)
Supplement: S1 Supporting Information — S1.1_Calibration Quality > S1.1.1_Underwater > S1.1.1.1_Highres > S1.1.1.1.1_Calibration > File A. This is the BUNDLE_CameraParameters. This is the camera calibration parameters. File B. This is the Triad. This is the 2D coordinates of the waterproof orthogonal triad structure carrying nine spherical black markers. File C. This is the WandCalibration. This is the 2D coordinates of the wand structure carrying one spherical black marker. S1.1.1.1.2_Accuracy > File D. This is the Trial_1. This is the 2D coordinates of the first rigid bar test acquisition, carrying two markers at known distance. File E. This is the Trial_2. This is the 2D coordinates of the second rigid bar test acquisition, carrying two markers at known distance. File F. This is the Trial_3. This is the 2D coordinates of the third rigid bar test acquisition, carrying two markers at known distance. File G. This is the Trial_4. This is the 2D coordinates of the fourth rigid bar test acquisition, carrying two markers at known distance. File H. This is the Trial_5. This is the 2D coordinates of the fifth rigid bar test acquisition, carrying two markers at known distance. File I. This is the MotionSequence3D_Trial_1. This is the 3D coordinates of the first rigid bar test acquisition. File J. This is the MotionSequence3D_Trial_2. This is the 3D coordinates of the second rigid bar test acquisition. File K. This is the MotionSequence3D_Trial_3. This is the 3D coordinates of the third rigid bar test acquisition. File L. This is the MotionSequence3D_Trial_4. This is the 3D coordinates of the fourth rigid bar test acquisition. File M. This is the MotionSequence3D_Trial_5. This is the 3D coordinates of the fifth rigid bar test acquisition. S1.1.1.2_Lowres > S1.1.1.2.1_Calibration > File N. This is the BUNDLE_CameraParameters. This is the camera calibration parameters. File O. This is the Triad. This is the 2D coordinates of the waterproof orthogonal triad structure carrying nine spherical black markers. File P. Th [file pone.0160490.s001.zip › S1_SupportingInformation/S1.2_Calibration_Dependability/S1.2.2_Accuracy/S1.2.2.5_Mov3_1p/File BX.txt]

0 54.369740 -1376.562724 119.608267
0 25.659233 -1358.650869 357.856391
1 59.937563 -1378.760316 125.619173
1 34.052259 -1359.300623 362.141426
2 52.510273 -1381.558240 122.600273
2 26.136683 -1360.228626 360.425637
3 57.973638 -1377.707113 125.280631
3 32.467737 -1359.931769 362.840706
4 51.394385 -1380.594557 122.050396
4 32.686508 -1360.322439 362.469177
5 59.371160 -1378.032572 123.816799
5 32.438454 -1359.543535 361.741378
6 51.656628 -1379.203814 123.036777
6 26.359374 -1361.857459 358.350043
7 52.327021 -1379.534029 122.675014
7 32.248070 -1360.186298 361.147100
8 52.692695 -1381.457842 123.732272
8 30.671283 -1359.235877 361.211391
9 49.277984 -1379.951985 121.218700
9 28.418573 -1358.936050 359.533688
10 46.169720 -1379.951275 120.292006
10 24.553910 -1358.739771 357.894995
11 49.299227 -1379.887893 120.131789
11 22.928836 -1359.270776 356.123374
12 45.441645 -1379.505264 118.845008
12 21.171183 -1358.093591 354.961558
13 45.443126 -1376.060274 118.119257
13 19.900969 -1355.980775 354.942104
14 54.987789 -1372.163911 120.637678
14 13.096039 -1355.306024 352.971102
15 40.940111 -1373.165222 117.341263
15 14.445562 -1351.878383 353.725710
16 25.778243 -1374.379106 112.165588
16 9.367504 -1350.297360 350.873963
17 32.000901 -1369.884728 112.687200
17 11.212768 -1344.677155 352.262680
18 33.921272 -1362.804317 116.058721
18 7.918271 -1341.439025 348.585798
19 27.713304 -1362.410153 112.405139
19 15.128799 -1335.201824 350.971398
20 22.352276 -1358.085038 110.927143
20 8.599597 -1331.726830 347.623230
21 35.079292 -1348.796621 115.036077
21 8.628838 -1325.415380 349.020106
22 27.873087 -1345.157575 109.623021
22 4.947165 -1320.600252 345.865862
23 31.311541 -1338.721139 109.720657
23 5.220808 -1312.922036 344.891639
24 25.252422 -1333.254439 106.633339
24 16.875831 -1304.256414 345.433949
25 24.627643 -1323.509040 103.407920
25 6.536169 -1299.076391 342.290641
26 26.348932 -1314.384804 102.189948
26 8.016271 -1290.098160 341.600877
27 32.348641 -1306.744588 103.263493
27 10.058006 -1282.182160 339.737031
28 27.868139 -1299.100194 99.073354
28 13.171409 -1272.285195 338.418076
29 35.955810 -1288.290435 100.598353
29 15.225969 -1263.902851 335.910392
30 40.892162 -1276.923300 99.904077
30 20.735956 -1255.198881 337.010361
31 43.742329 -1267.798737 98.301616
31 19.533820 -1247.370691 336.120310
32 39.421161 -1257.741275 96.182712
32 23.277037 -1237.648157 336.390579
33 46.980010 -1248.486220 95.673349
33 26.891220 -1228.381507 334.725561
34 47.498776 -1237.701661 95.167852
34 35.402381 -1216.612416 337.283503
35 58.797961 -1227.261439 97.234073
35 39.066636 -1209.152978 337.221852
36 68.555056 -1213.744717 100.171298
36 51.039115 -1195.818490 338.399239
37 70.307274 -1204.267196 98.207767
37 54.269120 -1185.723411 337.508201
38 80.655371 -1192.554369 99.949527
38 62.663972 -1177.130658 339.213196
39 91.290953 -1182.308474 100.329563
39 74.710572 -1164.999436 342.187465
40 101.364667 -1172.094860 102.168567
40 76.394125 -1158.343782 339.697431
41 109.565155 -1162.058749 102.343348
41 89.917550 -1147.190037 342.586434
42 122.474820 -1150.381331 104.558628
42 99.010884 -1139.404387 344.013788
43 137.883329 -1140.672369 107.168657
43 117.448358 -1126.487140 349.413044
44 138.516949 -1132.870254 105.606778
44 120.210618 -1118.922481 347.628132
45 156.055669 -1123.014574 109.831037
45 133.917364 -1110.211445 348.940642
46 173.247301 -1111.300208 112.508849
46 149.644881 -1098.958595 352.116748
47 183.912552 -1103.448594 111.824724
47 157.528125 -1092.031710 353.448574
48 201.080239 -1093.836414 115.249084
48 180.991447 -1079.887337 357.541146
49 215.977760 -1081.410451 117.122823
49 180.720775 -1073.626387 355.576607
50 229.645971 -1073.402345 118.142631
50 203.534030 -1063.239258 357.785998
51 244.960442 -1064.216707 121.256861
51 219.980777 -1053.149347 360.737089
52 259.190951 -1053.285771 119.979480
52 229.489849 -1045.855122 361.815350
53 272.354608 -1043.598614 121.469541
53 244.150212 -1035.512535 363.642147
54 292.853306 -1031.447053 124.935544
54 256.022017 -1027.071195 362.997485
55 310.037390 -1021.667002 126.814184
55 271.655363 -1018.831221 365.781131
56 325.927502 -1012.016945 126.678550
56 288.045903 -1009.418958 366.864557
57 343.824385 -1001.380108 129.551991
57 303.089105 -999.533065 369.509729
58 358.816979 -993.265362 132.005131
58 315.113553 -992.569594 369.917813
59 382.367716 -982.273886 135.104019
59 335.981309 -983.281090 372.642437
60 392.808897 -978.138969 136.021044
60 351.353233 -975.971012 376.612777
61 414.029813 -968.436716 138.373024
61 367.088768 -967.705396 378.007712
62 432.683658 -960.264191 140.871585
62 385.559638 -960.278603 380.049543
63 451.392952 -951.631263 144.127708
63 402.377207 -954.111252 382.376611
64 464.584264 -946.310403 146.763026
64 417.887737 -947.591527 385.814364
65 489.551621 -938.726471 151.240684
65 434.564280 -941.850184 389.653473
66 505.059036 -934.155961 154.682345
66 445.820777 -939.721290 390.246986
67 520.995911 -928.524960 158.362108
67 468.677098 -933.829805 395.425448
68 542.249032 -923.416718 163.206425
68 482.989953 -929.581177 398.657749
69 560.339526 -919.613913 168.243789
69 502.083405 -925.151276 404.254915
70 572.914779 -916.329778 170.003535
70 518.605635 -921.694175 408.729676
71 593.564354 -913.319144 176.563975
71 530.763675 -919.138738 412.565840
72 611.060802 -911.070943 181.995053
72 548.627475 -916.659571 418.449405
73 626.193231 -908.979925 187.455395
73 565.643708 -913.833446 424.351329
74 643.953536 -906.519785 194.402245
74 579.463202 -912.655873 429.552747
75 662.262933 -904.695269 200.541728
75 595.308718 -910.051843 435.396742
76 678.192285 -903.329004 206.033710
76 608.792997 -909.320664 441.208556
77 699.426306 -902.034563 215.135241
77 623.867761 -907.314482 447.415235
78 720.565139 -899.652929 222.932021
78 641.438987 -905.531555 455.059345
79 736.699609 -899.225995 229.638861
79 660.962352 -902.816043 462.052298
80 752.047173 -898.174212 236.599756
80 673.675482 -900.611983 468.536959
81 768.367954 -897.205940 243.005758
81 688.448877 -899.131538 474.215445
82 784.151206 -895.412734 249.333777
82 700.625950 -897.387952 479.742428
83 800.850622 -894.004988 255.794669
83 717.517425 -893.982356 486.598661
84 816.508892 -891.423393 261.617561
84 731.712110 -891.160785 491.798664
85 834.652660 -888.314940 268.249076
85 744.453031 -888.264274 496.137998
86 849.615685 -884.515596 273.603314
86 757.931752 -884.436828 502.023247
87 864.858702 -880.362004 279.367198
87 769.095117 -879.664582 506.439807
88 879.269335 -875.315068 286.009336
88 784.560567 -874.895096 512.739491
89 892.043178 -869.669593 291.207963
89 793.779690 -869.499796 516.873527
90 908.367096 -862.562011 297.995066
90 806.394303 -863.001913 522.511783
91 918.726757 -857.295848 303.482201
91 815.853014 -857.055438 527.428163
92 928.733535 -850.629632 308.785195
92 825.267490 -850.375793 532.245801
93 940.149853 -843.789694 314.449378
93 833.311524 -843.283560 537.058505
94 948.019509 -835.745752 319.252751
94 841.513012 -836.074952 541.186685
95 958.171492 -827.232792 324.478204
95 845.191040 -828.877119 545.058726
96 962.994491 -818.843185 328.625568
96 850.590173 -820.581240 548.557749
97 972.126364 -808.947267 333.495684
97 854.883322 -811.504875 552.104656
98 975.915404 -799.521795 337.081238
98 859.066000 -802.688368 556.525603
99 979.770552 -790.280611 341.652960
99 859.905540 -794.538158 558.972939
100 980.854771 -781.951171 345.205757
100 861.047170 -785.898220 562.313295
101 982.670214 -772.539633 347.774728
101 861.305133 -778.045041 564.904229
102 981.766851 -763.320914 350.944010
102 860.525863 -769.880008 568.165856
103 980.201217 -755.291283 353.435660
103 857.713184 -761.130861 570.316830
104 976.399299 -747.472841 355.511956
104 855.047175 -754.865640 571.977680
105 974.618337 -739.597697 357.906467
105 851.708544 -747.808315 574.415634
106 965.788688 -733.839407 358.287831
106 843.909222 -740.734457 573.915185
107 960.964734 -727.215710 358.515944
107 839.459312 -734.802218 574.447305
108 951.281279 -722.381910 357.287021
108 834.056908 -729.324615 575.192198
109 945.286075 -716.792082 357.511625
109 823.787417 -724.983213 573.227463
110 937.334535 -712.841969 356.638189
110 812.827013 -721.545568 572.761978
111 927.400060 -710.314208 354.911691
111 806.403237 -717.654939 570.809685
112 915.700137 -708.036586 351.858010
112 794.773981 -716.248569 568.285877
113 905.017532 -706.841633 348.603297
113 783.934574 -713.743748 565.377458
114 892.099037 -705.914060 344.800404
114 772.155120 -713.172029 561.969730
115 880.481024 -705.653428 341.003625
115 763.439013 -712.719881 558.998151
116 868.147905 -706.024933 336.799452
116 752.658610 -712.131438 554.182463
117 856.608387 -706.442952 331.386167
117 737.963542 -713.203228 550.235982
118 840.319162 -707.726756 325.551212
118 725.516740 -714.543086 544.680225
119 827.719743 -710.098944 320.479298
119 712.136283 -716.333234 539.740042
120 814.895210 -712.162309 315.050561
120 701.322433 -717.613714 535.329682
121 798.611265 -715.149678 309.628651
121 683.336588 -720.900339 528.624253
122 785.042588 -718.829462 303.927099
122 672.476375 -723.777753 524.109323
123 768.316949 -723.545651 297.799069
123 658.105695 -727.692779 518.513144
124 753.481879 -729.090991 291.140881
124 644.220191 -732.004374 513.328613
125 740.988288 -734.241184 285.895108
125 631.122233 -736.937450 508.583198
126 726.471903 -739.836437 279.645692
126 619.042395 -741.641625 502.922450
127 710.502959 -746.827546 273.382592
127 605.849135 -746.768679 496.854819
128 696.421179 -751.973340 267.982092
128 592.564310 -751.889078 491.678005
129 680.314595 -759.760145 261.535782
129 581.510392 -757.592721 487.290263
130 662.710188 -766.796139 253.710069
130 564.028562 -763.360338 479.743638
131 650.840486 -772.680121 249.233772
131 553.939949 -768.973343 474.522367
132 633.935182 -779.867918 242.496145
132 543.822651 -773.950515 470.960737
133 621.056119 -786.544904 236.782947
133 525.306891 -780.423362 463.652838
134 606.465483 -792.720729 231.469370
134 514.667427 -785.391245 458.798782
135 593.426682 -799.471277 225.223699
135 499.876893 -791.856374 454.217247
136 577.559813 -806.296400 218.929840
136 484.586083 -796.484191 447.127819
137 561.512739 -812.343899 213.242732
137 474.868566 -801.989469 443.390331
138 546.223310 -817.880226 207.306019
138 460.834100 -806.909403 437.861094
139 530.861004 -824.944839 201.851515
139 442.740300 -811.768264 431.021365
140 516.024482 -830.323079 197.225238
140 430.176676 -816.524194 426.661282
141 503.332803 -834.938130 192.117346
141 422.095190 -818.854865 423.946410
142 488.186419 -839.442724 187.769030
142 406.252055 -823.804309 419.605032
143 471.616807 -845.534084 184.059697
143 392.228680 -828.089447 414.904536
144 454.475532 -849.860363 178.676979
144 377.899618 -830.913830 412.330132
145 441.546791 -854.595966 176.578867
145 364.941582 -834.604874 409.189664
146 423.755793 -858.881576 173.172180
146 353.215321 -837.583507 406.973217
147 410.381552 -862.037332 169.452749
147 336.602340 -840.310181 404.206247
148 396.266959 -864.971467 168.144550
148 323.861766 -843.103658 400.108405
149 378.943677 -868.873885 163.798662
149 308.562387 -846.393025 397.580868
150 369.528313 -870.689109 162.499081
150 297.424328 -847.603748 395.912277
151 347.175242 -874.480209 157.585241
151 287.230636 -848.058861 393.216800
152 333.101748 -875.826073 154.736918
152 270.825831 -850.819136 390.784721
153 320.514548 -877.650543 153.626668
153 253.352922 -850.887303 386.904073
154 305.456515 -879.330868 149.805312
154 248.467944 -851.512170 386.737077
155 292.371587 -879.675528 149.558131
155 226.737196 -852.271342 382.791065
156 278.224573 -880.470825 148.057702
156 221.288896 -851.465664 383.272247
157 260.463116 -881.706200 142.726170
157 203.409715 -851.119142 380.351988
158 252.533036 -879.524469 143.529811
158 200.655643 -849.596565 383.197849
159 235.069774 -877.739571 141.771266
159 185.757312 -847.723676 379.157031
160 224.637385 -876.452352 139.684765
160 168.969688 -846.741526 377.098066
161 212.843208 -874.430849 139.236469
161 160.384196 -843.985562 376.959368
162 198.305835 -873.039782 138.868058
162 149.031034 -841.123627 375.854132
163 188.573288 -870.615635 138.399637
163 134.265288 -838.539126 374.394469
164 172.692462 -867.193271 135.892288
164 124.941282 -835.133602 372.408617
165 162.175409 -864.577229 134.754466
165 113.437223 -830.242348 371.716519
166 146.504562 -859.990926 134.460912
166 103.034599 -826.568808 370.037665
167 131.870386 -856.122186 129.036283
167 92.295595 -821.257943 370.559421
168 128.372472 -848.980721 130.702586
168 80.837504 -816.281932 367.677283
169 107.014843 -846.847146 127.778355
169 71.333888 -810.475266 367.092413
170 102.325881 -840.271343 125.386781
170 60.951231 -805.825418 365.645070
171 95.249472 -833.083775 125.707635
171 59.864359 -797.561508 364.712766
172 82.172599 -825.826604 122.719769
172 46.231464 -791.632073 362.231255
173 77.462917 -816.737541 123.201408
173 38.264684 -783.450789 362.051672
174 61.128449 -811.209004 120.767774
174 27.990095 -775.640800 362.034152
175 56.049083 -803.848801 120.537346
175 23.924528 -767.461812 360.744778
176 59.632408 -793.227364 122.117998
176 24.553952 -756.803390 362.386171
177 47.432804 -785.631389 118.673644
177 13.980751 -749.394320 360.920248
178 41.804892 -774.603241 117.976214
178 11.833169 -740.590510 360.033486
179 38.661778 -765.046337 116.450889
179 10.567950 -729.902852 358.630659
180 30.094165 -757.657547 113.894995
180 5.295937 -720.901110 357.126860
181 34.896999 -742.344671 115.032671
181 18.161545 -708.656364 358.243636
182 30.134843 -733.091974 112.162821
182 15.718006 -698.586243 357.991052
183 30.265552 -720.235666 111.334307
183 18.010612 -688.229895 358.216864
184 49.128101 -707.332292 115.972707
184 20.465298 -678.397964 356.594261
185 48.127094 -696.605672 113.199030
185 27.384175 -667.242600 356.944654
186 64.909563 -685.499388 114.395393
186 34.901964 -658.493695 356.741770
187 72.510784 -675.835861 112.311239
187 47.600640 -647.326874 356.346324
188 79.881706 -665.051862 112.009992
188 54.051382 -637.443532 354.639978
189 93.970116 -655.425916 113.492759
189 66.362670 -628.980896 354.708387
190 106.183121 -647.480203 113.936138
190 79.586378 -621.602416 354.152527
191 126.176231 -639.625997 113.945892
191 93.384716 -613.157280 356.062626
192 142.538499 -633.223675 115.876907
192 107.617409 -607.834335 355.355672
193 160.741697 -626.064382 117.745213
193 121.603504 -600.973701 357.394811
194 174.840662 -621.721103 117.397578
194 141.209369 -595.408437 359.201516
195 187.697103 -616.143255 118.602347
195 158.755829 -589.076234 360.271031
196 205.812595 -611.156507 120.624079
196 171.765327 -584.358216 363.642904
197 225.272717 -606.496372 124.117906
197 187.346989 -579.522162 364.269289
198 242.953346 -600.796121 127.633158
198 205.051551 -574.808901 367.164250
199 257.273320 -596.807326 128.357183
199 219.903108 -568.538318 371.340292
200 278.754169 -590.790555 132.419091
200 240.071704 -563.790024 375.389094
201 296.737128 -586.252619 136.781751
201 254.858332 -558.345761 377.179880
202 311.272740 -582.335706 139.955800
202 272.640192 -553.045015 381.043533
203 335.079593 -576.483187 145.116568
203 291.163204 -548.688241 386.362860
204 351.383502 -571.215574 149.159842
204 308.134053 -544.553451 390.284807
205 368.368298 -567.103319 153.340889
205 328.420253 -537.970554 396.062911
206 389.350163 -562.171367 160.411677
206 346.178664 -532.855432 401.778898
207 409.049025 -556.818028 165.697989
207 357.870624 -528.898825 404.220665
208 428.468338 -551.531405 169.333071
208 381.066839 -524.132192 409.908334
209 448.702989 -548.366332 175.909370
209 398.630271 -519.750039 414.537539
210 471.008644 -544.067081 180.553331
210 413.876344 -514.114339 420.110288
211 491.505348 -538.800781 186.245224
211 437.938932 -510.716934 426.207886
212 509.558857 -535.375995 191.408283
212 456.322904 -505.516753 431.290070
213 527.694325 -531.083223 195.964154
213 471.243137 -501.668805 434.806025
214 550.436164 -526.396564 201.963494
214 489.517191 -496.134756 439.964673
215 568.880106 -521.090135 207.206442
215 507.929443 -491.606452 444.938916
216 590.729130 -516.507257 212.606799
216 526.127091 -486.934586 449.448348
217 610.771982 -511.596192 218.721804
217 549.010523 -481.224332 456.686141
218 632.463366 -505.957515 224.293906
218 565.550801 -475.451037 461.068924
219 650.946483 -501.297637 230.004681
219 581.008524 -471.055124 465.691531
220 670.999418 -495.407749 234.911958
220 600.785716 -466.045645 470.795501
221 691.044261 -489.982020 240.686011
221 618.940227 -459.915584 475.972578
222 711.990207 -484.526934 247.486733
222 637.593508 -453.623000 482.087489
223 730.545085 -478.787008 254.127619
223 656.399124 -447.630746 487.942777
224 748.605684 -473.089860 259.918277
224 672.155950 -442.081619 493.636085
225 767.406390 -465.003906 266.438407
225 688.685791 -435.403634 499.882690
226 788.208095 -456.899842 274.225019
226 704.691046 -427.463700 505.952618
227 806.818143 -449.726008 281.047641
227 719.314773 -420.568815 512.128926
228 822.263645 -443.123238 288.240205
228 736.335462 -413.085801 518.648196
229 840.659981 -434.516756 295.822381
229 750.623656 -405.508058 525.643774
230 857.013591 -426.362144 303.117140
230 765.047610 -397.921573 532.076581
231 872.359988 -418.612301 310.550227
231 779.070284 -389.110054 540.083566
232 889.223447 -409.344063 319.042467
232 795.266807 -379.460226 547.132244
233 904.290948 -399.819701 327.152533
233 807.107446 -371.016996 554.092343
234 917.403165 -391.178364 334.701601
234 821.950089 -361.837225 562.427273
235 933.776659 -381.217564 342.402502
235 833.356253 -352.988761 569.255629
236 947.954261 -370.704039 350.700757
236 846.655649 -342.102725 577.004566
237 961.514988 -360.590173 358.295615
237 859.365816 -331.529383 584.484749
238 975.994023 -348.873677 366.474436
238 870.831738 -320.843809 591.124835
239 989.020671 -337.457484 373.702649
239 883.066715 -309.326210 598.111192
240 1001.885912 -325.917331 380.866658
240 893.871182 -297.539410 604.827702
241 1016.126465 -313.231966 389.519150
241 901.802678 -287.337893 610.430797
242 1026.264582 -301.856446 395.624035
242 912.163416 -275.566423 617.180643
243 1038.986271 -288.268109 402.899982
243 922.431997 -262.677168 623.252700
244 1048.050446 -277.037179 409.349703
244 930.548902 -251.201353 628.488397
245 1057.182916 -263.673380 415.284037
245 939.002708 -238.199762 633.905370
246 1065.555729 -250.287842 419.269665
246 943.529105 -225.738034 638.152435
247 1071.297170 -237.183901 423.863915
247 951.141379 -212.827939 641.766456
248 1080.010737 -222.605744 428.258621
248 956.188299 -197.786762 645.311624
249 1083.346101 -208.582340 430.803529
249 960.212327 -185.101546 648.065897
250 1089.999724 -193.172181 434.099252
250 962.174783 -172.041455 649.886380
251 1093.508181 -177.887921 436.197797
251 965.950614 -157.305059 651.330689
252 1093.815679 -163.423179 437.053273
252 968.102356 -144.761537 652.500066
253 1098.232263 -149.665300 438.533130
253 966.759233 -131.897858 651.793221
254 1099.894535 -135.327997 438.539556
254 964.371968 -120.343689 651.124736
255 1097.618129 -123.384873 437.766045
255 962.731068 -108.837584 650.018290
256 1095.340874 -111.953334 436.387325
256 958.728374 -97.688661 647.579147
257 1090.750238 -100.175469 433.541604
257 955.553813 -87.406558 644.928824
258 1085.087759 -89.927276 430.961800
258 950.020861 -77.894864 642.370899
259 1076.655867 -79.172140 426.819024
259 941.323936 -68.735569 638.393044
260 1068.322452 -70.658425 422.949386
260 936.251048 -61.022203 635.044106
261 1060.096988 -62.498215 417.855607
261 927.807466 -54.104561 630.577200
262 1049.558386 -55.102337 413.430033
262 917.501685 -47.932024 625.937805
263 1040.028024 -49.811273 408.029373
263 908.344485 -43.297740 621.413897
264 1027.994228 -45.209140 402.781973
264 895.570705 -38.539801 616.294336
265 1014.529411 -41.551226 397.562591
265 884.407009 -35.185547 611.604096
266 1001.833748 -38.618152 392.485019
266 871.032830 -33.201992 606.584648
267 988.109980 -37.885492 387.475886
267 857.993517 -31.753830 601.658987
268 972.108005 -37.819370 381.425317
268 844.985177 -31.397730 597.164948
269 958.664216 -38.725032 376.316172
269 832.304888 -31.984595 592.180301
270 944.247833 -40.772492 371.801508
270 815.538614 -32.603511 586.776753
271 929.220824 -43.587290 366.256497
271 803.259128 -34.730587 582.063334
272 911.255433 -46.955158 360.016312
272 787.461146 -36.414695 577.498937
273 893.495155 -48.487193 353.714626
273 771.912011 -37.996574 572.501578
274 878.301466 -52.907153 349.415065
274 757.346627 -40.313416 566.979678
275 861.526468 -55.697666 343.731563
275 741.397941 -42.865467 562.393744
276 844.114880 -59.204658 337.675341
276 722.832708 -45.513962 556.298849
277 826.247908 -62.215975 332.014023
277 709.765769 -46.904291 551.529745
278 810.990651 -65.438794 325.381420
278 693.240380 -49.974814 547.083872
279 791.355804 -69.298012 318.972044
279 676.616379 -52.631239 540.452175
280 774.957155 -72.729036 312.686188
280 661.286835 -55.700339 534.781986
281 755.280042 -76.859829 306.050380
281 644.885774 -58.142160 529.691320
282 738.365686 -79.797635 300.107421
282 628.428936 -60.527593 523.901413
283 720.394290 -83.659365 294.280934
283 611.936770 -63.886816 518.187217
284 705.173367 -86.991936 288.372162
284 595.576273 -66.255507 511.918375
285 687.794934 -90.371559 282.073238
285 579.695016 -68.117690 506.969665
286 667.902832 -93.629676 274.903887
286 562.467693 -70.927101 501.099343
287 649.799127 -96.713084 268.379201
287 548.500270 -73.375908 495.950195
288 631.128398 -100.114729 261.277386
288 529.437732 -75.741678 488.895082
289 614.814819 -104.232177 255.089042
289 516.189878 -78.087000 483.292872
290 597.808353 -107.268051 247.511345
290 499.972158 -80.766913 477.152806
291 581.474214 -111.099669 241.968236
291 482.927756 -82.453858 470.760420
292 561.645796 -114.098556 234.967219
292 468.092245 -85.191994 465.357785
293 546.392354 -116.968770 229.169859
293 452.835743 -86.672262 459.202068
294 527.610070 -119.351206 223.139969
294 437.327823 -88.144020 453.737857
295 510.483106 -122.292969 216.525481
295 419.036131 -90.426620 447.453728
296 494.038896 -125.155918 210.042728
296 406.854139 -90.664815 442.512410
297 474.907394 -128.206291 204.343108
297 390.835218 -93.510527 437.501603
298 459.482190 -130.069023 199.218947
298 374.813318 -94.912166 432.133349
299 442.405604 -131.644378 194.156234
299 358.822911 -94.660110 426.944281
300 424.392279 -133.612587 189.517481
300 347.772503 -94.999627 424.288100
301 408.012772 -134.372862 184.298896
301 327.243305 -94.995431 418.339974
302 390.744009 -135.782357 180.236407
302 313.114869 -95.446012 414.582778
303 369.657983 -135.969431 174.510640
303 299.073337 -94.099418 410.276228
304 352.099633 -135.595628 171.867202
304 281.859272 -93.368501 406.573529
305 336.274244 -135.703237 168.359120
305 268.967364 -91.891453 404.763739
306 319.537692 -133.769403 165.362884
306 254.585588 -89.874133 402.539431
307 299.537074 -132.272287 161.475854
307 235.918061 -87.255850 400.007060
308 280.826217 -130.793391 159.406260
308 217.855524 -85.359943 396.076359
309 267.470648 -128.897338 158.509418
309 203.478620 -81.180122 396.270965
310 246.068662 -126.476349 155.653858
310 188.370711 -78.937246 394.393494
311 228.881839 -122.861058 155.516165
311 174.411629 -75.210881 393.870238
312 216.910688 -118.523962 154.965153
312 160.492496 -69.265821 394.482704
313 198.596355 -114.295481 153.733134
313 148.643751 -64.740184 394.714952
314 183.255404 -110.579133 153.467736
314 135.243288 -60.252246 394.090539
315 168.118276 -105.196993 153.630734
315 120.910681 -53.265939 394.809607
316 152.743052 -98.868042 153.716901
316 103.674251 -47.172463 392.873230
317 138.747265 -93.948623 153.875912
317 94.064577 -39.503586 394.546494
318 124.659517 -84.969201 153.397924
318 82.255591 -32.667359 393.874438
319 116.592975 -78.180386 153.896010
319 69.320438 -24.592297 394.351607
320 100.022489 -70.782384 152.196289
320 59.069137 -17.128911 394.610572
321 88.757846 -63.138836 152.571456
321 50.014804 -8.484619 395.004600
322 68.883861 -54.298688 149.879849
322 40.894008 1.353329 394.046655
323 63.126730 -44.887547 151.516299
323 30.137374 9.813345 394.031622
324 53.108262 -36.290820 150.892458
324 21.588854 18.838121 394.322646
325 40.724088 -25.912863 149.743875
325 12.856732 28.588591 393.453765
326 30.948947 -14.963422 149.228300
326 1.838028 42.302781 392.343789
327 27.032199 -3.843000 150.739210
327 -0.087073 55.063110 392.618819
328 17.923335 7.880579 147.980408
328 -1.329584 65.882268 391.542324
329 15.046985 20.706360 146.159332
329 -6.820638 78.989982 390.248269
330 10.949773 36.190174 146.037814
330 -8.248114 91.187252 389.986491
331 14.776311 48.676242 146.336067
331 -6.535667 105.201373 388.977100
332 14.464035 63.836392 144.968304
332 0.687206 120.215221 389.390373
333 13.868157 78.805449 142.305637
333 3.323300 133.385340 388.910874
334 26.292819 94.135337 143.305796
334 10.734275 145.089380 389.092061
335 33.439957 107.125490 141.079362
335 18.687960 159.829837 388.401805
336 44.047436 120.702488 140.050574
336 25.841228 172.840287 386.260521
337 53.991196 135.722364 139.488846
337 35.801638 185.527472 385.108300
338 63.053544 151.507059 137.864000
338 51.768737 196.970638 386.988357
339 74.685313 163.719197 137.776230
339 60.376955 208.564519 386.889263
340 90.971049 174.165917 139.140357
340 69.825223 219.185311 386.265467
341 106.475133 186.604793 139.459520
341 87.397487 227.725394 388.126888
342 120.396863 196.896614 140.971029
342 96.774512 237.679063 388.537050
343 140.077562 206.917460 142.520728
343 110.893883 246.079610 389.493552
344 148.918935 216.033719 144.794017
344 127.505789 253.547774 391.916322
345 166.651241 223.379339 146.821520
345 143.530212 260.578582 394.246220
346 180.334493 230.815788 149.145145
346 154.273163 266.644799 396.820490
347 197.635706 236.414073 152.337537
347 172.079340 272.823005 400.556397
348 212.341591 242.025054 154.569019
348 185.868656 278.655053 403.173392
349 230.955535 246.874148 159.512418
349 201.857652 282.480754 406.875043
350 248.723610 251.215010 164.038822
350 215.894896 285.463538 410.945810
351 266.281312 252.698285 167.778774
351 232.634330 288.739933 414.758347
352 284.347854 255.921973 173.088043
352 246.941898 290.929090 418.443613
353 302.795908 258.913366 178.391606
353 265.813446 293.883917 423.722988
354 321.916667 260.780417 183.972115
354 282.101850 295.367134 428.323877
355 335.192618 260.125838 186.935763
355 297.700437 296.361183 432.943774
356 353.049389 261.564763 192.910723
356 314.776357 298.307384 438.530660
357 372.117927 260.282105 199.689482
357 330.618679 297.674393 443.460022
358 388.744519 259.850512 204.857666
358 347.319553 298.073194 449.224992
359 410.478994 258.466264 210.752587
359 366.550043 297.529641 454.986425
360 426.001548 257.293888 216.589770
360 378.541996 297.552230 459.118728
361 444.514508 256.647362 222.217037
361 397.160588 297.309831 464.785634
362 464.036915 254.572431 229.822840
362 414.059523 297.864829 471.547292
363 482.686055 253.437530 236.209235
363 428.546088 297.730052 475.641624
364 500.096872 253.419077 241.188183
364 446.965674 296.540193 481.263075
365 519.046279 252.650302 246.537068
365 465.270769 297.703534 486.823780
366 539.657909 250.291917 254.109713
366 480.443689 297.621045 492.225374
367 559.043372 250.465576 260.207601
367 499.622107 297.835072 498.085075
368 576.213763 249.837539 264.706523
368 513.636145 298.959978 502.874117
369 594.300733 249.846138 270.712354
369 531.896025 300.318941 508.387550
370 613.900193 249.402650 277.628885
370 549.621309 300.565847 514.143180
371 631.481292 249.907447 283.241381
371 565.312380 302.428958 519.315681
372 649.052916 251.164912 288.607048
372 581.709938 303.992524 524.154436
373 667.134573 252.728969 294.517319
373 596.678718 306.704280 529.381898
374 682.158967 255.417914 300.093227
374 615.980546 311.185387 534.729362
375 699.824660 257.808509 305.588337
375 629.462235 313.895271 539.454889
376 718.063968 261.608918 311.452767
376 645.730516 318.192398 544.702344
377 736.672901 264.738605 317.547825
377 661.100981 322.423382 550.117896
378 754.717113 269.427844 323.948115
378 676.034901 327.223664 555.262154
379 771.601620 273.859047 329.412523
379 692.797263 332.740293 560.423856
380 787.074949 279.614433 335.213920
380 707.899910 338.785180 565.154322
381 803.107500 285.754545 340.174200
381 720.231171 344.101081 570.237398
382 820.083224 292.942896 346.046393
382 734.865565 351.212496 574.959956
383 835.740523 298.337727 350.767687
383 751.542797 358.883639 580.084239
384 851.207154 307.078647 356.095950
384 764.276412 365.556056 583.924666
385 865.489938 314.771721 360.797313
385 777.749082 373.936776 588.285326
386 877.757061 323.207224 365.223265
386 789.872776 382.247399 592.661506
387 893.687785 332.000523 370.516826
387 803.252005 392.262002 597.922368
388 905.933286 341.060316 374.711791
388 816.116177 400.836804 601.524972
389 921.137099 350.486373 380.265288
389 829.048762 409.666199 605.141987
390 934.727343 362.152833 384.331599
390 838.364271 419.827154 609.359513
391 946.035262 372.087377 388.177218
391 849.283400 430.124718 612.710486
392 957.238296 384.738876 391.881179
392 858.883308 441.081111 616.052305
393 967.187125 396.521141 395.299176
393 869.727807 453.257116 619.109343
394 979.906305 408.876572 398.937686
394 877.578716 463.957709 621.665775
395 990.716421 421.341008 401.667804
395 887.081816 475.833698 624.070787
396 1002.799619 435.929651 405.983693
396 895.646521 487.740362 627.050399
397 1011.374006 447.732537 408.077353
397 904.435271 500.820497 629.087667
398 1019.713652 461.891122 409.636522
398 910.629439 512.869086 630.154602
399 1029.013909 475.884568 411.659894
399 918.143731 525.335147 632.420558
400 1031.454746 489.227709 412.169944
400 926.050092 538.716909 633.403023
401 1037.607528 502.240990 413.232642
401 929.886036 549.812127 634.060956
402 1042.955112 517.265098 413.716704
402 929.314856 563.875992 633.298610
403 1049.219806 531.182497 414.778394
403 935.305700 575.807011 634.117716
404 1049.789212 545.154316 413.250481
404 938.177613 588.186324 633.615336
405 1053.146332 558.057942 413.533119
405 938.940740 600.187664 632.724546
406 1053.933631 571.985581 412.530183
406 937.437693 612.519715 631.179808
407 1054.253645 585.595122 410.836412
407 936.214708 626.175406 629.024487
408 1056.351944 598.206576 409.726909
408 933.022170 636.576902 626.951035
409 1054.281195 610.106401 407.945498
409 931.514331 648.618208 624.790253
410 1049.670212 623.030405 404.477828
410 929.081881 658.201896 622.827176
411 1044.026759 635.104506 402.274130
411 923.228243 667.811827 618.715387
412 1038.385963 645.212280 398.608522
412 919.524819 677.744602 616.408038
413 1033.724363 655.533664 395.458237
413 910.070956 687.704467 612.810123
414 1027.597150 664.693908 392.561143
414 903.152354 695.975796 609.510197
415 1018.379787 673.460505 388.929639
415 895.947913 704.069892 606.181873
416 1008.133553 682.178416 385.010313
416 888.594343 711.239952 602.939831
417 998.948400 688.553401 381.525694
417 878.749359 717.409982 599.564380
418 987.921862 695.653971 377.269725
418 867.175260 724.252051 595.540152
419 976.691883 701.237150 373.910291
419 857.465256 729.506810 592.216800
420 962.825265 706.156982 369.448156
420 846.664489 734.300317 589.169150
421 951.618203 710.954002 366.124655
421 833.727546 738.658758 584.486632
422 939.361833 714.224265 362.191599
422 821.607898 742.095686 581.593715
423 926.980498 717.107604 358.655844
423 808.583041 745.772698 578.408267
424 913.234385 720.272997 354.650711
424 794.620889 747.642028 574.115963
425 897.634239 721.561051 349.981712
425 780.582043 750.422376 570.277428
426 883.962367 723.783858 346.333020
426 766.855232 752.700300 566.422834
427 869.327936 725.870303 341.743373
427 753.179241 754.239890 562.469589
428 854.224193 725.910580 337.455632
428 739.633849 756.461341 558.619961
429 838.483802 727.973332 332.957940
429 723.859439 758.027379 553.954544
430 823.403205 728.162004 329.536026
430 711.385488 758.731070 551.070120
431 807.371357 729.117061 324.494624
431 696.050959 759.008335 547.329105
432 792.965470 729.587940 321.010141
432 681.680791 760.591498 543.340949
433 775.686241 729.792068 316.432175
433 666.353416 760.990155 539.561265
434 760.474184 729.218175 311.427399
434 650.387255 761.780566 534.862743
435 744.604754 730.496384 307.309792
435 634.446951 762.148948 530.335323
436 729.592295 730.071761 302.630562
436 622.690511 762.232043 527.040369
437 714.222552 729.668248 298.379302
437 605.550959 763.383047 522.579026
438 697.004078 729.982698 293.220631
438 589.760691 764.192929 518.509586
439 680.992828 730.168444 288.154770
439 577.775442 763.983198 514.657263
440 663.704354 730.530882 283.029393
440 562.069229 764.978357 508.960880
441 648.148785 730.076909 277.493557
441 548.478429 765.389583 504.754583
442 633.679938 730.456509 272.990865
442 530.545273 765.394700 500.259517
443 615.692410 731.038740 267.688923
443 518.020119 766.015697 495.810857
444 599.594310 730.070776 262.598659
444 501.942388 766.460094 490.752257
445 583.920586 729.337907 258.782245
445 488.473532 766.776534 487.160381
446 567.192681 729.709678 253.787064
446 470.919171 767.052700 481.992786
447 550.975620 729.857323 248.686950
447 456.045063 767.960866 478.066995
448 532.436782 729.376860 243.761281
448 441.415526 768.794639 474.933617
449 517.752040 728.915723 240.038572
449 429.899273 768.883816 470.781623
450 499.931584 729.275595 235.614937
450 411.531468 769.571864 466.512771
451 482.778559 729.674616 231.305641
451 398.592051 771.055861 463.427090
452 464.747878 730.104235 226.635482
452 384.548189 772.838922 459.889026
453 449.173250 730.656925 222.773256
453 368.855163 774.260614 456.929534
454 435.419994 731.809965 220.186706
454 352.746814 775.935799 454.203264
455 417.736448 731.702689 216.709721
455 334.712883 777.532881 449.789394
456 397.465499 733.975663 212.270582
456 326.058328 780.368755 448.032931
457 380.895013 734.934707 208.449305
457 309.495210 783.559492 443.594302
458 363.978185 737.390078 205.157702
458 293.306632 785.536096 440.622928
459 352.359333 740.337318 201.786307
459 280.087900 789.723951 437.234356
460 336.436865 744.038828 198.254653
460 266.598719 793.399118 434.559893
461 319.952156 747.769060 193.457991
461 252.474006 798.390302 431.008690
462 308.996723 752.024548 190.715387
462 241.542739 802.832625 427.497067
463 291.203525 757.409151 184.949359
463 229.614132 808.608736 425.042433
464 278.327295 762.863210 183.181854
464 217.857478 813.615213 421.518540
465 260.854118 768.481752 177.368280
465 203.419696 821.003618 417.646494
466 249.670916 774.286761 175.196787
466 194.616870 825.589191 415.178213
467 235.656686 781.033761 171.199978
467 179.760823 834.682940 410.838157
468 225.600619 788.558326 168.559206
468 168.265431 842.530263 407.468829
469 211.827122 796.454180 165.949004
469 157.747459 850.457294 405.626400
470 199.193659 803.563859 163.552711
470 147.995801 858.472486 404.085295
471 189.563312 812.465740 162.698671
471 137.544794 867.452138 401.168387
472 175.287351 821.751436 157.976009
472 125.590746 877.302225 399.472254
473 159.924619 831.930927 155.278524
473 116.823583 886.160790 397.076925
474 150.712127 840.785881 154.441920
474 108.577845 895.018804 397.414089
475 143.082162 849.648265 154.477609
475 99.064367 904.396554 394.895329
476 129.438043 860.794787 151.307984
476 90.005795 914.666017 394.065776
477 119.062950 871.937345 148.966627
477 78.978739 927.002242 391.745927
478 108.047426 882.619754 146.925526
478 71.360861 938.086577 390.059234
479 103.621788 894.752727 147.520835
479 68.163430 949.453374 391.136287
480 96.276808 907.138707 147.500668
480 59.884682 961.029647 391.137130
481 86.938496 918.649634 145.990001
481 51.125865 974.970713 388.562600
482 79.146440 930.058518 146.385383
482 49.349231 985.830046 389.071395
483 76.461546 945.355039 145.385061
483 45.193205 998.181093 388.656076
484 73.519798 957.337649 146.378789
484 39.791378 1011.578032 389.481644
485 64.684419 973.251167 144.495413
485 34.007514 1025.913389 387.485988
486 64.395401 986.548473 144.156712
486 36.851993 1038.250712 388.178020
487 64.539226 999.940519 143.140417
487 34.032166 1052.478932 387.479668
488 58.913608 1015.030122 141.693921
488 41.260126 1064.841191 388.946509
489 61.716364 1030.392635 142.344015
489 35.908382 1079.979652 386.890733
490 66.065846 1044.236065 141.576819
490 41.545564 1094.218238 387.829129
491 66.938059 1057.472168 141.349048
491 44.216232 1106.662866 388.445683
492 75.329017 1071.259224 142.658436
492 46.384357 1121.140094 386.486858
493 86.080122 1084.348344 143.842122
493 54.324527 1134.787141 388.726045
494 86.619012 1099.492307 142.565058
494 64.392887 1146.036980 389.145820
495 95.048550 1113.342078 143.555453
495 80.715028 1157.280428 391.092166
496 107.702169 1125.258215 145.459330
496 84.811328 1170.097457 391.783539
497 116.904289 1138.882639 146.956485
497 93.753338 1180.627647 394.188353
498 131.089867 1149.849797 149.064151
498 98.379202 1193.809826 393.756329
499 144.352793 1161.864048 153.127122
499 115.872248 1203.450300 398.209008
500 150.907853 1174.623776 153.679278
500 123.315377 1216.055561 399.822299
501 162.760535 1187.024787 156.105955
501 135.508767 1226.718069 403.814304
502 179.657917 1197.789887 161.497636
502 150.417304 1235.676799 408.140504
503 195.577035 1207.300913 166.442973
503 158.243730 1247.938842 411.780925
504 207.487703 1217.594945 172.025979
504 175.032052 1256.418323 416.328973
505 222.109886 1225.970082 175.987035
505 189.724599 1264.654032 422.054954
506 236.772645 1235.156750 180.909763
506 207.301130 1273.947610 427.995588
507 248.898864 1244.150089 184.175159
507 215.330697 1282.145991 430.117933
508 266.147688 1251.908985 190.874753
508 225.898796 1289.965753 434.309224
509 279.154999 1259.777076 194.861459
509 234.578301 1297.365248 438.392117
510 296.368475 1267.802189 200.208171
510 251.101029 1305.098506 444.166013
511 310.730756 1273.506973 206.101699
511 258.389270 1315.613781 448.713585
512 320.306811 1282.703916 210.025289
512 269.298471 1322.206394 452.604382
513 331.278572 1290.215268 213.663161
513 284.376931 1328.281087 457.297001
514 351.015162 1295.568064 220.949156
514 292.672464 1337.321513 459.713316
515 362.327979 1302.298898 224.236356
515 305.920999 1344.069059 464.888577
516 375.273938 1309.886185 227.959067
516 317.114236 1351.279784 467.623924
517 382.240213 1319.784790 228.958438
517 329.196042 1358.758459 470.940738
518 389.230807 1327.309586 230.498484
518 338.808752 1366.596308 473.106380
519 408.119474 1333.267436 236.003452
519 346.215825 1375.636525 475.089690
520 419.538970 1341.310851 238.850031
520 358.271682 1382.172654 477.396485
521 427.108783 1349.514677 239.766029
521 363.763997 1391.933429 478.905346
522 434.443946 1358.555589 241.722053
522 366.834434 1402.152493 477.988594
523 441.038334 1367.303497 242.688001
523 373.682922 1411.001644 478.618642
524 450.834672 1377.852761 242.676901
524 383.473867 1419.014961 480.269034
525 456.649628 1387.087473 243.701792
525 383.389507 1429.832300 479.321930
526 458.508823 1397.807362 243.354818
526 392.996751 1439.212947 480.723681
527 470.450328 1407.576662 245.566733
527 392.604033 1450.410218 479.938427
528 469.754373 1419.567504 243.457675
528 395.120521 1461.526650 477.886955
529 475.100215 1429.403865 243.675985
529 400.775775 1470.095607 480.012747
530 469.418972 1442.840077 242.085230
530 396.449317 1481.537797 476.914026
531 472.592585 1454.447568 242.114684
531 396.819432 1495.056819 477.178263
532 469.898455 1466.056789 241.672642
532 397.209932 1504.732124 476.658331
533 466.246548 1479.223953 240.630187
533 395.851937 1517.946252 475.686926
534 464.102385 1491.613196 238.479732
534 396.848647 1527.990180 476.121482
535 468.029759 1500.944346 240.118536
535 390.264762 1539.514105 474.751817
536 462.537912 1515.388979 238.198936
536 394.557250 1550.090483 475.328016
537 461.638103 1526.160234 238.005553
537 386.795873 1562.740564 473.239000
538 453.897805 1540.334821 235.260647
538 381.918112 1575.047228 472.470150
539 452.858061 1553.305312 235.929582
539 378.925974 1586.050920 470.888818
540 444.176194 1566.056247 234.107300
540 374.744896 1597.262903 470.277878
541 434.549681 1579.540777 230.440109
541 369.533050 1610.013599 469.148658
542 433.927920 1590.427254 229.524662
542 365.140883 1620.751151 467.303863
543 426.069243 1603.717718 226.541063
543 354.147874 1631.941762 463.594155
544 419.190803 1614.832333 223.812146
544 348.545725 1641.398059 460.768076
545 408.052011 1626.389444 218.887954
545 344.882214 1650.244855 457.943634
546 402.691970 1635.713151 215.822897
546 335.724791 1660.649718 454.245970
547 390.649321 1647.790164 210.182383
547 323.912481 1669.520032 449.543027
548 386.816252 1656.805488 207.750797
548 315.573227 1678.985014 444.017722
549 371.560473 1666.628222 199.955427
549 304.223607 1687.771891 439.391218
550 361.111377 1675.355037 195.332788
550 296.744172 1693.575690 434.084738
551 350.906154 1683.105082 190.458970
551 291.665148 1697.858690 430.894366
552 339.714340 1690.758239 184.656202
552 276.554290 1707.518569 423.991390
553 325.889396 1698.215577 179.804098
553 265.270852 1711.305269 420.466354
554 312.616876 1704.565174 174.777508
554 260.526276 1715.694471 416.903399
555 300.325867 1708.776455 169.882109
555 252.374218 1718.616801 413.645801
556 289.592504 1712.367952 166.631776
556 238.127025 1721.358740 409.223486
557 276.080482 1715.672943 163.439411
557 223.484381 1723.840641 405.350242
558 267.181257 1717.489856 160.428618
558 215.963473 1724.689220 403.122848
559 249.230404 1719.707509 155.951561
559 204.103894 1725.184149 401.267876
560 236.598474 1719.073335 154.991764
560 193.878381 1724.169338 400.003884
561 231.453256 1714.220922 155.237407
561 183.764181 1721.941310 397.434004
562 213.594393 1714.934754 151.738028
562 167.891740 1719.514968 394.726422
563 201.387203 1709.890921 148.881791
563 171.164598 1713.819122 396.221070
564 188.962767 1705.699025 147.988318
564 154.185713 1711.537561 392.818827
565 183.244507 1700.193345 145.968944
565 144.226346 1706.922301 392.047810
566 170.163717 1695.056807 145.209071
566 135.348417 1701.336081 390.229835
567 163.913329 1688.200735 147.310361
567 127.548463 1695.672093 389.976012
568 149.057723 1682.788744 145.131151
568 114.443255 1690.009876 388.350363
569 135.694059 1676.463532 141.386057
569 106.271796 1683.461966 387.015128
570 131.114376 1669.016461 143.148736
570 86.045803 1680.109353 385.172788
571 118.402129 1660.979168 140.305090
571 90.426885 1671.713838 386.448714
572 105.926543 1655.260214 138.656941
572 74.625398 1666.736349 382.879900
573 101.301925 1644.936766 137.991355
573 67.701241 1658.655914 382.518397
574 92.609009 1637.337707 137.418013
574 69.134047 1648.944609 384.798573
575 89.692907 1628.616078 139.602642
575 49.218345 1645.594436 378.500469
576 76.945903 1619.408176 137.540770
576 45.446579 1635.620901 379.960394
577 71.406731 1610.712755 135.847876
577 38.419262 1630.729712 379.724079
578 66.037426 1601.104330 135.456139
578 37.632253 1621.539822 381.522634
579 54.956420 1592.157456 134.639342
579 34.644556 1614.302060 380.320794
580 59.754833 1584.330707 135.775113
580 25.275048 1606.718636 379.721903
581 45.268477 1575.093957 134.670604
581 20.489799 1598.951116 379.158259
582 45.658225 1566.778913 138.024093
582 17.439399 1590.831231 381.359171
583 36.125110 1556.556006 134.891906
583 16.311001 1581.127580 380.942380
584 39.389172 1547.020303 139.838646
584 21.810604 1569.738323 383.860917
585 30.546247 1537.910180 142.484381
585 17.393491 1563.182512 385.082528
586 33.196840 1528.795054 139.810547
586 14.449083 1554.628062 385.965058
587 34.883529 1520.137822 143.050584
587 16.061884 1547.391645 387.406896
588 33.973555 1509.865616 143.015107
588 15.867570 1540.743780 388.541931
589 42.200194 1500.055472 147.012493
589 18.899691 1531.927595 391.903969
590 43.251156 1490.619251 148.753945
590 20.445991 1525.330783 393.840240
591 43.936862 1483.238780 151.381711
591 31.037089 1517.326184 397.386628
592 54.400592 1473.217583 155.187321
592 25.552726 1513.230116 398.464791
593 54.886740 1466.407750 157.995992
593 32.193192 1506.840700 401.257123
594 61.325864 1459.461527 162.019144
594 40.940965 1499.823441 406.743481
595 68.656059 1453.252146 165.327756
595 47.543205 1495.586434 409.545186
596 79.496407 1449.395578 170.167512
596 51.839700 1495.113646 410.831469
597 86.149815 1446.207575 172.746648
597 57.022683 1493.264996 414.880435
598 96.794832 1444.962682 176.196854
598 70.628470 1492.643876 419.541352
599 108.274287 1444.189540 179.565796
599 78.778712 1493.449496 421.883345
600 123.723668 1444.105985 185.514265
600 94.661815 1494.100558 427.728186
601 132.402901 1447.164983 187.589057
601 102.731717 1496.119269 430.682235
602 145.267617 1450.255065 191.298919
602 109.677862 1500.144205 433.061585
603 158.140699 1454.112096 195.091357
603 115.746091 1507.550491 435.615549
604 170.559044 1460.409721 198.043399
604 133.076987 1511.832929 439.243712
605 179.982187 1467.285754 201.206228
605 141.805034 1518.284732 443.847019
606 190.984422 1476.314739 203.404723
606 148.168592 1528.243895 445.023632
607 208.973478 1483.049065 208.375777
607 155.177204 1536.424224 447.324703
608 217.584327 1495.106498 209.819863
608 172.598004 1545.672559 450.814004
609 229.824109 1505.100025 213.133729
609 183.529395 1555.230888 453.650561
610 245.423562 1514.947214 218.286803
610 193.171314 1564.546038 457.784979
611 249.427572 1529.883084 217.892930
611 196.729936 1578.576521 457.932155
612 257.617289 1544.707008 220.295083
612 208.436699 1590.306657 460.991157
613 271.078418 1556.099950 223.533947
613 223.157321 1600.678060 463.254558
614 280.883547 1569.852442 228.037377
614 231.426582 1614.612562 468.168279
615 300.282744 1581.293758 232.242189
615 235.504145 1627.898265 469.888096
616 310.153683 1594.713274 234.066038
616 250.431466 1640.291208 472.697628
617 314.416660 1610.343894 235.440337
617 253.606307 1655.947992 473.501011
618 325.280333 1623.361108 238.471828
618 265.206103 1666.023279 476.381293
619 330.401890 1640.712827 240.299281
619 270.433442 1680.725578 479.256922
620 336.304041 1656.427120 240.759528
620 273.196051 1693.953265 479.416143
621 348.892071 1669.456824 245.469922
621 279.877900 1707.356537 481.528892
622 361.301147 1682.573371 248.892675
622 284.107014 1722.143369 482.418034
623 349.289268 1701.533722 245.410176
623 278.686123 1740.471571 481.889305
624 361.406988 1715.010120 249.426087
624 288.336587 1751.821171 484.188463
625 364.605548 1728.531763 249.894662
625 282.788546 1766.197617 482.738303
626 364.230725 1743.802098 250.770359
626 286.653496 1779.937873 483.523013
627 368.625486 1756.198259 251.122577
627 290.733806 1791.090346 484.589967
628 368.915127 1770.674988 251.223834
628 284.773341 1808.498408 482.867340
629 363.121480 1786.984133 251.145961
629 284.696519 1820.959328 483.107409
630 361.206163 1803.348319 248.541059
630 286.877342 1834.445945 483.000836
631 357.548406 1818.776427 248.290085
631 279.312312 1849.018515 481.156088
632 357.548406 1818.776427 248.290085
632 281.094743 1859.316746 480.435712
633 352.515036 1846.995586 245.799890
633 276.410109 1873.058974 481.591351
634 346.414789 1860.285405 244.521226
634 265.347704 1887.656471 478.127494
635 340.214575 1874.276416 241.926350
635 267.653685 1897.206303 479.620546
636 339.622349 1886.403233 241.881413
636 259.876437 1909.279480 476.177342
637 330.021779 1899.075911 238.574129
637 251.285661 1922.165770 473.207644
638 320.041709 1912.806284 235.042410
638 246.526137 1932.624660 471.465018
639 313.579804 1924.313180 232.244811
639 246.553548 1941.655047 470.366991
640 308.126800 1936.093354 229.826440
640 237.594086 1952.111799 466.357396
641 292.562043 1949.293986 224.029911
641 227.040553 1962.525251 462.861097
642 290.202142 1957.160485 221.330250
642 220.124302 1971.576815 457.693072
643 281.214630 1967.720272 216.656359
643 208.489749 1981.282305 453.158396
644 277.243975 1976.114922 213.279570
644 203.610445 1989.125110 449.902340
645 270.433207 1983.316437 211.165245
645 197.021654 1995.367895 447.389251
646 254.910186 1992.506043 204.074548
646 190.503598 2000.068334 443.981389
647 241.378722 2001.476300 198.092670
647 184.729243 2005.808851 439.375908
648 235.286928 2006.983897 195.045882
648 170.218415 2013.337276 434.600917
649 226.875907 2013.136341 191.646967
649 165.139622 2017.307197 430.574062
650 215.833408 2017.906156 186.429321
650 152.938346 2021.651661 425.480318
651 203.372873 2023.978768 180.201523
651 149.360367 2025.241050 422.220662
652 189.290828 2030.830064 176.073408
652 140.106587 2027.473434 418.897951
653 185.062298 2032.372040 173.353096
653 126.488351 2032.140188 413.867334
654 166.410762 2037.737661 167.932089
654 121.366251 2032.756442 411.640567
655 165.652991 2038.142101 167.420562
655 111.513318 2034.541272 408.535807
656 159.030616 2038.355087 163.479611
656 102.897692 2034.526309 404.973877
657 142.801641 2042.604748 158.995225
657 97.872938 2034.855826 402.853126
658 134.547892 2042.346060 157.211450
658 83.823012 2035.065751 396.867041
659 123.589424 2041.302432 152.096535
659 80.949810 2033.121846 395.344245
660 125.024505 2037.172011 153.480775
660 72.522189 2029.318791 393.303279
661 107.597397 2037.904588 148.924519
661 69.843905 2025.910053 392.569037
662 100.714556 2034.119893 145.602095
662 66.850489 2020.583589 390.626811
663 95.389155 2028.341958 143.686478
663 56.889617 2016.494801 386.664139
664 80.624779 2026.856112 139.707248
664 50.575100 2011.343118 384.544396
665 74.394873 2022.485810 139.333363
665 42.043863 2007.690207 382.543805
666 64.507386 2017.435626 133.835226
666 36.163204 2003.486547 379.799304
667 52.910913 2013.982348 129.420375
667 24.054410 1999.596104 376.331943
668 46.387826 2007.461692 128.420242
668 24.105692 1991.586560 375.191316
669 50.180086 1995.671610 128.349826
669 23.349607 1982.315389 374.139850
670 43.116972 1989.467951 125.633248
670 17.615270 1976.030753 370.924363
671 41.071611 1979.365013 125.922613
671 14.387195 1969.695568 368.022642
672 28.893816 1974.772663 121.836126
672 1.247679 1964.782914 364.759074
673 31.894841 1963.787470 120.801518
673 3.247920 1955.640349 365.592917
674 30.291566 1955.759510 121.341909
674 -6.979902 1952.034167 362.029080
675 19.307784 1952.493627 117.675096
675 -2.561912 1941.446524 363.977055
676 12.800567 1947.111916 114.747634
676 1.898739 1933.059427 363.639945
677 13.862212 1940.465384 114.379825
677 -3.518342 1928.767450 362.051495
678 28.505331 1929.870287 118.784085
678 -2.645885 1923.608520 361.099036
679 17.791860 1928.447863 114.471756
679 5.337393 1916.842694 362.647774
680 21.184541 1923.687481 115.402713
680 6.266126 1911.591931 362.109182
681 29.718712 1915.996070 117.614081
681 19.111017 1903.683817 363.660057
682 37.407155 1909.707269 119.251597
682 22.623506 1899.561048 364.465990
683 45.233865 1906.416181 118.874574
683 34.202033 1893.559916 365.947413
684 53.867341 1904.039918 119.380240
684 37.218990 1890.174861 364.965902
685 81.897265 1894.236636 130.571010
685 51.934048 1885.487226 368.868831
686 78.078408 1894.823584 123.874837
686 58.401342 1883.839409 369.946531
687 86.937245 1893.328882 125.872619
687 67.998892 1880.952741 371.838799
688 101.548607 1893.819150 128.867681
688 84.025906 1878.050501 376.140187
689 119.974031 1889.967802 131.898135
689 100.556928 1876.274103 380.245617
690 127.738097 1891.012603 133.309224
690 109.422860 1874.884462 380.612098
691 142.849118 1889.847173 134.375158
691 130.580311 1871.219239 384.296671
692 162.892622 1888.481120 139.428094
692 145.057320 1869.001483 388.391855
693 184.814838 1885.557635 144.592456
693 161.607382 1866.884575 391.405496
694 199.016247 1883.872588 148.160944
694 182.293427 1863.431234 396.464891
695 227.225320 1880.710828 153.993246
695 199.598609 1861.366885 399.188452
696 239.034074 1880.519805 154.823180
696 213.749237 1860.636174 403.784825
697 267.372585 1876.195154 163.308819
697 234.963037 1857.650339 408.251250
698 287.625771 1876.527626 167.556393
698 253.028997 1856.526482 412.721778
699 298.602779 1877.030676 170.116563
699 271.309037 1855.363287 417.070659
700 324.625872 1874.078127 177.813076
700 290.445385 1853.496214 422.580079
701 343.542566 1873.083084 181.815629
701 312.064087 1850.107352 427.547746
702 360.131329 1874.086853 184.917108
702 326.741572 1848.712039 431.886300
703 389.782427 1868.015828 192.416514
703 348.671628 1846.931129 437.422481
704 406.527134 1868.701028 197.539988
704 368.880462 1844.640697 442.174905
705 429.136554 1866.490705 203.242482
705 382.475948 1843.507040 446.453079
706 447.311375 1864.799111 207.890681
706 399.881109 1840.391967 451.045939
707 468.279696 1860.252165 212.975282
707 419.190674 1838.309182 457.334533
708 487.956676 1857.456874 219.464623
708 438.749745 1834.807407 460.493265
709 514.406939 1853.632229 227.383903
709 460.402058 1830.110485 467.084243
710 538.470774 1849.612527 234.256756
710 482.427777 1826.713127 473.030179
711 552.669453 1847.347040 237.507202
711 497.565342 1824.478469 478.409456
712 575.906200 1842.698855 244.636660
712 525.856054 1817.258285 487.540356
713 594.893187 1838.830826 251.833996
713 533.496772 1816.853649 491.671778
714 612.444555 1835.091919 257.524119
714 549.908142 1813.208689 496.891823
715 634.790612 1830.983171 266.293333
715 568.833459 1808.855855 504.408122
716 654.238099 1826.870931 274.102141
716 587.671529 1804.955224 511.439831
717 672.688926 1823.945413 280.531583
717 604.539946 1801.053264 518.653795
718 692.544328 1819.624770 287.817017
718 617.483600 1797.686111 523.349464
719 710.876959 1815.406918 295.008696
719 637.012670 1793.990930 530.980092
720 730.168879 1811.794263 302.740802
720 653.392040 1788.753721 537.989293
721 753.582004 1806.377841 312.474988
721 670.836550 1785.489687 544.964703
722 765.445647 1804.054247 317.850785
722 686.484334 1780.852604 550.971728
723 786.840391 1798.573915 325.720896
723 703.555733 1776.436091 558.037246
724 802.217193 1794.666613 332.658942
724 722.433477 1772.291543 565.475383
725 820.355292 1790.605414 339.809061
725 735.136647 1768.545471 571.985382
726 836.197304 1787.013956 348.028724
726 747.656418 1765.100868 578.096648
727 856.551212 1781.972659 356.147722
727 763.699709 1760.423912 584.807959
728 868.934937 1779.170425 362.431337
728 780.906093 1756.211386 593.100073
729 888.065718 1773.654119 371.909541
729 796.941288 1750.809298 599.301027
730 905.659977 1768.746669 379.347408
730 811.611641 1745.394520 607.480028
731 920.110135 1763.907327 386.794819
731 826.792894 1740.937382 613.778762
732 937.061633 1759.153773 395.226858
732 840.787446 1735.073027 620.943837
733 954.733043 1752.982312 404.410722
733 854.194124 1730.277434 627.969971
734 971.915961 1746.619350 412.447036
734 867.845566 1724.166975 634.914255
735 987.890856 1739.770844 420.223578
735 876.865875 1718.465907 640.000797
736 1000.367016 1733.015831 426.923615
736 892.268412 1710.176435 647.560555
737 1010.585345 1727.198377 432.072136
737 900.982821 1704.661737 652.536158
738 1025.204668 1718.332548 439.253318
738 912.920484 1697.180494 657.422804
739 1037.506493 1710.009129 445.974358
739 923.711466 1688.907678 663.188132
740 1046.448686 1701.835971 450.948698
740 931.169525 1681.564134 667.436697
741 1055.601782 1692.858790 456.373612
741 937.492931 1673.583115 672.014214
742 1065.297139 1683.940125 461.144595
742 944.513604 1664.651147 675.717548
743 1072.649585 1673.625852 466.068692
743 952.806529 1655.616970 679.685954
744 1077.855349 1665.382795 469.671464
744 958.816228 1646.949731 683.700905
745 1079.072201 1656.262470 471.432462
745 960.304016 1637.228269 684.987964
746 1080.527069 1647.246134 473.618342
746 962.283023 1627.538807 687.868883
747 1086.542253 1635.512095 477.178972
747 962.063185 1619.164548 689.437885
748 1085.579809 1625.803227 479.321649
748 958.298110 1610.070931 689.341473
749 1081.835034 1615.467466 479.095861
749 959.454180 1599.789984 691.419909
750 1079.582495 1606.116010 479.500096
750 957.576645 1590.311347 691.432973
751 1071.515976 1596.682594 477.712243
751 949.880482 1581.630758 689.467850
752 1069.408779 1585.860145 477.156285
752 943.396625 1572.316093 688.526058
753 1065.767507 1574.637811 476.290038
753 936.161971 1562.576953 686.220101
754 1055.262008 1565.928733 472.429225
754 926.073827 1555.092740 682.343809
755 1045.745556 1556.815160 469.344857
755 916.449424 1546.546069 679.203527
756 1037.597223 1547.465598 464.765115
756 907.901288 1537.791046 675.084525
757 1022.136333 1540.674966 458.147014
757 898.764729 1528.813555 670.293716
758 1014.369031 1530.553913 453.365105
758 886.636837 1522.329639 665.517437
759 1004.007479 1522.665264 447.966972
759 873.704115 1515.000078 659.717007
760 986.641196 1517.154360 440.510767
760 862.533955 1508.985002 653.879342
761 972.051472 1510.749905 432.300242
761 849.725343 1503.433256 647.057138
762 957.016497 1504.700921 424.867550
762 834.960330 1498.938488 639.847363
763 941.556149 1499.658299 417.671429
763 823.214598 1492.457104 633.529398
764 925.306708 1495.194380 409.983167
764 806.414971 1488.083593 626.626810
765 907.372220 1491.442422 401.874779
765 791.126699 1484.832870 620.013016
766 891.201528 1487.796727 394.753927
766 775.528848 1481.077665 612.859013
767 874.547366 1484.341757 387.893805
767 756.410808 1478.175056 605.112637
768 857.484779 1480.803661 379.961613
768 742.963407 1473.923938 599.582995
769 836.625188 1478.473960 372.734885
769 729.207933 1471.239398 594.118745
770 817.918086 1476.528984 365.000816
770 711.122392 1468.904414 587.801661
771 800.717280 1473.254530 358.820222
771 693.692494 1465.987403 581.145953
772 778.706648 1472.031821 350.079975
772 677.612288 1463.766938 575.318947
773 760.585010 1469.881394 343.765402
773 661.645905 1460.726684 569.503383
774 740.033364 1467.624630 336.142244
774 643.962472 1458.761343 563.772147
775 726.593898 1465.700742 331.392627
775 626.260516 1456.866435 557.141211
776 706.680620 1462.691043 323.593733
776 607.413967 1454.720325 551.171881
777 686.844784 1461.379233 316.954673
777 591.413200 1452.383198 545.878562
778 667.281866 1459.540910 310.003480
778 578.532436 1449.127511 541.374789
779 648.391424 1458.344951 303.859527
779 557.927567 1447.877190 534.150475
780 632.095661 1455.873064 298.206582
780 540.126736 1445.866951 528.430907
781 612.172564 1455.153377 290.954624
781 530.441568 1443.314983 525.386166
782 594.789131 1453.107089 285.679884
782 514.308987 1441.853087 519.883439
783 576.999809 1450.707120 280.645970
783 497.017627 1439.338075 514.829006
784 559.011175 1450.123975 274.904917
784 478.970598 1438.762033 510.310287
785 542.029030 1447.397163 269.282801
785 466.664911 1435.417454 506.606915
786 527.069650 1444.928191 264.403454
786 449.243250 1432.308098 500.788468
787 512.207172 1443.046391 260.948776
787 433.932221 1430.682683 496.196338
788 495.578529 1441.025509 255.718890
788 424.703909 1427.622188 493.005632
789 474.657104 1439.071683 249.266463
789 404.337357 1426.698057 487.857585
790 459.186777 1437.056230 245.670678
790 391.867968 1424.253604 484.060637
791 440.493718 1435.644840 240.906309
791 373.582772 1421.851635 479.872590
792 420.780607 1434.908760 235.635424
792 357.043882 1419.589528 475.742783
793 405.175860 1432.357535 231.963171
793 341.053253 1417.671465 470.847887
794 392.700216 1430.742824 229.662654
794 329.787724 1414.923773 468.720914
795 373.939655 1428.725781 223.878349
795 313.404339 1412.298732 465.484859
796 355.567988 1426.731158 220.923257
796 300.098573 1409.405733 462.191802
797 340.715390 1423.646843 217.317318
797 285.013002 1406.483669 458.557287
798 320.429560 1422.845004 212.441058
798 270.702097 1404.082253 456.307777
799 304.263816 1420.741061 208.968859
799 255.445266 1401.175219 451.869097
800 293.196922 1417.656984 206.601144
800 237.843828 1399.911146 448.698227
801 275.945337 1414.380245 203.651341
801 229.409395 1394.418693 446.268981
802 258.885585 1412.894660 199.363630
802 210.540123 1393.277031 442.916281
803 239.975679 1411.081355 196.386769
803 197.116195 1389.489955 440.382242
804 228.754290 1408.111814 194.999673
804 182.845118 1386.782710 438.898826
805 207.312360 1406.247832 191.404623
805 172.792149 1381.813510 438.169463
806 196.776376 1401.211440 190.500932
806 153.723072 1378.721375 435.500377
807 178.749646 1397.222949 187.644425
807 141.905394 1374.340178 434.050857
808 169.427332 1393.137439 188.913075
808 128.504635 1370.080174 432.997993
809 154.110446 1388.354258 186.489016
809 118.756166 1363.699989 432.428977
810 139.183040 1382.266181 187.197356
810 106.782653 1359.469424 431.949313
811 126.260249 1378.253190 185.574993
811 98.311563 1354.018918 432.564182
812 121.170589 1371.659314 189.355212
812 86.761436 1348.672891 433.075865
813 109.340672 1365.537948 188.842097
813 73.765895 1341.879528 431.676317
814 98.399903 1359.135701 188.288511
814 67.337105 1334.668000 431.994937
815 79.910444 1353.736542 186.923933
815 54.548293 1328.699993 432.937674
816 71.684427 1346.013355 187.149403
816 47.687136 1321.903304 433.472162
817 61.957674 1338.359956 188.232278
817 37.395690 1314.458552 435.147751
818 51.230743 1328.995631 189.109784
818 27.998550 1307.483413 435.004175
819 43.683757 1321.261845 189.064944
819 16.365134 1300.223021 435.590939
820 33.719607 1313.552126 187.837662
820 7.285104 1292.662373 434.290950
821 30.728816 1303.063884 188.362552
821 1.986953 1284.477182 433.412961
822 21.506277 1296.057853 187.011401
822 -0.857611 1276.417324 433.684704
823 14.708102 1286.287456 185.742903
823 -10.078638 1268.472523 431.251172
824 4.882746 1280.070306 183.845910
824 -15.858613 1259.755759 431.088843
825 0.726725 1270.056517 181.891255
825 -20.892940 1252.698653 429.533747
826 -2.622728 1260.690578 180.569894
826 -27.903949 1243.751339 426.534407
827 -6.645982 1251.988410 180.436380
827 -29.100458 1235.826584 426.589611
828 -6.957393 1240.929037 179.626569
828 -31.862878 1225.744574 425.884764
829 -11.373943 1232.048187 177.879527
829 -33.994612 1216.107152 425.417523
830 -14.784850 1223.122928 176.212448
830 -35.541001 1206.668887 425.092746
831 -13.744406 1211.604447 178.570442
831 -34.675805 1197.300465 426.303491
832 -15.967634 1201.381621 178.462492
832 -38.251472 1187.642075 426.625368
833 -18.027118 1192.886560 177.988952
833 -29.485965 1178.647101 431.721212
834 -12.125723 1180.166807 183.583419
834 -31.876580 1166.973500 431.449334
835 -15.520569 1171.011246 183.749706
835 -27.737576 1158.041001 433.513833
836 -6.180329 1159.565504 187.113429
836 -27.085400 1146.356258 436.845500
837 -0.503623 1148.750538 191.119280
837 -22.480774 1136.506549 440.091218
838 -0.131412 1138.253955 194.280995
838 -16.973947 1125.131068 444.503556
839 6.144549 1126.494983 199.172049
839 -14.010780 1115.321710 447.521159
840 10.690194 1113.700061 202.993548
840 -5.979440 1104.147438 451.247175
841 20.550273 1102.276034 207.653125
841 0.281655 1094.743416 455.054769
842 34.350084 1090.395063 214.105711
842 6.512036 1084.524859 459.848296
843 35.670794 1080.837951 215.714588
843 15.358664 1073.823821 463.957135
844 48.314746 1068.167139 220.413793
844 22.906005 1064.920250 468.214474
845 56.305606 1059.025399 222.706210
845 32.204236 1054.908938 471.819697
846 71.123060 1048.998635 227.474982
846 46.703400 1045.816644 476.684285
847 80.564009 1039.793167 230.117128
847 58.534765 1037.383260 479.273526
848 98.995224 1028.661222 233.661728
848 69.260964 1030.654478 481.538030
849 110.595826 1022.721774 235.889416
849 84.889619 1022.697168 485.220716
850 125.078186 1015.477834 238.202082
850 94.457971 1017.358772 486.071015
851 141.718702 1008.483025 239.707635
851 105.955999 1011.651783 487.043095
852 156.144089 1004.805686 239.350346
852 125.217785 1005.917766 489.522077
853 178.461305 1000.298522 242.583778
853 143.028420 1002.982812 490.686256
854 195.882791 996.953248 243.880422
854 161.272777 999.986810 491.451143
855 215.123004 995.896783 244.829880
855 174.457086 999.048255 492.275533
856 235.211747 995.379705 245.722038
856 189.761688 997.428083 492.395616
857 251.951758 995.850459 245.616796
857 212.292228 996.191654 493.958444
858 267.603694 997.834705 245.480727
858 229.039451 996.704433 494.063903
859 292.525529 998.039408 246.843833
859 245.627088 996.755009 494.935911
860 310.238937 999.175885 247.628261
860 259.579957 997.715175 494.126993
861 327.520380 1000.921716 247.764997
861 285.394283 998.114019 495.454298
862 349.429229 1003.123357 249.682706
862 302.704042 999.889043 497.084771
863 367.276026 1005.383442 251.538887
863 313.486068 1003.332519 496.444032
864 381.501431 1008.966499 250.299327
864 335.003226 1004.587547 497.902121
865 405.477792 1012.776960 254.455326
865 352.811612 1007.582946 500.456224
866 421.513195 1016.648175 254.867417
866 372.214103 1010.964856 501.592076
867 441.883974 1021.928182 256.841868
867 386.689874 1013.747068 502.967696
868 464.238007 1025.976488 260.549242
868 405.650520 1017.861920 504.329272
869 484.439896 1029.533202 263.390971
869 425.407398 1020.722297 508.121781
870 501.893287 1034.128920 266.155822
870 444.071105 1024.585808 510.124545
871 522.234030 1038.174675 268.472985
871 461.198689 1027.338469 512.452591
872 541.079492 1042.628284 271.445239
872 480.106886 1030.665891 516.141404
873 562.820338 1046.784752 276.639235
873 498.314238 1033.527225 520.059993
874 579.745371 1050.957188 279.826529
874 519.013845 1037.155409 523.765804
875 606.473453 1054.733582 286.647259
875 534.491457 1038.975125 526.997656
876 623.120886 1058.104278 290.450045
876 552.062676 1041.370560 531.394585
877 644.105138 1059.017724 295.377972
877 572.410337 1042.725335 535.503345
878 661.664152 1061.335730 300.114394
878 591.808144 1044.428092 540.619299
879 687.307167 1063.387388 307.614276
879 609.685779 1044.418063 545.808036
880 706.185762 1064.834767 313.295565
880 626.663936 1045.167298 550.387428
881 725.080144 1065.099922 319.566855
881 642.513911 1046.119922 555.191297
882 745.666030 1064.768717 325.426708
882 663.412706 1044.339858 561.716205
883 766.043295 1065.074476 332.842309
883 677.962897 1044.970889 566.752342
884 781.832434 1064.554569 338.954192
884 696.549703 1044.063723 572.489788
885 801.089212 1063.392178 345.340181
885 713.244602 1042.566804 578.500102
886 820.363526 1062.121265 351.479034
886 729.728182 1040.516826 585.199800
887 837.164137 1060.173041 358.792783
887 747.650465 1038.876265 591.032944
888 855.037413 1058.374055 365.557401
888 763.634788 1036.525512 597.084628
889 872.772270 1056.343016 373.320091
889 775.429624 1034.021382 602.761758
890 888.872758 1052.795367 380.363497
890 789.943578 1030.887723 608.991380
891 907.626206 1048.678037 388.477739
891 805.999596 1026.937412 615.895515
892 920.798102 1044.607316 394.538989
892 820.906815 1023.059533 622.389592
893 936.261699 1039.636372 402.340240
893 833.739248 1018.827910 628.873566
894 951.774310 1035.208670 409.759856
894 846.630908 1014.015829 634.798128
895 964.733136 1029.985395 416.523787
895 859.613865 1008.798396 641.803875
896 980.066998 1025.031281 424.807821
896 872.180938 1003.931416 648.286670
897 992.751856 1018.926654 432.474289
897 885.728222 999.042549 656.243282
898 1005.540700 1013.015694 439.580883
898 895.938659 992.974017 662.739049
899 1019.598826 1006.398170 447.625637
899 906.496048 986.261390 669.336378
900 1030.732657 998.236818 454.618247
900 917.185103 979.934318 675.749691
901 1043.164854 991.651373 462.083236
901 925.944726 973.862930 681.694079
902 1054.449390 984.614930 468.781158
902 936.973880 967.056636 687.803031
903 1064.699480 976.842049 474.382117
903 945.954479 959.302061 693.188298
904 1073.929193 969.594383 479.508361
904 954.985529 952.060598 698.281638
905 1084.642100 961.367397 485.771202
905 963.700677 944.435472 702.886540
906 1093.705455 953.409804 490.179265
906 971.192263 936.965849 707.565936
907 1102.763298 945.034424 495.355241
907 977.763872 929.372538 710.311410
908 1109.408298 937.075284 498.882092
908 983.889353 921.277159 714.081212
909 1114.272550 929.920273 501.705600
909 989.399542 912.912330 716.664134
910 1120.808482 920.782242 505.313747
910 992.923308 905.305103 719.154873
911 1123.808200 911.508333 507.471788
911 995.107922 897.481730 719.882464
912 1123.895245 903.857913 507.636881
912 996.603298 887.823360 721.140046
913 1126.072728 894.692694 509.328116
913 996.368753 880.369756 721.637031
914 1124.216433 886.190038 509.156791
914 997.283661 870.862880 721.968543
915 1124.179413 876.739229 509.910640
915 994.997451 861.918693 721.772273
916 1120.999893 866.962842 508.934701
916 992.286464 853.024285 720.722735
917 1117.853980 857.128784 508.041912
917 988.523359 843.688090 720.076349
918 1115.089749 848.005977 507.319751
918 984.476270 834.582428 718.718757
919 1107.111596 838.396394 503.885145
919 980.047936 826.447395 716.151201
920 1102.000268 828.985733 501.296698
920 970.422399 817.225236 712.951917
921 1092.120699 820.460521 496.962320
921 962.711429 808.353695 709.287450
922 1083.023042 812.226480 493.111095
922 953.065331 800.557027 705.653456
923 1076.098444 804.073727 489.202322
923 946.957841 793.496432 702.142853
924 1063.074622 795.568312 484.016435
924 934.099199 785.340649 697.502160
925 1051.212622 787.956937 478.539762
925 924.774701 777.345174 692.641673
926 1039.205412 780.979600 473.792288
926 911.417414 770.631309 687.894756
927 1024.570686 773.296442 467.359702
927 898.002497 764.217358 682.913886
928 1013.048301 766.450798 462.055024
928 886.908471 757.214429 677.817375
929 996.779723 759.374936 454.998191
929 871.261562 751.271889 671.620026
930 983.045521 754.185400 449.056297
930 858.316134 745.468491 665.772910
931 966.673047 749.597371 442.020009
931 843.674604 739.603956 659.468319
932 949.054446 744.832341 434.642827
932 830.109949 734.292366 653.836157
933 934.102403 739.735027 427.719356
933 815.388656 730.321099 647.628726
934 917.829572 735.229085 420.804996
934 799.942399 727.043549 640.995408
935 900.743250 731.565760 412.680079
935 783.065177 721.641560 634.714029
936 883.042892 727.606378 406.090910
936 770.766016 718.555906 628.109774
937 866.236903 723.565351 398.370021
937 755.687632 713.841279 622.361900
938 848.704744 720.216292 389.998880
938 740.099513 709.592689 614.958634
939 831.762941 716.456590 382.024941
939 721.771597 705.577835 607.219741
940 813.581239 714.558241 373.422722
940 706.321797 702.619189 600.618258
941 796.016644 711.393207 366.912030
941 688.264116 700.072298 593.639598
942 775.681074 709.642010 358.261039
942 671.736515 697.264682 586.015000
943 759.773632 707.002122 352.497833
943 655.969733 694.328395 580.260335
944 740.565439 705.995050 344.105619
944 640.979321 691.936579 573.250157
945 722.342668 704.407598 336.552050
945 626.204429 689.976125 568.443850
946 702.521902 702.468112 329.550771
946 608.270453 688.259418 561.024293
947 681.845802 701.143368 321.833634
947 590.344616 686.596302 554.662927
948 667.345748 700.532400 314.940793
948 579.378767 684.453841 548.655004
949 648.714535 699.373649 308.074083
949 561.176709 682.644419 542.254768
950 630.186719 698.272267 301.609273
950 545.406879 680.936883 536.661222
951 613.983549 697.445796 295.321103
951 527.819793 679.335372 530.055231
952 595.621516 697.684242 287.955981
952 513.265032 677.795818 523.879118
953 574.319984 696.082751 280.220210
953 495.578333 674.718281 517.894516
954 558.297743 694.373748 274.953330
954 480.342743 673.519902 513.116292
955 539.762069 693.435549 268.610698
955 468.086906 671.064555 507.937610
956 521.093061 691.243968 262.810818
956 451.515868 668.519595 502.954027
957 503.886409 689.977537 257.117068
957 433.086281 665.714715 496.105066
958 486.746012 687.501674 251.483415
958 418.096518 662.529568 492.447145
959 471.202049 684.920206 247.886782
959 403.547229 659.548278 488.826735
960 454.385391 681.755372 243.782162
960 388.967629 656.129111 484.567021
961 435.286297 678.371469 239.606705
961 374.911108 652.443587 480.822145
962 418.005111 676.177390 234.894917
962 358.175176 647.392873 477.281323
963 400.944543 672.523266 232.124733
963 341.279006 644.323125 474.244953
964 381.686242 668.796106 228.977124
964 328.775133 640.368553 472.487627
965 367.326682 663.953795 226.950904
965 311.034926 635.062722 469.180101
966 348.508795 659.423282 223.818744
966 296.029338 631.736813 466.963154
967 331.796350 655.194574 221.877098
967 281.000829 625.645812 465.286321
968 313.584338 650.785146 219.656285
968 262.767773 620.746534 463.441620
969 292.332136 644.249749 216.655933
969 252.135377 614.439199 462.966583
970 280.482761 639.013632 217.084310
970 233.608672 608.532589 460.461223
971 262.546480 632.329272 215.475068
971 221.203124 603.226098 460.592404
972 246.866674 628.349765 214.302020
972 206.421080 596.723768 459.369868
973 231.480522 621.878772 212.937543
973 189.073840 590.956424 458.532806
974 216.077995 616.289598 213.129349
974 180.063400 583.544639 458.335624
975 196.707414 610.371265 211.581643
975 162.494317 577.749905 458.251258
976 180.851511 602.134822 210.839666
976 151.274544 571.543186 456.849682
977 164.824922 596.584846 210.935880
977 135.664048 564.876238 456.537224
978 148.981788 588.904387 209.676838
978 119.357353 558.803777 455.705644
979 137.541497 581.928736 210.069804
979 107.494304 550.925036 456.896229
980 123.255252 574.591767 211.247323
980 93.359661 544.795695 456.133792
981 112.368269 567.321007 210.698612
981 79.208124 536.625464 456.738977
982 94.530764 560.472230 211.823437
982 69.333238 529.225754 458.875077
983 83.408291 551.584131 212.859240
983 58.722946 522.014212 459.421184
984 65.587111 542.183520 212.758206
984 43.974322 514.076648 459.685967
985 56.026318 534.190799 213.542775
985 31.555868 507.001351 461.585582
986 42.742800 524.874917 214.608401
986 21.633110 498.114648 462.908319
987 33.581047 515.848773 217.265613
987 7.331833 489.981565 462.676649
988 13.911708 507.302000 215.030737
988 2.690750 480.409909 465.441872
989 3.200924 497.104293 217.164091
989 -5.609080 472.144207 466.699373
990 -3.429747 487.344327 219.354859
990 -21.426632 462.510340 466.308343
991 -3.687804 477.151293 221.935660
991 -26.766856 453.252761 469.580532
992 -16.966222 467.631713 223.922671
992 -27.727096 442.343645 473.766359
993 -26.493574 455.283102 223.572897
993 -40.885933 434.234537 473.474703
994 -35.287747 443.223860 224.073410
994 -47.424043 425.665422 474.040397
995 -37.926857 434.293250 226.856594
995 -53.330815 414.128917 475.164477
996 -45.878733 422.145049 226.952301
996 -56.942197 404.600188 475.375005
997 -49.890579 409.281563 227.051490
997 -58.713751 393.314729 477.618575
998 -52.878619 398.843011 229.642510
998 -66.692070 384.476787 479.321227
999 -54.918986 385.770010 229.526055
999 -67.986720 374.210742 477.134206
1000 -57.033986 374.636683 228.820948
1000 -70.879493 362.502336 477.609418
1001 -53.838807 361.975624 229.989511
1001 -65.207592 352.611677 479.958584
1002 -55.465514 346.946989 230.277283
1002 -63.316093 342.400789 479.505229
1003 -49.648947 335.849815 230.211619
1003 -68.124461 330.211786 477.518827
1004 -51.057919 323.436794 227.957579
1004 -64.552454 320.595182 477.228204
1005 -44.874054 312.794743 228.241981
1005 -59.581525 309.590187 477.099511
1006 -37.820895 299.788843 227.942343
1006 -52.922601 298.625994 478.918402
1007 -28.609402 287.830568 229.388932
1007 -43.975514 288.366127 478.350468
1008 -15.835044 277.592696 231.058786
1008 -37.731904 280.330466 479.737019
1009 -6.422039 268.500842 231.528638
1009 -22.684100 272.097499 482.665207
1010 5.548356 261.076190 233.806292
1010 -16.074434 264.957357 481.633024
1011 15.584673 251.729425 232.271464
1011 -5.215477 258.766213 483.409351
1012 29.574601 246.303766 233.319442
1012 2.901935 252.053622 483.069589
1013 45.510781 240.928713 236.198467
1013 14.337696 247.830465 484.451416
1014 58.531263 236.798674 236.465269
1014 28.460127 243.172139 483.990393
1015 71.828363 231.748714 235.728594
1015 47.909253 240.641481 486.437973
1016 91.251787 228.000462 235.694568
1016 60.125836 237.975955 484.697028
1017 109.282599 226.869734 237.363085
1017 76.409761 235.922483 485.376015
1018 125.040381 225.281038 236.447682
1018 91.247116 234.942195 485.924481
1019 142.421768 224.876059 236.913776
1019 108.970063 235.594831 485.456830
1020 165.080466 226.707495 236.175437
1020 123.467815 236.168707 484.511942
1021 182.589007 228.859991 237.033428
1021 138.433810 237.501232 484.271509
1022 201.047695 232.286127 235.653679
1022 159.047118 239.528237 484.070033
1023 220.157749 237.578137 235.945769
1023 177.463084 242.479848 484.820992
1024 240.188513 241.005865 234.407861
1024 194.193620 247.614017 483.469706
1025 261.173766 246.260302 235.743959
1025 214.430428 250.800242 483.207854
1026 282.371306 252.662115 235.563981
1026 233.532606 254.983063 483.582032
1027 300.006991 257.616436 234.618212
1027 251.106658 260.146702 483.087878
1028 323.839490 266.159701 236.322695
1028 268.912786 265.093588 482.797888
1029 341.207793 271.237965 236.681185
1029 289.647435 269.715720 482.798369
1030 363.739966 277.264902 238.703724
1030 310.499248 275.251537 483.905866
1031 384.723782 283.999058 239.943705
1031 326.256148 279.144406 485.261989
1032 404.318493 291.099473 241.046725
1032 348.483971 283.457856 487.665707
1033 429.027699 295.972345 245.693764
1033 367.999889 287.935888 490.183428
1034 447.207947 299.974706 247.851479
1034 387.315560 291.163617 491.549096
1035 470.058861 304.122092 251.678561
1035 408.799318 294.409235 495.958401
1036 490.238784 306.645628 255.840230
1036 428.754621 296.405481 499.397450
1037 510.635320 310.465813 260.055325
1037 447.534393 298.679048 502.981406
1038 529.839901 314.021058 264.160931
1038 466.889406 300.571408 507.251071
1039 551.297687 315.602200 270.681613
1039 484.802621 302.115227 512.077883
1040 570.483235 317.688938 276.119824
1040 504.092216 301.567996 517.969161
1041 594.797152 317.311062 283.678121
1041 521.958582 302.781794 523.181737
1042 611.429740 318.422969 289.775536
1042 539.463954 303.275024 529.625411
1043 631.322438 318.591338 297.229473
1043 559.223100 301.997019 536.941176
1044 652.903472 316.414363 305.500311
1044 574.406272 300.471240 543.384650
1045 670.520036 316.611197 312.414893
1045 594.140271 299.438858 550.952566
1046 688.571172 315.003559 320.791095
1046 611.296020 297.417728 558.649776
1047 708.466226 314.278005 329.256121
1047 627.529189 295.374161 565.228087
1048 724.524047 312.437843 336.222963
1048 645.663707 293.396847 572.619886
1049 746.456273 310.135361 345.182986
1049 664.664772 290.143248 580.639354
1050 764.940410 307.266986 353.014609
1050 682.005425 286.678176 587.947926
1051 782.961714 303.591246 360.842139
1051 698.075990 283.226438 595.192579
1052 800.789148 300.172664 367.841430
1052 714.211496 279.000695 601.812441
1053 821.542568 295.689318 375.781480
1053 730.849154 275.167432 608.417312
1054 838.987866 291.416918 383.519927
1054 748.493647 270.129324 615.224132
1055 856.651158 286.789955 390.850031
1055 763.283406 265.154397 621.845846
1056 875.020988 281.025633 398.363850
1056 779.526308 259.411062 628.233532
1057 892.769567 275.461283 405.894678
1057 794.515168 253.502407 634.764884
1058 909.061980 269.524692 412.783286
1058 810.843024 246.703950 641.436011
1059 925.540231 262.568506 420.020727
1059 822.437983 239.769565 646.764794
1060 941.035535 254.135949 426.806378
1060 840.746191 231.476689 653.656805
1061 955.767682 247.083175 433.185838
1061 849.490917 223.808125 658.635803
1062 968.285801 238.827892 439.776555
1062 862.548627 215.591921 664.990106
1063 982.777926 229.033383 446.462146
1063 875.796389 205.839395 669.932215
1064 997.780392 219.937202 453.915609
1064 884.586854 196.316952 674.747581
1065 1004.595278 211.246487 458.278783
1065 892.656896 187.033042 679.763374
1066 1017.929198 199.466762 464.698643
1066 901.407994 175.757539 685.096171
1067 1023.229498 189.359853 468.757168
1067 909.417981 164.563329 689.502040
1068 1033.654222 176.000618 473.020749
1068 919.710161 152.662443 693.566893
1069 1039.833279 163.482003 477.468444
1069 926.296952 139.649671 698.612202
1070 1048.027797 149.646314 482.339589
1070 930.765859 127.754961 701.068652
1071 1051.338288 135.794375 484.925254
1071 938.402244 113.526327 704.157267
1072 1056.108404 121.899542 487.493393
1072 937.316635 101.310865 705.265333
1073 1061.815543 105.578019 490.604198
1073 942.085541 87.913877 707.677036
1074 1064.693255 93.225155 491.667477
1074 944.926890 74.445981 709.709088
1075 1066.103260 79.334433 492.534932
1075 939.840308 60.259125 708.875724
1076 1064.185486 64.753955 492.691548
1076 943.473671 47.559728 709.717486
1077 1064.178014 50.694002 491.565076
1077 943.739211 35.195020 709.247710
1078 1062.645288 35.929224 490.555319
1078 941.381034 21.432628 706.779645
1079 1062.144871 22.589781 488.950496
1079 939.466133 8.070544 705.973170
1080 1056.719981 9.334580 486.798424
1080 929.467974 -6.209268 701.145696
1081 1054.531012 -4.575965 483.772642
1081 928.792821 -17.024849 699.411800
1082 1045.090361 -18.442462 479.295426
1082 924.150011 -28.528597 696.447565
1083 1039.044669 -30.243326 474.684876
1083 912.989169 -42.063360 691.199365
1084 1032.299177 -42.314273 470.951448
1084 906.872598 -52.903011 686.799001
1085 1022.040207 -53.523201 465.225703
1085 897.937948 -63.346547 681.855860
1086 1012.109914 -64.854702 460.342371
1086 889.092203 -73.869252 677.591295
1087 999.820884 -75.092802 454.274952
1087 877.957378 -82.853371 672.022806
1088 984.818352 -84.424877 447.265707
1088 864.405220 -93.026580 665.914312
1089 971.800428 -92.564814 440.896740
1089 850.472117 -101.016281 659.778855
1090 957.405486 -99.811546 434.938922
1090 836.871169 -108.764944 653.475524
1091 941.997516 -107.455526 427.715004
1091 824.175801 -115.088056 646.800156
1092 925.922878 -113.744173 420.886042
1092 807.361724 -121.186437 640.753812
1093 908.656590 -118.875555 413.468412
1093 793.663827 -126.593086 634.805098
1094 890.960541 -123.921803 405.821893
1094 775.688348 -132.698967 626.753417
1095 874.481907 -127.205452 398.944005
1095 758.175762 -136.679258 620.701408
1096 855.555037 -131.497183 391.252262
1096 743.367597 -141.152435 614.416452
1097 835.696101 -134.429004 383.218769
1097 726.686336 -143.638106 608.003267
1098 817.924560 -136.081864 376.598743
1098 708.346907 -147.396632 601.075205
1099 798.423654 -138.448675 368.068035
1099 692.826015 -148.960130 594.619510
1100 778.837346 -140.615929 361.347803
1100 675.871145 -152.136906 587.610831
1101 761.212734 -141.573296 354.375258
1101 657.723412 -153.743280 581.959925
1102 742.916232 -141.866271 347.775243
1102 638.387872 -156.283996 574.298708
1103 720.741865 -143.637990 339.225749
1103 620.668712 -156.780830 568.505669
1104 702.368245 -143.808758 332.355406
1104 601.971999 -159.327938 561.533634
1105 681.664760 -145.423086 324.804184
1105 586.746873 -160.286408 555.955650
1106 663.099333 -144.925963 317.345226
1106 569.118340 -162.000639 549.861539
1107 645.025173 -146.040738 312.187856
1107 552.724999 -162.939310 544.998845
1108 627.931794 -146.637950 306.842231
1108 538.137533 -165.227453 538.560762
1109 606.397770 -147.828298 300.009368
1109 518.720913 -167.066454 531.601366
1110 589.669093 -149.077966 293.836018
1110 503.906023 -169.271190 527.492768
1111 568.657498 -149.233817 287.262983
1111 487.422941 -170.354509 521.684967
1112 553.306173 -151.089807 282.555705
1112 469.883630 -171.766179 516.476715
1113 535.222788 -151.895604 276.970182
1113 456.452461 -173.890316 512.325321
1114 517.426330 -152.946253 271.046272
1114 437.242011 -175.429242 506.735610
1115 499.035907 -154.853189 264.825031
1115 419.904835 -178.948075 501.724293
1116 480.689731 -157.179818 260.362090
1116 406.629646 -181.090502 497.299400
1117 464.057066 -158.209792 255.722441
1117 388.078744 -183.445027 492.606650
1118 445.814093 -160.284648 250.002486
1118 372.502579 -186.002565 487.748331
1119 427.493521 -163.526922 244.463382
1119 358.345720 -189.376833 483.433239
1120 411.074912 -165.479196 241.068474
1120 343.465333 -192.016735 479.026051
1121 394.297843 -169.388570 237.299805
1121 328.094049 -195.384628 475.787705
1122 376.847564 -171.441507 232.093175
1122 313.095461 -198.569447 472.034621
1123 357.319881 -174.539134 226.655430
1123 295.453763 -203.169155 466.859813
1124 340.686796 -177.716736 224.608750
1124 276.205421 -207.421291 463.401830
1125 322.336563 -181.197215 219.285361
1125 263.074676 -211.921229 460.767390
1126 304.974088 -186.224915 215.692769
1126 249.303854 -215.042744 457.570661
1127 289.496809 -188.837716 212.537748
1127 233.907939 -220.361858 454.042278
1128 270.594527 -194.312933 208.855869
1128 221.066063 -224.702675 451.618060
1129 254.456953 -197.958628 205.905229
1129 206.907227 -229.496397 448.758693
1130 235.127391 -204.344780 202.189019
1130 194.304139 -233.863769 445.284673
1131 216.903443 -208.915560 198.055820
1131 177.332305 -239.850225 442.998831
1132 205.408531 -214.815744 197.172222
1132 164.958723 -244.644292 440.921419
1133 188.551393 -218.866471 194.448811
1133 151.111382 -250.615896 438.311266
1134 174.596057 -224.395855 191.880681
1134 136.709330 -257.046043 436.067581
1135 160.855902 -230.150912 189.761946
1135 120.327993 -262.767832 433.682965
1136 141.429281 -236.692120 187.416581
1136 106.990815 -269.000331 431.149096
1137 128.946357 -242.829242 185.465878
1137 95.619974 -275.113622 429.568597
1138 115.525156 -251.156189 183.105428
1138 81.549407 -282.279187 426.344880
1139 98.600542 -258.372088 179.639531
1139 70.469714 -289.152999 424.481874
1140 84.646345 -266.121375 178.078788
1140 59.356895 -296.784195 423.079081
1141 74.212770 -275.344193 176.895407
1141 42.761056 -305.682672 419.702550
1142 62.778569 -279.783295 175.429495
1142 28.535564 -313.434347 417.429537
1143 40.437926 -291.290873 170.703193
1143 19.779957 -320.974851 416.285533
1144 34.345151 -300.610350 170.150611
1144 13.330371 -330.887052 414.908716
1145 16.946892 -310.665588 166.603384
1145 -1.949380 -341.319636 413.177204
1146 11.045472 -320.856664 166.406896
1146 -8.907077 -349.273679 411.798576
1147 -4.906912 -331.852044 163.428031
1147 -23.582325 -361.070320 409.202749
1148 -17.782288 -343.246455 159.139862
1148 -29.467261 -368.853840 407.858692
1149 -17.653013 -353.649803 164.858670
1149 -40.877031 -381.066306 406.179249
1150 -23.662633 -366.263795 162.463707
1150 -42.852691 -392.197884 406.355751
1151 -27.998003 -380.275272 163.440096
1151 -51.610021 -403.197279 405.670421
1152 -47.978904 -395.395998 159.591947
1152 -54.035252 -414.164469 407.962305
1153 -51.660854 -406.703471 161.311034
1153 -59.684425 -427.562039 406.707774
1154 -54.771856 -420.879008 161.214088
1154 -70.023015 -440.695793 405.768390
1155 -59.327108 -435.479220 161.099206
1155 -66.202539 -451.555250 405.933772
1156 -66.275668 -450.547808 158.431600
1156 -71.994406 -465.093884 405.425292
1157 -70.354661 -464.633030 157.104263
1157 -73.026452 -477.154043 406.109137
1158 -59.285300 -479.129439 162.326265
1158 -72.982375 -490.818161 404.561060
1159 -62.163349 -492.463376 160.605592
1159 -73.609321 -501.675961 404.798106
1160 -64.849792 -506.939028 158.520846
1160 -63.882098 -513.664682 405.618645
1161 -52.591272 -519.678391 161.666536
1161 -60.383676 -525.711712 404.205815
1162 -48.289729 -535.451955 161.254976
1162 -60.070196 -537.476111 404.804030
1163 -40.180179 -545.239914 160.543802
1163 -48.430197 -547.022918 405.333056
1164 -33.033850 -558.693482 159.091106
1164 -42.265393 -557.671744 404.129946
1165 -27.989284 -568.502702 158.493649
1165 -33.916948 -567.518334 402.549773
1166 -16.865314 -578.014403 156.950028
1166 -32.644276 -576.775161 400.943185
1167 -6.649689 -585.266699 155.798990
1167 -15.884455 -585.038621 401.513665
1168 13.035785 -595.722771 156.799811
1168 -8.574785 -594.058581 400.851551
1169 23.444154 -602.499123 157.197292
1169 7.823539 -601.614079 401.227999
1170 35.756762 -611.119401 155.606091
1170 17.160683 -608.313119 399.685284
1171 55.947347 -618.576449 158.256028
1171 39.158674 -616.043977 402.626861
1172 69.028758 -626.137005 155.970072
1172 54.131890 -624.333459 402.258055
1173 97.352946 -631.351553 162.064680
1173 67.654325 -631.004280 402.812825
1174 101.659611 -640.619469 158.398401
1174 79.101907 -637.199446 402.108146
1175 116.301066 -645.632374 158.869363
1175 94.057580 -643.211947 402.890516
1176 139.326559 -652.284837 162.505387
1176 111.181491 -652.041919 404.600687
1177 153.462872 -658.034050 161.603865
1177 125.105501 -658.634797 405.111698
1178 172.024245 -665.380783 165.157006
1178 143.989363 -665.661032 408.389461
1179 188.133801 -671.087448 166.856330
1179 167.870556 -672.488186 409.731952
1180 201.764125 -680.176867 168.405085
1180 170.321455 -681.179796 409.960255
1181 217.740816 -688.155749 170.399521
1181 182.940923 -688.897383 411.479946
1182 229.848589 -695.705667 171.749288
1182 203.883373 -694.810556 417.126070
1183 253.807266 -701.034802 177.743686
1183 215.549164 -704.408992 418.259634
1184 260.401884 -710.491550 175.695844
1184 226.276815 -712.987570 418.951059
1185 281.065297 -717.725336 182.226786
1185 241.245838 -720.787085 422.846299
1186 293.220447 -725.884043 183.717613
1186 251.745298 -728.614638 424.214753
1187 308.653803 -734.891928 187.640886
1187 266.815496 -737.941065 427.564452
1188 319.058306 -745.141184 190.071417
1188 271.620627 -748.103723 429.949017
1189 333.522543 -752.488182 194.504059
1189 281.927984 -756.415357 431.644497
1190 340.203919 -764.939724 195.149971
1190 290.583226 -765.143171 432.917138
1191 348.766960 -774.795339 195.668079
1191 302.351905 -775.694312 436.276069
1192 362.411276 -783.525793 198.949180
1192 315.038788 -785.774543 437.372470
1193 368.197681 -794.053437 199.325348
1193 323.563196 -795.150144 439.344441
1194 379.669067 -802.056516 200.871745
1194 331.720622 -805.160658 441.563586
1195 392.333203 -810.758363 204.230796
1195 338.317624 -815.326062 441.705513
1196 393.669808 -822.502490 204.240651
1196 349.466080 -825.831787 445.006912
1197 408.506093 -831.630571 207.711610
1197 353.836082 -835.809254 445.849366
1198 411.768356 -843.771483 207.120893
1198 360.328795 -846.907071 445.926818
1199 422.305896 -854.561897 209.160528
1199 368.631053 -857.869598 448.339715
1200 432.140121 -864.531494 212.886081
1200 377.206152 -868.389958 448.388745
1201 437.014530 -878.008641 212.567351
1201 382.460641 -879.401570 450.045147
1202 445.048479 -890.687077 213.108559
1202 383.487954 -892.063125 450.101722
1203 450.869045 -901.195946 214.987154
1203 390.797543 -903.313291 450.842339
1204 455.341103 -912.715648 215.023610
1204 395.419876 -914.498630 451.299354
1205 458.363223 -925.981969 217.244587
1205 396.715336 -925.617141 451.372427
1206 466.985900 -936.525748 218.641398
1206 400.488628 -936.752528 452.579553
1207 462.557328 -950.743636 217.142849
1207 396.502821 -949.800696 451.904080
1208 468.900607 -962.154439 219.503546
1208 405.036164 -960.311429 454.181872
1209 470.689871 -974.790914 219.256935
1209 405.783080 -972.313885 453.677106
1210 466.512233 -988.417965 218.546961
1210 399.599103 -985.621056 453.160395
1211 465.778439 -1000.988777 219.098190
1211 396.714686 -996.829496 451.379136
1212 464.403926 -1012.764249 219.677903
1212 393.991970 -1008.923132 451.619044
1213 465.654908 -1024.835529 220.457732
1213 389.498614 -1021.362735 450.426898
1214 453.278463 -1038.735203 216.826208
1214 386.634049 -1031.881053 450.313273
1215 450.989893 -1049.667078 217.395739
1215 378.261415 -1042.683494 449.693692
1216 438.650659 -1063.063797 214.521996
1216 372.699568 -1053.216314 448.369371
1217 435.709388 -1072.603741 215.351020
1217 369.963057 -1063.066173 449.203812
1218 424.650372 -1085.162614 212.717568
1218 364.031395 -1071.789089 449.147693
1219 417.722557 -1095.206993 213.017591
1219 350.897548 -1082.112034 446.893259
1220 409.650826 -1105.086214 211.445647
1220 344.607335 -1091.076951 446.556060
1221 394.020826 -1113.547341 210.612069
1221 333.929750 -1098.300622 445.314700
1222 382.712885 -1123.253842 208.693441
1222 323.568219 -1105.445209 444.591330
1223 373.357236 -1129.688408 209.760406
1223 312.869591 -1112.884358 443.755876
1224 360.986291 -1138.388143 208.254102
1224 300.257403 -1119.254379 444.351812
1225 349.307691 -1142.815302 206.635125
1225 285.435746 -1125.866934 441.038190
1226 339.111692 -1148.663964 207.309786
1226 281.215167 -1129.630226 441.687554
1227 320.974834 -1155.362452 205.230408
1227 266.394898 -1134.470241 440.434609
1228 310.835469 -1160.456879 205.913751
1228 252.198024 -1138.759221 438.419201
1229 294.773453 -1164.389342 202.596604
1229 238.801185 -1142.514903 437.214149
1230 278.763850 -1168.108309 200.880885
1230 226.423175 -1145.807227 435.577525
1231 270.051972 -1169.429339 200.516699
1231 213.050747 -1148.536514 433.313812
1232 256.140378 -1172.681494 196.930165
1232 203.538169 -1149.050303 430.947485
1233 240.785746 -1174.164665 194.316640
1233 190.420002 -1150.456943 430.909872
1234 225.899376 -1175.123962 191.660856
1234 177.633091 -1151.653035 430.059109
1235 215.969272 -1174.273003 190.749475
1235 167.148299 -1151.605886 428.229596
1236 198.341216 -1176.077756 187.176212
1236 151.989407 -1151.243212 424.906385
1237 189.242596 -1174.809348 186.884287
1237 144.194372 -1148.711591 424.574927
1238 179.200496 -1172.161800 187.590379
1238 131.097595 -1147.033570 422.622156
1239 163.923501 -1171.090477 185.052665
1239 117.985701 -1145.068579 419.691610
1240 155.295244 -1166.305764 183.052902
1240 107.582810 -1142.964019 418.845656
1241 135.343739 -1164.479132 181.158068
1241 101.090286 -1138.611482 418.917400
1242 121.684608 -1159.975629 179.239861
1242 94.168549 -1133.144446 417.306207
1243 107.283457 -1156.143333 176.888418
1243 78.660631 -1129.043855 415.365084
1244 96.512789 -1151.230896 175.386101
1244 73.906862 -1122.237921 416.519864
1245 87.519062 -1144.010279 175.866896
1245 59.821532 -1116.997807 415.060602
1246 73.161165 -1135.938589 173.636810
1246 50.138520 -1110.511104 414.054722
1247 64.315342 -1128.379942 172.542061
1247 35.215365 -1104.605935 412.247982
1248 55.456465 -1121.451402 172.478183
1248 31.052726 -1095.394711 414.270627
1249 48.217869 -1109.921459 172.324201
1249 21.610032 -1087.216698 412.636536
1250 37.131074 -1102.547944 171.211171
1250 7.367822 -1080.880402 411.822487
1251 32.860012 -1092.080127 172.830377
1251 2.827193 -1070.677311 411.574199
1252 20.837216 -1082.837814 170.199020
1252 -4.288583 -1061.827127 412.291310
1253 13.300087 -1072.352707 170.991069
1253 -7.786915 -1053.600964 412.166773
1254 0.348121 -1061.879478 168.975128
1254 -20.926203 -1044.330030 411.642465
1255 -4.188724 -1048.857192 171.016960
1255 -24.595678 -1034.259436 411.176416
1256 -11.149249 -1037.782762 171.669829
1256 -25.021421 -1021.421857 414.712694
1257 -13.630643 -1027.270730 172.524343
1257 -21.258658 -1010.382300 416.398816
1258 -15.338731 -1013.545371 173.056675
1258 -40.650305 -1002.056831 411.818781
1259 -32.438572 -1003.722256 170.444555
1259 -39.617031 -992.209710 412.851722
1260 -35.131185 -992.523245 170.152980
1260 -46.366746 -981.601781 413.686216
1261 -33.120294 -979.259943 172.864228
1261 -43.981568 -971.602799 415.670828
1262 -31.878645 -967.532186 172.184520
1262 -47.672246 -963.155333 413.641267
1263 -35.020820 -955.100585 172.903672
1263 -44.955866 -951.278089 415.210431
1264 -43.903756 -945.604333 169.133527
1264 -49.550005 -942.538036 415.711350
1265 -35.736019 -937.081703 171.776032
1265 -45.346354 -935.451199 417.133543
1266 -28.592180 -922.664125 172.539946
1266 -46.422328 -926.633138 416.809859
1267 -30.794762 -918.523227 172.489884
1267 -38.152773 -919.194262 417.963041
1268 -20.353495 -908.279565 174.456759
1268 -38.374260 -914.007080 417.874633
1269 -16.904292 -900.385321 174.992352
1269 -34.138950 -907.581264 418.966015
1270 -12.790433 -894.220285 175.537901
1270 -27.782932 -903.783120 419.381093
1271 -13.014130 -890.902758 174.349788
1271 -31.439337 -901.571157 417.175742
1272 -5.715677 -886.935668 175.855068
1272 -29.852559 -898.071659 416.708402
1273 0.453080 -883.771329 175.749815
1273 -24.115250 -895.128171 416.977073
1274 4.148073 -881.445079 175.233806
1274 -16.610582 -895.625881 417.517068
1275 11.297046 -880.514297 178.457480
1275 -10.297183 -895.853604 417.909076
1276 20.169283 -880.642044 175.844242
1276 1.312242 -896.312033 419.487388
1277 26.152486 -884.353557 176.249779
1277 3.636835 -900.918905 418.793000
1278 38.598464 -884.962660 179.805707
1278 10.087642 -902.665860 419.631906
1279 43.907704 -889.158141 181.199529
1279 11.207179 -908.486894 419.072818
1280 40.112746 -897.094641 178.055842
1280 16.419569 -913.867693 419.589868
1281 54.627734 -900.946236 182.378759
1281 24.323229 -919.723309 421.846488
1282 49.685172 -909.338875 179.718551
1282 34.112682 -925.273633 422.324455
1283 62.635401 -916.198259 183.628119
1283 35.305340 -934.034454 423.782886
1284 66.903028 -924.451123 182.798653
1284 50.424748 -940.315537 426.886328
1285 72.365996 -933.986003 184.101260
1285 47.143704 -949.676907 426.225516
1286 79.355810 -939.730585 186.894793
1286 60.602605 -959.673720 428.215071
1287 77.634899 -954.415973 187.079193
1287 49.858889 -971.154817 427.637615
1288 85.563547 -963.409040 188.376173
1288 57.534019 -979.528086 429.059637
1289 78.406569 -975.655427 187.628811
1289 59.182626 -992.181921 428.151381
1290 82.853227 -987.537639 186.509943
1290 56.323064 -1002.416648 427.694075
1291 83.575914 -998.279163 187.135951
1291 59.103942 -1013.810826 428.510525
1292 84.660411 -1010.786587 187.084529
1292 53.178991 -1026.402266 426.686282
1293 84.098812 -1020.083395 186.842052
1293 63.949429 -1034.388582 428.718224
1294 99.912063 -1028.676214 190.547800
1294 59.431430 -1045.972030 427.820488
1295 93.979346 -1040.968502 189.316277
1295 61.013046 -1057.421933 427.456331
1296 95.359197 -1051.297336 189.574011
1296 58.884323 -1070.264357 426.158413
1297 95.302482 -1062.872611 187.836149
1297 62.982346 -1079.061845 427.726164
1298 96.096477 -1075.841193 188.866234
1298 62.991720 -1089.196132 426.866177
1299 91.321807 -1087.355368 186.246408
1299 57.835887 -1101.106320 424.996778
1300 100.405120 -1097.062847 186.962072
1300 65.307639 -1109.372780 425.290715
1301 91.346809 -1111.021263 183.860890
1301 66.359271 -1120.887752 426.590198
1302 89.589501 -1123.723618 183.438398
1302 55.334822 -1132.727051 421.278731
1303 91.656166 -1133.054538 183.078938
1303 53.489360 -1144.521801 419.199265
1304 83.307932 -1146.860277 179.968545
1304 54.571901 -1155.221755 419.288629
1305 81.808715 -1157.293366 176.397899
1305 55.624798 -1163.988273 418.631169
1306 89.196640 -1167.487827 178.973496
1306 56.135808 -1173.418246 415.745741
1307 92.700394 -1175.901025 178.320187
1307 48.634025 -1185.666629 411.955326
1308 83.400942 -1188.409652 174.480581
1308 45.648703 -1195.396743 412.042037
1309 79.415495 -1200.210114 170.896305
1309 52.754490 -1201.948914 409.912330
1310 86.830300 -1206.144238 172.104156
1310 47.898376 -1213.375466 407.210399
1311 80.951106 -1216.126552 167.586425
1311 46.564929 -1222.155805 406.250881
1312 77.669338 -1225.812220 169.323013
1312 58.207475 -1225.436841 409.265315
1313 78.406077 -1233.476109 166.578673
1313 46.220447 -1235.378722 403.873462
