# Supplementary material for: Action Sport Cameras as an Instrument to Perform a 3D Underwater Motion Analysis
Source: PLoS One. 2016 Aug 11;11(8):e0160490. doi: 10.1371/journal.pone.0160490 (PMC4981397; doi:10.1371/journal.pone.0160490)
Supplement: S1 Supporting Information — S1.1_Calibration Quality > S1.1.1_Underwater > S1.1.1.1_Highres > S1.1.1.1.1_Calibration > File A. This is the BUNDLE_CameraParameters. This is the camera calibration parameters. File B. This is the Triad. This is the 2D coordinates of the waterproof orthogonal triad structure carrying nine spherical black markers. File C. This is the WandCalibration. This is the 2D coordinates of the wand structure carrying one spherical black marker. S1.1.1.1.2_Accuracy > File D. This is the Trial_1. This is the 2D coordinates of the first rigid bar test acquisition, carrying two markers at known distance. File E. This is the Trial_2. This is the 2D coordinates of the second rigid bar test acquisition, carrying two markers at known distance. File F. This is the Trial_3. This is the 2D coordinates of the third rigid bar test acquisition, carrying two markers at known distance. File G. This is the Trial_4. This is the 2D coordinates of the fourth rigid bar test acquisition, carrying two markers at known distance. File H. This is the Trial_5. This is the 2D coordinates of the fifth rigid bar test acquisition, carrying two markers at known distance. File I. This is the MotionSequence3D_Trial_1. This is the 3D coordinates of the first rigid bar test acquisition. File J. This is the MotionSequence3D_Trial_2. This is the 3D coordinates of the second rigid bar test acquisition. File K. This is the MotionSequence3D_Trial_3. This is the 3D coordinates of the third rigid bar test acquisition. File L. This is the MotionSequence3D_Trial_4. This is the 3D coordinates of the fourth rigid bar test acquisition. File M. This is the MotionSequence3D_Trial_5. This is the 3D coordinates of the fifth rigid bar test acquisition. S1.1.1.2_Lowres > S1.1.1.2.1_Calibration > File N. This is the BUNDLE_CameraParameters. This is the camera calibration parameters. File O. This is the Triad. This is the 2D coordinates of the waterproof orthogonal triad structure carrying nine spherical black markers. File P. Th [file pone.0160490.s001.zip › S1_SupportingInformation/S1.2_Calibration_Dependability/S1.2.2_Accuracy/S1.2.2.5_Mov3_1p/File BY.txt]

0 -49.016057 -1109.062063 146.944111
0 -52.450491 -1105.220876 386.173653
1 -43.297906 -1111.681652 149.305656
1 -51.280046 -1108.214151 389.964938
2 -45.872179 -1113.856618 148.587894
2 -51.562448 -1108.985774 388.800761
3 -40.029102 -1114.903825 148.884789
3 -50.966574 -1110.907416 390.168115
4 -51.490782 -1118.957134 145.549287
4 -49.348619 -1111.943015 389.810438
5 -46.036394 -1118.979687 147.014751
5 -50.411207 -1112.916036 389.151181
6 -38.164836 -1118.843991 148.245739
6 -56.123900 -1114.574989 387.749419
7 -38.312248 -1119.883003 146.252183
7 -49.773875 -1116.191031 387.252047
8 -38.317217 -1123.338720 146.175749
8 -42.780278 -1114.734905 389.764816
9 -40.785098 -1123.017082 146.542282
9 -37.924969 -1115.883695 389.129461
10 -40.552965 -1125.276569 146.729073
10 -48.629254 -1117.746612 386.101956
11 -31.951011 -1125.611403 147.212515
11 -39.629602 -1118.743631 388.402442
12 -34.180658 -1126.554868 144.408918
12 -39.343646 -1119.634202 384.973707
13 -35.171733 -1128.348984 143.985172
13 -50.174314 -1122.274783 382.229586
14 -31.526729 -1128.724436 142.092607
14 -52.087800 -1123.840115 382.723235
15 -33.137903 -1131.077487 141.528144
15 -46.482954 -1122.699298 381.874713
16 -35.214422 -1132.141853 140.313077
16 -46.138998 -1124.225280 382.003029
17 -34.532110 -1132.755090 139.680299
17 -44.708946 -1124.553681 380.305677
18 -29.212682 -1132.217535 140.277987
18 -37.472048 -1123.477656 382.651291
19 -23.651295 -1130.633223 140.190782
19 -43.274245 -1126.095966 380.596426
20 -31.540819 -1132.642362 139.303751
20 -42.488450 -1126.162290 379.427501
21 -31.824855 -1134.393976 140.168109
21 -42.982642 -1126.750296 377.797180
22 -47.129371 -1136.921882 132.234970
22 -46.517287 -1129.338584 377.640308
23 -24.679960 -1133.513432 137.352196
23 -48.864079 -1130.071605 377.977691
24 -21.714410 -1134.142850 139.449791
24 -41.311350 -1129.382538 378.262435
25 -21.016668 -1133.324635 138.600239
25 -31.173836 -1126.710034 379.865658
26 -18.891191 -1134.503654 138.391229
26 -36.100086 -1129.071588 376.908475
27 -24.229025 -1136.649163 135.161313
27 -42.197351 -1131.925659 375.356584
28 -20.229376 -1136.395759 137.498151
28 -32.870811 -1128.797993 379.457712
29 -17.014437 -1136.020399 138.316272
29 -37.324799 -1131.598056 377.628428
30 -19.707115 -1138.257317 136.954828
30 -36.171703 -1131.211457 377.225208
31 -17.025466 -1137.848848 135.625900
31 -32.999353 -1131.417185 377.990919
32 -14.625335 -1138.370136 138.272249
32 -32.501559 -1131.778712 377.432961
33 -16.551750 -1140.075725 137.361055
33 -44.177331 -1135.656014 377.983772
34 -15.305083 -1140.984290 136.893173
34 -44.177331 -1135.656014 377.983772
35 -2.973505 -1140.241564 142.624517
35 -27.627941 -1135.798884 379.887160
36 -8.706514 -1142.273530 140.705018
36 -21.820718 -1134.231805 381.303077
37 -15.505661 -1145.075369 138.172952
37 -29.417527 -1137.982040 380.150666
38 -4.602845 -1142.921926 141.943715
38 -26.759096 -1138.881145 379.042283
39 -13.662496 -1147.598134 139.350361
39 -20.768487 -1139.059373 380.901728
40 -0.955279 -1146.243938 140.877747
40 -25.972356 -1141.593365 381.761033
41 8.234771 -1148.455641 144.583861
41 -18.649327 -1141.859532 380.569861
42 -11.726660 -1151.411354 141.151534
42 -18.266469 -1143.963576 382.346305
43 3.983823 -1148.801895 145.453948
43 -22.026238 -1145.683062 379.558006
44 -0.069282 -1152.126295 142.009132
44 -25.670903 -1147.003597 379.602303
45 -2.587154 -1156.030272 140.439524
45 -35.334501 -1151.359005 377.845513
46 -7.343306 -1157.661862 138.321070
46 -18.986458 -1149.845288 379.744851
47 -4.061365 -1158.586247 139.757014
47 -25.204440 -1152.538185 378.683481
48 -5.495905 -1160.856051 139.999012
48 -19.148319 -1153.677399 381.240275
49 -1.485475 -1162.337208 141.021781
49 -21.575197 -1154.279806 381.107974
50 4.465675 -1162.190389 142.478857
50 -17.866436 -1156.879762 382.162433
51 -0.701939 -1166.112690 140.719994
51 -13.559024 -1156.767115 381.647519
52 2.012427 -1166.437291 140.685757
52 -10.945609 -1157.674676 383.428942
53 7.133999 -1167.472955 143.212275
53 -13.003412 -1160.391248 381.770373
54 3.667047 -1169.841951 140.783963
54 -16.950792 -1161.690949 381.668703
55 -0.165221 -1173.164364 139.042847
55 -26.511484 -1166.389454 377.576858
56 1.010548 -1174.045765 141.483369
56 -10.874260 -1165.391737 378.058657
57 2.366665 -1176.126786 138.280515
57 -13.912998 -1168.378156 375.568918
58 -3.225739 -1180.651064 136.283766
58 -13.349983 -1168.147348 377.110808
59 13.542856 -1176.735709 138.669069
59 -12.529635 -1168.952783 376.669289
60 4.794461 -1181.390029 135.965017
60 -18.916029 -1171.991907 373.468171
61 9.288428 -1182.890737 133.994813
61 -19.212425 -1174.805489 370.036362
62 1.845911 -1185.948140 129.634374
62 -17.075478 -1174.255826 370.121814
63 -1.081709 -1187.106816 130.848840
63 -17.292569 -1174.692634 366.847462
64 -0.299841 -1191.895077 126.031580
64 -21.254825 -1178.711254 365.607668
65 3.625784 -1190.274150 127.069161
65 -20.053896 -1179.604533 363.554139
66 5.073756 -1190.934073 125.706201
66 -22.001088 -1179.599558 361.712984
67 3.291198 -1192.221944 124.007731
67 -20.416621 -1179.309383 361.892969
68 -1.516222 -1192.924860 121.283716
68 -18.410051 -1178.641518 361.335325
69 -9.714053 -1196.732704 117.091224
69 -16.767005 -1178.776757 359.819288
70 2.575950 -1195.125864 120.963410
70 -23.053776 -1178.869170 357.865212
71 4.721173 -1194.233465 120.331926
71 -13.147067 -1175.916613 358.965288
72 -1.781193 -1194.976720 118.171275
72 -14.281320 -1174.439756 358.515229
73 -4.935137 -1193.707805 116.930515
73 -22.026683 -1174.140449 353.928466
74 1.205548 -1191.107318 119.977857
74 -11.758454 -1169.914733 357.386656
75 -0.783085 -1188.498806 119.670392
75 -10.895712 -1167.973924 356.629841
76 1.517363 -1186.386234 117.605560
76 -6.359145 -1163.685863 356.201979
77 9.431859 -1182.562890 118.950337
77 -2.078697 -1158.941446 357.789711
78 5.088811 -1179.305776 117.381554
78 -3.802441 -1156.311084 356.640312
79 10.499284 -1176.094560 116.166709
79 -3.498310 -1151.056812 356.916191
80 11.280208 -1170.296350 116.645817
80 -10.032998 -1148.263784 347.416472
81 15.946103 -1164.382503 115.782771
81 15.941932 -1139.632328 356.876037
82 30.613903 -1154.878364 119.129438
82 14.295169 -1133.793340 355.370729
83 26.967937 -1149.804891 114.817703
83 25.901238 -1127.868863 358.894732
84 45.401413 -1141.753867 119.265514
84 26.316154 -1123.439019 359.292313
85 46.753460 -1137.418413 118.921652
85 31.510623 -1117.594216 357.555965
86 59.449433 -1131.518269 120.667313
86 37.380209 -1114.043962 356.698017
87 65.750566 -1127.470558 122.176281
87 47.728781 -1109.641146 359.466045
88 80.659460 -1122.685840 123.527690
88 56.134877 -1105.113676 357.899426
89 90.203476 -1118.687983 124.012133
89 76.712051 -1098.525977 363.828490
90 99.441756 -1115.711331 125.463739
90 84.299176 -1096.492780 363.640105
91 116.624827 -1112.247357 126.563107
91 93.186091 -1093.629964 364.050151
92 127.332366 -1111.002437 126.799658
92 108.380373 -1090.305496 366.677740
93 148.351870 -1109.450115 132.344682
93 119.972896 -1089.466896 369.089705
94 158.429539 -1110.600426 131.258730
94 132.855489 -1088.268683 371.995014
95 171.869791 -1109.802843 134.341869
95 145.882976 -1087.004195 375.035247
96 189.845238 -1109.055927 137.730525
96 165.222769 -1086.077781 377.123583
97 204.319918 -1108.993827 138.858878
97 176.449893 -1085.028819 379.401798
98 222.568185 -1109.733133 144.266468
98 196.055411 -1082.945965 383.063441
99 232.880071 -1109.997728 144.631164
99 199.014368 -1083.266106 384.047764
100 251.611899 -1109.265392 151.049392
100 216.943344 -1083.158789 388.678408
101 269.873587 -1109.199139 155.486440
101 239.549604 -1080.293658 393.879543
102 298.817647 -1105.411824 163.432845
102 252.114270 -1078.272286 397.777572
103 315.591905 -1104.089591 167.097102
103 269.510135 -1076.080759 402.960724
104 322.639014 -1105.133990 170.989032
104 278.905379 -1075.101347 407.280105
105 337.887395 -1104.921827 176.983412
105 295.028696 -1073.418108 413.385798
106 357.748333 -1103.614210 183.368728
106 307.841217 -1071.300789 417.609179
107 377.106738 -1101.022222 191.870558
107 321.591207 -1070.485497 424.189228
108 392.464500 -1099.039744 195.813239
108 337.399639 -1068.376811 429.408026
109 408.309894 -1096.407801 200.739280
109 358.056138 -1062.369458 437.603442
110 422.232038 -1094.457273 206.960522
110 364.589516 -1061.214011 440.317334
111 438.674644 -1091.725234 212.975338
111 376.253172 -1058.777153 445.601756
112 456.846693 -1088.255884 220.494348
112 393.728204 -1054.709698 451.545858
113 464.875899 -1085.662221 222.718869
113 411.540500 -1048.863800 457.637464
114 478.252666 -1082.016018 227.923999
114 419.403377 -1046.230413 460.084403
115 494.840682 -1076.953908 232.708099
115 428.827385 -1043.684645 465.024759
116 508.128933 -1071.925561 236.622681
116 441.820820 -1037.146638 468.602841
117 521.870440 -1067.135743 241.500799
117 456.714762 -1031.283084 473.208146
118 532.206199 -1062.100502 244.695549
118 466.378294 -1026.184053 476.500877
119 546.701388 -1055.960579 250.333891
119 479.741918 -1019.886875 480.730085
120 556.884638 -1051.099384 254.674502
120 487.067094 -1016.292074 485.065267
121 566.152971 -1045.752757 257.490655
121 495.277312 -1009.570858 488.464185
122 579.799613 -1037.869965 263.163711
122 503.496556 -1002.734133 491.073232
123 585.725466 -1031.342045 266.411458
123 512.696293 -996.013525 495.833597
124 595.468275 -1024.777227 270.369269
124 521.867570 -988.224326 499.779056
125 607.091397 -1016.547804 274.768431
125 528.410742 -980.818633 502.514459
126 615.606859 -1008.173118 278.127848
126 536.426210 -972.387132 505.453423
127 621.100795 -1001.268025 281.320650
127 542.857666 -964.274866 509.051192
128 630.334978 -992.424542 284.508463
128 547.802816 -955.516234 511.162285
129 636.665295 -984.124377 287.409765
129 554.201839 -946.114183 513.664739
130 640.231853 -974.798070 287.926947
130 559.816682 -937.506751 515.139483
131 649.742236 -964.620369 291.107773
131 566.663629 -926.434862 517.825029
132 654.875692 -953.998313 293.321549
132 572.454111 -916.663141 520.233872
133 662.777953 -944.346122 295.036285
133 570.146865 -907.074344 519.846286
134 665.428699 -932.861447 295.952465
134 579.635860 -895.190872 521.873134
135 671.125390 -919.057417 296.657090
135 578.017246 -883.581973 520.641480
136 665.979713 -909.806505 292.936515
136 585.942123 -872.842637 521.247358
137 675.095427 -895.626334 293.696063
137 583.230296 -861.673076 517.929427
138 672.177605 -882.915586 291.272396
138 586.828665 -850.703803 517.773009
139 674.111582 -871.224312 289.816221
139 583.298737 -839.808719 514.557641
140 670.669670 -860.986532 285.650736
140 582.251617 -829.824004 513.134337
141 665.351408 -850.369002 282.252518
141 576.590548 -819.911589 508.851917
142 665.610407 -840.080858 280.689844
142 574.896984 -810.809252 507.070590
143 659.506459 -830.423735 276.671736
143 575.043359 -800.776713 505.032968
144 661.469106 -818.084715 274.958474
144 564.945095 -791.703235 500.543539
145 651.845774 -808.812319 269.591653
145 566.268823 -782.387410 497.906328
146 639.185282 -801.430409 263.542481
146 552.221195 -776.161118 492.530375
147 632.390858 -792.266719 260.122081
147 549.688054 -766.391169 490.944478
148 627.831704 -782.169625 257.694908
148 540.417256 -758.876502 485.560874
149 613.011501 -775.850957 252.505599
149 530.762803 -752.272070 482.400913
150 613.959877 -766.934397 251.397718
150 527.400443 -745.271799 480.342983
151 594.242090 -760.554732 244.794072
151 517.356088 -738.987600 476.467271
152 587.882346 -754.908422 241.546106
152 504.525184 -733.326271 471.388575
153 573.683604 -748.937714 236.285694
153 489.570323 -729.198386 467.806413
154 560.945389 -742.631548 231.862667
154 480.596517 -725.362551 464.669730
155 545.517464 -738.614452 226.826697
155 474.714860 -719.367930 461.781792
156 539.661773 -733.174456 224.591525
156 464.581719 -716.077012 459.220722
157 526.057563 -729.638713 221.340895
157 449.583027 -712.517167 454.665204
158 510.072451 -725.895788 216.800151
158 436.095994 -709.619001 450.398641
159 499.011220 -722.713759 212.508901
159 423.177165 -707.243350 446.689221
160 486.371183 -720.112284 207.618492
160 414.473475 -704.258369 442.774130
161 475.367671 -717.053623 204.262443
161 400.225557 -702.833403 440.230918
162 456.483859 -715.925553 199.900479
162 391.608811 -701.627910 437.705726
163 447.704882 -714.008469 197.965143
163 378.448935 -701.281453 433.135223
164 432.244721 -713.038326 193.819991
164 361.941220 -700.307209 429.402357
165 421.603661 -712.450368 191.306055
165 356.025217 -699.702930 427.779875
166 407.525393 -713.084786 187.397719
166 342.219528 -700.170470 423.869142
167 395.625476 -713.512141 184.873765
167 332.415747 -700.386851 422.411878
168 381.371278 -715.538203 181.513803
168 318.587435 -702.453345 419.312359
169 369.561447 -716.848022 179.555705
169 294.941707 -703.301160 413.492208
170 359.703416 -719.416161 178.802790
170 296.723028 -706.068726 415.453782
171 344.706884 -722.406658 175.433805
171 283.951160 -707.677643 413.175495
172 334.946561 -725.848140 175.167608
172 274.946556 -710.454929 412.675198
173 324.767041 -728.875329 172.722154
173 261.943882 -713.884303 409.866947
174 312.023425 -732.733543 171.315216
174 253.755388 -714.665646 409.854370
175 297.260270 -736.696863 168.427334
175 238.754053 -717.998427 407.149296
176 289.546752 -738.929453 168.380022
176 230.333773 -720.037181 405.398380
177 275.186374 -741.283221 165.271019
177 222.123306 -721.799322 405.512812
178 263.595240 -745.476636 163.967021
178 208.235632 -723.248275 401.879685
179 252.206328 -747.744210 161.337099
179 203.255008 -724.505315 401.981096
180 242.595884 -749.480196 162.400932
180 186.796398 -726.541813 398.871740
181 229.461862 -752.108182 160.131866
181 180.942222 -728.003518 398.359256
182 221.177601 -754.327015 159.200815
182 166.056271 -727.712686 397.808102
183 214.952574 -755.075445 159.835239
183 155.649086 -728.988214 395.304562
184 198.306740 -756.290495 157.790211
184 146.080764 -729.784905 394.420262
185 185.446415 -756.763689 156.638974
185 140.287344 -729.715112 393.621836
186 171.776059 -756.630482 155.675228
186 131.030486 -728.920420 394.863101
187 157.940402 -756.790929 153.842168
187 113.441216 -727.381714 392.811303
188 150.125830 -754.903413 154.706901
188 102.159321 -726.881025 391.567478
189 140.086988 -751.898079 152.776997
189 94.665961 -723.980461 392.408918
190 124.087222 -749.519438 150.739919
190 84.953059 -721.716639 389.643225
191 119.105587 -747.739022 149.361792
191 78.706532 -718.430787 389.087437
192 102.449060 -745.529463 145.277430
192 65.871433 -716.760515 386.896119
193 93.137865 -741.233053 144.033784
193 61.219530 -712.099808 387.028677
194 86.413556 -735.965887 142.770166
194 50.454952 -708.215786 384.780580
195 78.831248 -733.532140 142.555248
195 42.682647 -704.582652 383.797689
196 75.497559 -728.062985 142.749895
196 47.810008 -699.437863 383.143731
197 62.482744 -724.555849 138.181617
197 32.420475 -694.776879 378.125637
198 62.423201 -717.656484 137.813377
198 31.847958 -690.349415 376.645884
199 51.945531 -713.810428 131.008270
199 22.788257 -684.828019 375.249089
200 40.255460 -706.498547 126.165156
200 21.584192 -679.510449 371.418646
201 31.350251 -699.430153 120.432948
201 18.563648 -675.121632 369.543594
202 38.157131 -693.948052 119.609973
202 13.534529 -667.806841 364.175964
203 34.083679 -689.886616 121.517107
203 17.355930 -661.069252 363.782201
204 40.487273 -681.483961 117.885423
204 17.333148 -656.094750 360.126457
205 31.395138 -676.635492 112.548867
205 12.575121 -650.968973 356.499881
206 41.685220 -667.635913 112.408417
206 17.660062 -645.814281 354.746210
207 33.737890 -664.227367 107.147853
207 23.041880 -640.264481 352.281562
208 40.584996 -657.267382 106.670534
208 24.740513 -634.408387 350.803846
209 45.218184 -653.701920 103.199186
209 31.840451 -630.451711 349.201411
210 53.366365 -646.857853 101.000842
210 38.402695 -625.281212 346.315188
211 66.427819 -641.658016 102.687912
211 44.845261 -621.000548 346.415595
212 76.879251 -637.884605 103.514862
212 58.179468 -618.526222 346.245828
213 85.340089 -634.264077 104.564387
213 64.187649 -616.002644 345.403042
214 95.864151 -630.239279 100.942024
214 82.510483 -611.651742 346.523830
215 103.409948 -629.147367 101.178940
215 89.781843 -609.116816 346.262408
216 115.715515 -626.741357 100.222356
216 102.083194 -606.220224 346.054859
217 131.102874 -625.638900 100.750097
217 111.833455 -604.500778 344.529347
218 140.127919 -622.933220 97.998388
218 127.240250 -602.504828 344.202227
219 155.438885 -622.746692 100.324341
219 143.731696 -601.613937 346.378864
220 175.465964 -621.886599 101.421964
220 160.393530 -599.776739 344.240171
221 190.068297 -620.322482 100.517439
221 171.886337 -599.514675 345.480469
222 208.004924 -620.691195 102.193271
222 179.585167 -598.063935 343.551604
223 228.243326 -620.430902 102.705453
223 205.958543 -596.431150 347.882385
224 244.344779 -620.076175 103.629168
224 223.488229 -596.434390 347.998207
225 267.068054 -619.474038 105.683579
225 237.999042 -594.295998 346.248289
226 283.458584 -618.525759 106.061390
226 253.364783 -594.001921 348.171251
227 302.751000 -619.555811 107.970417
227 268.665215 -593.443794 350.069004
228 326.182856 -617.990051 111.289345
228 293.494256 -591.736125 351.718975
229 338.097240 -620.330091 109.345501
229 306.307280 -591.918277 351.039124
230 363.976488 -618.262433 112.423448
230 325.708316 -589.254089 352.850779
231 387.234100 -615.977198 115.674267
231 354.168808 -586.555023 357.264559
232 403.104150 -615.696597 117.567370
232 365.951801 -586.385222 357.862155
233 422.084447 -615.098335 120.120033
233 388.090200 -584.108453 361.430784
234 445.226110 -613.205772 122.359228
234 411.488306 -582.550424 363.905006
235 468.182129 -610.011979 125.232115
235 423.252127 -579.776438 365.311257
236 486.370000 -610.019171 126.822642
236 441.365014 -577.511263 367.375381
237 509.577677 -607.262543 130.729687
237 463.089252 -574.958267 370.113419
238 533.268262 -604.384839 134.330484
238 484.904160 -572.850932 374.137454
239 551.777836 -601.912232 136.439664
239 506.114068 -570.318421 377.302062
240 573.284372 -598.769363 140.614661
240 525.043263 -567.339346 380.154344
241 596.122927 -595.890966 143.558296
241 544.151733 -563.383601 383.060987
242 620.507760 -593.076286 149.329624
242 566.040325 -559.822351 386.597743
243 639.554449 -590.354554 152.758108
243 583.684036 -556.484868 390.584715
244 662.388310 -585.389805 157.155677
244 602.819999 -552.497626 393.572835
245 684.144059 -581.436746 162.700398
245 621.303414 -548.012293 397.951334
246 703.618728 -577.022088 166.976548
246 641.036928 -543.832819 403.790443
247 721.068321 -573.601320 170.736485
247 655.855442 -539.217882 407.467047
248 746.919458 -568.596436 179.341145
248 676.365968 -535.695158 413.543848
249 765.484863 -563.226180 185.126635
249 693.682911 -529.578816 418.241379
250 785.491369 -558.635551 190.850826
250 711.536519 -524.318921 424.023790
251 806.171623 -553.499711 198.351767
251 730.077644 -518.787358 430.813470
252 829.325073 -547.724908 206.190326
252 748.979353 -512.790584 436.664106
253 847.131193 -541.342754 213.299505
253 766.027604 -506.230056 444.791054
254 869.299010 -534.992122 221.704530
254 785.103068 -500.363983 451.353629
255 887.931596 -528.477336 230.090245
255 802.871610 -493.390689 459.644471
256 907.348476 -521.422222 237.736463
256 820.916149 -486.033859 467.660263
257 926.274730 -514.342428 246.094603
257 838.837858 -479.163978 474.902852
258 945.707171 -506.570784 255.156118
258 853.593709 -471.706123 482.157447
259 964.457863 -498.579220 263.706244
259 871.290618 -462.833721 490.160409
260 983.321247 -489.143767 271.589493
260 891.538121 -454.146750 498.980282
261 1002.230716 -480.337886 281.047292
261 904.509216 -446.354761 505.605661
262 1020.745186 -470.902412 289.406387
262 921.628625 -436.992830 513.166435
263 1040.630187 -460.732659 297.543218
263 939.898005 -427.039091 521.150891
264 1056.098380 -450.037957 305.400433
264 952.094702 -417.650366 526.939480
265 1074.912139 -439.458410 312.192190
265 968.976112 -407.845768 534.175055
266 1091.163295 -428.743171 319.421575
266 981.115496 -398.790204 540.309157
267 1109.123154 -418.807363 326.720538
267 996.160485 -387.967898 546.390317
268 1123.778554 -407.587100 333.535362
268 1009.520300 -379.825243 552.363521
269 1140.049515 -396.007760 340.390424
269 1021.014902 -369.967286 557.404907
270 1153.002665 -385.925076 346.311207
270 1034.034651 -359.719458 562.973344
271 1164.126263 -376.628121 350.818600
271 1043.853967 -349.594081 566.456902
272 1177.992110 -364.825301 357.208394
272 1054.391789 -340.809596 570.722251
273 1189.011993 -354.958409 361.679323
273 1063.959212 -330.285659 575.488617
274 1199.340097 -343.603376 365.911448
274 1072.836235 -320.897296 578.373768
275 1209.044260 -334.672455 369.930148
275 1080.410055 -311.909876 581.487824
276 1218.378900 -324.197512 373.056330
276 1088.872982 -302.504911 584.376243
277 1224.829263 -315.277047 376.407787
277 1092.082621 -293.022059 586.025704
278 1231.379685 -305.278398 378.530498
278 1097.638369 -284.714291 587.097716
279 1236.038337 -296.627837 379.845767
279 1101.338745 -276.747663 587.953101
280 1239.061755 -287.696517 379.857742
280 1102.521567 -267.770396 587.560910
281 1240.987390 -278.091698 380.511309
281 1105.650973 -259.126283 587.717227
282 1241.066461 -269.612694 379.822013
282 1105.948567 -251.191392 587.033986
283 1240.629637 -261.330173 379.316054
283 1104.457402 -243.472565 585.877778
284 1235.624927 -253.126136 375.886860
284 1099.191848 -235.682381 582.557603
285 1232.867687 -245.847184 374.670602
285 1094.749412 -228.943506 580.825162
286 1226.609642 -238.485463 371.668169
286 1089.195995 -221.228377 577.667355
287 1220.297062 -233.082107 368.428535
287 1083.113387 -215.256481 575.084398
288 1211.847384 -225.962527 364.501580
288 1075.860216 -209.419379 572.001038
289 1204.740533 -220.018037 361.732242
289 1066.170447 -204.191045 568.549718
290 1194.480855 -214.880393 357.866104
290 1058.457765 -199.204645 565.194778
291 1186.088060 -211.022032 354.401857
291 1047.356838 -194.826990 560.734777
292 1172.043003 -206.034454 349.286274
292 1036.488207 -190.635069 556.827894
293 1159.203108 -203.110209 344.756847
293 1023.377432 -187.236404 552.789805
294 1146.916802 -200.483193 341.062017
294 1011.616492 -184.241451 549.339044
295 1133.281013 -197.595899 337.082946
295 998.434622 -181.566798 545.540587
296 1120.201913 -195.939716 333.824362
296 985.182490 -178.062405 542.622225
297 1106.713304 -193.450976 330.778398
297 970.864178 -176.752524 539.145555
298 1089.622313 -191.988593 326.446697
298 959.247786 -174.855229 537.852470
299 1075.014985 -191.916575 323.213380
299 944.505891 -173.764689 534.810872
300 1060.191253 -190.521633 320.847666
300 929.116792 -172.023119 531.436129
301 1043.533427 -189.793631 317.261528
301 913.323092 -171.601509 528.385835
302 1025.668535 -189.067195 313.619802
302 899.175191 -169.907553 526.506987
303 1011.106676 -188.389732 311.771561
303 883.017978 -169.021494 524.104704
304 994.911083 -187.181696 308.673647
304 867.827923 -166.816102 522.484723
305 979.726055 -186.772597 306.155430
305 853.423895 -166.922991 519.808670
306 962.955105 -186.404874 303.647915
306 838.516554 -166.237494 517.383847
307 945.585129 -186.215103 299.949868
307 823.167786 -165.178308 515.729367
308 931.807537 -185.270342 297.986615
308 808.058150 -164.499157 513.595575
309 912.061361 -183.584406 293.918297
309 791.819645 -163.035415 510.446263
310 899.466390 -182.707357 292.929138
310 776.310783 -161.719456 508.676052
311 883.202833 -181.149735 289.538747
311 761.623486 -159.441495 506.318394
312 866.460359 -179.419456 286.321244
312 746.706614 -158.128359 502.826632
313 851.694037 -177.003575 283.032334
313 731.083796 -157.405773 499.424182
314 835.737340 -176.132118 279.068924
314 713.277533 -154.878583 496.604157
315 819.712074 -173.934474 274.458642
315 702.721549 -152.997831 493.845208
316 803.814548 -173.332529 270.962629
316 684.617790 -151.769519 489.105417
317 787.561221 -171.690399 265.751678
317 670.894292 -150.448101 485.332963
318 769.676222 -171.029652 260.189062
318 656.012572 -148.825488 481.637936
319 752.486704 -169.725242 255.024012
319 639.249837 -147.844066 476.115432
320 736.531073 -168.453952 251.007561
320 622.899023 -146.357473 472.581095
321 716.767930 -168.163117 244.426152
321 606.420832 -145.149677 466.743786
322 699.535780 -168.282046 238.431947
322 591.199023 -145.046732 462.971066
323 682.276535 -168.178019 234.030240
323 576.174850 -143.771752 457.753698
324 664.531474 -167.447086 228.664639
324 559.255715 -142.349865 453.416558
325 645.556404 -166.645037 222.638697
325 541.424642 -142.401385 448.806351
326 628.687364 -166.503452 217.140152
326 525.610222 -142.593243 444.175458
327 612.717337 -166.303252 212.891183
327 507.998024 -140.289275 438.371557
328 596.964075 -166.978330 208.683930
328 492.280218 -140.571400 435.352363
329 577.361996 -166.876739 202.659580
329 475.333498 -138.265858 430.025432
330 556.593503 -166.454305 197.205669
330 461.686299 -137.256947 425.354573
331 537.995972 -165.859588 191.477067
331 444.934680 -136.315029 421.312627
332 523.544286 -164.872623 186.989453
332 430.195622 -135.741027 417.356189
333 501.400711 -164.478629 182.213613
333 414.065206 -134.150819 413.825898
334 486.305613 -162.695875 177.585685
334 396.175674 -132.019261 409.295442
335 469.032213 -161.393949 172.949253
335 382.266759 -130.366050 405.849021
336 452.256578 -160.505023 169.305385
336 367.617989 -129.359235 403.224688
337 432.470289 -158.453001 163.025884
337 347.091323 -125.919643 397.087016
338 414.362402 -157.700834 159.451366
338 332.493530 -123.877496 393.210531
339 396.844404 -155.274010 154.474325
339 316.590840 -120.958153 388.929408
340 379.907354 -153.780639 150.606358
340 302.750425 -118.754632 385.880222
341 361.613201 -151.266666 145.804214
341 284.475590 -115.367693 381.448379
342 346.090524 -148.587702 141.089038
342 272.558625 -111.314786 378.660113
343 326.796304 -144.502942 136.919206
343 255.482489 -107.094331 374.435455
344 310.729846 -141.442177 132.495172
344 244.182337 -102.808323 370.987267
345 289.583652 -135.750998 127.824009
345 225.773667 -98.995837 366.661572
346 275.512390 -131.376177 124.594035
346 214.072784 -92.780443 363.631267
347 258.068660 -125.846120 119.558366
347 200.347307 -87.572615 359.055163
348 239.342244 -120.443737 113.921170
348 186.540536 -81.917137 355.863258
349 222.872719 -114.540560 110.187306
349 164.541798 -74.313627 350.259624
350 208.784819 -107.632329 106.317479
350 157.224327 -69.426222 348.257693
351 193.107076 -100.695427 102.427392
351 145.179814 -61.654347 343.757228
352 179.604730 -93.824478 100.051547
352 128.426158 -54.766349 341.868166
353 163.207572 -87.089010 94.422413
353 115.896592 -48.337825 338.059015
354 143.523416 -78.974688 88.982161
354 101.163663 -39.319555 334.780922
355 134.290874 -69.607017 87.617583
355 89.755192 -32.261467 330.557668
356 124.951022 -60.635649 85.329702
356 83.473330 -24.585659 329.724006
357 106.942095 -51.839511 80.265942
357 68.133299 -16.081554 324.420292
358 96.191780 -43.182828 78.082458
358 59.732990 -8.150081 320.982481
359 74.524350 -33.716776 70.207220
359 52.139985 0.766241 317.823337
360 64.393138 -24.966480 66.823162
360 43.377006 9.317478 313.624162
361 58.959283 -14.555091 64.359563
361 33.036408 17.135420 309.653349
362 45.844945 -6.278676 59.091252
362 22.635570 25.386852 305.423030
363 35.174587 4.725364 53.418487
363 25.247526 33.032683 303.309227
364 28.067458 13.526469 49.537961
364 19.033496 41.229701 300.552603
365 23.925537 23.411140 46.296844
365 13.990193 49.408424 295.868287
366 16.496147 32.835891 42.231385
366 8.086393 56.479041 292.101312
367 9.877426 41.220107 40.680384
367 2.606668 65.948206 290.299134
368 5.684717 49.206739 34.805090
368 1.511950 73.302157 286.152812
369 5.226992 57.176633 33.183661
369 0.728248 82.017224 286.350564
370 5.849952 64.338820 33.704932
370 2.498359 87.954550 284.452022
371 3.959344 73.769249 32.319503
371 7.095963 95.009767 284.058260
372 8.773803 81.340821 32.992013
372 10.102539 101.230270 284.102446
373 9.786259 86.543533 32.766841
373 15.099065 106.372219 284.339317
374 20.089252 90.765822 34.603100
374 18.167127 112.133238 285.511171
375 25.506648 94.899343 34.892499
375 26.345687 115.968761 285.678930
376 37.650306 98.105050 36.999880
376 35.023877 118.351760 287.580642
377 43.565099 100.068961 38.894152
377 43.107333 119.757785 287.863852
378 61.822857 101.303745 43.446024
378 59.341842 121.717523 292.487059
379 70.599760 101.462598 44.694488
379 70.059433 122.357006 295.541168
380 85.770337 101.520835 48.409384
380 84.732346 123.700513 299.053113
381 106.933315 99.218314 53.682383
381 101.849880 123.240990 303.155860
382 121.453841 99.625113 57.911829
382 115.966806 123.871697 306.679232
383 137.738332 97.059187 60.242585
383 136.569247 122.376295 313.141712
384 166.620423 95.997156 68.116608
384 155.850487 122.569783 317.896364
385 185.106566 94.417078 70.844930
385 175.561295 122.732315 322.558732
386 208.163367 93.202707 78.819181
386 194.419914 122.195736 325.378474
387 232.329778 91.719694 83.813960
387 213.349379 122.641990 330.988385
388 252.086339 92.067975 88.140149
388 236.726408 124.732613 335.406514
389 277.829124 93.864641 91.175888
389 257.200182 125.178514 340.411109
390 299.059145 93.823605 95.869005
390 280.212614 126.344835 345.551117
391 327.787282 95.079229 101.718226
391 303.105898 129.285594 349.877531
392 356.091979 95.944770 110.336881
392 327.424166 131.536285 355.974709
393 377.067232 97.155678 113.942808
393 342.511892 134.559520 357.771321
394 397.026331 100.825751 117.687090
394 368.944776 137.806821 364.179307
395 425.039411 103.133014 124.336952
395 393.383116 140.874378 370.699202
396 450.167670 106.172763 128.804086
396 414.420066 144.364666 374.447301
397 478.639900 110.811789 135.939574
397 433.914280 148.693302 379.455026
398 501.240920 115.068929 141.527137
398 459.038052 152.629801 385.627245
399 528.674868 119.899828 148.203147
399 480.784721 159.246821 390.428064
400 551.771746 123.798820 153.672584
400 502.273995 164.380233 395.045727
401 573.675037 129.214210 159.392505
401 524.511053 170.325582 401.007496
402 602.132623 135.034600 165.694114
402 545.167812 174.670314 406.019876
403 625.974228 140.966012 172.945708
403 562.975939 180.730340 410.672385
404 649.805819 146.538062 179.372247
404 587.634185 186.938573 417.070020
405 671.461379 153.053400 184.047214
405 605.619625 194.066631 422.286889
406 691.119901 159.935966 189.757798
406 627.792612 201.495021 428.159307
407 717.757577 169.048515 197.068930
407 647.135316 208.601294 433.478404
408 736.787367 176.645140 203.218502
408 666.308932 217.039148 439.682285
409 760.074814 184.572049 211.380055
409 684.309558 224.506053 445.401586
410 779.224818 191.324100 217.322150
410 706.525120 233.372905 451.296721
411 799.380620 199.893384 223.750465
411 724.585731 240.496063 459.024869
412 821.620379 208.115895 231.484879
412 740.888042 247.952665 464.035458
413 841.001230 217.241249 238.542094
413 760.804550 256.951293 472.065353
414 863.540377 226.913589 246.304269
414 780.615574 265.651866 477.685945
415 883.847442 237.666507 252.896342
415 794.450468 274.418086 483.259668
416 903.008947 247.391866 259.836421
416 812.898840 284.846550 490.616711
417 921.768136 258.208484 267.022956
417 828.904042 294.612144 496.129157
418 941.630563 269.303458 273.700618
418 845.524388 303.639368 502.874100
419 959.666640 278.880362 282.327348
419 859.856729 313.906395 508.957307
420 978.485138 290.266029 289.890261
420 877.267773 324.419489 515.401387
421 995.357995 301.898420 296.643494
421 893.679984 335.621268 522.473776
422 1010.651380 313.755424 303.071493
422 906.683511 345.102405 528.014521
423 1029.095903 326.320641 310.938982
423 918.761444 355.559574 533.103444
424 1044.451364 338.626021 317.739288
424 934.931943 367.564992 539.917629
425 1061.322361 349.969229 324.899938
425 945.851323 377.848554 544.903482
426 1076.802861 362.372275 331.717501
426 959.893540 389.934270 550.885780
427 1089.938269 373.525641 338.552195
427 972.201898 400.069325 557.460136
428 1104.803485 384.825957 345.651481
428 983.912679 410.222979 563.217574
429 1115.604028 396.208477 351.252014
429 994.966229 420.597672 568.058564
430 1129.807761 408.646686 357.723580
430 1002.999350 432.508423 572.843521
431 1138.521225 420.713413 362.810520
431 1011.314122 443.244932 576.900617
432 1148.005040 433.753654 368.695070
432 1019.872273 453.668804 581.754130
433 1154.588463 445.177313 373.988330
433 1025.967713 465.289789 586.800984
434 1163.993009 455.969727 379.883619
434 1031.796115 474.770311 590.142030
435 1169.891062 466.281801 384.557376
435 1034.976355 485.835573 594.103086
436 1174.928251 476.457187 389.332949
436 1040.092401 495.380315 598.499706
437 1179.416575 487.489161 393.467294
437 1042.332669 504.788530 601.573219
438 1179.863172 497.026990 396.184698
438 1042.670829 514.358668 604.040668
439 1182.307877 508.202037 399.898864
439 1043.433819 523.669569 606.628224
440 1179.743744 518.854619 402.246179
440 1041.799596 533.136097 608.709930
441 1182.289643 527.199586 406.164348
441 1037.048471 542.206854 610.465883
442 1177.306815 537.485351 406.392921
442 1031.931132 551.632146 610.258493
443 1173.286485 547.195387 407.476120
443 1028.880480 559.789238 610.965678
444 1166.480201 556.199559 407.527739
444 1022.386953 568.795294 611.199148
445 1159.472176 564.793656 406.583494
445 1015.380433 575.774494 610.474818
446 1150.573135 572.762139 404.692382
446 1005.218007 583.574200 608.262087
447 1141.116306 580.367818 403.315235
447 996.482728 590.270508 606.524494
448 1130.018129 587.264594 400.269143
448 986.676913 595.916749 605.331248
449 1119.672097 593.639030 398.648498
449 975.534991 601.668987 602.608562
450 1108.348504 598.548993 395.511011
450 964.800733 605.731011 600.120351
451 1095.151766 603.704989 391.786035
451 952.278485 610.408668 596.970374
452 1080.962805 608.340494 387.734055
452 937.645430 614.425618 593.989814
453 1066.911522 611.901803 384.730061
453 924.452019 617.634417 590.671638
454 1050.558591 613.937596 379.744584
454 911.220546 620.116659 587.198375
455 1037.652973 614.963844 375.976664
455 896.021593 621.380317 582.899925
456 1021.849920 616.466345 370.539980
456 883.091205 622.947302 578.495236
457 1007.140958 616.621751 365.854333
457 867.631636 623.969973 574.103825
458 992.292834 617.216674 361.094324
458 850.439740 625.082120 569.828859
459 976.160764 616.233378 355.569331
459 838.584200 626.054974 564.283023
460 960.725316 615.645194 349.872135
460 823.757876 626.415327 559.827411
461 944.261737 614.973252 343.900676
461 809.378985 625.399276 554.520878
462 929.236959 614.546998 338.297494
462 794.688863 625.622540 549.986476
463 912.497958 614.520073 332.936956
463 778.331085 626.335707 544.345587
464 896.077747 614.136165 327.260303
464 762.229658 627.151061 538.615044
465 879.817207 612.493394 320.782611
465 748.261920 626.596147 533.548627
466 862.783386 612.008131 314.499683
466 731.821461 627.276062 527.995742
467 847.359762 611.805546 308.130127
467 715.473889 627.003624 522.371866
468 827.993737 612.419224 300.282501
468 700.791457 627.768623 515.862592
469 812.718407 612.915341 294.202217
469 686.279681 628.388265 509.690359
470 795.035291 612.932444 287.704977
470 668.376501 629.565323 502.941503
471 778.938004 613.924276 279.588495
471 652.680918 631.057236 497.205298
472 761.610989 614.070784 273.303592
472 638.050233 631.602160 490.902345
473 744.744658 614.411949 265.721698
473 622.377032 632.039092 485.089467
474 727.326719 614.196371 258.996262
474 606.854204 633.801848 478.137644
475 710.379987 614.633109 251.597115
475 590.619572 634.635033 471.499810
476 691.239174 615.279825 243.463643
476 573.808476 635.693034 464.938011
477 674.389596 615.513455 237.182364
477 557.217039 637.308927 458.908436
478 656.075406 615.202226 228.981556
478 541.079530 637.851906 451.974679
479 638.375489 614.198431 221.969321
479 525.134625 638.352215 445.837749
480 619.224549 615.874260 215.236104
480 511.303429 639.660920 439.604356
481 601.884108 616.596921 208.756258
481 492.453798 641.190065 433.993508
482 584.101372 616.146413 201.757779
482 475.817619 643.204030 426.848779
483 564.783657 616.484570 193.981941
483 458.078143 643.851589 421.210615
484 543.539071 617.017493 186.821886
484 443.127056 645.124310 415.233172
485 528.039041 619.350394 181.159868
485 428.700565 646.956256 410.035995
486 510.199642 620.959494 175.211479
486 413.558701 650.751302 404.427222
487 487.721360 623.449462 167.349346
487 395.416264 653.440280 398.914282
488 472.656453 626.048275 162.177680
488 378.416194 657.064935 393.545620
489 454.570532 628.702016 156.401564
489 365.192034 659.510536 388.574922
490 433.480706 630.508652 149.414407
490 345.721218 663.587291 382.833950
491 412.411756 634.525176 143.600414
491 332.402520 665.543901 378.983761
492 396.515335 637.926253 137.514178
492 314.528215 670.167492 373.690190
493 378.369832 641.987577 132.770527
493 298.889971 674.897936 369.304872
494 362.822607 645.208600 127.900288
494 286.605429 679.866810 365.053617
495 343.591497 649.741957 121.738258
495 271.928902 683.003194 360.703108
496 326.071257 654.802516 115.932387
496 254.431350 687.104375 354.612597
497 311.231311 660.321194 111.359491
497 240.028890 693.092970 349.874434
498 294.063499 665.929122 105.641137
498 233.809427 697.174134 348.646578
499 282.292944 670.604176 101.517432
499 218.874309 703.411141 342.387442
500 269.930856 676.067702 97.330960
500 206.782219 709.654642 337.637585
501 251.473736 683.648877 90.975617
501 193.012818 715.699519 334.212457
502 238.655125 689.798703 87.084670
502 181.587141 722.422295 329.759791
503 228.795256 694.483364 85.168873
503 173.997148 726.679365 326.780529
504 214.909407 701.874240 80.147288
504 165.732080 733.498014 324.288299
505 201.682908 709.616291 75.955863
505 154.594258 740.190613 321.119782
506 191.789744 716.183762 72.509659
506 148.845461 746.039941 318.000281
507 181.891100 723.429641 68.362327
507 143.891434 753.086235 316.078731
508 176.338199 729.914260 66.063871
508 135.047656 759.300292 313.387198
509 165.613707 738.210923 64.934390
509 124.537082 766.290684 310.829583
510 158.453219 744.216918 63.488926
510 118.991712 773.449561 308.636530
511 151.342894 751.529446 61.178765
511 114.289104 780.387388 307.182318
512 145.329001 758.021704 60.465797
512 110.854902 788.179122 308.075571
513 135.892020 766.583595 57.029285
513 111.214862 794.473398 308.856639
514 139.152378 773.970439 60.298965
514 105.605656 801.427885 306.207542
515 133.633268 781.730845 58.262808
515 108.861803 807.945734 308.898371
516 132.139132 789.589724 58.252352
516 105.874545 815.001437 308.237768
517 128.717269 796.473764 58.156500
517 106.237302 822.146563 308.190872
518 134.593400 802.811678 61.080135
518 108.999845 828.962086 310.165234
519 137.973334 808.465433 63.562965
519 110.049317 836.056264 309.234923
520 140.403509 816.182794 63.270988
520 115.826051 841.407789 312.432745
521 145.352150 821.275288 64.467183
521 125.994417 847.875266 314.183773
522 155.848110 827.859714 67.024659
522 127.923579 853.025938 315.532777
523 160.997930 832.541716 68.878654
523 139.132283 856.905962 320.303276
524 175.589811 837.720790 73.916835
524 148.680893 861.532321 323.834441
525 182.781307 840.839019 76.404690
525 159.737888 865.834722 326.934427
526 196.060208 843.831102 81.000429
526 166.428398 870.752481 329.405746
527 206.625314 847.422644 85.639583
527 178.989922 872.977483 333.135337
528 221.690039 849.035249 90.137118
528 194.265681 875.336797 337.518194
529 235.254699 850.229832 93.756190
529 206.166807 876.992958 341.369781
530 249.089054 849.979810 98.007298
530 224.119199 879.439684 346.827055
531 267.421930 850.558581 102.876496
531 237.828609 879.860206 349.843727
532 283.054291 851.138642 106.322752
532 250.430814 881.133007 354.918705
533 301.044813 851.409668 111.948500
533 263.031970 882.733151 358.106761
534 319.174996 849.601829 116.623981
534 282.419038 883.017923 363.432903
535 335.666924 848.170793 121.310880
535 298.950633 881.668393 367.192922
536 355.175125 848.153414 126.559648
536 317.063217 881.443531 371.759169
537 371.518951 847.947646 130.476323
537 331.263600 884.539551 375.526949
538 389.159021 846.696573 133.527911
538 348.348229 885.961648 379.059550
539 408.709456 846.350498 138.744420
539 363.281066 886.497041 382.709086
540 429.119354 845.846710 144.241410
540 382.029636 886.759959 387.046220
541 449.411947 847.781190 150.070796
541 399.573036 889.039628 391.886160
542 471.330959 847.651411 156.683589
542 418.574884 891.096228 396.007019
543 485.244920 849.424573 159.799367
543 436.910298 893.819931 401.673750
544 505.320870 852.031593 164.728168
544 452.725285 896.140603 406.386612
545 522.481601 854.172075 170.610675
545 469.319672 900.383139 411.683764
546 544.410914 857.221612 177.432886
546 486.999999 903.695611 416.737770
547 561.791343 859.452451 182.530563
547 500.931786 907.944469 419.880177
548 581.407004 863.220011 188.589945
548 520.751767 912.298189 425.749065
549 599.269433 867.570432 193.527880
549 536.758707 916.690827 430.273513
550 617.850745 872.098362 199.052649
550 553.525625 923.161037 435.645629
551 636.893511 878.992854 204.065972
551 573.298169 929.703945 440.862295
552 655.614349 885.421770 209.119328
552 589.456273 935.715947 445.576105
553 673.606286 892.931609 214.183093
553 603.151923 941.963359 448.859682
554 691.756310 899.186761 219.013764
554 620.426505 950.004472 453.097415
555 707.266244 906.030121 223.105911
555 631.649671 956.935862 456.578605
556 722.393247 915.647748 225.408508
556 651.007446 964.459439 461.658376
557 738.216580 923.691542 231.615212
557 664.434971 973.102999 464.279831
558 756.873663 932.810927 234.375771
558 679.515947 981.752836 467.681893
559 769.696943 940.852069 236.932508
559 692.545076 991.208937 470.980364
560 786.222735 950.737739 241.780266
560 707.438816 998.752866 473.945196
561 798.708043 960.598006 244.974532
561 718.155466 1009.081352 476.220535
562 813.437511 970.950619 247.463515
562 731.017674 1018.060911 479.018693
563 836.795216 981.419530 253.208290
563 745.874423 1027.187455 482.194842
564 848.361674 991.014731 255.345338
564 761.933673 1038.318410 485.637437
565 858.090550 1002.007530 257.524603
565 771.035578 1046.825274 488.531097
566 870.752975 1012.498460 261.825510
566 784.158198 1057.178059 490.874196
567 889.655386 1024.153514 267.035365
567 794.636603 1068.874105 494.202376
568 899.568624 1035.060887 269.405940
568 809.058928 1079.198179 497.990720
569 912.599123 1045.641844 273.493465
569 817.084131 1090.070727 500.910328
570 927.292498 1058.004103 277.809745
570 830.697606 1100.926893 504.783189
571 938.117080 1069.210619 282.174978
571 840.659587 1112.483842 508.477264
572 948.863363 1081.912462 285.439476
572 852.040840 1122.891599 511.835642
573 957.250337 1093.189788 289.509922
573 861.777820 1134.305633 515.257743
574 971.524495 1106.056129 294.476060
574 873.765260 1145.245588 520.021038
575 988.634248 1117.823752 300.789107
575 883.639824 1157.801479 524.111930
576 997.781211 1131.010618 304.769251
576 892.991084 1169.209626 528.330106
577 1010.302295 1143.588002 309.637969
577 902.950861 1179.855580 532.195961
578 1016.143819 1157.801442 312.789357
578 911.103779 1192.993958 536.054890
579 1029.295902 1169.117608 319.585316
579 917.567430 1205.295795 538.776550
580 1037.776676 1182.787951 323.550652
580 925.049050 1216.556825 542.987683
581 1044.897735 1195.393654 327.550981
581 933.283523 1227.834146 548.146411
582 1052.320237 1208.932326 331.704288
582 938.817871 1240.390766 550.395322
583 1060.184617 1221.743152 336.390931
583 942.611410 1253.661429 554.104919
584 1064.209411 1235.853284 340.225274
584 943.444586 1264.109640 556.092256
585 1072.795385 1247.584536 344.797247
585 949.520825 1276.608735 558.964983
586 1074.149724 1260.848414 347.015724
586 950.648469 1288.736308 561.672864
587 1077.125641 1272.634191 350.049285
587 954.551212 1299.890609 564.232058
588 1078.582131 1285.603988 351.879494
588 955.018704 1311.095026 566.239836
589 1076.126212 1298.529774 353.365658
589 950.405562 1322.956045 566.439070
590 1076.648059 1309.654586 356.171382
590 946.644634 1333.487022 566.508085
591 1071.913380 1322.052307 355.807621
591 942.837035 1344.026359 567.756152
592 1066.965028 1332.881329 356.476251
592 939.303192 1353.805320 568.151432
593 1059.813634 1344.606685 355.681325
593 934.859666 1361.840577 569.044833
594 1054.481966 1353.573787 355.887185
594 923.723521 1372.683129 567.025356
595 1046.129562 1361.966027 354.912168
595 915.560737 1380.305015 565.675828
596 1035.040271 1370.410898 352.957188
596 907.062724 1386.948724 564.826462
597 1020.332717 1378.542267 349.835422
597 893.845374 1393.618177 562.650761
598 1011.060401 1383.688347 348.509540
598 883.745258 1398.850001 560.334920
599 998.331157 1389.244071 345.422319
599 868.806181 1403.854390 557.557390
600 982.784121 1393.666691 341.856831
600 856.788618 1407.442954 555.166564
601 967.199709 1397.147793 337.874285
601 843.218838 1408.939222 552.057707
602 951.119827 1399.192327 333.567709
602 829.740659 1411.935296 550.048705
603 935.232636 1400.223956 330.173943
603 814.227944 1412.801493 545.928006
604 919.471617 1399.985831 326.235916
604 799.411455 1414.031857 543.150987
605 906.755925 1398.784837 323.584212
605 784.625265 1413.248889 539.501462
606 890.611927 1397.489042 319.470696
606 770.338670 1412.600819 536.793932
607 874.399123 1394.875704 315.595359
607 756.754936 1411.180709 533.768678
608 858.556101 1393.002767 312.025625
608 739.693671 1408.634735 529.197516
609 841.564922 1390.420917 307.828693
609 726.541064 1407.277756 527.146149
610 823.969647 1388.691160 301.899409
610 707.266917 1406.750065 521.049440
611 809.539734 1386.264061 297.523110
611 693.002962 1404.538444 517.208948
612 793.216128 1383.802766 292.732886
612 676.469416 1402.918078 511.866996
613 777.296246 1380.835418 288.064009
613 664.094219 1400.396956 508.492313
614 761.070599 1377.112738 282.243464
614 648.342256 1398.603828 503.379653
615 742.825869 1374.996193 276.816814
615 630.784554 1397.785879 498.569369
616 730.083248 1372.442936 272.722914
616 618.999033 1395.024486 494.287874
617 710.925537 1371.034457 266.244076
617 601.384069 1393.714794 488.458092
618 698.787713 1368.246409 261.547529
618 585.268918 1393.361951 484.241467
619 678.235934 1367.136996 254.992442
619 571.300503 1391.126960 479.009781
620 665.749929 1364.804404 251.247137
620 555.955814 1390.480364 474.476926
621 649.583819 1363.727927 245.942023
621 541.219927 1389.840853 469.681627
622 629.200219 1363.075668 238.862452
622 529.124001 1389.256831 464.912100
623 609.585117 1362.497061 232.888323
623 513.635593 1388.598343 460.339140
624 596.109290 1360.500215 228.887097
624 493.589969 1387.287015 453.908630
625 580.516574 1359.764966 223.912761
625 482.013598 1387.174266 449.762071
626 561.784135 1358.717916 217.086980
626 466.298000 1387.684675 445.894672
627 544.873828 1358.008978 210.977230
627 451.754041 1387.043730 440.309246
628 527.006674 1357.943372 206.670674
628 436.968457 1386.542214 436.140374
629 512.486178 1357.168137 201.476469
629 423.629800 1387.401389 432.077950
630 496.290967 1357.727164 195.757990
630 406.637962 1389.657543 426.017020
631 477.764869 1357.746158 189.739623
631 393.639390 1390.259325 422.567293
632 464.883367 1357.623489 185.897422
632 377.302160 1392.150418 416.835937
633 448.631023 1358.514449 181.247901
633 362.367543 1394.664968 412.009858
634 436.192256 1360.147837 177.510688
634 352.034738 1395.902063 409.719190
635 417.263060 1361.112351 171.133409
635 338.123212 1399.685248 405.875124
636 401.452071 1364.083389 167.029340
636 325.853669 1401.466233 401.455666
637 385.827199 1366.630999 161.599813
637 311.797659 1403.773428 397.750874
638 376.410466 1368.601291 159.632532
638 293.950870 1407.547708 391.060805
639 353.831737 1373.296346 151.480802
639 283.976464 1412.053961 387.517426
640 341.764668 1376.597322 147.464679
640 266.749075 1417.748038 382.580944
641 330.215669 1381.233655 143.370052
641 256.350331 1421.587560 379.426048
642 317.895356 1385.031787 140.798297
642 241.143344 1426.859565 374.979850
643 299.409203 1392.590695 134.528933
643 232.201908 1433.368635 371.074293
644 287.358636 1396.221872 131.423114
644 225.156796 1437.107112 369.077017
645 270.547470 1402.987416 125.435431
645 205.235364 1446.906039 364.294293
646 256.660529 1410.484731 122.427388
646 198.557571 1451.260021 361.820073
647 242.943912 1416.405197 118.489178
647 182.875446 1459.521727 356.942705
648 231.655941 1423.482602 115.253870
648 178.938553 1467.335757 357.281539
649 218.635273 1429.816835 112.145187
649 156.165886 1475.609666 349.646347
650 211.026809 1438.184430 110.822851
650 148.713666 1483.156427 348.286824
651 189.742908 1448.440811 104.544670
651 137.166487 1491.683975 345.371412
652 179.692220 1458.457287 101.379705
652 129.692307 1498.804303 343.825114
653 168.094140 1469.115839 99.593728
653 118.568639 1509.353379 340.555115
654 160.817862 1478.175138 97.100556
654 109.980443 1519.626027 339.136766
655 144.612232 1491.892340 93.368918
655 102.128043 1527.944553 336.681044
656 141.596036 1500.825575 93.031343
656 95.902160 1540.364027 334.243728
657 126.520624 1513.018116 89.032670
657 90.752969 1551.159976 333.600293
658 120.346632 1526.115000 88.520913
658 83.958498 1562.120130 331.831671
659 119.428957 1537.776408 88.269708
659 74.763184 1574.565076 328.872533
660 101.241575 1553.124478 82.945751
660 69.628014 1587.052458 328.135200
661 102.161693 1563.933843 84.314348
661 65.801524 1598.776267 326.853697
662 107.244431 1572.784277 87.199610
662 56.839130 1610.934388 325.124003
663 89.088860 1591.992750 81.716264
663 56.814679 1623.648934 325.827291
664 88.229793 1605.402578 81.269520
664 51.740293 1635.860210 325.253058
665 81.684917 1618.215670 80.642721
665 51.473723 1648.049181 326.161040
666 79.478473 1634.272124 81.617008
666 41.486512 1663.669427 324.518149
667 73.823357 1647.018050 79.598891
667 39.378505 1674.085044 325.190105
668 75.608472 1658.731510 81.581126
668 39.512727 1685.360460 325.478938
669 70.630541 1671.493890 81.692722
669 31.611927 1699.363132 324.574787
670 69.674327 1685.724039 81.468095
670 37.034352 1711.348936 326.123668
671 59.855619 1702.011786 78.873876
671 39.340174 1721.772929 327.913116
672 67.814226 1713.449390 84.034019
672 34.824175 1735.596966 327.543568
673 68.467753 1723.823826 84.094063
673 39.704727 1745.797548 330.073028
674 72.916134 1734.874949 87.372998
674 29.305959 1760.605557 330.049730
675 77.213542 1745.302650 88.464630
675 35.974338 1769.396540 332.653622
676 64.417013 1761.524250 82.361804
676 31.808133 1782.877903 332.479711
677 74.951937 1772.159502 92.029307
677 30.406782 1794.279212 331.254483
678 69.740468 1785.553940 90.726292
678 45.532664 1801.933104 336.866031
679 80.915377 1796.613248 95.903722
679 43.499820 1811.781774 338.942063
680 79.345084 1806.959761 97.280887
680 51.874562 1821.908350 342.480325
681 72.846011 1822.464938 98.402922
681 49.500064 1833.399153 343.870621
682 88.788020 1831.966461 100.528710
682 47.485329 1844.769539 343.283538
683 87.587060 1841.766265 98.572345
683 59.141748 1854.090589 347.550870
684 89.952775 1853.252015 102.405445
684 52.299035 1866.872028 346.365452
685 94.697677 1863.875732 103.497002
685 58.865640 1874.530253 348.130465
686 101.801302 1873.939480 106.408356
686 60.380458 1883.802766 349.213261
687 104.398867 1885.213696 105.807796
687 67.774320 1894.288183 351.775584
688 114.604190 1890.140307 110.506360
688 85.164047 1897.062776 357.685349
689 111.410843 1903.502436 109.339126
689 71.727427 1909.823583 352.132193
690 123.198662 1911.943285 112.170478
690 91.187945 1913.822433 356.949173
691 129.245051 1916.952412 111.672999
691 86.194066 1927.107884 356.087658
692 133.680358 1928.600313 114.449241
692 89.164665 1934.621063 356.664070
693 148.410739 1933.009720 117.455034
693 103.143236 1939.503106 362.691474
694 154.156838 1939.822314 122.825716
694 108.352358 1947.420358 361.746714
695 153.218894 1949.883461 117.573636
695 114.039148 1953.440342 362.865139
696 163.475920 1957.136878 119.466139
696 123.476820 1956.783897 362.851899
697 158.285269 1968.286891 116.487836
697 127.496121 1964.110992 363.787094
698 172.938817 1972.766555 119.273485
698 131.720327 1969.968745 364.336270
699 175.802134 1979.836475 117.765260
699 137.959566 1976.652665 363.229702
700 178.821451 1987.942872 116.344139
700 131.896520 1982.882428 360.925668
701 192.128765 1987.955987 118.824446
701 151.649513 1983.148018 362.604938
702 190.979232 1997.103653 116.683373
702 139.581518 1991.595808 358.784227
703 191.297002 2003.006550 115.957850
703 149.877800 1993.567248 359.877422
704 197.830557 2004.507955 115.124225
704 159.253493 1994.943204 360.044587
705 204.244618 2007.564319 115.674243
705 156.417599 1998.381585 358.286377
706 203.567010 2010.912051 113.891314
706 148.079495 2003.194615 354.915043
707 205.507808 2013.863095 112.543891
707 155.104895 2003.754131 354.831305
708 203.281392 2016.424372 111.023675
708 156.353952 2003.756269 352.696799
709 207.211639 2017.699401 110.789452
709 161.161635 2003.137553 352.281434
710 199.462559 2020.689997 107.631187
710 162.248549 2002.660745 351.403374
711 199.988421 2021.034327 105.409190
711 159.496980 2003.158046 350.671182
712 198.524440 2020.866318 103.908301
712 161.273548 2000.928332 349.749079
713 195.336444 2020.252397 102.272805
713 154.511637 2002.485007 346.364574
714 194.497169 2017.385278 100.615775
714 151.531319 1998.160214 344.645945
715 189.845059 2014.589568 99.088061
715 148.988007 1993.706383 343.629689
716 184.865637 2011.628105 96.286527
716 148.288291 1990.244378 341.826769
717 177.521150 2007.569528 94.323631
717 139.789640 1987.545479 338.479774
718 176.259433 2002.726718 92.578675
718 140.855888 1982.306081 339.239042
719 177.206985 1996.905325 92.409009
719 131.051376 1977.900671 335.023530
720 163.258037 1994.723460 88.208333
720 133.744263 1972.136439 334.670395
721 154.843052 1991.561345 85.569117
721 128.590450 1967.925086 333.046945
722 149.833040 1985.780211 84.663144
722 118.971588 1965.009419 330.565630
723 142.703245 1980.849720 83.280097
723 108.251533 1961.567203 328.105742
724 135.001368 1975.625444 82.104827
724 107.955597 1955.238805 328.288280
725 127.647406 1971.303885 80.672694
725 94.223049 1951.328218 323.355342
726 121.813072 1966.031945 78.065100
726 90.825130 1945.638490 323.148884
727 116.992986 1960.242200 78.022504
727 85.295156 1939.652996 320.907632
728 108.087520 1954.960263 76.711933
728 75.686166 1935.822965 320.088917
729 104.535719 1948.642136 76.745192
729 71.611785 1929.227333 320.286206
730 87.660859 1949.044664 73.296553
730 64.085284 1923.715915 318.399357
731 80.017929 1942.135766 72.184037
731 58.596792 1919.270754 317.736218
732 73.773976 1938.108133 71.864706
732 51.996981 1910.761902 318.255666
733 67.436397 1931.359671 71.828242
733 39.488436 1907.402117 315.779525
734 55.325645 1925.789783 70.371174
734 29.179506 1900.984455 316.066908
735 35.975961 1924.261558 66.518655
735 28.531886 1891.614438 317.612230
736 42.640783 1908.914202 72.314872
736 20.786284 1885.412956 317.265524
737 34.580716 1900.743879 70.526684
737 21.038995 1877.058664 317.889673
738 22.297996 1897.743773 69.599744
738 4.843453 1871.971525 317.053480
739 11.583227 1889.933135 68.531184
739 2.941203 1862.548516 317.200474
740 7.797322 1882.807226 69.179289
740 -12.023110 1857.945674 315.528897
741 4.675546 1871.495563 72.436096
741 -8.439025 1847.765722 319.030529
742 -8.859049 1865.384119 69.813394
742 -21.805208 1840.842020 316.748144
743 -15.992375 1856.939537 70.859781
743 -16.334778 1828.079854 321.404259
744 -25.008929 1850.068751 71.077238
744 -31.681803 1822.300389 319.383590
745 -28.202061 1838.081608 70.172435
745 -35.454657 1811.931529 320.597463
746 -33.873472 1825.775680 72.378094
746 -43.887235 1804.721716 321.059441
747 -47.701208 1819.593300 74.005358
747 -47.424780 1795.759307 321.931503
748 -41.755390 1807.662207 75.757446
748 -44.586213 1784.574400 322.742678
749 -37.144680 1797.040134 77.994272
749 -49.184249 1775.059777 323.544680
750 -42.739151 1784.112609 77.916902
750 -60.473327 1766.209189 322.461595
751 -57.499879 1776.885405 75.446317
751 -57.473257 1755.193013 323.770061
752 -70.369288 1764.571800 74.838927
752 -60.017967 1745.300596 325.879119
753 -61.358199 1755.315225 79.037117
753 -68.497299 1736.723706 324.947213
754 -58.642485 1740.843564 80.196459
754 -72.441171 1727.210263 325.817272
755 -57.716911 1727.137761 79.531749
755 -65.902461 1713.694921 327.594863
756 -57.037098 1718.305247 80.560837
756 -62.345155 1703.347100 327.917673
757 -60.234157 1708.089844 81.183124
757 -65.091505 1695.199053 327.884584
758 -58.515706 1697.301737 77.900899
758 -58.749194 1681.996861 328.671420
759 -46.518652 1684.120340 81.105089
759 -45.510479 1671.894355 331.800993
760 -42.324573 1675.090792 79.834890
760 -46.742107 1664.221340 330.825905
761 -33.335616 1664.323766 80.547742
761 -34.439921 1654.077748 331.840745
762 -26.840898 1654.652828 82.119617
762 -27.182507 1645.495568 332.945933
763 -13.204369 1643.163184 83.644905
763 -18.562403 1637.172852 333.236793
764 -3.893294 1636.827652 83.958996
764 -7.641994 1629.566449 334.203160
765 7.821694 1628.748618 83.959276
765 0.977348 1622.264990 334.659036
766 25.031354 1623.024196 87.421677
766 13.329295 1615.888217 334.176139
767 40.541242 1615.397178 88.764723
767 24.672828 1610.013227 335.923240
768 53.376331 1608.335631 87.716999
768 38.154564 1603.364792 336.929528
769 71.452879 1603.064166 90.813775
769 50.619118 1599.268221 340.116269
770 87.391923 1597.937624 92.929838
770 62.024456 1595.898691 339.478028
771 103.499578 1593.280353 95.355701
771 75.974555 1591.882694 340.351778
772 113.655264 1591.945686 94.439820
772 98.797838 1586.176772 344.480192
773 134.843791 1586.691365 99.476201
773 114.011049 1583.847417 348.072154
774 148.648321 1583.669215 99.651995
774 126.206699 1580.165501 349.219400
775 168.703344 1579.137829 104.090653
775 142.707034 1576.168277 352.259479
776 184.552903 1575.667621 108.149068
776 154.300101 1573.419460 354.555266
777 202.699709 1573.131144 111.230904
777 174.205037 1571.083604 357.358763
778 226.205722 1569.373399 116.973259
778 188.857961 1566.924290 361.551923
779 240.728167 1567.975544 120.470773
779 204.859956 1564.667532 365.942255
780 256.417512 1564.859899 123.950489
780 221.713733 1560.782735 369.713169
781 268.187667 1563.365173 125.872074
781 240.059090 1558.218036 374.421525
782 289.447816 1559.258919 132.135033
782 257.339050 1554.877391 378.920122
783 308.463243 1556.905045 136.470627
783 273.914094 1552.284912 382.777638
784 327.266744 1554.794360 141.651265
784 292.857718 1549.233113 389.470521
785 344.218396 1553.182371 145.775500
785 306.287861 1547.194240 392.287702
786 362.616899 1550.171512 151.748607
786 316.186151 1545.421567 396.255413
787 381.111980 1545.868633 158.039344
787 337.216514 1541.742587 402.453069
788 395.265550 1543.739575 162.659708
788 350.197135 1540.235992 407.068014
789 415.431142 1541.791381 169.265848
789 366.672233 1537.865725 411.930377
790 431.604565 1539.896992 174.732915
790 384.469836 1535.416954 418.687216
791 447.940439 1537.386600 180.355867
791 397.042861 1533.600850 423.466109
792 469.532791 1534.606845 187.662084
792 405.454797 1533.636091 426.644634
793 481.226109 1535.372051 191.054649
793 424.760870 1531.024849 433.063367
794 501.410780 1534.063595 198.047433
794 441.553608 1529.085051 438.850331
795 521.948721 1530.648216 204.411627
795 458.904309 1527.301845 442.901568
796 539.576470 1530.741029 209.360411
796 475.175799 1525.381495 450.014697
797 551.194218 1531.445495 212.824343
797 490.087953 1524.132754 453.929399
798 570.636003 1530.045661 219.152408
798 507.256975 1522.436858 458.650292
799 588.175316 1527.873949 225.089787
799 523.078783 1520.195791 463.934463
800 603.757506 1527.378830 230.208988
800 532.534210 1518.995126 467.820790
801 618.945059 1527.392163 233.846046
801 551.139792 1517.081247 473.787896
802 635.822411 1525.891859 240.304067
802 564.041971 1514.985857 477.112678
803 651.243616 1525.572791 244.834750
803 579.024067 1512.496318 481.940483
804 667.743276 1521.976805 251.595164
804 592.892008 1510.216610 487.139614
805 684.516688 1519.899834 256.410874
805 605.911458 1508.317102 490.795795
806 698.578423 1517.702341 260.473361
806 619.521234 1504.229930 495.550898
807 712.254924 1514.462527 264.479654
807 628.403991 1500.522217 498.307264
808 724.888122 1511.431369 268.626122
808 640.556625 1497.535190 501.877991
809 733.971408 1508.660818 271.294856
809 650.425154 1493.740626 504.121462
810 744.346566 1504.635518 274.233462
810 658.015317 1489.273229 507.101314
811 755.525915 1500.335301 277.466488
811 664.997793 1485.461939 508.660438
812 763.415616 1496.240023 279.327751
812 671.481092 1481.088166 510.008636
813 769.107828 1492.137562 281.055587
813 679.003067 1475.647850 511.619775
814 774.456707 1487.243230 282.565205
814 686.109515 1470.568648 512.560304
815 780.018864 1482.104813 283.303473
815 690.277745 1465.068711 513.896232
816 782.125755 1476.801921 282.841910
816 688.761406 1460.234368 513.203289
817 781.839790 1471.574247 282.432146
817 687.403810 1454.986366 511.353412
818 779.306315 1466.185975 280.669805
818 688.828800 1448.788207 511.615112
819 778.596978 1459.932060 279.810487
819 686.013218 1442.786824 509.688780
820 774.426224 1453.831729 278.119514
820 681.530341 1437.141525 508.606419
821 767.458227 1448.489286 274.936577
821 678.998571 1431.081509 506.747180
822 762.980520 1441.800972 273.675377
822 672.432601 1424.907755 504.861825
823 752.614003 1435.731818 269.723125
823 660.740648 1420.347919 501.347697
824 744.561049 1431.021005 267.883830
824 656.496942 1413.963725 499.266687
825 735.570148 1426.221404 264.918087
825 645.663913 1409.434570 496.558092
826 726.384276 1420.478233 260.539970
826 639.290485 1404.300270 493.440748
827 711.687785 1416.299039 255.922190
827 627.117374 1400.269664 490.530231
828 699.986469 1412.538347 253.152092
828 619.142048 1395.286581 486.807434
829 686.866399 1407.736965 248.192448
829 609.119357 1390.698350 483.962619
830 677.145741 1402.992470 245.813725
830 593.016531 1386.519669 479.695806
831 662.564131 1400.012380 240.718857
831 581.349493 1383.159068 476.465423
832 645.136024 1396.993475 234.978737
832 570.096147 1379.130145 472.370900
833 633.309454 1393.560351 231.110344
833 552.134745 1375.503070 466.414445
834 621.477798 1391.693646 228.561855
834 539.662581 1373.906912 461.934889
835 605.280844 1389.008365 223.037769
835 522.969290 1371.714325 457.434090
836 593.355027 1384.121113 218.553971
836 514.087847 1367.464700 454.852360
837 577.881711 1381.841308 213.741474
837 497.913836 1363.905294 449.642055
838 560.021745 1379.077436 208.774325
838 486.134536 1360.014827 445.258464
839 544.646569 1376.797647 203.590590
839 466.886194 1359.129293 439.572460
840 530.770939 1374.736590 199.089891
840 455.721391 1355.019930 436.451285
841 511.209508 1372.353337 193.846950
841 441.478336 1353.369710 431.848239
842 498.400178 1369.046712 188.726042
842 425.767302 1349.800567 426.685244
843 482.655521 1365.059083 183.178986
843 412.733302 1345.236042 423.050142
844 462.052441 1362.020728 176.364453
844 396.729962 1342.392774 417.321956
845 450.845218 1359.282951 172.633330
845 380.571407 1338.840114 411.885242
846 428.060601 1355.915012 165.424769
846 368.578479 1334.589518 407.998832
847 416.719488 1351.098443 162.364716
847 352.432322 1330.329954 402.654939
848 400.345715 1348.721844 157.120857
848 337.353813 1327.780751 397.790992
849 383.816490 1344.288525 152.041628
849 323.404679 1324.075214 393.644533
850 366.203349 1341.944954 146.964366
850 310.195518 1321.124027 389.577697
851 350.962626 1338.972615 141.997202
851 295.374374 1317.708526 385.890471
852 337.718010 1334.444474 139.262260
852 281.750102 1313.259430 381.156189
853 317.324052 1330.717283 133.130433
853 261.918074 1310.012121 376.377269
854 299.985407 1327.106622 128.190111
854 247.484999 1304.746234 371.065823
855 282.637082 1322.691279 122.575376
855 237.705306 1300.416200 368.811890
856 267.591877 1319.090236 118.826661
856 222.740089 1297.108295 364.830514
857 258.821048 1312.976989 117.326864
857 210.238974 1291.801227 362.070820
858 240.257355 1308.488874 112.392655
858 194.212148 1287.540386 358.181089
859 222.249586 1303.585329 107.740082
859 184.803906 1281.134420 355.565338
860 204.867910 1297.283731 103.180423
860 168.351253 1276.510126 351.664546
861 196.126596 1291.993070 102.318651
861 155.822681 1271.450355 348.465067
862 177.423814 1289.254134 96.243712
862 146.376048 1265.087691 345.323680
863 166.300150 1281.282599 93.562999
863 134.519065 1258.732949 341.823745
864 150.842750 1277.269235 90.090436
864 118.383487 1254.635895 338.402989
865 128.684510 1272.980232 83.472012
865 101.621449 1249.437544 334.100551
866 116.831954 1266.235757 81.341430
866 92.331321 1244.101935 331.404513
867 108.922219 1258.402928 80.927043
867 80.260540 1236.764990 328.604908
868 90.823766 1253.138100 75.776869
868 66.396963 1230.402291 325.186002
869 81.342420 1246.699074 72.693884
869 52.995957 1225.543902 321.948667
870 64.269472 1240.638896 69.382041
870 43.143671 1219.050004 319.577857
871 52.452559 1233.194244 65.984101
871 26.178917 1212.334072 312.975576
872 23.580795 1228.244652 57.462757
872 20.102863 1206.797668 311.571104
873 18.299866 1221.692963 56.852515
873 7.825271 1199.154582 309.036643
874 4.257217 1213.868403 54.976756
874 -2.127889 1192.727281 306.536480
875 -6.616088 1205.520881 51.678322
875 -16.230185 1186.478452 301.213262
876 -13.043224 1196.555738 51.121157
876 -19.083107 1177.911975 301.816258
877 -27.649310 1190.858660 47.170146
877 -28.257444 1172.378611 299.557790
878 -38.054091 1184.457603 44.087435
878 -40.379565 1163.697650 297.040823
879 -47.741170 1177.363783 42.479456
879 -52.728416 1157.919019 293.634865
880 -58.824990 1168.782218 39.800947
880 -57.940373 1149.937318 294.142517
881 -60.067673 1161.199240 41.528863
881 -64.588841 1142.632081 290.872545
882 -72.418358 1151.753027 37.937258
882 -71.010358 1133.394339 288.761871
883 -77.839968 1143.503738 38.344826
883 -75.638932 1126.092178 287.846284
884 -85.160293 1132.326397 36.573012
884 -79.395850 1117.667763 286.800470
885 -94.794824 1122.276767 32.206850
885 -80.593188 1108.588152 284.974117
886 -106.501118 1114.199598 32.177895
886 -82.521670 1099.557230 285.172953
887 -98.395678 1103.810336 29.925779
887 -79.884371 1090.617376 285.080709
888 -81.293566 1090.844696 33.334966
888 -73.277041 1080.164265 283.065827
889 -90.422818 1083.270447 27.114786
889 -69.191534 1074.494982 284.304900
890 -66.867317 1071.567721 35.200367
890 -62.158295 1066.000294 285.493883
891 -62.229330 1065.727794 35.658662
891 -44.066257 1056.422916 287.736958
892 -48.619035 1057.705892 35.239103
892 -38.208024 1052.695270 288.948658
893 -33.873732 1052.541993 38.007561
893 -23.873086 1046.174632 291.098967
894 -13.422069 1046.153494 41.521047
894 -13.642042 1041.046916 291.340976
895 3.144973 1040.163419 41.650748
895 2.917278 1036.557569 293.362391
896 21.637214 1036.631913 44.944122
896 21.724107 1032.875835 296.385323
897 42.223546 1033.991254 48.777893
897 36.896105 1029.930287 297.194413
898 59.725564 1028.784803 51.112181
898 60.970890 1025.820139 303.212580
899 84.965288 1027.169850 55.651169
899 74.620639 1025.326473 303.737687
900 104.783371 1027.660076 57.972318
900 98.849932 1023.454837 309.318905
901 127.492926 1025.014881 61.500038
901 121.826972 1020.990862 313.588136
902 154.439269 1024.480804 67.179446
902 140.437098 1021.849470 317.011098
903 170.737767 1023.129570 69.708092
903 159.542127 1020.944984 321.131347
904 195.678114 1022.995792 73.554321
904 181.476918 1019.336021 325.802244
905 219.297640 1021.628958 78.559350
905 207.030592 1018.470120 330.923298
906 244.262239 1020.214879 84.958392
906 226.149856 1018.827868 334.347910
907 270.777244 1018.880020 90.729039
907 250.538263 1017.204987 341.245378
908 294.060837 1018.732278 96.797779
908 274.278269 1017.180629 345.748289
909 318.266036 1018.776118 102.052379
909 294.786477 1015.487047 351.484761
910 339.310045 1018.306383 106.864760
910 313.444529 1015.890180 356.923393
911 366.364557 1017.963084 114.624401
911 337.642849 1015.326878 363.063854
912 387.921338 1018.555767 119.423893
912 355.347386 1015.384482 368.190381
913 416.192167 1017.408783 127.670664
913 381.497458 1014.932983 374.566094
914 436.687474 1017.323157 132.481724
914 401.341830 1014.330410 380.528621
915 463.284861 1016.146768 139.242902
915 424.497856 1013.303679 386.774541
916 481.602423 1016.882012 144.040543
916 443.269180 1013.043502 391.536663
917 509.578995 1015.434151 151.188336
917 464.660068 1012.275486 397.034327
918 532.370912 1015.493339 156.758850
918 486.522534 1011.749933 403.226474
919 554.246634 1015.084014 163.205858
919 510.446167 1011.691611 408.995391
920 578.184933 1014.772925 168.251037
920 530.690181 1010.197518 414.204669
921 608.310989 1013.189272 176.710189
921 556.097885 1008.605824 420.719789
922 626.629949 1014.009799 179.735023
922 577.766267 1008.673467 425.051165
923 648.581827 1012.255677 183.904575
923 597.993997 1006.982053 430.160243
924 671.627278 1011.219796 189.492131
924 618.830803 1007.627206 434.307271
925 695.346868 1010.784441 195.261948
925 639.861130 1006.184965 439.054511
926 719.057722 1009.497378 199.844013
926 660.919574 1004.772544 443.931056
927 743.490205 1008.135552 206.210249
927 679.972181 1002.810222 447.928673
928 767.048510 1006.765698 211.075876
928 701.843048 1000.991569 451.853772
929 791.162740 1005.185826 215.825089
929 719.718331 999.396481 456.409641
930 809.467631 1003.218304 220.769067
930 740.106952 996.709438 460.927036
931 836.818544 1001.630650 226.540516
931 760.616829 994.350845 465.156232
932 856.304531 998.082948 230.750406
932 780.988964 992.320480 469.924963
933 876.012684 994.531676 235.118355
933 799.615360 988.733043 473.261742
934 900.317796 990.515453 241.083186
934 820.446214 985.212167 477.751286
935 920.998532 987.393935 244.184626
935 838.438754 981.073796 481.659747
936 942.142583 983.089170 250.732808
936 858.405078 977.854470 485.831743
937 961.464356 979.226312 255.070913
937 876.657435 973.329730 489.764650
938 982.292717 975.854331 259.054860
938 895.023419 970.010375 493.301879
939 999.822102 971.599476 262.535015
939 912.455106 966.179878 497.228263
940 1018.520965 966.295096 267.962686
940 929.276757 961.506947 500.856331
941 1040.129494 960.707129 272.569912
941 947.532777 955.937496 505.449892
942 1055.972696 955.116296 277.292482
942 962.955999 950.292685 509.105763
943 1075.817629 950.271500 282.322990
943 979.522601 945.869037 513.203232
944 1093.617375 944.466373 286.404538
944 995.803113 941.160978 517.040525
945 1111.594835 938.842643 291.462450
945 1010.720220 935.146445 520.182401
946 1129.340312 934.010594 296.155655
946 1026.053189 929.807307 524.166279
947 1146.183123 928.134596 300.736356
947 1041.804819 924.237151 528.202111
948 1162.410840 921.527805 305.470430
948 1055.942883 918.189594 531.779994
949 1177.506588 914.808507 309.467690
949 1069.971586 911.434188 535.141983
950 1191.909459 907.902633 312.443924
950 1082.277682 905.514572 537.684220
951 1204.295431 900.695679 315.890763
951 1093.284777 898.333191 539.933583
952 1217.260539 893.115652 318.466385
952 1103.888621 891.366988 541.983515
953 1226.232790 886.222942 320.626513
953 1112.469419 884.047490 543.396785
954 1238.104008 877.419439 323.917987
954 1122.524629 876.087993 545.567391
955 1245.754440 869.910511 324.993403
955 1128.013647 869.301566 546.414278
956 1251.954178 863.158307 327.108443
956 1136.155482 862.277606 547.587338
957 1256.941056 856.350585 327.379672
957 1139.577440 854.474314 547.676086
958 1261.349303 849.774451 328.993079
958 1142.471336 847.224187 548.793379
959 1263.607206 842.045998 329.633742
959 1143.990475 839.676590 548.790842
960 1262.391259 834.986448 329.522704
960 1142.948258 832.912968 548.600776
961 1261.792763 827.804878 329.676034
961 1140.570981 825.906660 548.655418
962 1258.538012 820.088881 328.816705
962 1139.889572 818.076375 548.315290
963 1253.156001 812.783649 326.589468
963 1134.386776 812.235315 546.493397
964 1247.985346 805.898467 324.945471
964 1127.686808 804.028547 544.769192
965 1241.569458 798.688105 323.210693
965 1123.056602 797.925776 543.409220
966 1231.048331 792.619007 319.329346
966 1114.192632 790.598343 539.695718
967 1221.936247 786.818128 316.268962
967 1103.214658 784.708637 536.367247
968 1210.631744 780.549226 312.179907
968 1093.727234 779.044651 533.072008
969 1200.647676 775.113817 308.189362
969 1080.784106 773.683992 528.550909
970 1186.165366 769.621155 303.373279
970 1069.942281 768.468943 524.509335
971 1173.493760 764.716240 298.796156
971 1059.854561 764.235749 520.264553
972 1160.140878 760.197919 293.256708
972 1044.568841 759.441337 515.365297
973 1146.442211 756.412606 288.555737
973 1033.034091 756.222225 511.302569
974 1131.176013 753.315218 283.315329
974 1017.869457 752.590546 506.214588
975 1116.080580 750.204386 278.693874
975 1003.397507 748.956072 502.191591
976 1099.510515 747.690721 274.229561
976 989.421843 746.622153 498.803961
977 1081.472268 745.970985 270.289005
977 971.879321 743.698006 494.176249
978 1064.024600 743.768695 265.784327
978 955.228970 742.409978 490.039567
979 1046.840131 742.513100 262.063234
979 939.236549 740.700112 486.931479
980 1030.165460 741.907849 258.453893
980 922.148039 738.778879 483.380222
981 1005.930176 738.909459 252.250692
981 904.354108 735.649720 479.904434
982 988.623318 736.291233 248.901493
982 887.071574 733.319279 476.189333
983 970.419663 734.056082 245.115260
983 867.943548 731.619905 473.026966
984 953.229819 732.276942 241.868018
984 851.377204 729.927077 469.268185
985 931.090444 730.270550 236.884375
985 830.406625 727.978482 464.770770
986 910.113924 728.382945 231.581504
986 813.578414 725.199910 462.520880
987 891.773978 727.031034 227.622863
987 796.290459 723.580135 458.634120
988 871.463012 724.544354 222.660561
988 776.605675 721.083937 453.597615
989 850.791903 722.847909 218.527605
989 759.293438 718.627188 451.114001
990 834.280853 720.769490 215.527106
990 741.676557 717.106799 447.348793
991 814.937435 718.948596 210.403111
991 725.598221 714.627841 444.217124
992 794.977156 715.933060 206.236086
992 705.428188 711.906472 440.273232
993 774.571068 712.664335 201.671917
993 687.441028 709.927570 435.715598
994 753.488257 710.428742 195.520342
994 669.865883 707.354544 433.169645
995 736.910327 708.174034 192.480010
995 651.644843 704.196610 428.460057
996 714.950880 706.400601 187.699892
996 632.231132 702.338761 423.835587
997 697.929379 703.934080 183.981781
997 616.668539 699.600459 420.769798
998 678.026130 700.949805 178.762973
998 597.712580 696.229883 416.344715
999 658.276214 697.522791 175.267839
999 580.703602 693.369461 413.024473
1000 639.152623 693.728860 170.432890
1000 561.213761 690.706198 409.493673
1001 619.443387 690.694698 166.991549
1001 542.183763 686.810500 405.412905
1002 597.883023 688.300279 163.607454
1002 525.547703 683.905423 402.743771
1003 577.479535 685.373496 158.784899
1003 504.247405 681.118870 399.267152
1004 559.013337 682.626904 156.346638
1004 484.069076 678.565979 395.481435
1005 531.832597 680.371413 151.600159
1005 465.411176 675.460241 393.282262
1006 514.190391 677.397227 149.017718
1006 446.315248 673.067217 390.477343
1007 491.639193 675.765677 144.529249
1007 426.407510 670.721748 387.638477
1008 470.155301 672.090977 141.306802
1008 405.396546 668.561956 384.657310
1009 448.824261 670.383500 138.536142
1009 389.107639 666.519347 382.587510
1010 424.350890 669.087920 133.394047
1010 366.141018 664.579363 378.208673
1011 404.061674 667.278168 130.957031
1011 352.334505 661.879705 376.998140
1012 385.707552 665.125302 128.401572
1012 331.166844 658.367517 373.322139
1013 365.027271 663.580142 124.678097
1013 312.934116 656.198950 370.144317
1014 345.009498 660.094393 120.776055
1014 289.668248 654.044806 366.068401
1015 319.916271 656.998995 116.277739
1015 274.150298 650.623926 363.685119
1016 303.102113 653.430480 113.982698
1016 254.812514 646.073624 360.743007
1017 284.114257 650.996563 111.077230
1017 237.867476 643.630664 357.930410
1018 264.101251 647.452656 106.516231
1018 221.367758 639.843836 355.394672
1019 242.122033 644.599842 103.992999
1019 204.587034 635.766253 353.646890
1020 222.880426 641.183811 100.596121
1020 183.004142 631.609291 348.838613
1021 200.740879 636.066923 96.264149
1021 164.455397 626.600782 345.884860
1022 183.404007 631.765480 94.287491
1022 149.226776 621.711672 343.715165
1023 164.817966 625.046346 92.115518
1023 135.029124 614.779266 341.419013
1024 142.046533 619.107842 87.415888
1024 117.381642 610.869283 339.121021
1025 121.074926 611.674817 84.435078
1025 100.916165 604.130034 337.808004
1026 110.698085 606.592101 86.536930
1026 88.283387 599.422865 336.483948
1027 89.473885 600.114754 83.307308
1027 75.012295 592.617897 337.579000
1028 76.050999 593.088283 83.823673
1028 57.583723 586.244456 333.800499
1029 64.516120 585.930259 84.350897
1029 50.982648 579.585219 334.102992
1030 48.056624 578.469778 80.323531
1030 40.390372 570.120507 334.247800
1031 42.736453 567.962207 83.006853
1031 25.062864 561.944595 331.616658
1032 21.499445 560.516310 77.812467
1032 15.136097 555.869041 330.671057
1033 15.278541 549.545229 78.598191
1033 9.684982 545.714825 332.689670
1034 6.542240 541.027634 77.886825
1034 7.904247 536.624027 331.650329
1035 0.542355 531.615886 77.068863
1035 -4.222472 527.759071 330.229431
1036 -0.687154 520.171932 80.058602
1036 -7.817829 519.173697 330.369259
1037 -14.773917 512.669110 75.681904
1037 -8.957734 511.172645 330.125586
1038 -14.695905 500.098435 75.669618
1038 -16.861424 501.032174 328.715823
1039 -25.056512 490.864723 75.197695
1039 -13.368807 491.212967 329.161716
1040 -15.388883 478.105407 75.614203
1040 -17.311692 482.810274 328.538916
1041 -20.942976 467.280076 74.532332
1041 -15.262896 472.569517 328.529627
1042 -19.389212 456.266697 75.218347
1042 -13.425142 462.569958 326.715474
1043 -17.207329 444.852575 75.433894
1043 -10.561180 454.477080 327.211665
1044 -1.498451 434.276801 77.565057
1044 -4.981760 444.503889 324.631286
1045 1.513684 425.950412 74.132511
1045 1.693471 435.574349 324.864881
1046 12.967722 417.846128 74.997754
1046 16.238364 429.329729 326.536629
1047 18.176040 412.965694 74.003979
1047 28.507640 422.101262 325.509041
1048 44.397540 404.521440 75.047186
1048 41.066888 416.967072 326.271556
1049 59.551811 400.158264 75.998652
1049 55.266638 412.254729 326.683792
1050 76.938394 396.379048 77.063425
1050 70.255629 408.539238 327.052387
1051 93.602077 392.584904 76.344956
1051 89.890925 405.719848 327.220467
1052 110.596921 390.037257 75.688450
1052 108.796768 401.712303 329.090581
1053 135.974465 388.056387 78.364240
1053 124.191122 400.701418 328.896409
1054 155.969539 387.123479 79.998792
1054 144.840460 398.714643 330.698044
1055 175.185136 386.553677 79.743975
1055 161.814957 398.045120 330.328889
1056 200.137289 386.320716 82.996962
1056 186.465055 398.146044 333.349073
1057 218.831769 388.026832 83.804282
1057 205.235663 397.758914 334.372917
1058 244.430855 387.037537 87.115954
1058 226.275720 398.182168 337.444596
1059 269.234049 387.146882 90.344699
1059 245.518789 397.092764 340.376866
1060 290.791387 385.927465 93.647446
1060 268.270773 397.024237 344.472204
1061 313.680730 386.472516 97.725789
1061 287.993044 395.981393 347.838372
1062 335.898014 387.746935 101.995392
1062 309.416813 396.669433 351.577399
1063 360.952146 387.690085 107.194856
1063 331.315083 395.541356 355.541165
1064 380.550225 388.097590 110.517538
1064 352.331422 395.817448 360.637600
1065 406.509239 388.028685 116.366957
1065 372.806460 393.917783 364.922541
1066 428.178067 386.622749 121.497235
1066 394.823720 394.691161 370.250242
1067 453.398799 386.032223 128.485670
1067 414.139941 392.328368 375.202802
1068 473.416406 386.253563 133.469309
1068 433.968613 391.826390 380.824506
1069 497.458585 384.533604 139.450069
1069 455.607388 390.353338 386.302655
1070 519.788358 383.541410 145.176087
1070 476.699577 388.810427 391.910010
1071 546.062506 382.078426 151.997361
1071 499.341738 388.325915 398.342423
1072 570.142007 380.314379 159.093627
1072 520.226734 386.747917 404.010827
1073 591.539094 380.724495 165.915084
1073 543.876922 384.167765 411.715579
1074 613.321093 378.750274 171.375622
1074 563.287136 382.463940 417.486284
1075 636.354732 378.011676 178.166667
1075 581.960309 381.020316 423.089234
1076 662.396777 374.478410 187.270387
1076 604.704656 378.706184 430.609165
1077 682.368790 372.704245 193.368093
1077 623.158598 376.215183 436.791855
1078 704.844937 371.465925 200.229035
1078 642.527664 374.187012 443.398778
1079 726.210711 368.098507 207.967099
1079 664.767668 371.283389 450.564547
1080 751.710794 365.633561 216.032795
1080 683.884968 368.390610 456.843194
1081 774.839579 362.963659 224.243308
1081 701.733262 365.621017 462.360278
1082 795.924327 360.242642 230.533651
1082 723.225586 362.454906 470.323601
1083 821.947372 356.687863 239.216918
1083 743.430701 359.331673 476.465245
1084 838.295911 353.587482 244.648702
1084 762.931894 354.894732 483.945646
1085 859.414011 349.812055 252.268994
1085 779.333378 351.681600 489.685485
1086 880.503920 346.473815 259.856707
1086 797.910446 348.258333 495.954470
1087 900.227240 342.945910 267.096437
1087 816.027505 344.455322 502.690099
1088 919.852759 338.615977 273.953875
1088 832.189335 340.615247 508.385475
1089 937.245845 335.342441 280.335779
1089 848.606895 335.388628 514.817061
1090 957.327974 329.965139 287.913974
1090 865.158069 330.297998 520.302785
1091 972.156863 324.789627 293.643673
1091 879.781254 325.903150 526.297218
1092 990.988638 319.615094 301.670530
1092 894.852771 321.442757 531.908897
1093 1007.067827 315.419944 307.369768
1093 910.547086 315.661097 538.392176
1094 1022.999069 309.430833 313.218081
1094 923.505926 311.502231 543.704427
1095 1039.026262 303.552045 321.351367
1095 937.429978 305.481067 548.894241
1096 1052.295116 298.635205 326.186800
1096 946.689464 300.661945 552.739746
1097 1063.325526 292.560986 331.142160
1097 958.195054 295.140541 558.407026
1098 1073.929882 287.130281 336.031408
1098 967.034850 288.707125 562.244399
1099 1085.705050 281.406445 340.981908
1099 977.168811 283.613372 566.931835
1100 1094.436876 275.191510 345.061636
1100 985.140172 277.238824 570.131669
1101 1104.409303 269.200225 349.999436
1101 993.427020 271.300867 574.461811
1102 1111.240741 263.911109 352.582101
1102 1001.654972 265.160743 577.541084
1103 1118.664129 257.315892 356.699085
1103 1006.115478 259.335314 579.707450
1104 1124.154495 251.148024 358.715460
1104 1011.329086 252.778065 582.811013
1105 1130.178105 244.679026 361.913776
1105 1017.349406 245.858946 584.956382
1106 1134.273449 238.280558 364.078790
1106 1019.436199 238.646562 586.339377
1107 1137.605385 231.359226 366.092721
1107 1023.296109 231.843952 588.394493
1108 1138.498205 224.723262 367.264992
1108 1021.976161 225.544150 589.037354
1109 1140.726187 218.192732 369.176559
1109 1023.095724 218.481788 589.655838
1110 1141.385217 211.754637 369.963221
1110 1023.775200 210.798209 591.135730
1111 1140.431268 204.692317 370.506973
1111 1022.112972 204.053988 591.724776
1112 1138.839519 198.415053 371.638225
1112 1017.949962 196.199163 591.096104
1113 1133.964423 191.009108 370.319534
1113 1016.897314 189.062926 591.058312
1114 1130.242685 185.500334 369.282768
1114 1009.691446 182.602511 589.136868
1115 1122.797818 178.611556 367.131094
1115 1005.262311 175.880590 587.879636
1116 1117.139632 173.303805 365.453170
1116 997.481657 168.792399 585.498181
1117 1110.600770 166.409767 363.940571
1117 989.894309 162.794321 582.559787
1118 1099.094787 160.308802 360.227434
1118 980.529411 156.540911 580.040911
1119 1088.910722 154.415949 357.244169
1119 970.672091 150.324005 577.237695
1120 1078.479447 149.431464 353.348902
1120 959.378410 144.662666 573.701956
1121 1066.551459 143.926895 349.551385
1121 948.093259 139.537734 570.710245
1122 1052.140021 140.059013 346.121149
1122 935.950180 134.538110 566.824885
1123 1039.788049 136.846952 342.063076
1123 922.787873 130.785238 562.767702
1124 1024.529092 133.982675 337.273708
1124 907.918086 127.025075 558.932770
1125 1006.921067 131.162536 331.832535
1125 892.745975 123.054907 554.177374
1126 989.761700 128.170190 326.144171
1126 877.127770 120.622299 548.894467
1127 973.313414 126.055485 321.139242
1127 860.934527 116.873980 543.976035
1128 954.575573 124.094977 315.133450
1128 844.055177 113.678705 538.636977
1129 936.826272 122.296366 308.299744
1129 827.958739 110.906232 533.386529
1130 919.430337 119.608084 301.967161
1130 809.786367 108.398828 527.635351
1131 900.309965 117.660341 296.080349
1131 792.723401 105.724877 521.881058
1132 881.236482 115.754900 289.110505
1132 775.590384 103.174738 515.495591
1133 862.314860 113.047632 282.529058
1133 758.443842 100.129576 510.830059
1134 840.638813 112.061490 275.742621
1134 740.423154 98.475387 504.323915
1135 820.036664 109.419619 268.484721
1135 722.184585 94.676123 498.886483
1136 801.146915 107.053434 262.587100
1136 704.713460 91.862880 493.561028
1137 784.363598 103.923739 257.327881
1137 687.958722 88.555622 487.193194
1138 762.916411 102.189426 249.828073
1138 667.860390 86.338594 481.546757
1139 743.793973 99.317652 244.585252
1139 652.611935 82.480068 477.204822
1140 723.135134 96.487779 237.482021
1140 634.771771 80.186966 471.094141
1141 706.079663 93.811186 232.312498
1141 618.606933 76.601682 466.486518
1142 687.622040 91.833847 226.596084
1142 599.002573 73.338412 460.692409
1143 666.937883 88.964456 220.684380
1143 580.718480 70.380593 455.331195
1144 648.091031 86.246012 214.789918
1144 568.026654 66.959205 450.875743
1145 629.477629 83.168371 208.679297
1145 546.972120 63.411895 445.109848
1146 610.575835 78.852415 203.896966
1146 531.496165 59.092784 440.175711
1147 590.134828 75.415623 197.360017
1147 515.424428 55.253017 436.052778
1148 572.369449 73.049248 192.307351
1148 498.640436 51.838164 431.257570
1149 555.160735 69.283385 187.845660
1149 479.883400 47.444648 426.074205
1150 534.395155 65.071293 182.305174
1150 465.665020 42.535951 422.549900
1151 515.829653 61.149834 177.313853
1151 448.351302 38.555201 417.052089
1152 496.675395 57.234764 171.354927
1152 432.039923 33.931593 412.607049
1153 474.401917 53.156578 166.807167
1153 413.977194 29.380195 409.071295
1154 457.893830 49.415459 162.544742
1154 396.299085 24.292443 404.254687
1155 441.132949 44.989600 158.909834
1155 377.792017 19.888957 400.207159
1156 421.139250 40.953488 154.007939
1156 364.752695 14.001371 396.956490
1157 404.154094 35.293403 150.434957
1157 348.693225 9.263989 392.994378
1158 387.056341 29.026879 147.050088
1158 331.621881 3.329771 390.011674
1159 367.466363 24.846446 142.261215
1159 314.531007 -1.815544 386.017573
1160 352.947730 18.528275 139.788190
1160 299.486850 -6.762730 382.815135
1161 330.719667 13.628238 134.375942
1161 280.526429 -12.830022 378.923232
1162 313.090741 6.470701 131.362398
1162 266.373285 -19.868545 375.778966
1163 296.160552 0.213052 126.876869
1163 254.374733 -26.374503 373.125131
1164 279.756652 -6.832726 122.690769
1164 238.050602 -33.684470 368.822895
1165 266.639724 -13.488636 120.886515
1165 223.544554 -41.567991 365.590791
1166 247.423541 -21.732784 116.653230
1166 206.691484 -48.472913 362.253151
1167 234.474879 -28.148838 113.656179
1167 193.045921 -55.260775 359.340642
1168 215.335987 -37.044380 109.025234
1168 179.044752 -65.423491 357.105314
1169 197.752661 -45.432796 106.555999
1169 161.752287 -71.231128 355.150155
1170 185.913125 -55.050711 103.867811
1170 148.074874 -79.960899 351.992188
1171 168.377928 -63.118328 101.859891
1171 133.903654 -88.589657 349.512417
1172 155.207676 -73.755540 100.384710
1172 122.244721 -97.630555 347.730894
1173 141.649449 -83.958277 98.592771
1173 107.388047 -107.129201 344.852135
1174 123.831584 -93.867301 95.083230
1174 90.591261 -117.139822 343.421067
1175 106.421185 -103.491012 93.020022
1175 77.944053 -127.333526 341.564231
1176 96.348997 -113.032658 92.945141
1176 63.405634 -136.838858 340.322286
1177 85.157983 -125.523342 93.799203
1177 53.254621 -145.503024 339.392754
1178 65.313990 -136.300296 90.919188
1178 35.230810 -156.017274 336.890971
1179 60.813114 -148.522872 95.054609
1179 30.631701 -166.521935 339.701323
1180 38.732758 -157.302542 90.434096
1180 20.470136 -177.403351 338.021860
1181 26.435177 -169.998852 86.177266
1181 6.765825 -187.618645 335.589221
1182 13.588874 -181.043979 86.463087
1182 -1.708180 -197.978635 335.222184
1183 4.523720 -193.845245 86.830118
1183 -15.252273 -208.596469 335.379756
1184 -10.602018 -204.957695 85.387355
1184 -15.461874 -218.373122 337.956316
1185 -12.170929 -212.181344 88.679447
1185 -36.267350 -229.365312 331.083217
1186 -32.298474 -229.028595 83.225080
1186 -41.304861 -241.695042 333.501380
1187 -36.908235 -242.858270 83.433370
1187 -55.492602 -253.314683 329.868773
1188 -44.321688 -255.128293 81.695501
1188 -52.788444 -262.270986 332.244929
1189 -49.960575 -268.769912 83.442186
1189 -60.307442 -275.785488 330.971649
1190 -52.864004 -280.065971 82.473988
1190 -63.033498 -286.893059 330.941312
1191 -65.484161 -295.072640 80.507816
1191 -63.313312 -298.914196 332.443773
1192 -71.047448 -311.165232 82.358023
1192 -58.975674 -311.850201 336.203860
1193 -70.127353 -322.482979 83.316887
1193 -67.317842 -319.554581 331.392819
1194 -70.410537 -337.034143 83.609936
1194 -61.194435 -334.197922 335.459142
1195 -65.323962 -350.381962 86.196691
1195 -63.928951 -345.657860 333.958488
1196 -63.125771 -362.945413 86.913007
1196 -58.454990 -357.346475 336.189842
1197 -39.759878 -375.386499 94.940892
1197 -54.161073 -368.311923 336.748017
1198 -49.439467 -388.617662 88.950390
1198 -41.292190 -376.885715 338.975243
1199 -37.935523 -398.093111 91.765908
1199 -28.636775 -388.376368 341.134119
1200 -21.295625 -407.382335 94.268666
1200 -21.842980 -395.480423 341.389023
1201 -13.160025 -415.561673 94.748552
1201 -9.674730 -404.538430 343.611706
1202 -0.961251 -422.922973 94.561469
1202 4.280499 -410.316983 345.348811
1203 26.550314 -431.114297 99.387775
1203 19.303280 -416.966230 342.659764
1204 39.319239 -435.511846 97.459750
1204 37.379505 -422.299226 345.741514
1205 52.851576 -440.264239 97.657705
1205 49.310542 -426.626049 345.887779
1206 75.636635 -444.097665 99.642649
1206 69.299627 -428.938175 345.084899
1207 94.561642 -445.618194 100.320947
1207 87.807801 -431.037548 346.627343
1208 115.571852 -448.229457 97.496820
1208 101.956825 -434.644276 344.093735
1209 136.832394 -450.031058 99.058595
1209 119.148372 -436.439187 344.900753
1210 155.526906 -450.923657 96.275288
1210 141.339106 -438.166552 343.302363
1211 177.882814 -451.651688 96.014159
1211 163.873126 -437.715361 343.620512
1212 193.546356 -452.402654 94.979566
1212 184.602802 -437.703232 344.100482
1213 223.909837 -449.332091 97.335845
1213 201.500819 -437.654346 342.656642
1214 245.073668 -448.256837 97.380570
1214 218.403795 -436.369965 342.554120
1215 262.876220 -446.384339 96.773001
1215 237.163412 -435.494005 342.136610
1216 284.610912 -443.816646 97.302152
1216 262.139984 -435.081490 344.097394
1217 312.265262 -441.810626 99.039876
1217 281.974154 -432.545401 344.427880
1218 334.742554 -439.824067 103.164964
1218 303.860165 -432.180477 345.646632
1219 360.112884 -437.931419 103.192374
1219 318.558856 -430.845052 346.966491
1220 376.376121 -435.714919 103.959029
1220 342.101846 -429.672207 349.391957
1221 396.894895 -432.967500 105.581895
1221 361.088093 -429.390234 350.212839
1222 419.372967 -429.820971 109.125445
1222 382.758919 -428.209782 352.543121
1223 443.315083 -427.332482 111.980218
1223 403.312895 -426.487113 355.850031
1224 461.816837 -425.099924 113.063079
1224 421.366661 -426.122590 359.349863
1225 485.317776 -423.780698 118.676831
1225 439.161805 -425.251457 362.131569
1226 504.803217 -423.055780 122.066010
1226 453.944627 -426.101589 365.609749
1227 526.792225 -423.263591 127.163960
1227 476.533128 -425.767378 369.342177
1228 543.970388 -421.707190 131.611445
1228 497.224006 -426.805706 374.935252
1229 562.387032 -422.538080 136.680017
1229 513.811421 -427.743481 379.137523
1230 583.771444 -421.829849 143.486219
1230 528.597968 -428.877361 384.402240
1231 603.002593 -422.813158 150.121425
1231 548.751056 -430.340676 390.530597
1232 619.312975 -423.464790 154.523832
1232 564.006446 -430.973422 396.803523
1233 641.585849 -424.578799 164.288058
1233 585.009210 -434.539896 405.646442
1234 659.303526 -426.601804 171.817517
1234 600.477924 -436.110996 412.536193
1235 680.060763 -429.381320 180.451232
1235 619.304785 -439.453176 421.305858
1236 698.222329 -432.235206 188.816565
1236 637.916308 -442.462302 429.262718
1237 711.825650 -434.980518 194.715901
1237 652.139724 -446.194854 435.999863
1238 734.607510 -438.577234 205.050273
1238 666.873996 -448.695588 443.871670
1239 750.580940 -440.710171 212.861172
1239 685.474127 -451.916500 452.560734
1240 774.709265 -443.805213 224.299371
1240 698.558857 -455.321877 460.179677
1241 790.111408 -447.603455 230.826210
1241 718.618163 -459.320568 468.334913
1242 806.909027 -452.167318 238.245597
1242 733.500699 -463.717121 475.345739
1243 827.423986 -456.775494 247.643808
1243 751.073063 -468.757059 482.936006
1244 838.736183 -461.463650 253.188943
1244 759.115225 -473.433447 488.652675
1245 857.546133 -465.419860 260.926806
1245 780.995596 -478.241404 497.556321
1246 874.443122 -470.317842 267.767999
1246 794.365590 -482.057560 503.480634
1247 892.832024 -475.323266 275.522940
1247 809.580939 -487.593285 509.887408
1248 909.774297 -480.137172 282.407959
1248 821.881955 -492.248294 515.792350
1249 926.985389 -486.368591 290.280527
1249 834.133820 -498.497919 521.060699
1250 942.179082 -492.558775 296.605589
1250 849.631628 -504.099418 527.125465
1251 952.467989 -498.521542 301.186099
1251 866.182132 -509.874876 533.955803
1252 970.752061 -505.054596 308.196234
1252 872.344860 -516.203039 537.271683
1253 982.159649 -511.433689 312.244762
1253 885.573626 -521.616794 541.972258
1254 995.988252 -516.747896 317.610207
1254 896.577104 -527.832166 545.809237
1255 1006.567002 -525.299871 321.151521
1255 908.124904 -535.240709 549.946953
1256 1014.916800 -532.435408 325.026926
1256 914.266417 -542.054700 551.924625
1257 1023.434038 -539.487593 328.485160
1257 919.754535 -550.504696 553.960967
1258 1030.648083 -548.320434 331.639026
1258 926.805670 -557.596019 557.173666
1259 1035.556295 -555.963087 334.329698
1259 931.639007 -564.566876 559.449258
1260 1039.954053 -562.717881 336.683430
1260 934.534123 -572.114350 561.384097
1261 1042.916929 -570.913250 339.222275
1261 935.884845 -579.771602 563.010136
1262 1043.918463 -578.945405 340.580737
1262 936.545032 -587.279376 564.667806
1263 1041.593117 -587.158089 340.612899
1263 936.958035 -594.729392 566.377176
1264 1044.874669 -595.330874 343.376571
1264 933.646444 -603.020780 566.271582
1265 1041.120277 -602.308030 344.037802
1265 932.333125 -610.575511 567.360801
1266 1037.271425 -609.254786 344.735823
1266 927.494925 -616.819696 567.076779
1267 1036.314128 -615.441962 345.625828
1267 924.832141 -623.451479 567.666127
1268 1030.833330 -622.232780 344.906093
1268 918.443822 -629.945677 566.456215
1269 1022.604108 -629.147493 342.614979
1269 911.400821 -636.219095 564.831807
1270 1017.826917 -633.901312 342.655186
1270 905.883154 -642.568292 564.060637
1271 1007.303641 -639.955987 339.592890
1271 897.481408 -648.171477 561.372392
1272 998.092844 -646.449376 337.636210
1272 886.345715 -653.571606 558.780258
1273 988.595932 -652.147860 334.859004
1273 878.869823 -658.712085 557.254472
1274 978.352232 -656.714474 331.999985
1274 867.921930 -663.702424 553.337904
1275 969.294204 -661.372902 329.209906
1275 858.919000 -667.309118 550.772171
1276 955.584429 -665.583920 325.266873
1276 845.008440 -671.659698 546.143021
1277 942.945036 -669.923131 321.935493
1277 834.935567 -674.845861 543.643858
1278 926.628540 -672.799423 316.146591
1278 819.445854 -678.301903 538.757513
1279 914.578404 -674.855328 312.651293
1279 807.713185 -681.003834 534.467327
1280 899.436216 -676.808790 307.479802
1280 793.315617 -683.720679 530.547113
1281 884.694326 -679.392114 303.315911
1281 782.777620 -684.928281 527.298574
1282 871.837617 -680.019769 298.807302
1282 764.526111 -687.093482 522.974449
1283 853.316488 -681.310323 293.250466
1283 749.912392 -688.337065 518.708182
1284 839.873697 -682.302809 289.751746
1284 736.110744 -688.691252 515.142688
1285 822.214231 -682.922252 284.747738
1285 720.628208 -689.728510 510.629945
1286 808.597999 -682.603177 282.662240
1286 707.559863 -688.960523 507.127694
1287 789.580017 -682.621474 276.637175
1287 692.681549 -690.453985 504.307122
1288 772.971739 -681.823421 272.186713
1288 674.882524 -691.036732 499.811032
1289 756.418745 -681.862431 268.707824
1289 659.855720 -691.196749 495.975404
1290 738.433509 -681.531046 264.530686
1290 645.324528 -691.672401 493.210148
1291 721.975926 -680.821556 260.225196
1291 633.303472 -690.219550 490.580562
1292 711.503629 -678.850070 258.970607
1292 615.017376 -690.278032 487.420442
1293 693.454355 -678.205154 254.488470
1293 603.268900 -689.842340 484.807229
1294 674.202949 -677.675362 250.663355
1294 585.204471 -689.152020 480.558565
1295 656.710004 -676.108703 245.928445
1295 570.188216 -689.033647 476.791135
1296 639.444588 -674.769839 242.523114
1296 551.910752 -687.646826 472.420886
1297 625.308062 -673.632331 239.276666
1297 540.567445 -686.849320 470.662173
1298 608.652457 -671.182021 235.163068
1298 526.025782 -685.325435 467.262971
1299 591.437284 -669.431294 230.848389
1299 509.759014 -684.513636 463.040729
1300 584.141983 -667.219964 230.329026
1300 493.377348 -684.109415 459.453978
1301 556.199503 -664.978827 224.437288
1301 481.891826 -682.685572 457.657315
1302 544.194606 -662.770195 221.798627
1302 462.505772 -681.169187 452.652818
1303 527.366503 -662.102871 217.206455
1303 446.971578 -681.068270 450.540415
1304 510.512876 -660.674332 214.311783
1304 436.023405 -679.987678 448.532664
1305 488.295825 -660.197398 209.471215
1305 420.256947 -680.409549 445.232797
1306 472.929651 -659.339502 206.700688
1306 405.990054 -679.531234 442.944582
1307 461.305251 -657.338311 204.661892
1307 390.604821 -679.493143 441.631150
1308 446.314849 -657.079948 201.783862
1308 375.938310 -679.443469 437.889672
1309 430.104415 -655.504359 199.474374
1309 358.700038 -679.488025 435.662371
1310 410.436567 -655.015065 196.331277
1310 345.638717 -679.943118 433.107804
1311 400.780861 -655.141806 198.169981
1311 328.311696 -681.597010 430.329245
1312 376.624396 -656.386133 190.933767
1312 309.659567 -683.435635 427.206541
1313 360.106029 -656.860026 189.124693
1313 301.192063 -684.924288 426.008757
1314 335.268106 -658.130419 185.745136
1314 284.918705 -686.358559 424.294311
1315 331.561811 -660.230827 186.192686
1315 268.835897 -688.226417 422.237104
1316 314.388910 -661.210784 185.270375
1316 251.786575 -691.058063 420.290412
1317 294.049087 -663.144751 181.619062
1317 236.535268 -694.626484 418.188942
1318 273.199756 -665.411192 178.046873
1318 224.597214 -697.719246 418.153663
1319 258.525295 -667.996851 176.657709
1319 210.358639 -700.489588 416.365267
1320 242.396061 -671.479744 174.619940
1320 189.558792 -704.478974 413.248631
1321 229.476117 -676.102663 174.368749
1321 180.580067 -710.173702 411.890279
1322 213.069794 -680.874553 170.696775
1322 163.064502 -714.452016 408.144951
1323 200.387930 -685.838277 171.121003
1323 152.448499 -718.269580 409.508685
1324 179.357338 -693.291392 168.764256
1324 137.041314 -722.804029 407.543539
1325 165.149372 -698.483425 167.012481
1325 119.182041 -730.326977 407.438543
1326 146.558757 -703.861736 163.062551
1326 107.683176 -735.679925 404.884808
1327 135.781136 -708.650872 164.740086
1327 95.882893 -742.258624 403.720926
1328 122.912141 -714.961353 163.302147
1328 89.434601 -747.039924 403.894482
1329 105.473663 -722.990200 159.102923
1329 72.847064 -754.196083 401.269664
1330 92.542630 -730.151591 159.056812
1330 57.676651 -761.411153 398.986062
1331 76.927533 -739.189422 156.979477
1331 52.807809 -769.126569 399.172714
1332 69.177221 -747.109524 157.146596
1332 41.023931 -777.420292 398.090537
1333 52.185761 -756.732504 154.772120
1333 22.065603 -786.235051 396.310558
1334 44.607803 -764.474077 155.179130
1334 15.820953 -794.486177 396.751404
1335 32.312146 -773.356728 154.935128
1335 12.053744 -801.732168 396.988136
1336 16.221940 -783.411166 152.435557
1336 12.053744 -801.732168 396.988136
1337 7.759423 -793.097346 152.950567
1337 1.405928 -818.114275 396.921943
1338 -9.436054 -806.886871 147.044893
1338 -19.313115 -828.097352 393.422384
1339 -12.535979 -816.130230 149.664337
1339 -33.654081 -837.866140 390.494633
1340 -23.139347 -828.808821 147.225848
1340 -38.115082 -847.204366 391.777359
1341 -15.641279 -837.513759 149.719935
1341 -38.278024 -859.064810 389.813173
1342 -32.514899 -852.091443 148.295034
1342 -47.288467 -869.022801 388.476902
1343 -40.831705 -865.286440 144.767275
1343 -52.555319 -881.375232 387.831939
1344 -50.049917 -877.713680 143.800225
1344 -53.980400 -890.758007 387.559850
1345 -52.293064 -890.253106 141.809413
1345 -61.128558 -901.625537 384.309676
1346 -40.277732 -898.656927 144.931889
1346 -67.263672 -911.788116 382.847899
1347 -43.860608 -911.846198 142.692029
1347 -60.386138 -919.751217 385.864113
1348 -48.182912 -924.870357 141.224709
1348 -59.229621 -931.585693 383.426458
1349 -46.909537 -936.643869 140.534692
1349 -51.947554 -943.836783 384.266934
1350 -37.451703 -945.662650 141.674768
1350 -50.388149 -953.653566 383.076176
1351 -25.224225 -957.032167 144.327634
1351 -51.165424 -964.958796 382.852626
1352 -24.433411 -968.634579 140.122237
1352 -39.602444 -973.820850 383.550322
1353 -26.067842 -981.416358 137.625754
1353 -27.790931 -983.874599 382.844636
1354 -14.112381 -992.024004 139.164159
1354 -34.841820 -993.194691 383.290108
1355 -12.202808 -1000.597520 136.828146
1355 -18.347812 -1002.568131 382.482062
1356 2.102929 -1011.940527 138.816912
1356 -28.836891 -1015.175596 377.955040
1357 18.439783 -1021.049051 141.752633
1357 -5.150268 -1022.567742 381.431608
1358 29.462842 -1030.245570 141.995225
1358 8.568330 -1030.950821 381.609149
1359 33.635895 -1040.428584 140.192373
1359 30.262758 -1038.067373 385.165712
1360 45.288673 -1049.125994 140.725943
1360 31.316748 -1049.692637 385.555110
1361 62.844874 -1058.793494 143.863596
1361 38.726197 -1057.785692 386.142243
1362 75.878095 -1069.164247 145.756854
1362 47.728803 -1067.651480 385.088650
1363 82.043950 -1081.398895 143.558135
1363 51.507561 -1078.398753 384.046063
1364 96.156458 -1087.456793 145.272568
1364 67.908646 -1086.356818 384.837572
1365 111.873903 -1097.458898 148.587118
1365 75.413734 -1096.449592 386.904487
1366 116.036060 -1109.518370 146.479338
1366 84.769630 -1105.941302 387.307332
1367 122.080184 -1118.910506 145.288771
1367 94.006135 -1115.652011 388.295410
1368 132.444715 -1128.677096 147.232899
1368 93.876623 -1125.126454 386.161430
1369 136.763463 -1141.633363 146.155476
1369 104.315317 -1136.580430 385.137628
1370 133.980295 -1152.440996 141.927532
1370 111.573077 -1145.488608 385.399959
1371 169.551530 -1157.088094 151.272032
1371 124.736990 -1154.086938 385.400232
1372 172.682034 -1168.780555 150.263289
1372 130.749717 -1164.375117 386.031856
1373 176.268881 -1177.574072 148.841485
1373 129.103677 -1174.893763 383.321441
1374 184.810379 -1186.880431 147.524977
1374 150.673086 -1179.828292 387.033029
1375 185.188142 -1196.554159 144.099202
1375 149.989371 -1191.158008 384.458335
1376 193.790097 -1205.745738 143.818280
1376 152.877476 -1199.537226 382.891178
1377 193.133258 -1215.169572 143.737727
1377 158.001295 -1207.749875 382.208299
1378 195.578951 -1222.606667 141.930255
1378 162.394375 -1215.255425 380.370084
1379 195.578951 -1222.606667 141.930255
1379 162.394375 -1215.255425 380.370084
1380 195.578951 -1222.606667 141.930255
1380 162.394375 -1215.255425 380.370084
1381 195.578951 -1222.606667 141.930255
1381 162.394375 -1215.255425 380.370084
